# Supplementary material for: Identification and characterization of multipotential stem cells in immortalized normal ovarian surface epithelial cells: The pluripotency of immortalized normal ovarian surface epithelial cells
Source: Acta Biochim Biophys Sin (Shanghai). 2024 Jan 19;56(2):239–54. doi: 10.3724/abbs.2023253 (PMC10984850; doi:10.3724/abbs.2023253)
Supplement: 23354Table_S1 [file 23354Table_S1.xlsx]

## Sheet: soft and database
Table S1. Analysis software and database
Soft/Database	Version	Analysis	Source
fastx_toolkit	Version 0.0.14	Sequencing data quality control	http://hannonlab.cshl.edu/fastx_toolkit/
fastp	0.19.5	Sequencing data quality control	https://github.com/OpenGene/fastp
Bowtie2	Version 2.4.1	Sequence alignment analysis	http://downloads.sourceforge.net/project/bowtie-bio/bowtie2/2.4.1
TopHat	Version v2.1.1	Sequence alignment analysis	http://ccb.jhu.edu/software/tophat/index.shtml
bedtools	Version 2.27.1	Sequence extraction	https://bedtools.readthedocs.io/en/latest/
cufflinks	Version 2.2.1	Transcripts assembly	http://cole-trapnell-lab.github.io/cufflinks/
Salmon	Version 1.3.0	Analysis of expression quantity	https://github.com/COMBINE-lab/salmon
RSEM	Version 1.3.3	Analysis of expression quantity	http://deweylab.biostat.wisc.edu/rsem/
DESeq2	Version 1.24.0	Analysis of expression difference	http://bioconductor.org/packages/stats/bioc/DESeq2/
Blast2go	Version2.5	GO annotation	https://www.blast2go.com/
HMMER	Version 3.2.1	Functional annotation	ftp://selab.janelia.org/pub/software/hmmer3/3.0/hmmer-3.0.tar.gz
KOBAS	Version 2.1.1	Functional annotation classification (KEGG)	http://kobas.cbi.pku.edu.cn/download.php
goatools	Version 0.6.5	Gene set analysis (GO enrichment)	https://files.pythonhosted.org/packages/bb/7b/0c76e3511a79879606672e0741095a891dfb98cd63b1530ed8c51d406cda/goatools-0.8.9.tar.gz
WGCNA	Version 1.63	WGCNA analysis	https://horvath.genetics.ucla.edu/html/CoexpressionNetwork/Rpackages/WGCNA/
STEM	Version 1.3.11	Time series expression trend analysis	http://www.cs.cmu.edu/~jernst/stem/
maSigPro	Version 1.56.0	Temporal difference clustering	http://www.bioconductor.org/packages/release/bioc/html/maSigPro.html
GSEA	Version 3.0	GSEA analysis	http://software.broadinstitute.org/gsea/index.jsp
MSigDB Database	Version 6.2	GSEA analysis	http://software.broadinstitute.org/gsea/downloads.jsp
JASPAR	Version 2020	Transcription Factor Prediction	http://jaspar.genereg.net/
Pfam Database	Version 34.0	Gene annotation	http://pfam.xfam.org/
KEGG Database	Version 2021.09	Gene annotation	http://www.genome.jp/kegg/
eggNOG Database	Version 2020.06	Gene annotation	http://eggnogdb.embl.de/#/app/home
Swiss-prot Database	Version 2021.06	Gene annotation	ftp://ftp.uniprot.org/pub/databases/uniprot/current_release/knowledgebase/complete/uniprot_sprot.fasta.gz
Uniprot Database	Version 2021.09	Gene annotation	ftp://ftp.uniprot.org/pub/databases/uniprot/current_release
GO Database	Version 2021.0918	Gene annotation	http://www.geneontology.org/
