# Supplementary material for: Identification and characterization of multipotential stem cells in immortalized normal ovarian surface epithelial cells: The pluripotency of immortalized normal ovarian surface epithelial cells
Source: Acta Biochim Biophys Sin (Shanghai). 2024 Jan 19;56(2):239–54. doi: 10.3724/abbs.2023253 (PMC10984850; doi:10.3724/abbs.2023253)
Supplement: 23354Table_S4 [file 23354Table_S4.xlsx]

## Sheet: IOSE80 and BMSC KEGG enrichment
Table S4. KEGG enrichment analysis of IOSE80 cells and BMSC
Num	Pathway id	Description	Database	Ratio_in_study	Ratio_in_pop	Pvalue	Padjust	First Category	Second Category
105	hsa04360	Axon guidance	KEGG PATHWAY	105/4713	176/13731	4.46252e-12	1.49048e-09	Organismal Systems	Development and regeneration
243	hsa05200	Pathways in cancer	KEGG PATHWAY	243/4713	509/13731	1.39563e-10	2.3307e-08	Human Diseases	Cancer: overview
101	hsa04510	Focal adhesion	KEGG PATHWAY	101/4713	190/13731	6.38789e-08	7.11185e-06	Cellular Processes	Cellular community - eukaryotes
83	hsa05206	MicroRNAs in cancer	KEGG PATHWAY	83/4713	152/13731	2.06067e-07	1.72066e-05	Human Diseases	Cancer: overview
57	hsa04933	AGE-RAGE signaling pathway in diabetic complications	KEGG PATHWAY	57/4713	96/13731	4.25962e-07	2.84543e-05	Human Diseases	Endocrine and metabolic disease
102	hsa04015	Rap1 signaling pathway	KEGG PATHWAY	102/4713	203/13731	1.87518e-06	0.000104385	Environmental Information Processing	Signal transduction
98	hsa05205	Proteoglycans in cancer	KEGG PATHWAY	98/4713	196/13731	3.89837e-06	0.000186008	Human Diseases	Cancer: overview
44	hsa05412	Arrhythmogenic right ventricular cardiomyopathy	KEGG PATHWAY	44/4713	73/13731	4.98752e-06	0.000208229	Human Diseases	Cardiovascular disease
25	hsa03030	DNA replication	KEGG PATHWAY	25/4713	36/13731	1.79391e-05	0.00066574	Genetic Information Processing	Replication and repair
49	hsa04512	ECM-receptor interaction	KEGG PATHWAY	49/4713	87/13731	2.05726e-05	0.000687125	Environmental Information Processing	Signaling molecules and interaction
76	hsa04390	Hippo signaling pathway	KEGG PATHWAY	76/4713	153/13731	6.0331e-05	0.00167921	Environmental Information Processing	Signal transduction
86	hsa05202	Transcriptional misregulation in cancer	KEGG PATHWAY	86/4713	177/13731	5.75082e-05	0.00174616	Human Diseases	Cancer: overview
62	hsa04110	Cell cycle	KEGG PATHWAY	62/4713	122/13731	0.000121931	0.00313269	Cellular Processes	Cell growth and death
46	hsa05410	Hypertrophic cardiomyopathy	KEGG PATHWAY	46/4713	85/13731	0.00013574	0.00323838	Human Diseases	Cardiovascular disease
129	hsa04010	MAPK signaling pathway	KEGG PATHWAY	129/4713	289/13731	0.000154936	0.0034499	Environmental Information Processing	Signal transduction
71	hsa05224	Breast cancer	KEGG PATHWAY	71/4713	145/13731	0.00018214	0.00380217	Human Diseases	Cancer: specific types
70	hsa04514	Cell adhesion molecules	KEGG PATHWAY	70/4713	144/13731	0.000264811	0.00520276	Environmental Information Processing	Signaling molecules and interaction
38	hsa04115	p53 signaling pathway	KEGG PATHWAY	38/4713	69/13731	0.000316341	0.00586987	Cellular Processes	Cell growth and death
38	hsa04520	Adherens junction	KEGG PATHWAY	38/4713	69/13731	0.000316341	0.00586987	Cellular Processes	Cellular community - eukaryotes
34	hsa05217	Basal cell carcinoma	KEGG PATHWAY	34/4713	61/13731	0.000478661	0.00761298	Human Diseases	Cancer: specific types
74	hsa04310	Wnt signaling pathway	KEGG PATHWAY	74/4713	156/13731	0.000456544	0.00762428	Environmental Information Processing	Signal transduction
69	hsa05226	Gastric cancer	KEGG PATHWAY	69/4713	145/13731	0.000625459	0.00949561	Human Diseases	Cancer: specific types
26	hsa00514	Other types of O-glycan biosynthesis	KEGG PATHWAY	26/4713	44/13731	0.000660441	0.00959075	Metabolism	Glycan biosynthesis and metabolism
46	hsa05414	Dilated cardiomyopathy	KEGG PATHWAY	46/4713	90/13731	0.000743395	0.0103456	Human Diseases	Cardiovascular disease
76	hsa05225	Hepatocellular carcinoma	KEGG PATHWAY	76/4713	164/13731	0.000907458	0.0112256	Human Diseases	Cancer: specific types
39	hsa05212	Pancreatic cancer	KEGG PATHWAY	39/4713	74/13731	0.000855174	0.0114251	Human Diseases	Cancer: specific types
39	hsa05214	Glioma	KEGG PATHWAY	39/4713	74/13731	0.000855174	0.0114251	Human Diseases	Cancer: specific types
62	hsa05418	Fluid shear stress and atherosclerosis	KEGG PATHWAY	62/4713	130/13731	0.00107052	0.0127698	Human Diseases	Cardiovascular disease
14	hsa00532	Glycosaminoglycan biosynthesis - chondroitin sulfate / dermatan sulfate	KEGG PATHWAY	14/4713	20/13731	0.00121324	0.0139732	Metabolism	Glycan biosynthesis and metabolism
42	hsa05210	Colorectal cancer	KEGG PATHWAY	42/4713	83/13731	0.00159533	0.0177613	Human Diseases	Cancer: specific types
45	hsa04350	TGF-beta signaling pathway	KEGG PATHWAY	45/4713	91/13731	0.00201663	0.0217276	Environmental Information Processing	Signal transduction
64	hsa04550	Signaling pathways regulating pluripotency of stem cells	KEGG PATHWAY	64/4713	138/13731	0.00215788	0.0225229	Cellular Processes	Cellular community - eukaryotes
134	hsa05165	Human papillomavirus infection	KEGG PATHWAY	134/4713	319/13731	0.00234039	0.0236876	Human Diseases	Infectious disease: viral
143	hsa04151	PI3K-Akt signaling pathway	KEGG PATHWAY	143/4713	344/13731	0.00275511	0.0270649	Environmental Information Processing	Signal transduction
36	hsa05218	Melanoma	KEGG PATHWAY	36/4713	71/13731	0.00319174	0.0304584	Human Diseases	Cancer: specific types
43	hsa05222	Small cell lung cancer	KEGG PATHWAY	43/4713	88/13731	0.00333764	0.0309659	Human Diseases	Cancer: specific types
59	hsa04068	FoxO signaling pathway	KEGG PATHWAY	59/4713	128/13731	0.00372029	0.0335832	Environmental Information Processing	Signal transduction
68	hsa04934	Cushing syndrome	KEGG PATHWAY	68/4713	152/13731	0.00477772	0.0419937	Human Diseases	Endocrine and metabolic disease
10	hsa00533	Glycosaminoglycan biosynthesis - keratan sulfate	KEGG PATHWAY	10/4713	14/13731	0.00512354	0.0427816	Metabolism	Glycan biosynthesis and metabolism
29	hsa05134	Legionellosis	KEGG PATHWAY	29/4713	56/13731	0.00526469	0.0428879	Human Diseases	Infectious disease: bacterial
46	hsa05146	Amoebiasis	KEGG PATHWAY	46/4713	97/13731	0.00507664	0.0434768	Human Diseases	Infectious disease: parasitic
18	hsa00512	Mucin type O-glycan biosynthesis	KEGG PATHWAY	18/4713	31/13731	0.005709	0.0454001	Metabolism	Glycan biosynthesis and metabolism
46	hsa04916	Melanogenesis	KEGG PATHWAY	46/4713	98/13731	0.0064328	0.0499664	Organismal Systems	Endocrine system
15	hsa00534	Glycosaminoglycan biosynthesis - heparan sulfate / heparin	KEGG PATHWAY	15/4713	25/13731	0.00756526	0.0574272	Metabolism	Glycan biosynthesis and metabolism
15	hsa00601	Glycosphingolipid biosynthesis - lacto and neolacto series	KEGG PATHWAY	15/4713	25/13731	0.00756526	0.0574272	Metabolism	Glycan biosynthesis and metabolism
50	hsa04670	Leukocyte transendothelial migration	KEGG PATHWAY	50/4713	109/13731	0.00803012	0.0583057	Organismal Systems	Immune system
23	hsa04930	Type II diabetes mellitus	KEGG PATHWAY	23/4713	44/13731	0.0106831	0.0743363	Human Diseases	Endocrine and metabolic disease
55	hsa04380	Osteoclast differentiation	KEGG PATHWAY	55/4713	123/13731	0.0105055	0.0746563	Organismal Systems	Development and regeneration
45	hsa04914	Progesterone-mediated oocyte maturation	KEGG PATHWAY	45/4713	98/13731	0.0112493	0.0766787	Organismal Systems	Endocrine system
25	hsa05144	Malaria	KEGG PATHWAY	25/4713	49/13731	0.0116806	0.0780267	Human Diseases	Infectious disease: parasitic
19	hsa00250	Alanine, aspartate and glutamate metabolism	KEGG PATHWAY	19/4713	35/13731	0.0119279	0.0781157	Metabolism	Amino acid metabolism
80	hsa04020	Calcium signaling pathway	KEGG PATHWAY	80/4713	189/13731	0.0128844	0.0827575	Environmental Information Processing	Signal transduction
43	hsa01522	Endocrine resistance	KEGG PATHWAY	43/4713	94/13731	0.0140378	0.0884648	Human Diseases	Drug resistance: antineoplastic
85	hsa04810	Regulation of actin cytoskeleton	KEGG PATHWAY	85/4713	203/13731	0.0145276	0.0898561	Cellular Processes	Cell motility
12	hsa00670	One carbon pool by folate	KEGG PATHWAY	12/4713	20/13731	0.0165654	0.100597	Metabolism	Metabolism of cofactors and vitamins
35	hsa01521	EGFR tyrosine kinase inhibitor resistance	KEGG PATHWAY	35/4713	75/13731	0.0178147	0.106252	Human Diseases	Drug resistance: antineoplastic
42	hsa04974	Protein digestion and absorption	KEGG PATHWAY	42/4713	93/13731	0.0192878	0.111071	Organismal Systems	Digestive system
51	hsa05135	Yersinia infection	KEGG PATHWAY	51/4713	116/13731	0.0192075	0.112549	Human Diseases	Infectious disease: bacterial
50	hsa04071	Sphingolipid signaling pathway	KEGG PATHWAY	50/4713	114/13731	0.0212971	0.116611	Environmental Information Processing	Signal transduction
25	hsa04330	Notch signaling pathway	KEGG PATHWAY	25/4713	51/13731	0.021173	0.117863	Environmental Information Processing	Signal transduction
48	hsa04668	TNF signaling pathway	KEGG PATHWAY	48/4713	109/13731	0.0218865	0.117905	Environmental Information Processing	Signal transduction
87	hsa05166	Human T-cell leukemia virus 1 infection	KEGG PATHWAY	87/4713	211/13731	0.0208554	0.118063	Human Diseases	Infectious disease: viral
66	hsa04218	Cellular senescence	KEGG PATHWAY	66/4713	156/13731	0.0224885	0.119225	Cellular Processes	Cell growth and death
40	hsa05215	Prostate cancer	KEGG PATHWAY	40/4713	89/13731	0.0240037	0.125269	Human Diseases	Cancer: specific types
54	hsa04926	Relaxin signaling pathway	KEGG PATHWAY	54/4713	126/13731	0.0280301	0.144031	Organismal Systems	Endocrine system
52	hsa04611	Platelet activation	KEGG PATHWAY	52/4713	121/13731	0.0290311	0.146915	Organismal Systems	Immune system
46	hsa05145	Toxoplasmosis	KEGG PATHWAY	46/4713	106/13731	0.0321171	0.160106	Human Diseases	Infectious disease: parasitic
46	hsa04066	HIF-1 signaling pathway	KEGG PATHWAY	46/4713	106/13731	0.0321171	0.160106	Environmental Information Processing	Signal transduction
63	hsa04217	Necroptosis	KEGG PATHWAY	63/4713	151/13731	0.0342785	0.165928	Cellular Processes	Cell growth and death
91	hsa04014	Ras signaling pathway	KEGG PATHWAY	91/4713	226/13731	0.0350122	0.167058	Environmental Information Processing	Signal transduction
43	hsa04064	NF-kappa B signaling pathway	KEGG PATHWAY	43/4713	99/13731	0.0367649	0.17295	Environmental Information Processing	Signal transduction
42	hsa05231	Choline metabolism in cancer	KEGG PATHWAY	42/4713	97/13731	0.0407545	0.189056	Human Diseases	Cancer: overview
33	hsa05133	Pertussis	KEGG PATHWAY	33/4713	74/13731	0.0424916	0.194413	Human Diseases	Infectious disease: bacterial
113	hsa04060	Cytokine-cytokine receptor interaction	KEGG PATHWAY	113/4713	289/13731	0.0488654	0.206596	Environmental Information Processing	Signaling molecules and interaction
53	hsa04114	Oocyte meiosis	KEGG PATHWAY	53/4713	127/13731	0.0486509	0.208326	Cellular Processes	Cell growth and death
26	hsa05213	Endometrial cancer	KEGG PATHWAY	26/4713	57/13731	0.0505646	0.208501	Human Diseases	Cancer: specific types
4	hsa00471	D-Glutamine and D-glutamate metabolism	KEGG PATHWAY	4/4713	5/13731	0.050311	0.210048	Metabolism	Metabolism of other amino acids
30	hsa05230	Central carbon metabolism in cancer	KEGG PATHWAY	30/4713	67/13731	0.0486437	0.211	Human Diseases	Cancer: overview
37	hsa04610	Complement and coagulation cascades	KEGG PATHWAY	37/4713	85/13731	0.0483578	0.21252	Organismal Systems	Immune system
47	hsa04722	Neurotrophin signaling pathway	KEGG PATHWAY	47/4713	111/13731	0.0474322	0.214086	Organismal Systems	Nervous system
42	hsa04750	Inflammatory mediator regulation of TRP channels	KEGG PATHWAY	42/4713	98/13731	0.0482276	0.214773	Organismal Systems	Sensory system
12	hsa03430	Mismatch repair	KEGG PATHWAY	12/4713	23/13731	0.0592639	0.241392	Genetic Information Processing	Replication and repair
38	hsa05323	Rheumatoid arthritis	KEGG PATHWAY	38/4713	89/13731	0.0613599	0.243979	Human Diseases	Immune disease
28	hsa05223	Non-small cell lung cancer	KEGG PATHWAY	28/4713	63/13731	0.0609378	0.245219	Human Diseases	Cancer: specific types
26	hsa05416	Viral myocarditis	KEGG PATHWAY	26/4713	58/13731	0.0625292	0.245703	Human Diseases	Cardiovascular disease
18	hsa00513	Various types of N-glycan biosynthesis	KEGG PATHWAY	18/4713	38/13731	0.0658811	0.252923	Metabolism	Glycan biosynthesis and metabolism
63	hsa04141	Protein processing in endoplasmic reticulum	KEGG PATHWAY	63/4713	156/13731	0.0656649	0.255024	Genetic Information Processing	Folding, sorting and degradation
8	hsa00603	Glycosphingolipid biosynthesis - globo and isoglobo series	KEGG PATHWAY	8/4713	14/13731	0.067646	0.256747	Metabolism	Glycan biosynthesis and metabolism
58	hsa04145	Phagosome	KEGG PATHWAY	58/4713	143/13731	0.0693459	0.25735	Cellular Processes	Transport and catabolism
58	hsa04261	Adrenergic signaling in cardiomyocytes	KEGG PATHWAY	58/4713	143/13731	0.0693459	0.25735	Organismal Systems	Circulatory system
32	hsa05220	Chronic myeloid leukemia	KEGG PATHWAY	32/4713	74/13731	0.0688024	0.258202	Human Diseases	Cancer: specific types
42	hsa04928	Parathyroid hormone synthesis, secretion and action	KEGG PATHWAY	42/4713	101/13731	0.0767089	0.278487	Organismal Systems	Endocrine system
41	hsa05142	Chagas disease	KEGG PATHWAY	41/4713	99/13731	0.0843254	0.29647	Human Diseases	Infectious disease: parasitic
20	hsa02010	ABC transporters	KEGG PATHWAY	20/4713	44/13731	0.0828273	0.297466	Environmental Information Processing	Membrane transport
78	hsa05130	Pathogenic Escherichia coli infection	KEGG PATHWAY	78/4713	199/13731	0.0842841	0.299477	Human Diseases	Infectious disease: bacterial
9	hsa00450	Selenocompound metabolism	KEGG PATHWAY	9/4713	17/13731	0.0890059	0.309666	Metabolism	Metabolism of other amino acids
59	hsa04921	Oxytocin signaling pathway	KEGG PATHWAY	59/4713	148/13731	0.0910562	0.313534	Organismal Systems	Endocrine system
83	hsa05163	Human cytomegalovirus infection	KEGG PATHWAY	83/4713	214/13731	0.0954215	0.325212	Human Diseases	Infectious disease: viral
33	hsa04911	Insulin secretion	KEGG PATHWAY	33/4713	79/13731	0.101496	0.342422	Organismal Systems	Endocrine system
16	hsa05216	Thyroid cancer	KEGG PATHWAY	16/4713	35/13731	0.108362	0.361929	Human Diseases	Cancer: specific types
41	hsa04659	Th17 cell differentiation	KEGG PATHWAY	41/4713	101/13731	0.11079	0.366376	Organismal Systems	Immune system
36	hsa04658	Th1 and Th2 cell differentiation	KEGG PATHWAY	36/4713	88/13731	0.117298	0.384094	Organismal Systems	Immune system
3	hsa00290	Valine, leucine and isoleucine biosynthesis	KEGG PATHWAY	3/4713	4/13731	0.120079	0.385637	Metabolism	Amino acid metabolism
57	hsa04072	Phospholipase D signaling pathway	KEGG PATHWAY	57/4713	145/13731	0.118925	0.38564	Environmental Information Processing	Signal transduction
63	hsa04022	cGMP-PKG signaling pathway	KEGG PATHWAY	63/4713	162/13731	0.126	0.400801	Environmental Information Processing	Signal transduction
42	hsa04725	Cholinergic synapse	KEGG PATHWAY	42/4713	105/13731	0.13046	0.407229	Organismal Systems	Nervous system
18	hsa05219	Bladder cancer	KEGG PATHWAY	18/4713	41/13731	0.130177	0.410181	Human Diseases	Cancer: specific types
6	hsa00430	Taurine and hypotaurine metabolism	KEGG PATHWAY	6/4713	11/13731	0.137424	0.424996	Metabolism	Metabolism of other amino acids
14	hsa00410	beta-Alanine metabolism	KEGG PATHWAY	14/4713	31/13731	0.139901	0.428688	Metabolism	Metabolism of other amino acids
12	hsa01040	Biosynthesis of unsaturated fatty acids	KEGG PATHWAY	12/4713	26/13731	0.14382	0.436691	Metabolism	Lipid metabolism
10	hsa00220	Arginine biosynthesis	KEGG PATHWAY	10/4713	21/13731	0.146189	0.439883	Metabolism	Amino acid metabolism
43	hsa04724	Glutamatergic synapse	KEGG PATHWAY	43/4713	109/13731	0.151519	0.440065	Organismal Systems	Nervous system
23	hsa05014	Amyotrophic lateral sclerosis	KEGG PATHWAY	23/4713	55/13731	0.151452	0.443727	Human Diseases	Neurodegenerative disease
29	hsa01524	Platinum drug resistance	KEGG PATHWAY	29/4713	71/13731	0.150454	0.444705	Human Diseases	Drug resistance: antineoplastic
20	hsa04672	Intestinal immune network for IgA production	KEGG PATHWAY	20/4713	47/13731	0.150145	0.447752	Organismal Systems	Immune system
78	hsa05132	Salmonella infection	KEGG PATHWAY	78/4713	206/13731	0.157586	0.453738	Human Diseases	Infectious disease: bacterial
9	hsa00100	Steroid biosynthesis	KEGG PATHWAY	9/4713	19/13731	0.168726	0.477579	Metabolism	Lipid metabolism
25	hsa04213	Longevity regulating pathway - multiple species	KEGG PATHWAY	25/4713	61/13731	0.167514	0.478203	Organismal Systems	Aging
23	hsa00240	Pyrimidine metabolism	KEGG PATHWAY	23/4713	56/13731	0.176999	0.496788	Metabolism	Nucleotide metabolism
23	hsa01212	Fatty acid metabolism	KEGG PATHWAY	23/4713	56/13731	0.176999	0.496788	Metabolism	Global and overview maps
39	hsa04625	C-type lectin receptor signaling pathway	KEGG PATHWAY	39/4713	100/13731	0.18803	0.510587	Organismal Systems	Immune system
18	hsa03420	Nucleotide excision repair	KEGG PATHWAY	18/4713	43/13731	0.187988	0.514655	Genetic Information Processing	Replication and repair
47	hsa04142	Lysosome	KEGG PATHWAY	47/4713	122/13731	0.187284	0.516965	Cellular Processes	Transport and catabolism
13	hsa00630	Glyoxylate and dicarboxylate metabolism	KEGG PATHWAY	13/4713	30/13731	0.196727	0.525655	Metabolism	Carbohydrate metabolism
8	hsa00910	Nitrogen metabolism	KEGG PATHWAY	8/4713	17/13731	0.195471	0.526511	Metabolism	Energy metabolism
59	hsa05161	Hepatitis B	KEGG PATHWAY	59/4713	156/13731	0.199667	0.529275	Human Diseases	Infectious disease: viral
28	hsa05100	Bacterial invasion of epithelial cells	KEGG PATHWAY	28/4713	71/13731	0.215	0.556666	Human Diseases	Infectious disease: bacterial
40	hsa04931	Insulin resistance	KEGG PATHWAY	40/4713	104/13731	0.214076	0.558603	Human Diseases	Endocrine and metabolic disease
64	hsa04621	NOD-like receptor signaling pathway	KEGG PATHWAY	64/4713	172/13731	0.234194	0.558721	Organismal Systems	Immune system
9	hsa00515	Mannose type O-glycan biosynthesis	KEGG PATHWAY	9/4713	20/13731	0.217738	0.55942	Metabolism	Glycan biosynthesis and metabolism
24	hsa00561	Glycerolipid metabolism	KEGG PATHWAY	24/4713	60/13731	0.212772	0.559573	Metabolism	Lipid metabolism
26	hsa04924	Renin secretion	KEGG PATHWAY	26/4713	66/13731	0.227989	0.559915	Organismal Systems	Endocrine system
33	hsa04540	Gap junction	KEGG PATHWAY	33/4713	85/13731	0.221645	0.560829	Cellular Processes	Cellular community - eukaryotes
15	hsa04960	Aldosterone-regulated sodium reabsorption	KEGG PATHWAY	15/4713	36/13731	0.223387	0.560987	Organismal Systems	Excretory system
5	hsa00920	Sulfur metabolism	KEGG PATHWAY	5/4713	10/13731	0.233789	0.561767	Metabolism	Energy metabolism
19	hsa00510	N-Glycan biosynthesis	KEGG PATHWAY	19/4713	47/13731	0.230942	0.563026	Metabolism	Glycan biosynthesis and metabolism
18	hsa00600	Sphingolipid metabolism	KEGG PATHWAY	18/4713	44/13731	0.220945	0.563326	Metabolism	Lipid metabolism
89	hsa04144	Endocytosis	KEGG PATHWAY	89/4713	242/13731	0.227949	0.563962	Cellular Processes	Transport and catabolism
44	hsa04919	Thyroid hormone signaling pathway	KEGG PATHWAY	44/4713	116/13731	0.23325	0.564533	Organismal Systems	Endocrine system
7	hsa00604	Glycosphingolipid biosynthesis - ganglio series	KEGG PATHWAY	7/4713	15/13731	0.227502	0.567058	Metabolism	Glycan biosynthesis and metabolism
28	hsa05140	Leishmaniasis	KEGG PATHWAY	28/4713	72/13731	0.241987	0.573217	Human Diseases	Infectious disease: parasitic
58	hsa04630	JAK-STAT signaling pathway	KEGG PATHWAY	58/4713	156/13731	0.249731	0.587396	Environmental Information Processing	Signal transduction
11	hsa00790	Folate biosynthesis	KEGG PATHWAY	11/4713	26/13731	0.253667	0.592481	Metabolism	Metabolism of cofactors and vitamins
35	hsa04666	Fc gamma R-mediated phagocytosis	KEGG PATHWAY	35/4713	92/13731	0.257787	0.597924	Organismal Systems	Immune system
31	hsa04012	ErbB signaling pathway	KEGG PATHWAY	31/4713	81/13731	0.261043	0.601299	Environmental Information Processing	Signal transduction
12	hsa04392	Hippo signaling pathway - multiple species	KEGG PATHWAY	12/4713	29/13731	0.268495	0.614228	Environmental Information Processing	Signal transduction
20	hsa03460	Fanconi anemia pathway	KEGG PATHWAY	20/4713	51/13731	0.274616	0.615582	Genetic Information Processing	Replication and repair
9	hsa04614	Renin-angiotensin system	KEGG PATHWAY	9/4713	21/13731	0.2714	0.616651	Organismal Systems	Endocrine system
71	hsa05203	Viral carcinogenesis	KEGG PATHWAY	71/4713	194/13731	0.274054	0.618473	Human Diseases	Cancer: overview
35	hsa04713	Circadian entrainment	KEGG PATHWAY	35/4713	93/13731	0.28348	0.631215	Organismal Systems	Environmental adaptation
22	hsa04978	Mineral absorption	KEGG PATHWAY	22/4713	57/13731	0.290877	0.643397	Organismal Systems	Digestive system
18	hsa00280	Valine, leucine and isoleucine degradation	KEGG PATHWAY	18/4713	46/13731	0.293485	0.644894	Metabolism	Amino acid metabolism
44	hsa04152	AMPK signaling pathway	KEGG PATHWAY	44/4713	119/13731	0.300882	0.656827	Environmental Information Processing	Signal transduction
11	hsa00062	Fatty acid elongation	KEGG PATHWAY	11/4713	27/13731	0.303277	0.657757	Metabolism	Lipid metabolism
24	hsa05221	Acute myeloid leukemia	KEGG PATHWAY	24/4713	63/13731	0.305423	0.658138	Human Diseases	Cancer: specific types
65	hsa05167	Kaposi sarcoma-associated herpesvirus infection	KEGG PATHWAY	65/4713	179/13731	0.311727	0.658967	Human Diseases	Infectious disease: viral
8	hsa00531	Glycosaminoglycan degradation	KEGG PATHWAY	8/4713	19/13731	0.311565	0.66282	Metabolism	Glycan biosynthesis and metabolism
12	hsa01523	Antifolate resistance	KEGG PATHWAY	12/4713	30/13731	0.31634	0.664514	Human Diseases	Drug resistance: antineoplastic
20	hsa04923	Regulation of lipolysis in adipocytes	KEGG PATHWAY	20/4713	52/13731	0.310499	0.664786	Organismal Systems	Endocrine system
13	hsa00640	Propanoate metabolism	KEGG PATHWAY	13/4713	33/13731	0.327993	0.684684	Metabolism	Carbohydrate metabolism
82	hsa05131	Shigellosis	KEGG PATHWAY	82/4713	230/13731	0.35795	0.69509	Human Diseases	Infectious disease: bacterial
21	hsa00480	Glutathione metabolism	KEGG PATHWAY	21/4713	56/13731	0.354597	0.696678	Metabolism	Metabolism of other amino acids
21	hsa04370	VEGF signaling pathway	KEGG PATHWAY	21/4713	56/13731	0.354597	0.696678	Environmental Information Processing	Signal transduction
34	hsa04925	Aldosterone synthesis and secretion	KEGG PATHWAY	34/4713	93/13731	0.361032	0.697021	Organismal Systems	Endocrine system
23	hsa05321	Inflammatory bowel disease	KEGG PATHWAY	23/4713	62/13731	0.367328	0.697089	Human Diseases	Immune disease
45	hsa04210	Apoptosis	KEGG PATHWAY	45/4713	124/13731	0.353255	0.698149	Cellular Processes	Cell growth and death
60	hsa04530	Tight junction	KEGG PATHWAY	60/4713	166/13731	0.336638	0.698367	Cellular Processes	Cellular community - eukaryotes
12	hsa04215	Apoptosis - multiple species	KEGG PATHWAY	12/4713	31/13731	0.365965	0.69847	Cellular Processes	Cell growth and death
24	hsa04720	Long-term potentiation	KEGG PATHWAY	24/4713	64/13731	0.338879	0.698677	Organismal Systems	Nervous system
48	hsa04915	Estrogen signaling pathway	KEGG PATHWAY	48/4713	133/13731	0.364091	0.698888	Organismal Systems	Endocrine system
32	hsa05235	PD-L1 expression and PD-1 checkpoint pathway in cancer	KEGG PATHWAY	32/4713	87/13731	0.351631	0.699075	Human Diseases	Cancer: overview
168	hsa05168	Herpes simplex virus 1 infection	KEGG PATHWAY	168/4713	476/13731	0.341406	0.699569	Human Diseases	Infectious disease: viral
15	hsa00620	Pyruvate metabolism	KEGG PATHWAY	15/4713	39/13731	0.348029	0.700252	Metabolism	Carbohydrate metabolism
26	hsa00562	Inositol phosphate metabolism	KEGG PATHWAY	26/4713	70/13731	0.350949	0.701897	Metabolism	Carbohydrate metabolism
25	hsa05211	Renal cell carcinoma	KEGG PATHWAY	25/4713	67/13731	0.345063	0.70275	Human Diseases	Cancer: specific types
25	hsa04612	Antigen processing and presentation	KEGG PATHWAY	25/4713	67/13731	0.345063	0.70275	Organismal Systems	Immune system
32	hsa04657	IL-17 signaling pathway	KEGG PATHWAY	32/4713	88/13731	0.381282	0.719481	Organismal Systems	Immune system
9	hsa04964	Proximal tubule bicarbonate reclamation	KEGG PATHWAY	9/4713	23/13731	0.38712	0.726394	Organismal Systems	Excretory system
15	hsa03440	Homologous recombination	KEGG PATHWAY	15/4713	40/13731	0.392514	0.7324	Genetic Information Processing	Replication and repair
23	hsa00590	Arachidonic acid metabolism	KEGG PATHWAY	23/4713	63/13731	0.402924	0.747648	Metabolism	Lipid metabolism
18	hsa00270	Cysteine and methionine metabolism	KEGG PATHWAY	18/4713	49/13731	0.412889	0.761905	Metabolism	Amino acid metabolism
7	hsa01210	2-Oxocarboxylic acid metabolism	KEGG PATHWAY	7/4713	18/13731	0.426675	0.774509	Metabolism	Global and overview maps
35	hsa04640	Hematopoietic cell lineage	KEGG PATHWAY	35/4713	98/13731	0.42281	0.775926	Organismal Systems	Immune system
61	hsa05152	Tuberculosis	KEGG PATHWAY	61/4713	173/13731	0.425308	0.776246	Human Diseases	Infectious disease: bacterial
9	hsa04977	Vitamin digestion and absorption	KEGG PATHWAY	9/4713	24/13731	0.446319	0.805786	Organismal Systems	Digestive system
18	hsa00330	Arginine and proline metabolism	KEGG PATHWAY	18/4713	50/13731	0.453758	0.814813	Metabolism	Amino acid metabolism
44	hsa04270	Vascular smooth muscle contraction	KEGG PATHWAY	44/4713	126/13731	0.47721	0.830147	Organismal Systems	Circulatory system
23	hsa05031	Amphetamine addiction	KEGG PATHWAY	23/4713	65/13731	0.474811	0.830297	Human Diseases	Substance dependence
13	hsa05143	African trypanosomiasis	KEGG PATHWAY	13/4713	36/13731	0.472594	0.83077	Human Diseases	Infectious disease: parasitic
4	hsa00072	Synthesis and degradation of ketone bodies	KEGG PATHWAY	4/4713	10/13731	0.467779	0.831054	Metabolism	Lipid metabolism
52	hsa04150	mTOR signaling pathway	KEGG PATHWAY	52/4713	149/13731	0.471756	0.833685	Environmental Information Processing	Signal transduction
12	hsa04130	SNARE interactions in vesicular transport	KEGG PATHWAY	12/4713	33/13731	0.467059	0.834213	Genetic Information Processing	Folding, sorting and degradation
6	hsa00120	Primary bile acid biosynthesis	KEGG PATHWAY	6/4713	16/13731	0.487007	0.8428	Metabolism	Lipid metabolism
18	hsa04961	Endocrine and other factor-regulated calcium reabsorption	KEGG PATHWAY	18/4713	51/13731	0.494431	0.846872	Organismal Systems	Excretory system
73	hsa04024	cAMP signaling pathway	KEGG PATHWAY	73/4713	211/13731	0.492566	0.848027	Environmental Information Processing	Signal transduction
34	hsa04061	Viral protein interaction with cytokine and cytokine receptor	KEGG PATHWAY	34/4713	98/13731	0.507279	0.864445	Environmental Information Processing	Signaling molecules and interaction
23	hsa04917	Prolactin signaling pathway	KEGG PATHWAY	23/4713	66/13731	0.510513	0.865541	Organismal Systems	Endocrine system
11	hsa04710	Circadian rhythm	KEGG PATHWAY	11/4713	31/13731	0.513176	0.86566	Organismal Systems	Environmental adaptation
11	hsa00052	Galactose metabolism	KEGG PATHWAY	11/4713	31/13731	0.513176	0.86566	Metabolism	Carbohydrate metabolism
14	hsa00260	Glycine, serine and threonine metabolism	KEGG PATHWAY	14/4713	40/13731	0.523491	0.87423	Metabolism	Amino acid metabolism
46	hsa04371	Apelin signaling pathway	KEGG PATHWAY	46/4713	134/13731	0.532244	0.875712	Environmental Information Processing	Signal transduction
30	hsa04727	GABAergic synapse	KEGG PATHWAY	30/4713	87/13731	0.52797	0.877324	Organismal Systems	Nervous system
17	hsa04913	Ovarian steroidogenesis	KEGG PATHWAY	17/4713	49/13731	0.531964	0.879584	Organismal Systems	Endocrine system
9	hsa04950	Maturity onset diabetes of the young	KEGG PATHWAY	9/4713	26/13731	0.560975	0.883801	Human Diseases	Endocrine and metabolic disease
11	hsa03410	Base excision repair	KEGG PATHWAY	11/4713	32/13731	0.563821	0.884114	Genetic Information Processing	Replication and repair
1	hsa00780	Biotin metabolism	KEGG PATHWAY	1/4713	2/13731	0.56868	0.887566	Metabolism	Metabolism of cofactors and vitamins
2	hsa00232	Caffeine metabolism	KEGG PATHWAY	2/4713	5/13731	0.558536	0.888338	Metabolism	Biosynthesis of other secondary metabolites
2	hsa00524	Neomycin, kanamycin and gentamicin biosynthesis	KEGG PATHWAY	2/4713	5/13731	0.558536	0.888338	Metabolism	Biosynthesis of other secondary metabolites
23	hsa04918	Thyroid hormone synthesis	KEGG PATHWAY	23/4713	67/13731	0.545687	0.889071	Organismal Systems	Endocrine system
38	hsa04935	Growth hormone synthesis, secretion and action	KEGG PATHWAY	38/4713	111/13731	0.543794	0.89033	Organismal Systems	Endocrine system
25	hsa04971	Gastric acid secretion	KEGG PATHWAY	25/4713	73/13731	0.549625	0.891139	Organismal Systems	Digestive system
23	hsa04664	Fc epsilon RI signaling pathway	KEGG PATHWAY	23/4713	68/13731	0.580081	0.892844	Organismal Systems	Immune system
6	hsa00061	Fatty acid biosynthesis	KEGG PATHWAY	6/4713	17/13731	0.55709	0.894559	Metabolism	Lipid metabolism
6	hsa00360	Phenylalanine metabolism	KEGG PATHWAY	6/4713	17/13731	0.55709	0.894559	Metabolism	Amino acid metabolism
3	hsa00740	Riboflavin metabolism	KEGG PATHWAY	3/4713	8/13731	0.55597	0.897072	Metabolism	Metabolism of cofactors and vitamins
21	hsa04927	Cortisol synthesis and secretion	KEGG PATHWAY	21/4713	62/13731	0.577543	0.897207	Organismal Systems	Endocrine system
21	hsa04137	Mitophagy - animal	KEGG PATHWAY	21/4713	62/13731	0.577543	0.897207	Cellular Processes	Transport and catabolism
32	hsa04070	Phosphatidylinositol signaling system	KEGG PATHWAY	32/4713	95/13731	0.590705	0.900892	Environmental Information Processing	Signal transduction
30	hsa04912	GnRH signaling pathway	KEGG PATHWAY	30/4713	89/13731	0.588448	0.901566	Organismal Systems	Endocrine system
35	hsa04922	Glucagon signaling pathway	KEGG PATHWAY	35/4713	104/13731	0.593992	0.901788	Organismal Systems	Endocrine system
497	hsa01100	Metabolic pathways	KEGG PATHWAY	497/4713	1460/13731	0.605488	0.902825	Metabolism	Global and overview maps
28	hsa04970	Salivary secretion	KEGG PATHWAY	28/4713	84/13731	0.616336	0.906856	Organismal Systems	Digestive system
44	hsa05322	Systemic lupus erythematosus	KEGG PATHWAY	44/4713	131/13731	0.603235	0.907569	Human Diseases	Immune disease
44	hsa00230	Purine metabolism	KEGG PATHWAY	44/4713	131/13731	0.603235	0.907569	Metabolism	Nucleotide metabolism
25	hsa01230	Biosynthesis of amino acids	KEGG PATHWAY	25/4713	75/13731	0.614554	0.908234	Metabolism	Global and overview maps
11	hsa00051	Fructose and mannose metabolism	KEGG PATHWAY	11/4713	33/13731	0.612202	0.90878	Metabolism	Carbohydrate metabolism
64	hsa05169	Epstein-Barr virus infection	KEGG PATHWAY	64/4713	191/13731	0.621237	0.910058	Human Diseases	Infectious disease: viral
43	hsa05162	Measles	KEGG PATHWAY	43/4713	128/13731	0.602249	0.910186	Human Diseases	Infectious disease: viral
16	hsa04979	Cholesterol metabolism	KEGG PATHWAY	16/4713	49/13731	0.649319	0.942924	Organismal Systems	Digestive system
13	hsa04940	Type I diabetes mellitus	KEGG PATHWAY	13/4713	40/13731	0.653424	0.944777	Human Diseases	Endocrine and metabolic disease
39	hsa01200	Carbon metabolism	KEGG PATHWAY	39/4713	118/13731	0.648427	0.945741	Metabolism	Global and overview maps
11	hsa00760	Nicotinate and nicotinamide metabolism	KEGG PATHWAY	11/4713	34/13731	0.657791	0.946992	Metabolism	Metabolism of cofactors and vitamins
9	hsa00650	Butanoate metabolism	KEGG PATHWAY	9/4713	28/13731	0.664291	0.952246	Metabolism	Carbohydrate metabolism
18	hsa00310	Lysine degradation	KEGG PATHWAY	18/4713	56/13731	0.682082	0.953202	Metabolism	Amino acid metabolism
2	hsa00440	Phosphonate and phosphinate metabolism	KEGG PATHWAY	2/4713	6/13731	0.668155	0.953692	Metabolism	Metabolism of other amino acids
6	hsa00770	Pantothenate and CoA biosynthesis	KEGG PATHWAY	6/4713	19/13731	0.681594	0.956523	Metabolism	Metabolism of cofactors and vitamins
15	hsa04973	Carbohydrate digestion and absorption	KEGG PATHWAY	15/4713	47/13731	0.687729	0.957089	Organismal Systems	Digestive system
12	hsa04216	Ferroptosis	KEGG PATHWAY	12/4713	38/13731	0.696344	0.957115	Cellular Processes	Cell growth and death
28	hsa04211	Longevity regulating pathway	KEGG PATHWAY	28/4713	86/13731	0.673694	0.957505	Organismal Systems	Aging
5	hsa00730	Thiamine metabolism	KEGG PATHWAY	5/4713	16/13731	0.691168	0.957885	Metabolism	Metabolism of cofactors and vitamins
52	hsa05164	Influenza A	KEGG PATHWAY	52/4713	159/13731	0.694998	0.959212	Human Diseases	Infectious disease: viral
19	hsa04730	Long-term depression	KEGG PATHWAY	19/4713	59/13731	0.680651	0.959229	Organismal Systems	Nervous system
67	hsa05170	Human immunodeficiency virus 1 infection	KEGG PATHWAY	67/4713	203/13731	0.679806	0.962098	Human Diseases	Infectious disease: viral
25	hsa00983	Drug metabolism - other enzymes	KEGG PATHWAY	25/4713	78/13731	0.703423	0.962882	Metabolism	Xenobiotics biodegradation and metabolism
7	hsa00340	Histidine metabolism	KEGG PATHWAY	7/4713	23/13731	0.724573	0.979787	Metabolism	Amino acid metabolism
31	hsa00564	Glycerophospholipid metabolism	KEGG PATHWAY	31/4713	97/13731	0.723126	0.981805	Metabolism	Lipid metabolism
59	hsa04062	Chemokine signaling pathway	KEGG PATHWAY	59/4713	182/13731	0.731963	0.981829	Organismal Systems	Immune system
13	hsa00970	Aminoacyl-tRNA biosynthesis	KEGG PATHWAY	13/4713	42/13731	0.729821	0.982904	Genetic Information Processing	Translation
15	hsa00520	Amino sugar and nucleotide sugar metabolism	KEGG PATHWAY	15/4713	48/13731	0.722606	0.985104	Metabolism	Carbohydrate metabolism
11	hsa00500	Starch and sucrose metabolism	KEGG PATHWAY	11/4713	36/13731	0.739196	0.987566	Metabolism	Carbohydrate metabolism
19	hsa04929	GnRH secretion	KEGG PATHWAY	19/4713	61/13731	0.742225	0.987662	Organismal Systems	Endocrine system
40	hsa04728	Dopaminergic synapse	KEGG PATHWAY	40/4713	126/13731	0.758472	0.989569	Organismal Systems	Nervous system
43	hsa04910	Insulin signaling pathway	KEGG PATHWAY	43/4713	135/13731	0.756156	0.990416	Organismal Systems	Endocrine system
9	hsa00030	Pentose phosphate pathway	KEGG PATHWAY	9/4713	30/13731	0.751731	0.992404	Metabolism	Carbohydrate metabolism
15	hsa05110	Vibrio cholerae infection	KEGG PATHWAY	15/4713	49/13731	0.754939	0.992715	Human Diseases	Infectious disease: bacterial
29	hsa05150	Staphylococcus aureus infection	KEGG PATHWAY	29/4713	92/13731	0.749083	0.992833	Human Diseases	Infectious disease: bacterial
58	hsa05034	Alcoholism	KEGG PATHWAY	58/4713	181/13731	0.765811	0.995256	Human Diseases	Substance dependence
20	hsa04740	Olfactory transduction	KEGG PATHWAY	20/4713	435/13731	1	1	Organismal Systems	Sensory system
6	hsa03060	Protein export	KEGG PATHWAY	6/4713	21/13731	0.780717	1	Genetic Information Processing	Folding, sorting and degradation
10	hsa05020	Prion disease	KEGG PATHWAY	10/4713	34/13731	0.781314	1	Human Diseases	Neurodegenerative disease
24	hsa04721	Synaptic vesicle cycle	KEGG PATHWAY	24/4713	78/13731	0.781575	1	Organismal Systems	Nervous system
9	hsa05332	Graft-versus-host disease	KEGG PATHWAY	9/4713	31/13731	0.788968	1	Human Diseases	Immune disease
21	hsa05120	Epithelial cell signaling in Helicobacter pylori infection	KEGG PATHWAY	21/4713	69/13731	0.789391	1	Human Diseases	Infectious disease: bacterial
5	hsa00511	Other glycan degradation	KEGG PATHWAY	5/4713	18/13731	0.79501	1	Metabolism	Glycan biosynthesis and metabolism
2	hsa04122	Sulfur relay system	KEGG PATHWAY	2/4713	8/13731	0.820739	1	Genetic Information Processing	Folding, sorting and degradation
12	hsa04962	Vasopressin-regulated water reabsorption	KEGG PATHWAY	12/4713	42/13731	0.828283	1	Organismal Systems	Excretory system
20	hsa00010	Glycolysis / Gluconeogenesis	KEGG PATHWAY	20/4713	68/13731	0.837186	1	Metabolism	Carbohydrate metabolism
19	hsa04920	Adipocytokine signaling pathway	KEGG PATHWAY	19/4713	65/13731	0.840847	1	Organismal Systems	Endocrine system
25	hsa04260	Cardiac muscle contraction	KEGG PATHWAY	25/4713	84/13731	0.841028	1	Organismal Systems	Circulatory system
30	hsa04620	Toll-like receptor signaling pathway	KEGG PATHWAY	30/4713	100/13731	0.846214	1	Organismal Systems	Immune system
23	hsa03018	RNA degradation	KEGG PATHWAY	23/4713	78/13731	0.846756	1	Genetic Information Processing	Folding, sorting and degradation
13	hsa04340	Hedgehog signaling pathway	KEGG PATHWAY	13/4713	46/13731	0.847132	1	Environmental Information Processing	Signal transduction
12	hsa00380	Tryptophan metabolism	KEGG PATHWAY	12/4713	43/13731	0.853308	1	Metabolism	Amino acid metabolism
12	hsa00071	Fatty acid degradation	KEGG PATHWAY	12/4713	43/13731	0.853308	1	Metabolism	Lipid metabolism
20	hsa04622	RIG-I-like receptor signaling pathway	KEGG PATHWAY	20/4713	69/13731	0.856694	1	Organismal Systems	Immune system
13	hsa05030	Cocaine addiction	KEGG PATHWAY	13/4713	47/13731	0.869246	1	Human Diseases	Substance dependence
101	hsa05010	Alzheimer disease	KEGG PATHWAY	101/4713	321/13731	0.875653	1	Human Diseases	Neurodegenerative disease
3	hsa03450	Non-homologous end-joining	KEGG PATHWAY	3/4713	13/13731	0.87704	1	Genetic Information Processing	Replication and repair
1	hsa00400	Phenylalanine, tyrosine and tryptophan biosynthesis	KEGG PATHWAY	1/4713	5/13731	0.877855	1	Metabolism	Amino acid metabolism
44	hsa05160	Hepatitis C	KEGG PATHWAY	44/4713	147/13731	0.888718	1	Human Diseases	Infectious disease: viral
10	hsa05340	Primary immunodeficiency	KEGG PATHWAY	10/4713	38/13731	0.889323	1	Human Diseases	Immune disease
26	hsa05032	Morphine addiction	KEGG PATHWAY	26/4713	92/13731	0.911458	1	Human Diseases	Substance dependence
12	hsa00565	Ether lipid metabolism	KEGG PATHWAY	12/4713	46/13731	0.911507	1	Metabolism	Lipid metabolism
9	hsa05330	Allograft rejection	KEGG PATHWAY	9/4713	36/13731	0.915527	1	Human Diseases	Immune disease
5	hsa00900	Terpenoid backbone biosynthesis	KEGG PATHWAY	5/4713	22/13731	0.919288	1	Metabolism	Metabolism of terpenoids and polyketides
1	hsa00750	Vitamin B6 metabolism	KEGG PATHWAY	1/4713	6/13731	0.919795	1	Metabolism	Metabolism of cofactors and vitamins
6	hsa04966	Collecting duct acid secretion	KEGG PATHWAY	6/4713	26/13731	0.925868	1	Organismal Systems	Excretory system
20	hsa03008	Ribosome biogenesis in eukaryotes	KEGG PATHWAY	20/4713	74/13731	0.928587	1	Genetic Information Processing	Translation
23	hsa04146	Peroxisome	KEGG PATHWAY	23/4713	84/13731	0.930001	1	Cellular Processes	Transport and catabolism
31	hsa04650	Natural killer cell mediated cytotoxicity	KEGG PATHWAY	31/4713	110/13731	0.930157	1	Organismal Systems	Immune system
16	hsa04623	Cytosolic DNA-sensing pathway	KEGG PATHWAY	16/4713	61/13731	0.931867	1	Organismal Systems	Immune system
2	hsa00130	Ubiquinone and other terpenoid-quinone biosynthesis	KEGG PATHWAY	2/4713	11/13731	0.933897	1	Metabolism	Metabolism of cofactors and vitamins
10	hsa05033	Nicotine addiction	KEGG PATHWAY	10/4713	41/13731	0.937602	1	Human Diseases	Substance dependence
27	hsa04972	Pancreatic secretion	KEGG PATHWAY	27/4713	98/13731	0.938384	1	Organismal Systems	Digestive system
6	hsa00053	Ascorbate and aldarate metabolism	KEGG PATHWAY	6/4713	27/13731	0.941602	1	Metabolism	Carbohydrate metabolism
6	hsa04744	Phototransduction	KEGG PATHWAY	6/4713	27/13731	0.941602	1	Organismal Systems	Sensory system
37	hsa04140	Autophagy - animal	KEGG PATHWAY	37/4713	131/13731	0.943075	1	Cellular Processes	Transport and catabolism
15	hsa00140	Steroid hormone biosynthesis	KEGG PATHWAY	15/4713	59/13731	0.946014	1	Metabolism	Lipid metabolism
20	hsa04662	B cell receptor signaling pathway	KEGG PATHWAY	20/4713	77/13731	0.955	1	Organismal Systems	Immune system
8	hsa00350	Tyrosine metabolism	KEGG PATHWAY	8/4713	36/13731	0.960422	1	Metabolism	Amino acid metabolism
19	hsa03320	PPAR signaling pathway	KEGG PATHWAY	19/4713	75/13731	0.964067	1	Organismal Systems	Endocrine system
26	hsa04660	T cell receptor signaling pathway	KEGG PATHWAY	26/4713	100/13731	0.971186	1	Organismal Systems	Immune system
18	hsa00980	Metabolism of xenobiotics by cytochrome P450	KEGG PATHWAY	18/4713	73/13731	0.971829	1	Metabolism	Xenobiotics biodegradation and metabolism
7	hsa00040	Pentose and glucuronate interconversions	KEGG PATHWAY	7/4713	34/13731	0.973674	1	Metabolism	Carbohydrate metabolism
6	hsa04136	Autophagy - other	KEGG PATHWAY	6/4713	31/13731	0.97878	1	Cellular Processes	Transport and catabolism
16	hsa00982	Drug metabolism - cytochrome P450	KEGG PATHWAY	16/4713	69/13731	0.983748	1	Metabolism	Xenobiotics biodegradation and metabolism
16	hsa04976	Bile secretion	KEGG PATHWAY	16/4713	69/13731	0.983748	1	Organismal Systems	Digestive system
38	hsa04932	Non-alcoholic fatty liver disease	KEGG PATHWAY	38/4713	145/13731	0.986008	1	Human Diseases	Endocrine and metabolic disease
96	hsa04080	Neuroactive ligand-receptor interaction	KEGG PATHWAY	96/4713	333/13731	0.98685	1	Environmental Information Processing	Signaling molecules and interaction
5	hsa05310	Asthma	KEGG PATHWAY	5/4713	29/13731	0.987803	1	Human Diseases	Immune disease
4	hsa00592	alpha-Linolenic acid metabolism	KEGG PATHWAY	4/4713	25/13731	0.988499	1	Metabolism	Lipid metabolism
34	hsa04120	Ubiquitin mediated proteolysis	KEGG PATHWAY	34/4713	133/13731	0.98858	1	Genetic Information Processing	Folding, sorting and degradation
7	hsa04975	Fat digestion and absorption	KEGG PATHWAY	7/4713	38/13731	0.990543	1	Organismal Systems	Digestive system
8	hsa03022	Basal transcription factors	KEGG PATHWAY	8/4713	43/13731	0.992805	1	Genetic Information Processing	Transcription
36	hsa04723	Retrograde endocannabinoid signaling	KEGG PATHWAY	36/4713	143/13731	0.993032	1	Organismal Systems	Nervous system
5	hsa00020	Citrate cycle (TCA cycle)	KEGG PATHWAY	5/4713	31/13731	0.993199	1	Metabolism	Carbohydrate metabolism
18	hsa05204	Chemical carcinogenesis	KEGG PATHWAY	18/4713	81/13731	0.993744	1	Human Diseases	Cancer: overview
14	hsa00830	Retinol metabolism	KEGG PATHWAY	14/4713	68/13731	0.995597	1	Metabolism	Metabolism of cofactors and vitamins
4	hsa00591	Linoleic acid metabolism	KEGG PATHWAY	4/4713	29/13731	0.996738	1	Metabolism	Lipid metabolism
9	hsa05320	Autoimmune thyroid disease	KEGG PATHWAY	9/4713	51/13731	0.997476	1	Human Diseases	Immune disease
4	hsa03020	RNA polymerase	KEGG PATHWAY	4/4713	30/13731	0.99764	1	Genetic Information Processing	Transcription
7	hsa03050	Proteasome	KEGG PATHWAY	7/4713	44/13731	0.998189	1	Genetic Information Processing	Folding, sorting and degradation
37	hsa03013	RNA transport	KEGG PATHWAY	37/4713	155/13731	0.998252	1	Genetic Information Processing	Translation
68	hsa05016	Huntington disease	KEGG PATHWAY	68/4713	266/13731	0.999246	1	Human Diseases	Neurodegenerative disease
2	hsa00563	Glycosylphosphatidylinositol (GPI)-anchor biosynthesis	KEGG PATHWAY	2/4713	25/13731	0.99962	1	Metabolism	Glycan biosynthesis and metabolism
5	hsa00860	Porphyrin and chlorophyll metabolism	KEGG PATHWAY	5/4713	42/13731	0.999784	1	Metabolism	Metabolism of cofactors and vitamins
26	hsa03040	Spliceosome	KEGG PATHWAY	26/4713	130/13731	0.999894	1	Genetic Information Processing	Transcription
12	hsa04742	Taste transduction	KEGG PATHWAY	12/4713	79/13731	0.999963	1	Organismal Systems	Sensory system
19	hsa04726	Serotonergic synapse	KEGG PATHWAY	19/4713	109/13731	0.999974	1	Organismal Systems	Nervous system
50	hsa04714	Thermogenesis	KEGG PATHWAY	50/4713	226/13731	0.99998	1	Organismal Systems	Environmental adaptation
12	hsa03015	mRNA surveillance pathway	KEGG PATHWAY	12/4713	89/13731	0.999998	1	Genetic Information Processing	Translation
24	hsa05012	Parkinson disease	KEGG PATHWAY	24/4713	141/13731	0.999999	1	Human Diseases	Neurodegenerative disease
19	hsa00190	Oxidative phosphorylation	KEGG PATHWAY	19/4713	132/13731	1	1	Metabolism	Energy metabolism
13	hsa03010	Ribosome	KEGG PATHWAY	13/4713	132/13731	1	1	Genetic Information Processing	Translation
