# Supplementary material for: Identification and characterization of multipotential stem cells in immortalized normal ovarian surface epithelial cells: The pluripotency of immortalized normal ovarian surface epithelial cells
Source: Acta Biochim Biophys Sin (Shanghai). 2024 Jan 19;56(2):239–54. doi: 10.3724/abbs.2023253 (PMC10984850; doi:10.3724/abbs.2023253)
Supplement: 23354Table_S10 [file 23354Table_S10.xlsx]

## Sheet: IOSE80 vs.GV Diff_genes KEGG
Table S10. KEGG enrichment analysis of IOSE80 cells and Oocyte at GV stage
Num	Pathway id	Description	Database	Ratio_in_study	Ratio_in_pop	Pvalue	Padjust	First Category	Second Category
135	hsa04360	Axon guidance	KEGG PATHWAY	135/8409	176/13771	6.97783e-06	0.00116181	Organismal Systems	Development and regeneration
145	hsa04510	Focal adhesion	KEGG PATHWAY	145/8409	190/13771	5.32463e-06	0.0017731	Cellular Processes	Cellular community - eukaryotes
103	hsa03010	Ribosome	KEGG PATHWAY	103/8409	132/13771	2.33107e-05	0.00258748	Genetic Information Processing	Translation
335	hsa05168	Herpes simplex virus 1 infection	KEGG PATHWAY	335/8409	482/13771	5.31984e-05	0.00442877	Human Diseases	Infectious disease: viral
66	hsa04540	Gap junction	KEGG PATHWAY	66/8409	85/13771	0.000858432	0.0357322	Cellular Processes	Cellular community - eukaryotes
102	hsa04550	Signaling pathways regulating pluripotency of stem cells	KEGG PATHWAY	102/8409	138/13771	0.000983182	0.0363777	Cellular Processes	Cellular community - eukaryotes
46	hsa04370	VEGF signaling pathway	KEGG PATHWAY	46/8409	56/13771	0.000571618	0.0380698	Environmental Information Processing	Signal transduction
111	hsa05206	MicroRNAs in cancer	KEGG PATHWAY	111/8409	152/13771	0.00125801	0.0380833	Human Diseases	Cancer: overview
19	hsa00670	One carbon pool by folate	KEGG PATHWAY	19/8409	20/13771	0.000709677	0.0393871	Metabolism	Metabolism of cofactors and vitamins
37	hsa02010	ABC transporters	KEGG PATHWAY	37/8409	44/13771	0.000833994	0.0396743	Environmental Information Processing	Membrane transport
82	hsa04724	Glutamatergic synapse	KEGG PATHWAY	82/8409	109/13771	0.00124153	0.0413428	Organismal Systems	Nervous system
220	hsa05165	Human papillomavirus infection	KEGG PATHWAY	220/8409	320/13771	0.00233269	0.0554846	Human Diseases	Infectious disease: viral
54	hsa00562	Inositol phosphate metabolism	KEGG PATHWAY	54/8409	70/13771	0.00322803	0.0565754	Metabolism	Carbohydrate metabolism
200	hsa04010	MAPK signaling pathway	KEGG PATHWAY	200/8409	289/13771	0.00222646	0.0570317	Environmental Information Processing	Signal transduction
71	hsa04070	Phosphatidylinositol signaling system	KEGG PATHWAY	71/8409	95/13771	0.00344894	0.0574248	Environmental Information Processing	Signal transduction
57	hsa05412	Arrhythmogenic right ventricular cardiomyopathy	KEGG PATHWAY	57/8409	74/13771	0.00266216	0.0590999	Human Diseases	Cardiovascular disease
98	hsa04910	Insulin signaling pathway	KEGG PATHWAY	98/8409	135/13771	0.00321547	0.0594862	Organismal Systems	Endocrine system
71	hsa01522	Endocrine resistance	KEGG PATHWAY	71/8409	94/13771	0.00214792	0.0596048	Human Diseases	Drug resistance: antineoplastic
110	hsa04390	Hippo signaling pathway	KEGG PATHWAY	110/8409	153/13771	0.00317759	0.0622434	Environmental Information Processing	Signal transduction
45	hsa05213	Endometrial cancer	KEGG PATHWAY	45/8409	57/13771	0.00315007	0.0655609	Human Diseases	Cancer: specific types
72	hsa05231	Choline metabolism in cancer	KEGG PATHWAY	72/8409	97/13771	0.00436034	0.0691425	Human Diseases	Cancer: overview
61	hsa04012	ErbB signaling pathway	KEGG PATHWAY	61/8409	81/13771	0.00484345	0.0733122	Environmental Information Processing	Signal transduction
81	hsa04722	Neurotrophin signaling pathway	KEGG PATHWAY	81/8409	111/13771	0.00561089	0.0778511	Organismal Systems	Nervous system
26	hsa00512	Mucin type O-glycan biosynthesis	KEGG PATHWAY	26/8409	31/13771	0.00555677	0.0804524	Metabolism	Glycan biosynthesis and metabolism
62	hsa05210	Colorectal cancer	KEGG PATHWAY	62/8409	83/13771	0.00620843	0.0826962	Human Diseases	Cancer: specific types
33	hsa05219	Bladder cancer	KEGG PATHWAY	33/8409	41/13771	0.0064886	0.083104	Human Diseases	Cancer: specific types
35	hsa00514	Other types of O-glycan biosynthesis	KEGG PATHWAY	35/8409	44/13771	0.00722582	0.0859356	Metabolism	Glycan biosynthesis and metabolism
141	hsa04810	Regulation of actin cytoskeleton	KEGG PATHWAY	141/8409	203/13771	0.00756222	0.0868352	Cellular Processes	Cell motility
48	hsa05223	Non-small cell lung cancer	KEGG PATHWAY	48/8409	63/13771	0.00819053	0.0879821	Human Diseases	Cancer: specific types
935	hsa01100	Metabolic pathways	KEGG PATHWAY	935/8409	1460/13771	0.00717098	0.088442	Metabolism	Global and overview maps
135	hsa05203	Viral carcinogenesis	KEGG PATHWAY	135/8409	194/13771	0.00799858	0.0887843	Human Diseases	Cancer: overview
136	hsa05205	Proteoglycans in cancer	KEGG PATHWAY	136/8409	196/13771	0.00907236	0.0915484	Human Diseases	Cancer: overview
22	hsa00790	Folate biosynthesis	KEGG PATHWAY	22/8409	26/13771	0.00882487	0.0918338	Metabolism	Metabolism of cofactors and vitamins
83	hsa04919	Thyroid hormone signaling pathway	KEGG PATHWAY	83/8409	116/13771	0.0116977	0.114569	Organismal Systems	Endocrine system
102	hsa05224	Breast cancer	KEGG PATHWAY	102/8409	145/13771	0.012243	0.116484	Human Diseases	Cancer: specific types
15	hsa00061	Fatty acid biosynthesis	KEGG PATHWAY	15/8409	17/13771	0.0152705	0.141252	Metabolism	Lipid metabolism
115	hsa04530	Tight junction	KEGG PATHWAY	115/8409	166/13771	0.0166735	0.150062	Cellular Processes	Cellular community - eukaryotes
334	hsa05200	Pathways in cancer	KEGG PATHWAY	334/8409	509/13771	0.0172648	0.151294	Human Diseases	Cancer: overview
63	hsa04512	ECM-receptor interaction	KEGG PATHWAY	63/8409	87/13771	0.0177386	0.15146	Environmental Information Processing	Signaling molecules and interaction
103	hsa04921	Oxytocin signaling pathway	KEGG PATHWAY	103/8409	148/13771	0.018769	0.156252	Organismal Systems	Endocrine system
70	hsa04916	Melanogenesis	KEGG PATHWAY	70/8409	98/13771	0.0207868	0.16481	Organismal Systems	Endocrine system
74	hsa04931	Insulin resistance	KEGG PATHWAY	74/8409	104/13771	0.0203506	0.165286	Human Diseases	Endocrine and metabolic disease
229	hsa04151	PI3K-Akt signaling pathway	KEGG PATHWAY	229/8409	345/13771	0.0223511	0.165399	Environmental Information Processing	Signal transduction
52	hsa05100	Bacterial invasion of epithelial cells	KEGG PATHWAY	52/8409	71/13771	0.021526	0.166702	Human Diseases	Infectious disease: bacterial
113	hsa05225	Hepatocellular carcinoma	KEGG PATHWAY	113/8409	164/13771	0.0221256	0.16745	Human Diseases	Cancer: specific types
138	hsa04015	Rap1 signaling pathway	KEGG PATHWAY	138/8409	203/13771	0.0237694	0.17207	Environmental Information Processing	Signal transduction
100	hsa05226	Gastric cancer	KEGG PATHWAY	100/8409	145/13771	0.0290236	0.201351	Human Diseases	Cancer: specific types
89	hsa04068	FoxO signaling pathway	KEGG PATHWAY	89/8409	128/13771	0.0284695	0.201709	Environmental Information Processing	Signal transduction
86	hsa04210	Apoptosis	KEGG PATHWAY	86/8409	124/13771	0.0337371	0.229274	Cellular Processes	Cell growth and death
84	hsa04611	Platelet activation	KEGG PATHWAY	84/8409	121/13771	0.034448	0.229423	Organismal Systems	Immune system
29	hsa04216	Ferroptosis	KEGG PATHWAY	29/8409	38/13771	0.0357914	0.233697	Cellular Processes	Cell growth and death
35	hsa00510	N-Glycan biosynthesis	KEGG PATHWAY	35/8409	47/13771	0.0384526	0.241598	Metabolism	Glycan biosynthesis and metabolism
87	hsa04728	Dopaminergic synapse	KEGG PATHWAY	87/8409	126/13771	0.0382209	0.244761	Organismal Systems	Nervous system
108	hsa04218	Cellular senescence	KEGG PATHWAY	108/8409	159/13771	0.0430565	0.265515	Cellular Processes	Cell growth and death
32	hsa03022	Basal transcription factors	KEGG PATHWAY	32/8409	43/13771	0.0475336	0.272908	Genetic Information Processing	Transcription
80	hsa05135	Yersinia infection	KEGG PATHWAY	80/8409	116/13771	0.047252	0.276051	Human Diseases	Infectious disease: bacterial
48	hsa05211	Renal cell carcinoma	KEGG PATHWAY	48/8409	67/13771	0.0469344	0.279092	Human Diseases	Cancer: specific types
30	hsa03440	Homologous recombination	KEGG PATHWAY	30/8409	40/13771	0.0468079	0.283401	Genetic Information Processing	Replication and repair
6	hsa00440	Phosphonate and phosphinate metabolism	KEGG PATHWAY	6/8409	6/13771	0.051805	0.287518	Metabolism	Metabolism of other amino acids
72	hsa04922	Glucagon signaling pathway	KEGG PATHWAY	72/8409	104/13771	0.0517345	0.291993	Organismal Systems	Endocrine system
86	hsa04926	Relaxin signaling pathway	KEGG PATHWAY	86/8409	126/13771	0.0567138	0.295089	Organismal Systems	Endocrine system
62	hsa05215	Prostate cancer	KEGG PATHWAY	62/8409	89/13771	0.0577009	0.295606	Human Diseases	Cancer: specific types
64	hsa04666	Fc gamma R-mediated phagocytosis	KEGG PATHWAY	64/8409	92/13771	0.0564825	0.29855	Organismal Systems	Immune system
150	hsa04714	Thermogenesis	KEGG PATHWAY	150/8409	226/13771	0.0559216	0.305277	Organismal Systems	Environmental adaptation
150	hsa04014	Ras signaling pathway	KEGG PATHWAY	150/8409	226/13771	0.0559216	0.305277	Environmental Information Processing	Signal transduction
16	hsa00532	Glycosaminoglycan biosynthesis - chondroitin sulfate / dermatan sulfate	KEGG PATHWAY	16/8409	20/13771	0.0615578	0.305951	Metabolism	Glycan biosynthesis and metabolism
98	hsa04072	Phospholipase D signaling pathway	KEGG PATHWAY	98/8409	145/13771	0.0613253	0.309414	Environmental Information Processing	Signal transduction
46	hsa04920	Adipocytokine signaling pathway	KEGG PATHWAY	46/8409	65/13771	0.0674132	0.330127	Organismal Systems	Endocrine system
46	hsa05031	Amphetamine addiction	KEGG PATHWAY	46/8409	65/13771	0.0674132	0.330127	Human Diseases	Substance dependence
42	hsa04730	Long-term depression	KEGG PATHWAY	42/8409	59/13771	0.0696032	0.331112	Organismal Systems	Nervous system
40	hsa00240	Pyrimidine metabolism	KEGG PATHWAY	40/8409	56/13771	0.0706036	0.331141	Metabolism	Nucleotide metabolism
28	hsa00513	Various types of N-glycan biosynthesis	KEGG PATHWAY	28/8409	38/13771	0.0737262	0.331768	Metabolism	Glycan biosynthesis and metabolism
178	hsa05016	Huntington disease	KEGG PATHWAY	178/8409	272/13771	0.0752003	0.333889	Human Diseases	Neurodegenerative disease
26	hsa05216	Thyroid cancer	KEGG PATHWAY	26/8409	35/13771	0.0733633	0.334657	Human Diseases	Cancer: specific types
34	hsa05030	Cocaine addiction	KEGG PATHWAY	34/8409	47/13771	0.0729826	0.337545	Human Diseases	Substance dependence
15	hsa00531	Glycosaminoglycan degradation	KEGG PATHWAY	15/8409	19/13771	0.0827723	0.344539	Metabolism	Glycan biosynthesis and metabolism
43	hsa04929	GnRH secretion	KEGG PATHWAY	43/8409	61/13771	0.0817938	0.349196	Organismal Systems	Endocrine system
43	hsa05217	Basal cell carcinoma	KEGG PATHWAY	43/8409	61/13771	0.0817938	0.349196	Human Diseases	Cancer: specific types
78	hsa04071	Sphingolipid signaling pathway	KEGG PATHWAY	78/8409	115/13771	0.0799351	0.350242	Environmental Information Processing	Signal transduction
108	hsa04022	cGMP-PKG signaling pathway	KEGG PATHWAY	108/8409	162/13771	0.0812605	0.351425	Environmental Information Processing	Signal transduction
52	hsa01521	EGFR tyrosine kinase inhibitor resistance	KEGG PATHWAY	52/8409	75/13771	0.0864318	0.355331	Human Diseases	Drug resistance: antineoplastic
35	hsa05110	Vibrio cholerae infection	KEGG PATHWAY	35/8409	49/13771	0.0876847	0.356085	Human Diseases	Infectious disease: bacterial
19	hsa00563	Glycosylphosphatidylinositol (GPI)-anchor biosynthesis	KEGG PATHWAY	19/8409	25/13771	0.0894722	0.358967	Metabolism	Glycan biosynthesis and metabolism
66	hsa00564	Glycerophospholipid metabolism	KEGG PATHWAY	66/8409	97/13771	0.0940025	0.372653	Metabolism	Lipid metabolism
62	hsa04350	TGF-beta signaling pathway	KEGG PATHWAY	62/8409	91/13771	0.099278	0.388936	Environmental Information Processing	Signal transduction
12	hsa00604	Glycosphingolipid biosynthesis - ganglio series	KEGG PATHWAY	12/8409	15/13771	0.104646	0.391542	Metabolism	Glycan biosynthesis and metabolism
36	hsa03460	Fanconi anemia pathway	KEGG PATHWAY	36/8409	51/13771	0.103578	0.391948	Genetic Information Processing	Replication and repair
60	hsa05222	Small cell lung cancer	KEGG PATHWAY	60/8409	88/13771	0.102037	0.395096	Human Diseases	Cancer: specific types
49	hsa05218	Melanoma	KEGG PATHWAY	49/8409	71/13771	0.103505	0.396174	Human Diseases	Cancer: specific types
65	hsa04933	AGE-RAGE signaling pathway in diabetic complications	KEGG PATHWAY	65/8409	96/13771	0.107537	0.397886	Human Diseases	Endocrine and metabolic disease
14	hsa00511	Other glycan degradation	KEGG PATHWAY	14/8409	18/13771	0.110208	0.398905	Metabolism	Glycan biosynthesis and metabolism
119	hsa05034	Alcoholism	KEGG PATHWAY	119/8409	181/13771	0.109911	0.402202	Human Diseases	Substance dependence
16	hsa00220	Arginine biosynthesis	KEGG PATHWAY	16/8409	21/13771	0.113357	0.405893	Metabolism	Amino acid metabolism
7	hsa04122	Sulfur relay system	KEGG PATHWAY	7/8409	8/13771	0.117865	0.413148	Genetic Information Processing	Folding, sorting and degradation
130	hsa05130	Pathogenic Escherichia coli infection	KEGG PATHWAY	130/8409	199/13771	0.120713	0.414406	Human Diseases	Infectious disease: bacterial
73	hsa04670	Leukocyte transendothelial migration	KEGG PATHWAY	73/8409	109/13771	0.120027	0.416345	Organismal Systems	Immune system
39	hsa01212	Fatty acid metabolism	KEGG PATHWAY	39/8409	56/13771	0.117594	0.416584	Metabolism	Global and overview maps
71	hsa04066	HIF-1 signaling pathway	KEGG PATHWAY	71/8409	106/13771	0.12358	0.419919	Environmental Information Processing	Signal transduction
97	hsa05160	Hepatitis C	KEGG PATHWAY	97/8409	147/13771	0.125495	0.422119	Human Diseases	Infectious disease: viral
58	hsa04211	Longevity regulating pathway	KEGG PATHWAY	58/8409	86/13771	0.133885	0.428691	Organismal Systems	Aging
31	hsa00600	Sphingolipid metabolism	KEGG PATHWAY	31/8409	44/13771	0.129528	0.431329	Metabolism	Lipid metabolism
42	hsa04213	Longevity regulating pathway - multiple species	KEGG PATHWAY	42/8409	61/13771	0.130964	0.431791	Organismal Systems	Aging
9	hsa00430	Taurine and hypotaurine metabolism	KEGG PATHWAY	9/8409	11/13771	0.133595	0.431912	Metabolism	Metabolism of other amino acids
132	hsa05170	Human immunodeficiency virus 1 infection	KEGG PATHWAY	132/8409	203/13771	0.136795	0.433836	Human Diseases	Infectious disease: viral
134	hsa05132	Salmonella infection	KEGG PATHWAY	134/8409	206/13771	0.133207	0.434882	Human Diseases	Infectious disease: bacterial
47	hsa04520	Adherens junction	KEGG PATHWAY	47/8409	69/13771	0.139488	0.438203	Cellular Processes	Cellular community - eukaryotes
99	hsa04217	Necroptosis	KEGG PATHWAY	99/8409	151/13771	0.145213	0.451925	Cellular Processes	Cell growth and death
156	hsa04144	Endocytosis	KEGG PATHWAY	156/8409	242/13771	0.151952	0.460001	Cellular Processes	Transport and catabolism
50	hsa05220	Chronic myeloid leukemia	KEGG PATHWAY	50/8409	74/13771	0.151084	0.465842	Human Diseases	Cancer: specific types
50	hsa05212	Pancreatic cancer	KEGG PATHWAY	50/8409	74/13771	0.151084	0.465842	Human Diseases	Cancer: specific types
48	hsa01524	Platinum drug resistance	KEGG PATHWAY	48/8409	71/13771	0.155813	0.46744	Human Diseases	Drug resistance: antineoplastic
86	hsa00230	Purine metabolism	KEGG PATHWAY	86/8409	131/13771	0.160729	0.477883	Metabolism	Nucleotide metabolism
79	hsa04152	AMPK signaling pathway	KEGG PATHWAY	79/8409	120/13771	0.163018	0.480398	Environmental Information Processing	Signal transduction
92	hsa05012	Parkinson disease	KEGG PATHWAY	92/8409	141/13771	0.174423	0.492227	Human Diseases	Neurodegenerative disease
122	hsa04020	Calcium signaling pathway	KEGG PATHWAY	122/8409	189/13771	0.180368	0.492315	Environmental Information Processing	Signal transduction
99	hsa04934	Cushing syndrome	KEGG PATHWAY	99/8409	152/13771	0.171012	0.49519	Human Diseases	Endocrine and metabolic disease
56	hsa04146	Peroxisome	KEGG PATHWAY	56/8409	84/13771	0.172763	0.495949	Cellular Processes	Transport and catabolism
56	hsa04260	Cardiac muscle contraction	KEGG PATHWAY	56/8409	84/13771	0.172763	0.495949	Organismal Systems	Circulatory system
8	hsa00920	Sulfur metabolism	KEGG PATHWAY	8/8409	10/13771	0.184948	0.496676	Metabolism	Energy metabolism
85	hsa05418	Fluid shear stress and atherosclerosis	KEGG PATHWAY	85/8409	130/13771	0.17776	0.497429	Human Diseases	Cardiovascular disease
82	hsa04110	Cell cycle	KEGG PATHWAY	82/8409	125/13771	0.170487	0.498002	Cellular Processes	Cell growth and death
52	hsa03018	RNA degradation	KEGG PATHWAY	52/8409	78/13771	0.184158	0.498574	Genetic Information Processing	Folding, sorting and degradation
18	hsa00534	Glycosaminoglycan biosynthesis - heparan sulfate / heparin	KEGG PATHWAY	18/8409	25/13771	0.180313	0.500369	Metabolism	Glycan biosynthesis and metabolism
18	hsa00601	Glycosphingolipid biosynthesis - lacto and neolacto series	KEGG PATHWAY	18/8409	25/13771	0.180313	0.500369	Metabolism	Glycan biosynthesis and metabolism
43	hsa04720	Long-term potentiation	KEGG PATHWAY	43/8409	64/13771	0.190443	0.50734	Organismal Systems	Nervous system
101	hsa04141	Protein processing in endoplasmic reticulum	KEGG PATHWAY	101/8409	156/13771	0.193802	0.512191	Genetic Information Processing	Folding, sorting and degradation
25	hsa04960	Aldosterone-regulated sodium reabsorption	KEGG PATHWAY	25/8409	36/13771	0.195534	0.512699	Organismal Systems	Excretory system
44	hsa04917	Prolactin signaling pathway	KEGG PATHWAY	44/8409	66/13771	0.210193	0.54683	Organismal Systems	Endocrine system
56	hsa05410	Hypertrophic cardiomyopathy	KEGG PATHWAY	56/8409	85/13771	0.212066	0.547426	Human Diseases	Cardiovascular disease
66	hsa04928	Parathyroid hormone synthesis, secretion and action	KEGG PATHWAY	66/8409	101/13771	0.217534	0.552968	Organismal Systems	Endocrine system
71	hsa04668	TNF signaling pathway	KEGG PATHWAY	71/8409	109/13771	0.21941	0.553512	Environmental Information Processing	Signal transduction
93	hsa04261	Adrenergic signaling in cardiomyocytes	KEGG PATHWAY	93/8409	144/13771	0.216981	0.555804	Organismal Systems	Circulatory system
96	hsa04150	mTOR signaling pathway	KEGG PATHWAY	96/8409	149/13771	0.223586	0.559807	Environmental Information Processing	Signal transduction
45	hsa04664	Fc epsilon RI signaling pathway	KEGG PATHWAY	45/8409	68/13771	0.230354	0.572448	Organismal Systems	Immune system
31	hsa04340	Hedgehog signaling pathway	KEGG PATHWAY	31/8409	46/13771	0.234435	0.578273	Environmental Information Processing	Signal transduction
34	hsa04961	Endocrine and other factor-regulated calcium reabsorption	KEGG PATHWAY	34/8409	51/13771	0.250807	0.579992	Organismal Systems	Excretory system
34	hsa04330	Notch signaling pathway	KEGG PATHWAY	34/8409	51/13771	0.250807	0.579992	Environmental Information Processing	Signal transduction
5	hsa00750	Vitamin B6 metabolism	KEGG PATHWAY	5/8409	6/13771	0.250124	0.582456	Metabolism	Metabolism of cofactors and vitamins
49	hsa01230	Biosynthesis of amino acids	KEGG PATHWAY	49/8409	75/13771	0.262328	0.586276	Metabolism	Global and overview maps
20	hsa04392	Hippo signaling pathway - multiple species	KEGG PATHWAY	20/8409	29/13771	0.250092	0.586482	Environmental Information Processing	Signal transduction
85	hsa00190	Oxidative phosphorylation	KEGG PATHWAY	85/8409	132/13771	0.243414	0.587368	Metabolism	Energy metabolism
18	hsa01040	Biosynthesis of unsaturated fatty acids	KEGG PATHWAY	18/8409	26/13771	0.259937	0.588838	Metabolism	Lipid metabolism
18	hsa04966	Collecting duct acid secretion	KEGG PATHWAY	18/8409	26/13771	0.259937	0.588838	Organismal Systems	Excretory system
100	hsa04310	Wnt signaling pathway	KEGG PATHWAY	100/8409	156/13771	0.242839	0.590259	Environmental Information Processing	Signal transduction
136	hsa05166	Human T-cell leukemia virus 1 infection	KEGG PATHWAY	136/8409	214/13771	0.248605	0.591324	Human Diseases	Infectious disease: viral
136	hsa05163	Human cytomegalovirus infection	KEGG PATHWAY	136/8409	214/13771	0.248605	0.591324	Human Diseases	Infectious disease: viral
58	hsa04912	GnRH signaling pathway	KEGG PATHWAY	58/8409	89/13771	0.24722	0.59226	Organismal Systems	Endocrine system
44	hsa05230	Central carbon metabolism in cancer	KEGG PATHWAY	44/8409	67/13771	0.25976	0.592466	Human Diseases	Cancer: overview
48	hsa04971	Gastric acid secretion	KEGG PATHWAY	48/8409	73/13771	0.242337	0.593369	Organismal Systems	Digestive system
47	hsa04115	p53 signaling pathway	KEGG PATHWAY	47/8409	72/13771	0.271539	0.598824	Cellular Processes	Cell growth and death
16	hsa03430	Mismatch repair	KEGG PATHWAY	16/8409	23/13771	0.27047	0.600443	Genetic Information Processing	Replication and repair
12	hsa00910	Nitrogen metabolism	KEGG PATHWAY	12/8409	17/13771	0.29402	0.615778	Metabolism	Energy metabolism
45	hsa05120	Epithelial cell signaling in Helicobacter pylori infection	KEGG PATHWAY	45/8409	69/13771	0.281214	0.616081	Human Diseases	Infectious disease: bacterial
58	hsa05414	Dilated cardiomyopathy	KEGG PATHWAY	58/8409	90/13771	0.292643	0.616772	Human Diseases	Cardiovascular disease
48	hsa05214	Glioma	KEGG PATHWAY	48/8409	74/13771	0.292388	0.620161	Human Diseases	Cancer: specific types
63	hsa04750	Inflammatory mediator regulation of TRP channels	KEGG PATHWAY	63/8409	98/13771	0.292182	0.627721	Organismal Systems	Sensory system
63	hsa04914	Progesterone-mediated oocyte maturation	KEGG PATHWAY	63/8409	98/13771	0.292182	0.627721	Organismal Systems	Endocrine system
41	hsa05221	Acute myeloid leukemia	KEGG PATHWAY	41/8409	63/13771	0.302117	0.62878	Human Diseases	Cancer: specific types
78	hsa04142	Lysosome	KEGG PATHWAY	78/8409	122/13771	0.289402	0.629875	Cellular Processes	Transport and catabolism
145	hsa05131	Shigellosis	KEGG PATHWAY	145/8409	230/13771	0.291351	0.629999	Human Diseases	Infectious disease: bacterial
10	hsa00533	Glycosaminoglycan biosynthesis - keratan sulfate	KEGG PATHWAY	10/8409	14/13771	0.307322	0.635642	Metabolism	Glycan biosynthesis and metabolism
10	hsa00603	Glycosphingolipid biosynthesis - globo and isoglobo series	KEGG PATHWAY	10/8409	14/13771	0.307322	0.635642	Metabolism	Glycan biosynthesis and metabolism
205	hsa05010	Alzheimer disease	KEGG PATHWAY	205/8409	328/13771	0.31573	0.645019	Human Diseases	Neurodegenerative disease
22	hsa00051	Fructose and mannose metabolism	KEGG PATHWAY	22/8409	33/13771	0.318843	0.647406	Metabolism	Carbohydrate metabolism
91	hsa04514	Cell adhesion molecules	KEGG PATHWAY	91/8409	144/13771	0.331362	0.668749	Environmental Information Processing	Signaling molecules and interaction
20	hsa00030	Pentose phosphate pathway	KEGG PATHWAY	20/8409	30/13771	0.333485	0.668979	Metabolism	Carbohydrate metabolism
20	hsa01523	Antifolate resistance	KEGG PATHWAY	20/8409	30/13771	0.333485	0.668979	Human Diseases	Drug resistance: antineoplastic
30	hsa00565	Ether lipid metabolism	KEGG PATHWAY	30/8409	46/13771	0.338162	0.670286	Metabolism	Lipid metabolism
87	hsa04140	Autophagy - animal	KEGG PATHWAY	87/8409	138/13771	0.349679	0.689013	Cellular Processes	Transport and catabolism
28	hsa04930	Type II diabetes mellitus	KEGG PATHWAY	28/8409	43/13771	0.352441	0.690369	Human Diseases	Endocrine and metabolic disease
59	hsa04713	Circadian entrainment	KEGG PATHWAY	59/8409	93/13771	0.360136	0.701318	Organismal Systems	Environmental adaptation
49	hsa04721	Synaptic vesicle cycle	KEGG PATHWAY	49/8409	77/13771	0.367202	0.706811	Organismal Systems	Nervous system
31	hsa00520	Amino sugar and nucleotide sugar metabolism	KEGG PATHWAY	31/8409	48/13771	0.365957	0.708511	Metabolism	Carbohydrate metabolism
70	hsa04935	Growth hormone synthesis, secretion and action	KEGG PATHWAY	70/8409	111/13771	0.370852	0.709733	Organismal Systems	Endocrine system
9	hsa03450	Non-homologous end-joining	KEGG PATHWAY	9/8409	13/13771	0.382888	0.724441	Genetic Information Processing	Replication and repair
68	hsa04726	Serotonergic synapse	KEGG PATHWAY	68/8409	108/13771	0.38183	0.726567	Organismal Systems	Nervous system
37	hsa05416	Viral myocarditis	KEGG PATHWAY	37/8409	58/13771	0.388651	0.73119	Human Diseases	Cardiovascular disease
22	hsa00760	Nicotinate and nicotinamide metabolism	KEGG PATHWAY	22/8409	34/13771	0.402382	0.752772	Metabolism	Metabolism of cofactors and vitamins
83	hsa04915	Estrogen signaling pathway	KEGG PATHWAY	83/8409	133/13771	0.411563	0.765646	Organismal Systems	Endocrine system
20	hsa04136	Autophagy - other	KEGG PATHWAY	20/8409	31/13771	0.42207	0.776516	Cellular Processes	Transport and catabolism
97	hsa05161	Hepatitis B	KEGG PATHWAY	97/8409	156/13771	0.421055	0.778952	Human Diseases	Infectious disease: viral
15	hsa04964	Proximal tubule bicarbonate reclamation	KEGG PATHWAY	15/8409	23/13771	0.429082	0.785079	Organismal Systems	Excretory system
47	hsa03320	PPAR signaling pathway	KEGG PATHWAY	47/8409	75/13771	0.437156	0.79548	Organismal Systems	Endocrine system
58	hsa04974	Protein digestion and absorption	KEGG PATHWAY	58/8409	93/13771	0.442744	0.80127	Organismal Systems	Digestive system
21	hsa00640	Propanoate metabolism	KEGG PATHWAY	21/8409	33/13771	0.455665	0.815788	Metabolism	Carbohydrate metabolism
83	hsa04371	Apelin signaling pathway	KEGG PATHWAY	83/8409	134/13771	0.454696	0.818453	Environmental Information Processing	Signal transduction
43	hsa04622	RIG-I-like receptor signaling pathway	KEGG PATHWAY	43/8409	69/13771	0.467498	0.828068	Organismal Systems	Immune system
43	hsa04976	Bile secretion	KEGG PATHWAY	43/8409	69/13771	0.467498	0.828068	Organismal Systems	Digestive system
109	hsa05202	Transcriptional misregulation in cancer	KEGG PATHWAY	109/8409	177/13771	0.476356	0.830505	Human Diseases	Cancer: overview
27	hsa03420	Nucleotide excision repair	KEGG PATHWAY	27/8409	43/13771	0.474336	0.831336	Genetic Information Processing	Replication and repair
62	hsa04660	T cell receptor signaling pathway	KEGG PATHWAY	62/8409	100/13771	0.467167	0.831908	Organismal Systems	Immune system
11	hsa00450	Selenocompound metabolism	KEGG PATHWAY	11/8409	17/13771	0.483931	0.839318	Metabolism	Metabolism of other amino acids
61	hsa05142	Chagas disease	KEGG PATHWAY	61/8409	99/13771	0.499095	0.861133	Human Diseases	Infectious disease: parasitic
78	hsa04114	Oocyte meiosis	KEGG PATHWAY	78/8409	127/13771	0.506304	0.864612	Cellular Processes	Cell growth and death
89	hsa04932	Non-alcoholic fatty liver disease	KEGG PATHWAY	89/8409	145/13771	0.505307	0.867356	Human Diseases	Endocrine and metabolic disease
12	hsa00100	Steroid biosynthesis	KEGG PATHWAY	12/8409	19/13771	0.526099	0.893832	Metabolism	Lipid metabolism
32	hsa04923	Regulation of lipolysis in adipocytes	KEGG PATHWAY	32/8409	52/13771	0.532827	0.900668	Organismal Systems	Endocrine system
38	hsa04927	Cortisol synthesis and secretion	KEGG PATHWAY	38/8409	62/13771	0.541074	0.909988	Organismal Systems	Endocrine system
87	hsa04145	Phagosome	KEGG PATHWAY	87/8409	143/13771	0.558609	0.920875	Cellular Processes	Transport and catabolism
30	hsa04979	Cholesterol metabolism	KEGG PATHWAY	30/8409	49/13771	0.553298	0.921242	Organismal Systems	Digestive system
30	hsa00270	Cysteine and methionine metabolism	KEGG PATHWAY	30/8409	49/13771	0.553298	0.921242	Metabolism	Amino acid metabolism
10	hsa00730	Thiamine metabolism	KEGG PATHWAY	10/8409	16/13771	0.562293	0.922382	Metabolism	Metabolism of cofactors and vitamins
109	hsa05167	Kaposi sarcoma-associated herpesvirus infection	KEGG PATHWAY	109/8409	179/13771	0.551441	0.922762	Human Diseases	Infectious disease: viral
48	hsa04911	Insulin secretion	KEGG PATHWAY	48/8409	79/13771	0.571131	0.923235	Organismal Systems	Endocrine system
22	hsa00500	Starch and sucrose metabolism	KEGG PATHWAY	22/8409	36/13771	0.570315	0.926414	Metabolism	Carbohydrate metabolism
19	hsa00052	Galactose metabolism	KEGG PATHWAY	19/8409	31/13771	0.568023	0.927214	Metabolism	Carbohydrate metabolism
128	hsa04024	cAMP signaling pathway	KEGG PATHWAY	128/8409	211/13771	0.577671	0.929297	Environmental Information Processing	Signal transduction
86	hsa04723	Retrograde endocannabinoid signaling	KEGG PATHWAY	86/8409	142/13771	0.585167	0.932347	Organismal Systems	Nervous system
63	hsa04725	Cholinergic synapse	KEGG PATHWAY	63/8409	104/13771	0.583126	0.933563	Organismal Systems	Nervous system
20	hsa04130	SNARE interactions in vesicular transport	KEGG PATHWAY	20/8409	33/13771	0.596619	0.946068	Genetic Information Processing	Folding, sorting and degradation
18	hsa00630	Glyoxylate and dicarboxylate metabolism	KEGG PATHWAY	18/8409	30/13771	0.625058	0.954791	Metabolism	Carbohydrate metabolism
15	hsa00592	alpha-Linolenic acid metabolism	KEGG PATHWAY	15/8409	25/13771	0.628242	0.955273	Metabolism	Lipid metabolism
21	hsa00250	Alanine, aspartate and glutamate metabolism	KEGG PATHWAY	21/8409	35/13771	0.623132	0.956235	Metabolism	Amino acid metabolism
12	hsa00515	Mannose type O-glycan biosynthesis	KEGG PATHWAY	12/8409	20/13771	0.633491	0.958875	Metabolism	Glycan biosynthesis and metabolism
25	hsa00970	Aminoacyl-tRNA biosynthesis	KEGG PATHWAY	25/8409	42/13771	0.645389	0.95944	Genetic Information Processing	Translation
80	hsa04120	Ubiquitin mediated proteolysis	KEGG PATHWAY	80/8409	133/13771	0.622467	0.959637	Genetic Information Processing	Folding, sorting and degradation
28	hsa04973	Carbohydrate digestion and absorption	KEGG PATHWAY	28/8409	47/13771	0.64377	0.961324	Organismal Systems	Digestive system
34	hsa04978	Mineral absorption	KEGG PATHWAY	34/8409	57/13771	0.64199	0.962985	Organismal Systems	Digestive system
24	hsa00260	Glycine, serine and threonine metabolism	KEGG PATHWAY	24/8409	40/13771	0.622028	0.963419	Metabolism	Amino acid metabolism
40	hsa04918	Thyroid hormone synthesis	KEGG PATHWAY	40/8409	67/13771	0.641466	0.966553	Organismal Systems	Endocrine system
30	hsa00330	Arginine and proline metabolism	KEGG PATHWAY	30/8409	50/13771	0.621346	0.966861	Metabolism	Amino acid metabolism
16	hsa00062	Fatty acid elongation	KEGG PATHWAY	16/8409	27/13771	0.655929	0.970775	Metabolism	Lipid metabolism
16	hsa04744	Phototransduction	KEGG PATHWAY	16/8409	27/13771	0.655929	0.970775	Organismal Systems	Sensory system
77	hsa05162	Measles	KEGG PATHWAY	77/8409	128/13771	0.621066	0.970962	Human Diseases	Infectious disease: viral
5	hsa00740	Riboflavin metabolism	KEGG PATHWAY	5/8409	8/13771	0.618676	0.971789	Metabolism	Metabolism of cofactors and vitamins
29	hsa04913	Ovarian steroidogenesis	KEGG PATHWAY	29/8409	49/13771	0.664724	0.975124	Organismal Systems	Endocrine system
71	hsa01200	Carbon metabolism	KEGG PATHWAY	71/8409	118/13771	0.618233	0.975694	Metabolism	Global and overview maps
23	hsa00620	Pyruvate metabolism	KEGG PATHWAY	23/8409	39/13771	0.670561	0.979373	Metabolism	Carbohydrate metabolism
63	hsa05145	Toxoplasmosis	KEGG PATHWAY	63/8409	106/13771	0.673956	0.980032	Human Diseases	Infectious disease: parasitic
39	hsa04924	Renin secretion	KEGG PATHWAY	39/8409	66/13771	0.678249	0.981987	Organismal Systems	Endocrine system
114	hsa05169	Epstein-Barr virus infection	KEGG PATHWAY	114/8409	191/13771	0.681479	0.982392	Human Diseases	Infectious disease: viral
52	hsa04658	Th1 and Th2 cell differentiation	KEGG PATHWAY	52/8409	88/13771	0.690067	0.986233	Organismal Systems	Immune system
73	hsa04380	Osteoclast differentiation	KEGG PATHWAY	73/8409	123/13771	0.687677	0.987054	Organismal Systems	Development and regeneration
40	hsa00010	Glycolysis / Gluconeogenesis	KEGG PATHWAY	40/8409	68/13771	0.695224	0.989357	Metabolism	Carbohydrate metabolism
18	hsa04710	Circadian rhythm	KEGG PATHWAY	18/8409	31/13771	0.70403	0.997626	Organismal Systems	Environmental adaptation
18	hsa04215	Apoptosis - multiple species	KEGG PATHWAY	18/8409	31/13771	0.70403	0.997626	Cellular Processes	Cell growth and death
35	hsa00561	Glycerolipid metabolism	KEGG PATHWAY	35/8409	60/13771	0.716799	1	Metabolism	Lipid metabolism
51	hsa05235	PD-L1 expression and PD-1 checkpoint pathway in cancer	KEGG PATHWAY	51/8409	87/13771	0.720383	1	Human Diseases	Cancer: overview
74	hsa04270	Vascular smooth muscle contraction	KEGG PATHWAY	74/8409	126/13771	0.737309	1	Organismal Systems	Circulatory system
53	hsa05032	Morphine addiction	KEGG PATHWAY	53/8409	91/13771	0.747215	1	Human Diseases	Substance dependence
50	hsa04727	GABAergic synapse	KEGG PATHWAY	50/8409	86/13771	0.749475	1	Organismal Systems	Nervous system
24	hsa04962	Vasopressin-regulated water reabsorption	KEGG PATHWAY	24/8409	42/13771	0.753616	1	Organismal Systems	Excretory system
54	hsa04925	Aldosterone synthesis and secretion	KEGG PATHWAY	54/8409	93/13771	0.759723	1	Organismal Systems	Endocrine system
10	hsa01210	2-Oxocarboxylic acid metabolism	KEGG PATHWAY	10/8409	18/13771	0.766858	1	Metabolism	Global and overview maps
58	hsa04625	C-type lectin receptor signaling pathway	KEGG PATHWAY	58/8409	100/13771	0.769322	1	Organismal Systems	Immune system
52	hsa03015	mRNA surveillance pathway	KEGG PATHWAY	52/8409	90/13771	0.774255	1	Genetic Information Processing	Translation
6	hsa00130	Ubiquinone and other terpenoid-quinone biosynthesis	KEGG PATHWAY	6/8409	11/13771	0.776516	1	Metabolism	Metabolism of cofactors and vitamins
91	hsa04630	JAK-STAT signaling pathway	KEGG PATHWAY	91/8409	156/13771	0.784633	1	Environmental Information Processing	Signal transduction
35	hsa05014	Amyotrophic lateral sclerosis	KEGG PATHWAY	35/8409	62/13771	0.810276	1	Human Diseases	Neurodegenerative disease
17	hsa00410	beta-Alanine metabolism	KEGG PATHWAY	17/8409	31/13771	0.815489	1	Metabolism	Metabolism of other amino acids
39	hsa04137	Mitophagy - animal	KEGG PATHWAY	39/8409	69/13771	0.816196	1	Cellular Processes	Transport and catabolism
50	hsa04657	IL-17 signaling pathway	KEGG PATHWAY	50/8409	88/13771	0.823814	1	Organismal Systems	Immune system
57	hsa04620	Toll-like receptor signaling pathway	KEGG PATHWAY	57/8409	100/13771	0.826416	1	Organismal Systems	Immune system
2	hsa00290	Valine, leucine and isoleucine biosynthesis	KEGG PATHWAY	2/8409	4/13771	0.832863	1	Metabolism	Amino acid metabolism
15	hsa00650	Butanoate metabolism	KEGG PATHWAY	15/8409	28/13771	0.843247	1	Metabolism	Carbohydrate metabolism
1	hsa00780	Biotin metabolism	KEGG PATHWAY	1/8409	2/13771	0.848409	1	Metabolism	Metabolism of cofactors and vitamins
11	hsa03060	Protein export	KEGG PATHWAY	11/8409	21/13771	0.850787	1	Genetic Information Processing	Folding, sorting and degradation
57	hsa04659	Th17 cell differentiation	KEGG PATHWAY	57/8409	101/13771	0.855192	1	Organismal Systems	Immune system
40	hsa05140	Leishmaniasis	KEGG PATHWAY	40/8409	72/13771	0.860139	1	Human Diseases	Infectious disease: parasitic
17	hsa03410	Base excision repair	KEGG PATHWAY	17/8409	32/13771	0.864657	1	Genetic Information Processing	Replication and repair
41	hsa05133	Pertussis	KEGG PATHWAY	41/8409	74/13771	0.868343	1	Human Diseases	Infectious disease: bacterial
15	hsa00591	Linoleic acid metabolism	KEGG PATHWAY	15/8409	29/13771	0.88844	1	Metabolism	Lipid metabolism
41	hsa03008	Ribosome biogenesis in eukaryotes	KEGG PATHWAY	41/8409	75/13771	0.895053	1	Genetic Information Processing	Translation
11	hsa00900	Terpenoid backbone biosynthesis	KEGG PATHWAY	11/8409	22/13771	0.8992	1	Metabolism	Metabolism of terpenoids and polyketides
30	hsa00480	Glutathione metabolism	KEGG PATHWAY	30/8409	56/13771	0.900479	1	Metabolism	Metabolism of other amino acids
12	hsa04977	Vitamin digestion and absorption	KEGG PATHWAY	12/8409	24/13771	0.905636	1	Organismal Systems	Digestive system
31	hsa00310	Lysine degradation	KEGG PATHWAY	31/8409	58/13771	0.90675	1	Metabolism	Amino acid metabolism
97	hsa04621	NOD-like receptor signaling pathway	KEGG PATHWAY	97/8409	172/13771	0.909576	1	Organismal Systems	Immune system
24	hsa00280	Valine, leucine and isoleucine degradation	KEGG PATHWAY	24/8409	46/13771	0.916563	1	Metabolism	Amino acid metabolism
89	hsa05164	Influenza A	KEGG PATHWAY	89/8409	159/13771	0.919301	1	Human Diseases	Infectious disease: viral
2	hsa00232	Caffeine metabolism	KEGG PATHWAY	2/8409	5/13771	0.920911	1	Metabolism	Biosynthesis of other secondary metabolites
2	hsa00400	Phenylalanine, tyrosine and tryptophan biosynthesis	KEGG PATHWAY	2/8409	5/13771	0.920911	1	Metabolism	Amino acid metabolism
2	hsa00524	Neomycin, kanamycin and gentamicin biosynthesis	KEGG PATHWAY	2/8409	5/13771	0.920911	1	Metabolism	Biosynthesis of other secondary metabolites
72	hsa03040	Spliceosome	KEGG PATHWAY	72/8409	130/13771	0.92203	1	Genetic Information Processing	Transcription
9	hsa00770	Pantothenate and CoA biosynthesis	KEGG PATHWAY	9/8409	19/13771	0.926283	1	Metabolism	Metabolism of cofactors and vitamins
48	hsa05323	Rheumatoid arthritis	KEGG PATHWAY	48/8409	89/13771	0.931272	1	Human Diseases	Immune disease
17	hsa05020	Prion disease	KEGG PATHWAY	17/8409	34/13771	0.931836	1	Human Diseases	Neurodegenerative disease
11	hsa00340	Histidine metabolism	KEGG PATHWAY	11/8409	23/13771	0.933743	1	Metabolism	Amino acid metabolism
41	hsa04662	B cell receptor signaling pathway	KEGG PATHWAY	41/8409	77/13771	0.935604	1	Organismal Systems	Immune system
18	hsa03030	DNA replication	KEGG PATHWAY	18/8409	36/13771	0.936064	1	Genetic Information Processing	Replication and repair
20	hsa05033	Nicotine addiction	KEGG PATHWAY	20/8409	40/13771	0.943696	1	Human Diseases	Substance dependence
35	hsa04612	Antigen processing and presentation	KEGG PATHWAY	35/8409	67/13771	0.945143	1	Organismal Systems	Immune system
7	hsa00120	Primary bile acid biosynthesis	KEGG PATHWAY	7/8409	16/13771	0.951516	1	Metabolism	Lipid metabolism
52	hsa04972	Pancreatic secretion	KEGG PATHWAY	52/8409	98/13771	0.957507	1	Organismal Systems	Digestive system
44	hsa04970	Salivary secretion	KEGG PATHWAY	44/8409	84/13771	0.958742	1	Organismal Systems	Digestive system
84	hsa03013	Nucleocytoplasmic transport	KEGG PATHWAY	84/8409	155/13771	0.96675	1	Genetic Information Processing	Translation
24	hsa05144	Malaria	KEGG PATHWAY	24/8409	49/13771	0.968976	1	Human Diseases	Infectious disease: parasitic
40	hsa00983	Drug metabolism - other enzymes	KEGG PATHWAY	40/8409	78/13771	0.969731	1	Metabolism	Xenobiotics biodegradation and metabolism
18	hsa04975	Fat digestion and absorption	KEGG PATHWAY	18/8409	38/13771	0.969946	1	Organismal Systems	Digestive system
18	hsa05340	Primary immunodeficiency	KEGG PATHWAY	18/8409	38/13771	0.969946	1	Human Diseases	Immune disease
7	hsa00360	Phenylalanine metabolism	KEGG PATHWAY	7/8409	17/13771	0.9718	1	Metabolism	Amino acid metabolism
1	hsa00785	Lipoic acid metabolism	KEGG PATHWAY	1/8409	4/13771	0.977031	1	Metabolism	Metabolism of cofactors and vitamins
51	hsa04064	NF-kappa B signaling pathway	KEGG PATHWAY	51/8409	99/13771	0.979352	1	Environmental Information Processing	Signal transduction
69	hsa05322	Systemic lupus erythematosus	KEGG PATHWAY	69/8409	131/13771	0.97994	1	Human Diseases	Immune disease
27	hsa05134	Legionellosis	KEGG PATHWAY	27/8409	56/13771	0.981695	1	Human Diseases	Infectious disease: bacterial
11	hsa04950	Maturity onset diabetes of the young	KEGG PATHWAY	11/8409	26/13771	0.983676	1	Human Diseases	Endocrine and metabolic disease
16	hsa00350	Tyrosine metabolism	KEGG PATHWAY	16/8409	36/13771	0.985758	1	Metabolism	Amino acid metabolism
92	hsa05152	Tuberculosis	KEGG PATHWAY	92/8409	173/13771	0.986133	1	Human Diseases	Infectious disease: bacterial
49	hsa05146	Amoebiasis	KEGG PATHWAY	49/8409	97/13771	0.986799	1	Human Diseases	Infectious disease: parasitic
18	hsa04940	Type I diabetes mellitus	KEGG PATHWAY	18/8409	40/13771	0.986808	1	Human Diseases	Endocrine and metabolic disease
97	hsa04062	Chemokine signaling pathway	KEGG PATHWAY	97/8409	182/13771	0.986859	1	Organismal Systems	Immune system
56	hsa04650	Natural killer cell mediated cytotoxicity	KEGG PATHWAY	56/8409	110/13771	0.988357	1	Organismal Systems	Immune system
30	hsa00590	Arachidonic acid metabolism	KEGG PATHWAY	30/8409	63/13771	0.989153	1	Metabolism	Lipid metabolism
8	hsa04614	Renin-angiotensin system	KEGG PATHWAY	8/8409	21/13771	0.990666	1	Organismal Systems	Endocrine system
19	hsa00071	Fatty acid degradation	KEGG PATHWAY	19/8409	43/13771	0.99175	1	Metabolism	Lipid metabolism
21	hsa04672	Intestinal immune network for IgA production	KEGG PATHWAY	21/8409	47/13771	0.992341	1	Organismal Systems	Immune system
14	hsa00040	Pentose and glucuronate interconversions	KEGG PATHWAY	14/8409	34/13771	0.994154	1	Metabolism	Carbohydrate metabolism
19	hsa03050	Proteasome	KEGG PATHWAY	19/8409	44/13771	0.994699	1	Genetic Information Processing	Folding, sorting and degradation
19	hsa00380	Tryptophan metabolism	KEGG PATHWAY	19/8409	44/13771	0.994699	1	Metabolism	Amino acid metabolism
28	hsa05321	Inflammatory bowel disease	KEGG PATHWAY	28/8409	62/13771	0.996185	1	Human Diseases	Immune disease
12	hsa00020	Citrate cycle (TCA cycle)	KEGG PATHWAY	12/8409	31/13771	0.996539	1	Metabolism	Carbohydrate metabolism
40	hsa04610	Complement and coagulation cascades	KEGG PATHWAY	40/8409	85/13771	0.996858	1	Organismal Systems	Immune system
47	hsa04640	Hematopoietic cell lineage	KEGG PATHWAY	47/8409	98/13771	0.996928	1	Organismal Systems	Immune system
17	hsa00860	Porphyrin and chlorophyll metabolism	KEGG PATHWAY	17/8409	42/13771	0.997859	1	Metabolism	Metabolism of cofactors and vitamins
14	hsa05143	African trypanosomiasis	KEGG PATHWAY	14/8409	36/13771	0.997889	1	Human Diseases	Infectious disease: parasitic
14	hsa05330	Allograft rejection	KEGG PATHWAY	14/8409	36/13771	0.997889	1	Human Diseases	Immune disease
11	hsa03020	RNA polymerase	KEGG PATHWAY	11/8409	30/13771	0.998069	1	Genetic Information Processing	Transcription
11	hsa05332	Graft-versus-host disease	KEGG PATHWAY	11/8409	31/13771	0.99891	1	Human Diseases	Immune disease
20	hsa05320	Autoimmune thyroid disease	KEGG PATHWAY	20/8409	51/13771	0.999515	1	Human Diseases	Immune disease
9	hsa05310	Asthma	KEGG PATHWAY	9/8409	29/13771	0.999737	1	Human Diseases	Immune disease
34	hsa05204	Chemical carcinogenesis - DNA adducts	KEGG PATHWAY	34/8409	81/13771	0.999836	1	Human Diseases	Cancer: overview
29	hsa00980	Metabolism of xenobiotics by cytochrome P450	KEGG PATHWAY	29/8409	73/13771	0.99993	1	Metabolism	Xenobiotics biodegradation and metabolism
31	hsa04742	Taste transduction	KEGG PATHWAY	31/8409	79/13771	0.999973	1	Organismal Systems	Sensory system
22	hsa04623	Cytosolic DNA-sensing pathway	KEGG PATHWAY	22/8409	61/13771	0.999978	1	Organismal Systems	Immune system
25	hsa00830	Retinol metabolism	KEGG PATHWAY	25/8409	68/13771	0.999985	1	Metabolism	Metabolism of cofactors and vitamins
19	hsa00140	Steroid hormone biosynthesis	KEGG PATHWAY	19/8409	59/13771	0.999998	1	Metabolism	Lipid metabolism
138	hsa04060	Cytokine-cytokine receptor interaction	KEGG PATHWAY	138/8409	289/13771	0.999999	1	Environmental Information Processing	Signaling molecules and interaction
5	hsa00053	Ascorbate and aldarate metabolism	KEGG PATHWAY	5/8409	27/13771	0.999999	1	Metabolism	Carbohydrate metabolism
23	hsa00982	Drug metabolism - cytochrome P450	KEGG PATHWAY	23/8409	69/13771	0.999999	1	Metabolism	Xenobiotics biodegradation and metabolism
33	hsa04061	Viral protein interaction with cytokine and cytokine receptor	KEGG PATHWAY	33/8409	98/13771	1	1	Environmental Information Processing	Signaling molecules and interaction
153	hsa04080	Neuroactive ligand-receptor interaction	KEGG PATHWAY	153/8409	333/13771	1	1	Environmental Information Processing	Signaling molecules and interaction
28	hsa05150	Staphylococcus aureus infection	KEGG PATHWAY	28/8409	92/13771	1	1	Human Diseases	Infectious disease: bacterial
81	hsa04740	Olfactory transduction	KEGG PATHWAY	81/8409	438/13771	1	1	Organismal Systems	Sensory system
