# Supplementary material for: Identification and characterization of multipotential stem cells in immortalized normal ovarian surface epithelial cells: The pluripotency of immortalized normal ovarian surface epithelial cells
Source: Acta Biochim Biophys Sin (Shanghai). 2024 Jan 19;56(2):239–54. doi: 10.3724/abbs.2023253 (PMC10984850; doi:10.3724/abbs.2023253)
Supplement: 23354Table_S9 [file 23354Table_S9.xlsx]

## Sheet: IOSE80 vs GV oocyte GO 
Table S9. GO enrichment analysis of IOSE80 cells and Oocyte at GV stage
Number	GO ID	Term Type	Description	Ratio_in_study	Ratio_in_pop	Pvalue	Padjust
37	GO:0001570	BP	vasculogenesis	37/12034	52/32815	6.79161e-07	0.00017348
41	GO:0060333	BP	interferon-gamma-mediated signaling pathway	41/12034	56/32815	9.05541e-07	0.00017348
35	GO:0003179	BP	heart valve morphogenesis	35/12034	45/32815	1.03425e-06	0.00017348
27	GO:0006007	BP	glucose catabolic process	27/12034	33/32815	1.2309e-06	0.00017348
48	GO:0043507	BP	positive regulation of JUN kinase activity	48/12034	74/32815	1.26372e-06	0.00017348
39	GO:0019320	BP	hexose catabolic process	39/12034	54/32815	1.27833e-06	0.00017348
29	GO:0006734	BP	NADH metabolic process	29/12034	38/32815	1.39258e-06	0.00017348
62	GO:0031146	BP	SCF-dependent proteasomal ubiquitin-dependent protein catabolic process	62/12034	98/32815	1.4239e-06	0.00017348
68	GO:1901890	BP	positive regulation of cell junction assembly	68/12034	90/32815	1.44885e-06	0.00017348
87	GO:0090263	BP	positive regulation of canonical Wnt signaling pathway	87/12034	145/32815	1.46752e-06	0.00017348
85	GO:0009100	BP	glycoprotein metabolic process	85/12034	130/32815	1.46963e-06	0.00017348
65	GO:0007613	BP	memory	65/12034	107/32815	1.5049e-06	0.00017348
70	GO:0001503	BP	ossification	70/12034	107/32815	1.5049e-06	0.00017348
71	GO:0090175	BP	regulation of establishment of planar polarity	71/12034	107/32815	1.5049e-06	0.00017348
38	GO:0072431	BP	signal transduction involved in mitotic G1 DNA damage checkpoint	38/12034	55/32815	1.57555e-06	0.00017348
38	GO:1902400	BP	intracellular signal transduction involved in G1 DNA damage checkpoint	38/12034	55/32815	1.57555e-06	0.00017348
67	GO:0006024	BP	glycosaminoglycan biosynthetic process	67/12034	103/32815	1.5817e-06	0.00017348
85	GO:0035567	BP	non-canonical Wnt signaling pathway	85/12034	121/32815	1.58726e-06	0.00017348
53	GO:0048013	BP	ephrin receptor signaling pathway	53/12034	72/32815	1.7367e-06	0.00017348
72	GO:0032355	BP	response to estradiol	72/12034	122/32815	1.73755e-06	0.00017348
50	GO:0042552	BP	myelination	50/12034	75/32815	1.7378e-06	0.00017348
62	GO:0006304	BP	DNA modification	62/12034	91/32815	1.75513e-06	0.00017348
47	GO:0046365	BP	monosaccharide catabolic process	47/12034	65/32815	1.78222e-06	0.00017348
49	GO:0051965	BP	positive regulation of synapse assembly	49/12034	65/32815	1.78222e-06	0.00017348
55	GO:0043506	BP	regulation of JUN kinase activity	55/12034	87/32815	1.78386e-06	0.00017348
70	GO:0001822	BP	kidney development	70/12034	113/32815	1.80227e-06	0.00017348
119	GO:1901888	BP	regulation of cell junction assembly	119/12034	187/32815	1.86888e-06	0.00017348
50	GO:0018958	BP	phenol-containing compound metabolic process	50/12034	76/32815	1.87727e-06	0.00017348
67	GO:1903510	BP	mucopolysaccharide metabolic process	67/12034	109/32815	1.90478e-06	0.00017348
71	GO:0007409	BP	axonogenesis	71/12034	109/32815	1.90478e-06	0.00017348
40	GO:1990138	BP	neuron projection extension	40/12034	59/32815	1.92089e-06	0.00017348
40	GO:0038127	BP	ERBB signaling pathway	40/12034	59/32815	1.92089e-06	0.00017348
48	GO:0044728	BP	DNA methylation or demethylation	48/12034	69/32815	1.9483e-06	0.00017348
98	GO:0009611	BP	response to wounding	98/12034	170/32815	1.94922e-06	0.00017348
75	GO:0071805	BP	potassium ion transmembrane transport	75/12034	128/32815	1.96957e-06	0.00017348
51	GO:0032092	BP	positive regulation of protein binding	51/12034	80/32815	1.98252e-06	0.00017348
52	GO:0002479	BP	antigen processing and presentation of exogenous peptide antigen via MHC class I, TAP-dependent	52/12034	80/32815	1.98252e-06	0.00017348
115	GO:0048812	BP	neuron projection morphogenesis	115/12034	194/32815	1.99153e-06	0.00017348
75	GO:0051963	BP	regulation of synapse assembly	75/12034	105/32815	2.00044e-06	0.00017348
65	GO:0002474	BP	antigen processing and presentation of peptide antigen via MHC class I	65/12034	100/32815	2.03789e-06	0.00017348
55	GO:0042590	BP	antigen processing and presentation of exogenous peptide antigen via MHC class I	55/12034	84/32815	2.0528e-06	0.00017348
47	GO:0072395	BP	signal transduction involved in cell cycle checkpoint	47/12034	73/32815	2.0784e-06	0.00017348
65	GO:0002064	BP	epithelial cell development	65/12034	101/32815	2.08606e-06	0.00017348
112	GO:1903046	BP	meiotic cell cycle process	112/12034	201/32815	2.10405e-06	0.00017348
112	GO:0061013	BP	regulation of mRNA catabolic process	112/12034	201/32815	2.10405e-06	0.00017348
112	GO:0097305	BP	response to alcohol	112/12034	201/32815	2.10405e-06	0.00017348
37	GO:0006977	BP	DNA damage response, signal transduction by p53 class mediator resulting in cell cycle arrest	37/12034	53/32815	2.11078e-06	0.00017348
103	GO:0007626	BP	locomotory behavior	103/12034	183/32815	2.12091e-06	0.00017348
127	GO:0007156	BP	homophilic cell adhesion via plasma membrane adhesion molecules	127/12034	183/32815	2.12091e-06	0.00017348
103	GO:0043487	BP	regulation of RNA stability	103/12034	183/32815	2.12091e-06	0.00017348
106	GO:0019884	BP	antigen processing and presentation of exogenous antigen	106/12034	183/32815	2.12091e-06	0.00017348
62	GO:0001649	BP	osteoblast differentiation	62/12034	97/32815	2.15805e-06	0.00017348
67	GO:0060560	BP	developmental growth involved in morphogenesis	67/12034	97/32815	2.15805e-06	0.00017348
49	GO:0006909	BP	phagocytosis	49/12034	77/32815	2.17143e-06	0.00017348
52	GO:0007272	BP	ensheathment of neurons	52/12034	77/32815	2.17143e-06	0.00017348
52	GO:0008366	BP	axon ensheathment	52/12034	77/32815	2.17143e-06	0.00017348
76	GO:0060429	BP	epithelium development	76/12034	129/32815	2.17201e-06	0.00017348
91	GO:0009743	BP	response to carbohydrate	91/12034	155/32815	2.20287e-06	0.00017348
94	GO:0007163	BP	establishment or maintenance of cell polarity	94/12034	166/32815	2.20481e-06	0.00017348
115	GO:1901136	BP	carbohydrate derivative catabolic process	115/12034	208/32815	2.20598e-06	0.00017348
121	GO:0046474	BP	glycerophospholipid biosynthetic process	121/12034	208/32815	2.20598e-06	0.00017348
129	GO:0045017	BP	glycerolipid biosynthetic process	129/12034	221/32815	2.21889e-06	0.00017348
129	GO:0007420	BP	brain development	129/12034	221/32815	2.21889e-06	0.00017348
60	GO:0060071	BP	Wnt signaling pathway, planar cell polarity pathway	60/12034	89/32815	2.24512e-06	0.00017348
87	GO:0071375	BP	cellular response to peptide hormone stimulus	87/12034	150/32815	2.24798e-06	0.00017348
97	GO:0048167	BP	regulation of synaptic plasticity	97/12034	161/32815	2.26427e-06	0.00017348
97	GO:0045216	BP	cell-cell junction organization	97/12034	161/32815	2.26427e-06	0.00017348
117	GO:0048545	BP	response to steroid hormone	117/12034	190/32815	2.26831e-06	0.00017348
108	GO:1901654	BP	response to ketone	108/12034	190/32815	2.26831e-06	0.00017348
121	GO:0010389	BP	regulation of G2/M transition of mitotic cell cycle	121/12034	215/32815	2.29706e-06	0.00017348
140	GO:0050807	BP	regulation of synapse organization	140/12034	235/32815	2.30121e-06	0.00017348
34	GO:0015807	BP	L-amino acid transport	34/12034	47/32815	2.36173e-06	0.00017348
34	GO:0061448	BP	connective tissue development	34/12034	47/32815	2.36173e-06	0.00017348
78	GO:0044839	BP	cell cycle G2/M phase transition	78/12034	135/32815	2.36855e-06	0.00017348
79	GO:0014074	BP	response to purine-containing compound	79/12034	135/32815	2.36855e-06	0.00017348
83	GO:0010977	BP	negative regulation of neuron projection development	83/12034	135/32815	2.36855e-06	0.00017348
79	GO:0007417	BP	central nervous system development	79/12034	125/32815	2.38078e-06	0.00017348
120	GO:0048858	BP	cell projection morphogenesis	120/12034	203/32815	2.39171e-06	0.00017348
108	GO:0006469	BP	negative regulation of protein kinase activity	108/12034	197/32815	2.40401e-06	0.00017348
104	GO:0050808	BP	synapse organization	104/12034	179/32815	2.40581e-06	0.00017348
104	GO:0090090	BP	negative regulation of canonical Wnt signaling pathway	104/12034	173/32815	2.44291e-06	0.00017348
68	GO:0090630	BP	activation of GTPase activity	68/12034	116/32815	2.48092e-06	0.00017348
107	GO:0050770	BP	regulation of axonogenesis	107/12034	185/32815	2.48231e-06	0.00017348
110	GO:0048002	BP	antigen processing and presentation of peptide antigen	110/12034	185/32815	2.48231e-06	0.00017348
91	GO:0051099	BP	positive regulation of binding	91/12034	156/32815	2.49956e-06	0.00017348
25	GO:0007223	BP	Wnt signaling pathway, calcium modulating pathway	25/12034	32/32815	2.50008e-06	0.00017348
159	GO:0070848	BP	response to growth factor	159/12034	272/32815	2.51492e-06	0.00017348
160	GO:0051961	BP	negative regulation of nervous system development	160/12034	272/32815	2.51492e-06	0.00017348
50	GO:0051216	BP	cartilage development	50/12034	67/32815	2.51934e-06	0.00017348
125	GO:0030178	BP	negative regulation of Wnt signaling pathway	125/12034	204/32815	2.52735e-06	0.00017348
110	GO:0031396	BP	regulation of protein ubiquitination	110/12034	204/32815	2.52735e-06	0.00017348
112	GO:0009790	BP	embryo development	112/12034	204/32815	2.52735e-06	0.00017348
112	GO:0009792	BP	embryo development ending in birth or egg hatching	112/12034	204/32815	2.52735e-06	0.00017348
90	GO:0070588	BP	calcium ion transmembrane transport	90/12034	157/32815	2.53887e-06	0.00017348
100	GO:1905330	BP	regulation of morphogenesis of an epithelium	100/12034	157/32815	2.53887e-06	0.00017348
94	GO:0010770	BP	positive regulation of cell morphogenesis involved in differentiation	94/12034	157/32815	2.53887e-06	0.00017348
139	GO:0048511	BP	rhythmic process	139/12034	265/32815	2.53992e-06	0.00017348
120	GO:1901653	BP	cellular response to peptide	120/12034	217/32815	2.54269e-06	0.00017348
143	GO:0046578	BP	regulation of Ras protein signal transduction	143/12034	258/32815	2.55936e-06	0.00017348
134	GO:0032886	BP	regulation of microtubule-based process	134/12034	251/32815	2.57255e-06	0.00017348
147	GO:0050768	BP	negative regulation of neurogenesis	147/12034	251/32815	2.57255e-06	0.00017348
78	GO:0007612	BP	learning	78/12034	131/32815	2.59883e-06	0.00017348
72	GO:0048872	BP	homeostasis of number of cells	72/12034	121/32815	2.6018e-06	0.00017348
118	GO:0044272	BP	sulfur compound biosynthetic process	118/12034	192/32815	2.61202e-06	0.00017348
114	GO:0045665	BP	negative regulation of neuron differentiation	114/12034	192/32815	2.61202e-06	0.00017348
24	GO:0061718	BP	glucose catabolic process to pyruvate	24/12034	30/32815	2.64092e-06	0.00017348
24	GO:0061621	BP	canonical glycolysis	24/12034	30/32815	2.64092e-06	0.00017348
24	GO:0006735	BP	NADH regeneration	24/12034	30/32815	2.64092e-06	0.00017348
131	GO:0007611	BP	learning or memory	131/12034	231/32815	2.64693e-06	0.00017348
71	GO:0006865	BP	amino acid transport	71/12034	112/32815	2.65629e-06	0.00017348
101	GO:1901796	BP	regulation of signal transduction by p53 class mediator	101/12034	180/32815	2.67155e-06	0.00017348
103	GO:0001763	BP	morphogenesis of a branching structure	103/12034	180/32815	2.67155e-06	0.00017348
144	GO:0031175	BP	neuron projection development	144/12034	238/32815	2.68284e-06	0.00017348
35	GO:0019674	BP	NAD metabolic process	35/12034	48/32815	2.68505e-06	0.00017348
135	GO:2001020	BP	regulation of response to DNA damage stimulus	135/12034	245/32815	2.70875e-06	0.00017348
130	GO:0051604	BP	protein maturation	130/12034	245/32815	2.70875e-06	0.00017348
146	GO:0008654	BP	phospholipid biosynthetic process	146/12034	252/32815	2.72531e-06	0.00017348
158	GO:0097485	BP	neuron projection guidance	158/12034	252/32815	2.72531e-06	0.00017348
111	GO:0090276	BP	regulation of peptide hormone secretion	111/12034	199/32815	2.72708e-06	0.00017348
104	GO:0002478	BP	antigen processing and presentation of exogenous peptide antigen	104/12034	175/32815	2.72761e-06	0.00017348
97	GO:0050852	BP	T cell receptor signaling pathway	97/12034	163/32815	2.74333e-06	0.00017348
96	GO:0050796	BP	regulation of insulin secretion	96/12034	169/32815	2.77476e-06	0.00017348
74	GO:0046683	BP	response to organophosphorus	74/12034	126/32815	2.79379e-06	0.00017348
156	GO:0043434	BP	response to peptide hormone	156/12034	267/32815	2.80732e-06	0.00017348
112	GO:0030100	BP	regulation of endocytosis	112/12034	181/32815	2.81083e-06	0.00017348
133	GO:0032990	BP	cell part morphogenesis	133/12034	225/32815	2.82048e-06	0.00017348
133	GO:0032989	BP	cellular component morphogenesis	133/12034	225/32815	2.82048e-06	0.00017348
99	GO:0006022	BP	aminoglycan metabolic process	99/12034	164/32815	2.82105e-06	0.00017348
95	GO:0031345	BP	negative regulation of cell projection organization	95/12034	164/32815	2.82105e-06	0.00017348
66	GO:0006493	BP	protein O-linked glycosylation	66/12034	108/32815	2.82947e-06	0.00017348
69	GO:0006023	BP	aminoglycan biosynthetic process	69/12034	108/32815	2.82947e-06	0.00017348
182	GO:0010769	BP	regulation of cell morphogenesis involved in differentiation	182/12034	321/32815	2.83391e-06	0.00017348
86	GO:2000241	BP	regulation of reproductive process	86/12034	153/32815	2.84348e-06	0.00017348
93	GO:0030203	BP	glycosaminoglycan metabolic process	93/12034	153/32815	2.84348e-06	0.00017348
99	GO:0001501	BP	skeletal system development	99/12034	153/32815	2.84348e-06	0.00017348
17	GO:0048670	BP	regulation of collateral sprouting	17/12034	19/32815	2.85167e-06	0.00017348
117	GO:0031589	BP	cell-substrate adhesion	117/12034	212/32815	2.87291e-06	0.00017348
121	GO:0019882	BP	antigen processing and presentation	121/12034	212/32815	2.87291e-06	0.00017348
117	GO:0120039	BP	plasma membrane bounded cell projection morphogenesis	117/12034	200/32815	2.89527e-06	0.00017348
111	GO:1901617	BP	organic hydroxy compound biosynthetic process	111/12034	200/32815	2.89527e-06	0.00017348
141	GO:0022898	BP	regulation of transmembrane transporter activity	141/12034	268/32815	2.90481e-06	0.00017348
145	GO:0050890	BP	cognition	145/12034	268/32815	2.90481e-06	0.00017348
134	GO:2000027	BP	regulation of animal organ morphogenesis	134/12034	213/32815	2.91368e-06	0.00017348
164	GO:0048638	BP	regulation of developmental growth	164/12034	314/32815	2.93493e-06	0.00017348
177	GO:0032147	BP	activation of protein kinase activity	177/12034	330/32815	2.93858e-06	0.00017348
139	GO:0031334	BP	positive regulation of protein-containing complex assembly	139/12034	254/32815	2.95005e-06	0.00017348
140	GO:0034976	BP	response to endoplasmic reticulum stress	140/12034	254/32815	2.95005e-06	0.00017348
139	GO:0071363	BP	cellular response to growth factor stimulus	139/12034	240/32815	2.96473e-06	0.00017348
103	GO:0046777	BP	protein autophosphorylation	103/12034	188/32815	2.96835e-06	0.00017348
119	GO:1902905	BP	positive regulation of supramolecular fiber organization	119/12034	220/32815	2.98592e-06	0.00017348
118	GO:0090092	BP	regulation of transmembrane receptor protein serine/threonine kinase signaling pathway	118/12034	220/32815	2.98592e-06	0.00017348
116	GO:0043393	BP	regulation of protein binding	116/12034	220/32815	2.98592e-06	0.00017348
192	GO:0051098	BP	regulation of binding	192/12034	373/32815	3.02476e-06	0.00017348
212	GO:0051056	BP	regulation of small GTPase mediated signal transduction	212/12034	373/32815	3.02476e-06	0.00017348
206	GO:0045666	BP	positive regulation of neuron differentiation	206/12034	373/32815	3.02476e-06	0.00017348
50	GO:0048514	BP	blood vessel morphogenesis	50/12034	79/32815	3.04305e-06	0.00017348
98	GO:0046488	BP	phosphatidylinositol metabolic process	98/12034	176/32815	3.04709e-06	0.00017348
15	GO:0002313	BP	mature B cell differentiation involved in immune response	15/12034	16/32815	3.04788e-06	0.00017348
78	GO:0031960	BP	response to corticosteroid	78/12034	138/32815	3.07475e-06	0.00017348
96	GO:0061138	BP	morphogenesis of a branching epithelium	96/12034	171/32815	3.09075e-06	0.00017348
102	GO:0009612	BP	response to mechanical stimulus	102/12034	171/32815	3.09075e-06	0.00017348
130	GO:0030182	BP	neuron differentiation	130/12034	234/32815	3.09105e-06	0.00017348
132	GO:1902749	BP	regulation of cell cycle G2/M phase transition	132/12034	234/32815	3.09105e-06	0.00017348
113	GO:1902115	BP	regulation of organelle assembly	113/12034	195/32815	3.10884e-06	0.00017348
105	GO:0044242	BP	cellular lipid catabolic process	105/12034	195/32815	3.10884e-06	0.00017348
157	GO:0010976	BP	positive regulation of neuron projection development	157/12034	277/32815	3.11015e-06	0.00017348
161	GO:0060828	BP	regulation of canonical Wnt signaling pathway	161/12034	277/32815	3.11015e-06	0.00017348
130	GO:0003002	BP	regionalization	130/12034	241/32815	3.12528e-06	0.00017348
143	GO:0034329	BP	cell junction assembly	143/12034	248/32815	3.14826e-06	0.00017348
61	GO:0048705	BP	skeletal system morphogenesis	61/12034	100/32815	3.15343e-06	0.00017348
173	GO:0006366	BP	transcription by RNA polymerase II	173/12034	324/32815	3.16333e-06	0.00017348
181	GO:0006650	BP	glycerophospholipid metabolic process	181/12034	324/32815	3.16333e-06	0.00017348
180	GO:0043087	BP	regulation of GTPase activity	180/12034	324/32815	3.16333e-06	0.00017348
146	GO:0044772	BP	mitotic cell cycle phase transition	146/12034	262/32815	3.16354e-06	0.00017348
146	GO:0007265	BP	Ras protein signal transduction	146/12034	270/32815	3.17371e-06	0.00017348
182	GO:0098742	BP	cell-cell adhesion via plasma-membrane adhesion molecules	182/12034	270/32815	3.17371e-06	0.00017348
86	GO:0048534	BP	hematopoietic or lymphoid organ development	86/12034	154/32815	3.17565e-06	0.00017348
201	GO:0007389	BP	pattern specification process	201/12034	366/32815	3.17913e-06	0.00017348
90	GO:0006813	BP	potassium ion transport	90/12034	149/32815	3.18059e-06	0.00017348
91	GO:0051592	BP	response to calcium ion	91/12034	149/32815	3.18059e-06	0.00017348
99	GO:0043488	BP	regulation of mRNA stability	99/12034	177/32815	3.18117e-06	0.00017348
98	GO:0098656	BP	anion transmembrane transport	98/12034	177/32815	3.18117e-06	0.00017348
166	GO:0099537	BP	trans-synaptic signaling	166/12034	308/32815	3.18815e-06	0.00017348
166	GO:0099536	BP	synaptic signaling	166/12034	308/32815	3.18815e-06	0.00017348
165	GO:0002009	BP	morphogenesis of an epithelium	165/12034	308/32815	3.18815e-06	0.00017348
190	GO:0051052	BP	regulation of DNA metabolic process	190/12034	375/32815	3.22174e-06	0.00017348
149	GO:0000902	BP	cell morphogenesis	149/12034	263/32815	3.23309e-06	0.00017348
138	GO:0097190	BP	apoptotic signaling pathway	138/12034	263/32815	3.23309e-06	0.00017348
162	GO:0007015	BP	actin filament organization	162/12034	293/32815	3.24624e-06	0.00017348
195	GO:0051260	BP	protein homooligomerization	195/12034	333/32815	3.25055e-06	0.00017348
181	GO:0040007	BP	growth	181/12034	333/32815	3.25055e-06	0.00017348
213	GO:0009896	BP	positive regulation of catabolic process	213/12034	430/32815	3.2679e-06	0.00017348
39	GO:0034332	BP	adherens junction organization	39/12034	58/32815	3.27776e-06	0.00017348
44	GO:0071229	BP	cellular response to acid chemical	44/12034	68/32815	3.28654e-06	0.00017348
59	GO:0010771	BP	negative regulation of cell morphogenesis involved in differentiation	59/12034	96/32815	3.29439e-06	0.00017348
149	GO:0044770	BP	cell cycle phase transition	149/12034	271/32815	3.32162e-06	0.00017348
202	GO:0010498	BP	proteasomal protein catabolic process	202/12034	376/32815	3.32719e-06	0.00017348
215	GO:0031346	BP	positive regulation of cell projection organization	215/12034	385/32815	3.32755e-06	0.00017348
116	GO:0033673	BP	negative regulation of kinase activity	116/12034	215/32815	3.33242e-06	0.00017348
155	GO:0007411	BP	axon guidance	155/12034	249/32815	3.33564e-06	0.00017348
131	GO:0051495	BP	positive regulation of cytoskeleton organization	131/12034	249/32815	3.33564e-06	0.00017348
113	GO:0006643	BP	membrane lipid metabolic process	113/12034	209/32815	3.33868e-06	0.00017348
100	GO:0001701	BP	in utero embryonic development	100/12034	178/32815	3.34494e-06	0.00017348
147	GO:0032409	BP	regulation of transporter activity	147/12034	286/32815	3.35148e-06	0.00017348
191	GO:0007399	BP	nervous system development	191/12034	294/32815	3.35574e-06	0.00017348
139	GO:0032412	BP	regulation of ion transmembrane transporter activity	139/12034	264/32815	3.35574e-06	0.00017348
136	GO:0006816	BP	calcium ion transport	136/12034	264/32815	3.35574e-06	0.00017348
101	GO:0046328	BP	regulation of JNK cascade	101/12034	184/32815	3.37209e-06	0.00017348
100	GO:0043009	BP	chordate embryonic development	100/12034	184/32815	3.37209e-06	0.00017348
133	GO:0051348	BP	negative regulation of transferase activity	133/12034	257/32815	3.38246e-06	0.00017348
133	GO:0048608	BP	reproductive structure development	133/12034	257/32815	3.38246e-06	0.00017348
164	GO:0072511	BP	divalent inorganic cation transport	164/12034	310/32815	3.39169e-06	0.00017348
121	GO:1903320	BP	regulation of protein modification by small protein conjugation or removal	121/12034	229/32815	3.39626e-06	0.00017348
76	GO:1903322	BP	positive regulation of protein modification by small protein conjugation or removal	76/12034	134/32815	3.39989e-06	0.00017348
78	GO:0008277	BP	regulation of G protein-coupled receptor signaling pathway	78/12034	134/32815	3.39989e-06	0.00017348
207	GO:0043062	BP	extracellular structure organization	207/12034	368/32815	3.40746e-06	0.00017348
206	GO:0062012	BP	regulation of small molecule metabolic process	206/12034	404/32815	3.42732e-06	0.00017348
114	GO:0006352	BP	DNA-templated transcription, initiation	114/12034	216/32815	3.42868e-06	0.00017348
46	GO:0072422	BP	signal transduction involved in DNA damage checkpoint	46/12034	72/32815	3.44058e-06	0.00017348
46	GO:0072401	BP	signal transduction involved in DNA integrity checkpoint	46/12034	72/32815	3.44058e-06	0.00017348
31	GO:0030166	BP	proteoglycan biosynthetic process	31/12034	43/32815	3.44316e-06	0.00017348
189	GO:0010038	BP	response to metal ion	189/12034	343/32815	3.44667e-06	0.00017348
173	GO:0046649	BP	lymphocyte activation	173/12034	343/32815	3.44667e-06	0.00017348
91	GO:0000187	BP	activation of MAPK activity	91/12034	167/32815	3.50013e-06	0.00017348
92	GO:0000904	BP	cell morphogenesis involved in differentiation	92/12034	167/32815	3.50013e-06	0.00017348
144	GO:0003012	BP	muscle system process	144/12034	280/32815	3.51459e-06	0.00017348
151	GO:0016050	BP	vesicle organization	151/12034	280/32815	3.51459e-06	0.00017348
161	GO:0070085	BP	glycosylation	161/12034	280/32815	3.51459e-06	0.00017348
179	GO:0048589	BP	developmental growth	179/12034	327/32815	3.53254e-06	0.00017348
169	GO:1904062	BP	regulation of cation transmembrane transport	169/12034	327/32815	3.53254e-06	0.00017348
36	GO:0009101	BP	glycoprotein biosynthetic process	36/12034	52/32815	3.5358e-06	0.00017348
103	GO:0060491	BP	regulation of cell projection assembly	103/12034	191/32815	3.54322e-06	0.00017348
105	GO:0030177	BP	positive regulation of Wnt signaling pathway	105/12034	191/32815	3.54322e-06	0.00017348
53	GO:0007009	BP	plasma membrane organization	53/12034	84/32815	3.55944e-06	0.00017348
120	GO:0070302	BP	regulation of stress-activated protein kinase signaling cascade	120/12034	230/32815	3.56175e-06	0.00017348
167	GO:0000209	BP	protein polyubiquitination	167/12034	311/32815	3.59415e-06	0.00017348
162	GO:0060249	BP	anatomical structure homeostasis	162/12034	311/32815	3.59415e-06	0.00017348
188	GO:0043405	BP	regulation of MAP kinase activity	188/12034	336/32815	3.59823e-06	0.00017348
199	GO:2001233	BP	regulation of apoptotic signaling pathway	199/12034	397/32815	3.63871e-06	0.00017348
252	GO:0050769	BP	positive regulation of neurogenesis	252/12034	483/32815	3.64949e-06	0.00017348
191	GO:0043161	BP	proteasome-mediated ubiquitin-dependent protein catabolic process	191/12034	353/32815	3.65676e-06	0.00017348
177	GO:0032870	BP	cellular response to hormone stimulus	177/12034	304/32815	3.69175e-06	0.00017348
179	GO:0016570	BP	histone modification	179/12034	345/32815	3.69236e-06	0.00017348
186	GO:0071902	BP	positive regulation of protein serine/threonine kinase activity	186/12034	328/32815	3.71992e-06	0.00017348
204	GO:0022411	BP	cellular component disassembly	204/12034	407/32815	3.72631e-06	0.00017348
41	GO:0061572	BP	actin filament bundle organization	41/12034	62/32815	3.72861e-06	0.00017348
236	GO:0071345	BP	cellular response to cytokine stimulus	236/12034	474/32815	3.73864e-06	0.00017348
158	GO:0016054	BP	organic acid catabolic process	158/12034	289/32815	3.74474e-06	0.00017348
158	GO:0046395	BP	carboxylic acid catabolic process	158/12034	289/32815	3.74474e-06	0.00017348
146	GO:0009416	BP	response to light stimulus	146/12034	281/32815	3.74606e-06	0.00017348
198	GO:0010948	BP	negative regulation of cell cycle process	198/12034	398/32815	3.76897e-06	0.00017348
142	GO:0002521	BP	leukocyte differentiation	142/12034	274/32815	3.79724e-06	0.00017348
183	GO:0023014	BP	signal transduction by protein phosphorylation	183/12034	337/32815	3.80588e-06	0.00017348
189	GO:0001525	BP	angiogenesis	189/12034	337/32815	3.80588e-06	0.00017348
197	GO:1901652	BP	response to peptide	197/12034	354/32815	3.81439e-06	0.00017348
178	GO:0046394	BP	carboxylic acid biosynthetic process	178/12034	346/32815	3.8181e-06	0.00017348
202	GO:0032956	BP	regulation of actin cytoskeleton organization	202/12034	389/32815	3.84043e-06	0.00017348
139	GO:0090287	BP	regulation of cellular response to growth factor stimulus	139/12034	267/32815	3.84131e-06	0.00017348
138	GO:0008016	BP	regulation of heart contraction	138/12034	267/32815	3.84131e-06	0.00017348
187	GO:0010959	BP	regulation of metal ion transport	187/12034	372/32815	3.84681e-06	0.00017348
212	GO:0016055	BP	Wnt signaling pathway	212/12034	355/32815	3.85995e-06	0.00017348
214	GO:0046486	BP	glycerolipid metabolic process	214/12034	390/32815	3.86472e-06	0.00017348
157	GO:0035239	BP	tube morphogenesis	157/12034	290/32815	3.88158e-06	0.00017348
130	GO:0032984	BP	protein-containing complex disassembly	130/12034	253/32815	3.90432e-06	0.00017348
282	GO:0010975	BP	regulation of neuron projection development	282/12034	496/32815	3.90869e-06	0.00017348
162	GO:0070838	BP	divalent metal ion transport	162/12034	306/32815	3.92026e-06	0.00017348
170	GO:0010721	BP	negative regulation of cell development	170/12034	306/32815	3.92026e-06	0.00017348
169	GO:0000165	BP	MAPK cascade	169/12034	306/32815	3.92026e-06	0.00017348
133	GO:0043547	BP	positive regulation of GTPase activity	133/12034	246/32815	3.92117e-06	0.00017348
115	GO:0070507	BP	regulation of microtubule cytoskeleton organization	115/12034	212/32815	3.93716e-06	0.00017348
66	GO:0001568	BP	blood vessel development	66/12034	111/32815	3.93939e-06	0.00017348
79	GO:0031099	BP	regeneration	79/12034	141/32815	3.9625e-06	0.00017348
200	GO:0050878	BP	regulation of body fluid levels	200/12034	391/32815	3.97853e-06	0.00017348
197	GO:0001933	BP	negative regulation of protein phosphorylation	197/12034	391/32815	3.97853e-06	0.00017348
202	GO:0071407	BP	cellular response to organic cyclic compound	202/12034	339/32815	3.98564e-06	0.00017348
177	GO:0006066	BP	alcohol metabolic process	177/12034	339/32815	3.98564e-06	0.00017348
221	GO:0006644	BP	phospholipid metabolic process	221/12034	428/32815	3.99758e-06	0.00017348
209	GO:0051301	BP	cell division	209/12034	428/32815	3.99758e-06	0.00017348
229	GO:0015711	BP	organic anion transport	229/12034	467/32815	4.0009e-06	0.00017348
250	GO:0099177	BP	regulation of trans-synaptic signaling	250/12034	467/32815	4.0009e-06	0.00017348
82	GO:0008360	BP	regulation of cell shape	82/12034	146/32815	4.03102e-06	0.00017348
304	GO:0002263	BP	cell activation involved in immune response	304/12034	583/32815	4.03368e-06	0.00017348
282	GO:1903827	BP	regulation of cellular protein localization	282/12034	561/32815	4.03434e-06	0.00017348
263	GO:1901987	BP	regulation of cell cycle phase transition	263/12034	518/32815	4.03543e-06	0.00017348
192	GO:0022412	BP	cellular process involved in reproduction in multicellular organism	192/12034	365/32815	4.04092e-06	0.00017348
249	GO:0034655	BP	nucleobase-containing compound catabolic process	249/12034	508/32815	4.04893e-06	0.00017348
181	GO:0016569	BP	covalent chromatin modification	181/12034	356/32815	4.053e-06	0.00017348
180	GO:0045862	BP	positive regulation of proteolysis	180/12034	356/32815	4.053e-06	0.00017348
217	GO:0048729	BP	tissue morphogenesis	217/12034	410/32815	4.05483e-06	0.00017348
178	GO:0016053	BP	organic acid biosynthetic process	178/12034	348/32815	4.05616e-06	0.00017348
270	GO:0051640	BP	organelle localization	270/12034	529/32815	4.07026e-06	0.00017348
223	GO:0032970	BP	regulation of actin filament-based process	223/12034	429/32815	4.08022e-06	0.00017348
160	GO:0006631	BP	fatty acid metabolic process	160/12034	315/32815	4.08705e-06	0.00017348
256	GO:0044282	BP	small molecule catabolic process	256/12034	458/32815	4.1099e-06	0.00017348
249	GO:0043312	BP	neutrophil degranulation	249/12034	458/32815	4.1099e-06	0.00017348
227	GO:0071417	BP	cellular response to organonitrogen compound	227/12034	401/32815	4.12722e-06	0.00017348
156	GO:0006486	BP	protein glycosylation	156/12034	269/32815	4.14247e-06	0.00017348
150	GO:0043406	BP	positive regulation of MAP kinase activity	150/12034	269/32815	4.14247e-06	0.00017348
156	GO:0043413	BP	macromolecule glycosylation	156/12034	269/32815	4.14247e-06	0.00017348
214	GO:0048598	BP	embryonic morphogenesis	214/12034	420/32815	4.16767e-06	0.00017348
221	GO:0006790	BP	sulfur compound metabolic process	221/12034	420/32815	4.16767e-06	0.00017348
252	GO:0042119	BP	neutrophil activation	252/12034	468/32815	4.17091e-06	0.00017348
155	GO:0007268	BP	chemical synaptic transmission	155/12034	292/32815	4.18655e-06	0.00017348
155	GO:0098916	BP	anterograde trans-synaptic signaling	155/12034	292/32815	4.18655e-06	0.00017348
245	GO:0006351	BP	transcription, DNA-templated	245/12034	489/32815	4.18964e-06	0.00017348
232	GO:0034330	BP	cell junction organization	232/12034	393/32815	4.19676e-06	0.00017348
252	GO:0030335	BP	positive regulation of cell migration	252/12034	499/32815	4.19683e-06	0.00017348
205	GO:1902903	BP	regulation of supramolecular fiber organization	205/12034	402/32815	4.22168e-06	0.00017348
220	GO:0043687	BP	post-translational protein modification	220/12034	358/32815	4.24496e-06	0.00017348
214	GO:1905114	BP	cell surface receptor signaling pathway involved in cell-cell signaling	214/12034	358/32815	4.24496e-06	0.00017348
236	GO:0042391	BP	regulation of membrane potential	236/12034	449/32815	4.25078e-06	0.00017348
275	GO:0051272	BP	positive regulation of cellular component movement	275/12034	542/32815	4.2538e-06	0.00017348
274	GO:0040017	BP	positive regulation of locomotion	274/12034	542/32815	4.2538e-06	0.00017348
203	GO:0042176	BP	regulation of protein catabolic process	203/12034	412/32815	4.27577e-06	0.00017348
227	GO:0000226	BP	microtubule cytoskeleton organization	227/12034	450/32815	4.27873e-06	0.00017348
236	GO:0030036	BP	actin cytoskeleton organization	236/12034	450/32815	4.27873e-06	0.00017348
277	GO:0046700	BP	heterocycle catabolic process	277/12034	564/32815	4.28292e-06	0.00017348
206	GO:0030198	BP	extracellular matrix organization	206/12034	367/32815	4.28984e-06	0.00017348
204	GO:0030111	BP	regulation of Wnt signaling pathway	204/12034	367/32815	4.28984e-06	0.00017348
256	GO:1901699	BP	cellular response to nitrogen compound	256/12034	441/32815	4.33566e-06	0.00017348
218	GO:0009314	BP	response to radiation	218/12034	422/32815	4.34301e-06	0.00017348
273	GO:0006820	BP	anion transport	273/12034	554/32815	4.3573e-06	0.00017348
287	GO:0010720	BP	positive regulation of cell development	287/12034	554/32815	4.3573e-06	0.00017348
269	GO:1902532	BP	negative regulation of intracellular signal transduction	269/12034	554/32815	4.3573e-06	0.00017348
289	GO:0019439	BP	aromatic compound catabolic process	289/12034	576/32815	4.3585e-06	0.00017348
331	GO:0009725	BP	response to hormone	331/12034	610/32815	4.37339e-06	0.00017348
108	GO:0006575	BP	cellular modified amino acid metabolic process	108/12034	201/32815	4.38305e-06	0.00017348
108	GO:0030258	BP	lipid modification	108/12034	201/32815	4.38305e-06	0.00017348
262	GO:0002275	BP	myeloid cell activation involved in immune response	262/12034	491/32815	4.38732e-06	0.00017348
252	GO:0010817	BP	regulation of hormone levels	252/12034	522/32815	4.40072e-06	0.00017348
293	GO:0007169	BP	transmembrane receptor protein tyrosine kinase signaling pathway	293/12034	522/32815	4.40072e-06	0.00017348
77	GO:0007584	BP	response to nutrient	77/12034	137/32815	4.41219e-06	0.00017348
78	GO:0050954	BP	sensory perception of mechanical stimulus	78/12034	137/32815	4.41219e-06	0.00017348
169	GO:0050678	BP	regulation of epithelial cell proliferation	169/12034	342/32815	4.41721e-06	0.00017348
170	GO:0006401	BP	RNA catabolic process	170/12034	342/32815	4.41721e-06	0.00017348
259	GO:0043299	BP	leukocyte degranulation	259/12034	481/32815	4.43842e-06	0.00017348
250	GO:0002283	BP	neutrophil activation involved in immune response	250/12034	461/32815	4.44335e-06	0.00017348
292	GO:0051962	BP	positive regulation of nervous system development	292/12034	544/32815	4.44843e-06	0.00017348
258	GO:0030163	BP	protein catabolic process	258/12034	492/32815	4.49518e-06	0.00017348
284	GO:0044057	BP	regulation of system process	284/12034	600/32815	4.49867e-06	0.00017348
254	GO:0036230	BP	granulocyte activation	254/12034	472/32815	4.5065e-06	0.00017348
193	GO:0006520	BP	cellular amino acid metabolic process	193/12034	395/32815	4.50663e-06	0.00017348
284	GO:0022604	BP	regulation of cell morphogenesis	284/12034	502/32815	4.50984e-06	0.00017348
70	GO:0033135	BP	regulation of peptidyl-serine phosphorylation	70/12034	122/32815	4.5305e-06	0.00017348
364	GO:0045664	BP	regulation of neuron differentiation	364/12034	647/32815	4.53524e-06	0.00017348
352	GO:0009888	BP	tissue development	352/12034	659/32815	4.54423e-06	0.00017348
288	GO:0051259	BP	protein complex oligomerization	288/12034	534/32815	4.55794e-06	0.00017348
305	GO:1901361	BP	organic cyclic compound catabolic process	305/12034	612/32815	4.56325e-06	0.00017348
263	GO:0045936	BP	negative regulation of phosphate metabolic process	263/12034	535/32815	4.58761e-06	0.00017348
249	GO:0050804	BP	modulation of chemical synaptic transmission	249/12034	463/32815	4.60455e-06	0.00017348
409	GO:0048731	BP	system development	409/12034	672/32815	4.63107e-06	0.00017348
333	GO:0045786	BP	negative regulation of cell cycle	333/12034	672/32815	4.63107e-06	0.00017348
68	GO:0031398	BP	positive regulation of protein ubiquitination	68/12034	117/32815	4.63897e-06	0.00017348
242	GO:0098662	BP	inorganic cation transmembrane transport	242/12034	504/32815	4.65147e-06	0.00017348
316	GO:0033674	BP	positive regulation of kinase activity	316/12034	591/32815	4.68004e-06	0.00017348
276	GO:0071900	BP	regulation of protein serine/threonine kinase activity	276/12034	494/32815	4.68086e-06	0.00017348
266	GO:0097435	BP	supramolecular fiber organization	266/12034	494/32815	4.68086e-06	0.00017348
305	GO:0043086	BP	negative regulation of catalytic activity	305/12034	649/32815	4.70754e-06	0.00017348
298	GO:0007610	BP	behavior	298/12034	547/32815	4.70964e-06	0.00017348
274	GO:0010035	BP	response to inorganic substance	274/12034	547/32815	4.70964e-06	0.00017348
268	GO:0007267	BP	cell-cell signaling	268/12034	569/32815	4.71298e-06	0.00017348
381	GO:0034220	BP	ion transmembrane transport	381/12034	748/32815	4.71321e-06	0.00017348
49	GO:0033238	BP	regulation of cellular amine metabolic process	49/12034	78/32815	4.71461e-06	0.00017348
135	GO:0032271	BP	regulation of protein polymerization	135/12034	264/32815	4.71719e-06	0.00017348
156	GO:0070482	BP	response to oxygen levels	156/12034	311/32815	4.71859e-06	0.00017348
156	GO:0032535	BP	regulation of cellular component size	156/12034	311/32815	4.71859e-06	0.00017348
264	GO:0010563	BP	negative regulation of phosphorus metabolic process	264/12034	536/32815	4.73073e-06	0.00017348
185	GO:0032386	BP	regulation of intracellular transport	185/12034	379/32815	4.73403e-06	0.00017348
51	GO:0051668	BP	localization within membrane	51/12034	82/32815	4.75721e-06	0.00017348
257	GO:0098655	BP	cation transmembrane transport	257/12034	526/32815	4.75953e-06	0.00017348
263	GO:2000147	BP	positive regulation of cell motility	263/12034	526/32815	4.75953e-06	0.00017348
356	GO:0051347	BP	positive regulation of transferase activity	356/12034	686/32815	4.76329e-06	0.00017348
384	GO:0071495	BP	cellular response to endogenous stimulus	384/12034	674/32815	4.76901e-06	0.00017348
357	GO:0045055	BP	regulated exocytosis	357/12034	650/32815	4.7748e-06	0.00017348
136	GO:0043270	BP	positive regulation of ion transport	136/12034	265/32815	4.78206e-06	0.00017348
302	GO:0072657	BP	protein localization to membrane	302/12034	615/32815	4.79424e-06	0.00017348
311	GO:0008610	BP	lipid biosynthetic process	311/12034	615/32815	4.79424e-06	0.00017348
303	GO:0002366	BP	leukocyte activation involved in immune response	303/12034	581/32815	4.79997e-06	0.00017348
300	GO:0009887	BP	animal organ morphogenesis	300/12034	516/32815	4.80357e-06	0.00017348
119	GO:0032872	BP	regulation of stress-activated MAPK cascade	119/12034	229/32815	4.80387e-06	0.00017348
283	GO:0002274	BP	myeloid leukocyte activation	283/12034	537/32815	4.81614e-06	0.00017348
310	GO:0044089	BP	positive regulation of cellular component biogenesis	310/12034	537/32815	4.81614e-06	0.00017348
281	GO:0048609	BP	multicellular organismal reproductive process	281/12034	592/32815	4.8207e-06	0.00017348
298	GO:0034097	BP	response to cytokine	298/12034	592/32815	4.8207e-06	0.00017348
296	GO:0045860	BP	positive regulation of protein kinase activity	296/12034	548/32815	4.82106e-06	0.00017348
271	GO:1901615	BP	organic hydroxy compound metabolic process	271/12034	548/32815	4.82106e-06	0.00017348
246	GO:0034765	BP	regulation of ion transmembrane transport	246/12034	475/32815	4.82306e-06	0.00017348
102	GO:0120032	BP	regulation of plasma membrane bounded cell projection assembly	102/12034	190/32815	4.82405e-06	0.00017348
152	GO:1903522	BP	regulation of blood circulation	152/12034	303/32815	4.8262e-06	0.00017348
276	GO:1901137	BP	carbohydrate derivative biosynthetic process	276/12034	570/32815	4.83999e-06	0.00017348
289	GO:0060627	BP	regulation of vesicle-mediated transport	289/12034	570/32815	4.83999e-06	0.00017348
263	GO:0030029	BP	actin filament-based process	263/12034	506/32815	4.86428e-06	0.00017348
76	GO:0007605	BP	sensory perception of sound	76/12034	133/32815	4.90402e-06	0.00017348
76	GO:0000086	BP	G2/M transition of mitotic cell cycle	76/12034	133/32815	4.90402e-06	0.00017348
288	GO:0034762	BP	regulation of transmembrane transport	288/12034	560/32815	4.90701e-06	0.00017348
93	GO:0016485	BP	protein processing	93/12034	172/32815	4.93133e-06	0.00017348
93	GO:0140056	BP	organelle localization by membrane tethering	93/12034	172/32815	4.93133e-06	0.00017348
305	GO:0098609	BP	cell-cell adhesion	305/12034	528/32815	4.95126e-06	0.00017348
211	GO:0042326	BP	negative regulation of phosphorylation	211/12034	427/32815	4.95236e-06	0.00017348
316	GO:0051493	BP	regulation of cytoskeleton organization	316/12034	605/32815	4.96137e-06	0.00017348
346	GO:0010638	BP	positive regulation of organelle organization	346/12034	677/32815	5.00205e-06	0.00017348
309	GO:0051345	BP	positive regulation of hydrolase activity	309/12034	641/32815	5.04353e-06	0.00017348
383	GO:0031344	BP	regulation of cell projection organization	383/12034	690/32815	5.09367e-06	0.00017348
265	GO:0098660	BP	inorganic ion transmembrane transport	265/12034	540/32815	5.09433e-06	0.00017348
288	GO:0008283	BP	cell population proliferation	288/12034	562/32815	5.10011e-06	0.00017348
278	GO:0044270	BP	cellular nitrogen compound catabolic process	278/12034	562/32815	5.10011e-06	0.00017348
40	GO:0050771	BP	negative regulation of axonogenesis	40/12034	60/32815	5.10863e-06	0.00017348
40	GO:0006029	BP	proteoglycan metabolic process	40/12034	60/32815	5.10863e-06	0.00017348
24	GO:0061620	BP	glycolytic process through glucose-6-phosphate	24/12034	31/32815	5.11662e-06	0.00017348
24	GO:0061615	BP	glycolytic process through fructose-6-phosphate	24/12034	31/32815	5.11662e-06	0.00017348
24	GO:0003180	BP	aortic valve morphogenesis	24/12034	31/32815	5.11662e-06	0.00017348
312	GO:0023052	BP	signaling	312/12034	642/32815	5.12112e-06	0.00017348
183	GO:1903311	BP	regulation of mRNA metabolic process	183/12034	373/32815	5.1233e-06	0.00017348
449	GO:0050767	BP	regulation of neurogenesis	449/12034	820/32815	5.12945e-06	0.00017348
271	GO:0031400	BP	negative regulation of protein modification process	271/12034	573/32815	5.15156e-06	0.00017348
242	GO:1901990	BP	regulation of mitotic cell cycle phase transition	242/12034	478/32815	5.16684e-06	0.00017348
249	GO:0043254	BP	regulation of protein-containing complex assembly	249/12034	478/32815	5.16684e-06	0.00017348
96	GO:0022406	BP	membrane docking	96/12034	178/32815	5.16924e-06	0.00017348
358	GO:0120036	BP	plasma membrane bounded cell projection organization	358/12034	691/32815	5.18181e-06	0.00017348
349	GO:0016032	BP	viral process	349/12034	729/32815	5.18199e-06	0.00017348
317	GO:0030162	BP	regulation of proteolysis	317/12034	667/32815	5.18243e-06	0.00017348
341	GO:0030001	BP	metal ion transport	341/12034	667/32815	5.18243e-06	0.00017348
332	GO:0090407	BP	organophosphate biosynthetic process	332/12034	667/32815	5.18243e-06	0.00017348
364	GO:0007275	BP	multicellular organism development	364/12034	679/32815	5.18326e-06	0.00017348
277	GO:0043410	BP	positive regulation of MAPK cascade	277/12034	574/32815	5.20433e-06	0.00017348
420	GO:0000122	BP	negative regulation of transcription by RNA polymerase II	420/12034	781/32815	5.20838e-06	0.00017348
49	GO:0005884	CC	actin filament	49/12034	70/32815	1.1619e-06	0.00017348
53	GO:0120111	CC	neuron projection cytoplasm	53/12034	82/32815	1.40012e-06	0.00017348
63	GO:0042383	CC	sarcolemma	63/12034	98/32815	1.4239e-06	0.00017348
82	GO:0030662	CC	coated vesicle membrane	82/12034	141/32815	1.62402e-06	0.00017348
49	GO:0099060	CC	integral component of postsynaptic specialization membrane	49/12034	71/32815	1.66919e-06	0.00017348
50	GO:0030175	CC	filopodium	50/12034	71/32815	1.66919e-06	0.00017348
60	GO:0032587	CC	ruffle membrane	60/12034	95/32815	1.70972e-06	0.00017348
80	GO:0099568	CC	cytoplasmic region	80/12034	137/32815	1.79348e-06	0.00017348
73	GO:1904813	CC	ficolin-1-rich granule lumen	73/12034	118/32815	1.87918e-06	0.00017348
115	GO:0031256	CC	leading edge membrane	115/12034	176/32815	1.9628e-06	0.00017348
99	GO:0030027	CC	lamellipodium	99/12034	176/32815	1.9628e-06	0.00017348
52	GO:0098685	CC	Schaffer collateral - CA1 synapse	52/12034	80/32815	1.98252e-06	0.00017348
64	GO:0001726	CC	ruffle	64/12034	100/32815	2.03789e-06	0.00017348
80	GO:0030176	CC	integral component of endoplasmic reticulum membrane	80/12034	139/32815	2.15321e-06	0.00017348
81	GO:0043197	CC	dendritic spine	81/12034	129/32815	2.17201e-06	0.00017348
100	GO:0030427	CC	site of polarized growth	100/12034	155/32815	2.20287e-06	0.00017348
59	GO:0043202	CC	lysosomal lumen	59/12034	93/32815	2.21246e-06	0.00017348
51	GO:0098948	CC	intrinsic component of postsynaptic specialization membrane	51/12034	81/32815	2.22838e-06	0.00017348
53	GO:0005622	CC	intracellular	53/12034	85/32815	2.25178e-06	0.00017348
80	GO:0005923	CC	bicellular tight junction	80/12034	134/32815	2.36366e-06	0.00017348
84	GO:0070160	CC	tight junction	84/12034	140/32815	2.36942e-06	0.00017348
69	GO:0048770	CC	pigment granule	69/12034	115/32815	2.44806e-06	0.00017348
69	GO:0042470	CC	melanosome	69/12034	115/32815	2.44806e-06	0.00017348
99	GO:0030426	CC	growth cone	99/12034	151/32815	2.47259e-06	0.00017348
109	GO:0005938	CC	cell cortex	109/12034	185/32815	2.48231e-06	0.00017348
85	GO:0031227	CC	intrinsic component of endoplasmic reticulum membrane	85/12034	146/32815	2.49978e-06	0.00017348
92	GO:0030666	CC	endocytic vesicle membrane	92/12034	146/32815	2.49978e-06	0.00017348
93	GO:0098858	CC	actin-based cell projection	93/12034	146/32815	2.49978e-06	0.00017348
97	GO:0005775	CC	vacuolar lumen	97/12034	168/32815	2.50166e-06	0.00017348
137	GO:0015629	CC	actin cytoskeleton	137/12034	258/32815	2.55936e-06	0.00017348
110	GO:0005912	CC	adherens junction	110/12034	186/32815	2.58276e-06	0.00017348
120	GO:0045211	CC	postsynaptic membrane	120/12034	186/32815	2.58276e-06	0.00017348
81	GO:0044309	CC	neuron spine	81/12034	131/32815	2.59883e-06	0.00017348
34	GO:0099061	CC	integral component of postsynaptic density membrane	34/12034	48/32815	2.68505e-06	0.00017348
105	GO:0005635	CC	nuclear envelope	105/12034	175/32815	2.72761e-06	0.00017348
109	GO:0031975	CC	envelope	109/12034	193/32815	2.74621e-06	0.00017348
109	GO:0031967	CC	organelle envelope	109/12034	193/32815	2.74621e-06	0.00017348
91	GO:0015630	CC	microtubule cytoskeleton	91/12034	158/32815	2.81442e-06	0.00017348
134	GO:0034703	CC	cation channel complex	134/12034	225/32815	2.82048e-06	0.00017348
89	GO:0030658	CC	transport vesicle membrane	89/12034	153/32815	2.84348e-06	0.00017348
78	GO:0031902	CC	late endosome membrane	78/12034	127/32815	2.84358e-06	0.00017348
137	GO:0016323	CC	basolateral plasma membrane	137/12034	212/32815	2.87291e-06	0.00017348
191	GO:0005788	CC	endoplasmic reticulum lumen	191/12034	298/32815	2.90167e-06	0.00017348
154	GO:0030133	CC	transport vesicle	154/12034	298/32815	2.90167e-06	0.00017348
124	GO:0019898	CC	extrinsic component of membrane	124/12034	219/32815	2.9135e-06	0.00017348
192	GO:1902495	CC	transmembrane transporter complex	192/12034	330/32815	2.93858e-06	0.00017348
180	GO:0000151	CC	ubiquitin ligase complex	180/12034	330/32815	2.93858e-06	0.00017348
199	GO:0031301	CC	integral component of organelle membrane	199/12034	373/32815	3.02476e-06	0.00017348
186	GO:0098589	CC	membrane region	186/12034	331/32815	3.05219e-06	0.00017348
58	GO:0032432	CC	actin filament bundle	58/12034	95/32815	3.05368e-06	0.00017348
119	GO:0098794	CC	postsynapse	119/12034	195/32815	3.10884e-06	0.00017348
162	GO:0060205	CC	cytoplasmic vesicle lumen	162/12034	300/32815	3.14144e-06	0.00017348
136	GO:0098791	CC	Golgi apparatus subcompartment	136/12034	248/32815	3.14826e-06	0.00017348
148	GO:0031984	CC	organelle subcompartment	148/12034	270/32815	3.17371e-06	0.00017348
157	GO:0099572	CC	postsynaptic specialization	157/12034	292/32815	3.183e-06	0.00017348
182	GO:0045121	CC	membrane raft	182/12034	316/32815	3.2018e-06	0.00017348
233	GO:0005774	CC	vacuolar membrane	233/12034	411/32815	3.22953e-06	0.00017348
58	GO:0042641	CC	actomyosin	58/12034	96/32815	3.29439e-06	0.00017348
163	GO:0031983	CC	vesicle lumen	163/12034	302/32815	3.48323e-06	0.00017348
183	GO:0098857	CC	membrane microdomain	183/12034	318/32815	3.49548e-06	0.00017348
55	GO:0032838	CC	plasma membrane bounded cell projection cytoplasm	55/12034	88/32815	3.50429e-06	0.00017348
178	GO:0034702	CC	ion channel complex	178/12034	303/32815	3.50836e-06	0.00017348
181	GO:0016324	CC	apical plasma membrane	181/12034	335/32815	3.53762e-06	0.00017348
160	GO:0034774	CC	secretory granule lumen	160/12034	296/32815	3.6262e-06	0.00017348
127	GO:0030141	CC	secretory granule	127/12034	244/32815	3.63741e-06	0.00017348
191	GO:0043025	CC	neuronal cell body	191/12034	344/32815	3.66861e-06	0.00017348
185	GO:0097060	CC	synaptic membrane	185/12034	312/32815	3.6934e-06	0.00017348
218	GO:0098978	CC	glutamatergic synapse	218/12034	416/32815	3.71045e-06	0.00017348
171	GO:0030424	CC	axon	171/12034	328/32815	3.71992e-06	0.00017348
160	GO:0030667	CC	secretory granule membrane	160/12034	289/32815	3.74474e-06	0.00017348
205	GO:0005765	CC	lysosomal membrane	205/12034	363/32815	3.88099e-06	0.00017348
157	GO:0014069	CC	postsynaptic density	157/12034	290/32815	3.88158e-06	0.00017348
224	GO:0016607	CC	nuclear speck	224/12034	446/32815	3.9141e-06	0.00017348
206	GO:0098852	CC	lytic vacuole membrane	206/12034	364/32815	3.93055e-06	0.00017348
198	GO:1990351	CC	transporter complex	198/12034	339/32815	3.98564e-06	0.00017348
204	GO:0031253	CC	cell projection membrane	204/12034	339/32815	3.98564e-06	0.00017348
236	GO:0062023	CC	collagen-containing extracellular matrix	236/12034	428/32815	3.99758e-06	0.00017348
270	GO:0030055	CC	cell-substrate junction	270/12034	419/32815	4.01239e-06	0.00017348
202	GO:0099503	CC	secretory vesicle	202/12034	410/32815	4.05483e-06	0.00017348
255	GO:0005874	CC	microtubule	255/12034	498/32815	4.07557e-06	0.00017348
271	GO:0010008	CC	endosome membrane	271/12034	489/32815	4.18964e-06	0.00017348
244	GO:0005667	CC	transcription regulator complex	244/12034	469/32815	4.21499e-06	0.00017348
312	GO:0005768	CC	endosome	312/12034	620/32815	4.26627e-06	0.00017348
206	GO:0005929	CC	cilium	206/12034	412/32815	4.27577e-06	0.00017348
209	GO:0005759	CC	mitochondrial matrix	209/12034	412/32815	4.27577e-06	0.00017348
231	GO:0030425	CC	dendrite	231/12034	440/32815	4.28747e-06	0.00017348
236	GO:0044297	CC	cell body	236/12034	441/32815	4.33566e-06	0.00017348
267	GO:0005925	CC	focal adhesion	267/12034	413/32815	4.41575e-06	0.00017348
219	GO:0031300	CC	intrinsic component of organelle membrane	219/12034	415/32815	4.62499e-06	0.00017348
75	GO:0005604	CC	basement membrane	75/12034	132/32815	4.62762e-06	0.00017348
96	GO:0005802	CC	trans-Golgi network	96/12034	177/32815	4.66553e-06	0.00017348
302	GO:0005911	CC	cell-cell junction	302/12034	516/32815	4.80357e-06	0.00017348
373	GO:0048471	CC	perinuclear region of cytoplasm	373/12034	726/32815	4.95464e-06	0.00017348
299	GO:0031012	CC	extracellular matrix	299/12034	572/32815	4.98862e-06	0.00017348
21	GO:0042813	MF	Wnt-activated receptor activity	21/12034	24/32815	3.9145e-07	0.00017348
36	GO:0005070	MF	obsolete SH3/SH2 adaptor activity	36/12034	50/32815	9.06441e-07	0.00017348
48	GO:0015171	MF	amino acid transmembrane transporter activity	48/12034	74/32815	1.26372e-06	0.00017348
57	GO:0030165	MF	PDZ domain binding	57/12034	90/32815	1.44885e-06	0.00017348
88	GO:0004713	MF	protein tyrosine kinase activity	88/12034	137/32815	1.79348e-06	0.00017348
68	GO:0000149	MF	SNARE binding	68/12034	113/32815	1.80227e-06	0.00017348
49	GO:0046332	MF	SMAD binding	49/12034	76/32815	1.87727e-06	0.00017348
48	GO:0004714	MF	transmembrane receptor protein tyrosine kinase activity	48/12034	69/32815	1.9483e-06	0.00017348
107	GO:0017048	MF	Rho GTPase binding	107/12034	176/32815	1.9628e-06	0.00017348
58	GO:0019199	MF	transmembrane receptor protein kinase activity	58/12034	84/32815	2.0528e-06	0.00017348
52	GO:0005089	MF	Rho guanyl-nucleotide exchange factor activity	52/12034	73/32815	2.0784e-06	0.00017348
86	GO:0005088	MF	Ras guanyl-nucleotide exchange factor activity	86/12034	150/32815	2.24798e-06	0.00017348
86	GO:0022843	MF	voltage-gated cation channel activity	86/12034	150/32815	2.24798e-06	0.00017348
85	GO:0005262	MF	calcium channel activity	85/12034	135/32815	2.36855e-06	0.00017348
75	GO:0005201	MF	extracellular matrix structural constituent	75/12034	125/32815	2.38078e-06	0.00017348
97	GO:0015079	MF	potassium ion transmembrane transporter activity	97/12034	173/32815	2.44291e-06	0.00017348
99	GO:0015085	MF	calcium ion transmembrane transporter activity	99/12034	157/32815	2.53887e-06	0.00017348
136	GO:0001227	MF	DNA-binding transcription repressor activity, RNA polymerase II-specific	136/12034	237/32815	2.57713e-06	0.00017348
136	GO:0001217	MF	DNA-binding transcription repressor activity	136/12034	237/32815	2.57713e-06	0.00017348
92	GO:0046943	MF	carboxylic acid transmembrane transporter activity	92/12034	164/32815	2.82105e-06	0.00017348
92	GO:0005342	MF	organic acid transmembrane transporter activity	92/12034	164/32815	2.82105e-06	0.00017348
141	GO:1901681	MF	sulfur compound binding	141/12034	253/32815	2.90282e-06	0.00017348
132	GO:0016758	MF	transferase activity, transferring hexosyl groups	132/12034	254/32815	2.95005e-06	0.00017348
135	GO:0051015	MF	actin filament binding	135/12034	248/32815	3.14826e-06	0.00017348
143	GO:0003714	MF	transcription corepressor activity	143/12034	270/32815	3.17371e-06	0.00017348
203	GO:0030695	MF	GTPase regulator activity	203/12034	411/32815	3.22953e-06	0.00017348
44	GO:0019210	MF	kinase inhibitor activity	44/12034	68/32815	3.28654e-06	0.00017348
151	GO:0008017	MF	microtubule binding	151/12034	294/32815	3.35574e-06	0.00017348
118	GO:0005244	MF	voltage-gated ion channel activity	118/12034	223/32815	3.5028e-06	0.00017348
211	GO:0022836	MF	gated channel activity	211/12034	397/32815	3.63871e-06	0.00017348
43	GO:0004860	MF	protein kinase inhibitor activity	43/12034	65/32815	3.67786e-06	0.00017348
246	GO:0001228	MF	DNA-binding transcription activator activity, RNA polymerase II-specific	246/12034	464/32815	3.72325e-06	0.00017348
246	GO:0001216	MF	DNA-binding transcription activator activity	246/12034	464/32815	3.72325e-06	0.00017348
226	GO:0019787	MF	ubiquitin-like protein transferase activity	226/12034	445/32815	3.76434e-06	0.00017348
181	GO:0003713	MF	transcription coactivator activity	181/12034	337/32815	3.80588e-06	0.00017348
215	GO:0004842	MF	ubiquitin-protein transferase activity	215/12034	417/32815	3.82513e-06	0.00017348
208	GO:0005261	MF	cation channel activity	208/12034	399/32815	3.91363e-06	0.00017348
275	GO:0046873	MF	metal ion transmembrane transporter activity	275/12034	518/32815	4.03543e-06	0.00017348
211	GO:0015631	MF	tubulin binding	211/12034	410/32815	4.05483e-06	0.00017348
260	GO:0017016	MF	Ras GTPase binding	260/12034	489/32815	4.18964e-06	0.00017348
256	GO:0005543	MF	phospholipid binding	256/12034	489/32815	4.18964e-06	0.00017348
105	GO:0017137	MF	Rab GTPase binding	105/12034	194/32815	4.2219e-06	0.00017348
286	GO:0022803	MF	passive transmembrane transporter activity	286/12034	586/32815	4.27689e-06	0.00017348
217	GO:0045296	MF	cadherin binding	217/12034	367/32815	4.28984e-06	0.00017348
303	GO:0008047	MF	enzyme activator activity	303/12034	632/32815	4.29021e-06	0.00017348
341	GO:0000987	MF	cis-regulatory region sequence-specific DNA binding	341/12034	644/32815	4.31163e-06	0.00017348
38	GO:0015179	MF	L-amino acid transmembrane transporter activity	38/12034	56/32815	4.36109e-06	0.00017348
184	GO:0005096	MF	GTPase activator activity	184/12034	377/32815	4.4363e-06	0.00017348
124	GO:0005539	MF	glycosaminoglycan binding	124/12034	235/32815	4.52236e-06	0.00017348
231	GO:0042578	MF	phosphoric ester hydrolase activity	231/12034	462/32815	4.53456e-06	0.00017348
293	GO:0003779	MF	actin binding	293/12034	590/32815	4.64408e-06	0.00017348
271	GO:0005216	MF	ion channel activity	271/12034	536/32815	4.73073e-06	0.00017348
27	GO:0017147	MF	Wnt-protein binding	27/12034	36/32815	4.76813e-06	0.00017348
353	GO:0050839	MF	cell adhesion molecule binding	353/12034	638/32815	4.77468e-06	0.00017348
191	GO:0033218	MF	amide binding	191/12034	389/32815	4.84094e-06	0.00017348
257	GO:0004674	MF	protein serine/threonine kinase activity	257/12034	538/32815	4.87765e-06	0.00017348
317	GO:0000978	MF	RNA polymerase II cis-regulatory region sequence-specific DNA binding	317/12034	605/32815	4.96137e-06	0.00017348
339	GO:0051020	MF	GTPase binding	339/12034	676/32815	4.96177e-06	0.00017348
161	GO:0042277	MF	peptide binding	161/12034	321/32815	5.01537e-06	0.00017348
322	GO:0003712	MF	transcription coregulator activity	322/12034	618/32815	5.04189e-06	0.00017348
269	GO:0031267	MF	small GTPase binding	269/12034	509/32815	5.17573e-06	0.00017348
223	GO:0060589	MF	nucleoside-triphosphatase regulator activity	223/12034	468/32815	5.18004e-06	0.00017348
118	GO:0022832	MF	voltage-gated channel activity	118/12034	224/32815	5.18462e-06	0.00017348
286	GO:0015267	MF	channel activity	286/12034	585/32815	5.19614e-06	0.00017348
157	GO:0110053	BP	regulation of actin filament organization	157/12034	314/32815	5.22865e-06	0.000173833
237	GO:0051051	BP	negative regulation of transport	237/12034	499/32815	5.24955e-06	0.000173833
378	GO:0120035	BP	regulation of plasma membrane bounded cell projection organization	378/12034	680/32815	5.25117e-06	0.000173833
316	GO:0070925	BP	organelle assembly	316/12034	668/32815	5.27937e-06	0.000173833
78	GO:0007623	BP	circadian rhythm	78/12034	139/32815	5.30837e-06	0.000173833
346	GO:0048468	BP	cell development	346/12034	633/32815	5.33751e-06	0.000173833
351	GO:1903047	BP	mitotic cell cycle process	351/12034	693/32815	5.36063e-06	0.000173833
353	GO:0043269	BP	regulation of ion transport	353/12034	693/32815	5.36063e-06	0.000173833
245	GO:0097659	BP	nucleic acid-templated transcription	245/12034	490/32815	5.37616e-06	0.000173833
429	GO:1901701	BP	cellular response to oxygen-containing compound	429/12034	865/32815	5.38283e-06	0.000173833
349	GO:0007346	BP	regulation of mitotic cell cycle	349/12034	719/32815	5.3874e-06	0.000173833
363	GO:0044283	BP	small molecule biosynthetic process	363/12034	706/32815	5.39167e-06	0.000173833
365	GO:0030155	BP	regulation of cell adhesion	365/12034	757/32815	5.40091e-06	0.000173833
21	GO:1905606	BP	regulation of presynapse assembly	21/12034	26/32815	5.40386e-06	0.000173833
351	GO:0032774	BP	RNA biosynthetic process	351/12034	694/32815	5.40667e-06	0.000173833
181	GO:0031331	BP	positive regulation of cellular catabolic process	181/12034	366/32815	5.41064e-06	0.000173833
404	GO:0006887	BP	exocytosis	404/12034	732/32815	5.42438e-06	0.000173833
204	GO:0051090	BP	regulation of DNA-binding transcription factor activity	204/12034	421/32815	5.42587e-06	0.000173833
308	GO:0043632	BP	modification-dependent macromolecule catabolic process	308/12034	670/32815	5.43098e-06	0.000173833
444	GO:0010243	BP	response to organonitrogen compound	444/12034	784/32815	5.43917e-06	0.000173833
416	GO:0032446	BP	protein modification by small protein conjugation	416/12034	784/32815	5.43917e-06	0.000173833
102	GO:0099240	CC	intrinsic component of synaptic membrane	102/12034	191/32815	5.26609e-06	0.000173833
342	GO:0009986	CC	cell surface	342/12034	657/32815	5.38768e-06	0.000173833
78	GO:0017124	MF	SH3 domain binding	78/12034	139/32815	5.30837e-06	0.000173833
376	GO:0019901	MF	protein kinase binding	376/12034	757/32815	5.40091e-06	0.000173833
21	GO:0099604	MF	ligand-gated calcium channel activity	21/12034	26/32815	5.40386e-06	0.000173833
425	GO:0006812	BP	cation transport	425/12034	895/32815	5.50329e-06	0.00017469
374	GO:0033993	BP	response to lipid	374/12034	759/32815	5.5118e-06	0.00017469
379	GO:0080135	BP	regulation of cellular response to stress	379/12034	759/32815	5.5118e-06	0.00017469
241	GO:0001558	BP	regulation of cell growth	241/12034	512/32815	5.51254e-06	0.00017469
53	GO:0043178	MF	alcohol binding	53/12034	87/32815	5.50205e-06	0.00017469
421	GO:0019904	MF	protein domain specific binding	421/12034	746/32815	5.51514e-06	0.00017469
199	GO:0045787	BP	positive regulation of cell cycle	199/12034	412/32815	5.55672e-06	0.000175746
478	GO:0030030	BP	cell projection organization	478/12034	882/32815	5.60864e-06	0.000176171
506	GO:0044255	BP	cellular lipid metabolic process	506/12034	1030/32815	5.61663e-06	0.000176171
464	GO:0051093	BP	negative regulation of developmental process	464/12034	1015/32815	5.63468e-06	0.000176171
246	GO:0007049	BP	cell cycle	246/12034	523/32815	5.6584e-06	0.000176171
199	GO:0045785	BP	positive regulation of cell adhesion	199/12034	413/32815	5.67006e-06	0.000176171
219	GO:0010639	BP	negative regulation of organelle organization	219/12034	462/32815	5.70169e-06	0.000176171
287	GO:0032787	BP	monocarboxylic acid metabolic process	287/12034	602/32815	5.70911e-06	0.000176171
84	GO:0032868	BP	response to insulin	84/12034	151/32815	5.71552e-06	0.000176171
423	GO:0010564	BP	regulation of cell cycle process	423/12034	856/32815	5.72599e-06	0.000176171
523	GO:1902533	BP	positive regulation of intracellular signal transduction	523/12034	1063/32815	5.72886e-06	0.000176171
42	GO:0071383	BP	cellular response to steroid hormone stimulus	42/12034	64/32815	5.74334e-06	0.000176171
42	GO:1903779	BP	regulation of cardiac conduction	42/12034	64/32815	5.74334e-06	0.000176171
359	GO:0040008	BP	regulation of growth	359/12034	749/32815	5.74616e-06	0.000176171
209	GO:0006605	BP	protein targeting	209/12034	433/32815	5.75269e-06	0.000176171
47	GO:0099587	BP	inorganic ion import across plasma membrane	47/12034	75/32815	5.78121e-06	0.000176171
47	GO:0098659	BP	inorganic cation import across plasma membrane	47/12034	75/32815	5.78121e-06	0.000176171
438	GO:0045321	BP	leukocyte activation	438/12034	843/32815	5.78268e-06	0.000176171
389	GO:0033365	BP	protein localization to organelle	389/12034	843/32815	5.78268e-06	0.000176171
529	GO:0055085	BP	transmembrane transport	529/12034	1018/32815	5.81207e-06	0.000176171
503	GO:0001775	BP	cell activation	503/12034	958/32815	5.82374e-06	0.000176171
526	GO:0070161	CC	anchoring junction	526/12034	868/32815	5.58437e-06	0.000176171
412	GO:0012506	CC	vesicle membrane	412/12034	735/32815	5.68277e-06	0.000176171
401	GO:0030659	CC	cytoplasmic vesicle membrane	401/12034	710/32815	5.68734e-06	0.000176171
459	GO:0045202	CC	synapse	459/12034	885/32815	5.79701e-06	0.000176171
406	GO:0000139	CC	Golgi membrane	406/12034	737/32815	5.81698e-06	0.000176171
457	GO:0005509	MF	calcium ion binding	457/12034	940/32815	5.61485e-06	0.000176171
120	GO:0019207	MF	kinase regulator activity	120/12034	232/32815	5.61496e-06	0.000176171
45	GO:0051219	MF	phosphoprotein binding	45/12034	71/32815	5.72146e-06	0.000176171
375	GO:0004672	MF	protein kinase activity	375/12034	815/32815	5.77787e-06	0.000176171
441	GO:0016773	MF	phosphotransferase activity, alcohol group as acceptor	441/12034	943/32815	5.80655e-06	0.000176171
526	GO:0001067	MF	regulatory region nucleic acid binding	526/12034	1003/32815	5.82635e-06	0.000176171
64	GO:0030968	BP	endoplasmic reticulum unfolded protein response	64/12034	110/32815	5.87365e-06	0.000176848
386	GO:0007167	BP	enzyme linked receptor protein signaling pathway	386/12034	700/32815	5.90256e-06	0.000176848
520	GO:0019752	BP	carboxylic acid metabolic process	520/12034	1066/32815	5.90554e-06	0.000176848
516	GO:0040012	BP	regulation of locomotion	516/12034	1066/32815	5.90554e-06	0.000176848
388	GO:0061024	BP	membrane organization	388/12034	764/32815	5.90804e-06	0.000176848
515	GO:0060341	BP	regulation of cellular localization	515/12034	1035/32815	5.92045e-06	0.000176848
517	GO:0051960	BP	regulation of nervous system development	517/12034	930/32815	5.92554e-06	0.000176848
371	GO:0016567	BP	protein ubiquitination	371/12034	688/32815	5.94212e-06	0.000176848
472	GO:0002252	BP	immune effector process	472/12034	1051/32815	5.94324e-06	0.000176848
486	GO:1901698	BP	response to nitrogen compound	486/12034	859/32815	5.95403e-06	0.000176848
94	GO:0043123	BP	positive regulation of I-kappaB kinase/NF-kappaB signaling	94/12034	175/32815	5.96195e-06	0.000176848
379	GO:0044403	BP	symbiotic process	379/12034	791/32815	5.96271e-06	0.000176848
447	GO:0050877	BP	nervous system process	447/12034	960/32815	5.96489e-06	0.000176848
498	GO:0042803	MF	protein homodimerization activity	498/12034	930/32815	5.92554e-06	0.000176848
400	GO:0018193	BP	peptidyl-amino acid modification	400/12034	818/32815	5.98351e-06	0.000177154
493	GO:0016477	BP	cell migration	493/12034	1021/32815	5.99933e-06	0.000177167
117	GO:0043122	BP	regulation of I-kappaB kinase/NF-kappaB signaling	117/12034	227/32815	6.00058e-06	0.000177167
124	GO:0061659	MF	ubiquitin-like protein ligase activity	124/12034	241/32815	6.01055e-06	0.000177216
465	GO:0043549	BP	regulation of kinase activity	465/12034	874/32815	6.02444e-06	0.000177299
429	GO:0045859	BP	regulation of protein kinase activity	429/12034	792/32815	6.04327e-06	0.000177299
451	GO:0031329	BP	regulation of cellular catabolic process	451/12034	903/32815	6.04713e-06	0.000177299
340	GO:0051603	BP	proteolysis involved in cellular protein catabolic process	340/12034	740/32815	6.07741e-06	0.000177299
397	GO:0007154	BP	cell communication	397/12034	833/32815	6.08604e-06	0.000177299
513	GO:0032880	BP	regulation of protein localization	513/12034	1101/32815	6.08818e-06	0.000177299
395	GO:0043408	BP	regulation of MAPK cascade	395/12034	806/32815	6.08823e-06	0.000177299
188	GO:0005773	CC	vacuole	188/12034	388/32815	6.07371e-06	0.000177299
442	GO:1990234	CC	transferase complex	442/12034	889/32815	6.08432e-06	0.000177299
429	GO:0043069	BP	negative regulation of programmed cell death	429/12034	932/32815	6.11841e-06	0.000177488
562	GO:0009628	BP	response to abiotic stimulus	562/12034	1134/32815	6.13008e-06	0.000177488
204	GO:0009991	BP	response to extracellular stimulus	204/12034	426/32815	6.14469e-06	0.000177488
422	GO:0016604	CC	nuclear body	422/12034	847/32815	6.11616e-06	0.000177488
352	GO:0008134	MF	transcription factor binding	352/12034	715/32815	6.12071e-06	0.000177488
402	GO:0008289	MF	lipid binding	402/12034	834/32815	6.13775e-06	0.000177488
396	GO:0014070	BP	response to organic cyclic compound	396/12034	703/32815	6.17564e-06	0.000177909
165	GO:1903829	BP	positive regulation of cellular protein localization	165/12034	335/32815	6.18141e-06	0.000177909
315	GO:0003682	MF	chromatin binding	315/12034	666/32815	6.18429e-06	0.000177909
392	GO:0050801	BP	ion homeostasis	392/12034	862/32815	6.19578e-06	0.000177932
447	GO:0006468	BP	protein phosphorylation	447/12034	821/32815	6.20179e-06	0.000177932
460	GO:0006974	BP	cellular response to DNA damage stimulus	460/12034	994/32815	6.23187e-06	0.000178028
530	GO:0140352	BP	export from cell	530/12034	979/32815	6.2376e-06	0.000178028
282	GO:0005975	BP	carbohydrate metabolic process	282/12034	607/32815	6.24494e-06	0.000178028
562	GO:0005794	CC	Golgi apparatus	562/12034	1040/32815	6.25418e-06	0.000178028
556	GO:1990837	MF	sequence-specific double-stranded DNA binding	556/12034	1056/32815	6.23731e-06	0.000178028
310	GO:0055065	BP	metal ion homeostasis	310/12034	679/32815	6.28398e-06	0.000178353
519	GO:0009894	BP	regulation of catabolic process	519/12034	1072/32815	6.28813e-06	0.000178353
386	GO:0051129	BP	negative regulation of cellular component organization	386/12034	782/32815	6.3051e-06	0.000178353
457	GO:0019725	BP	cellular homeostasis	457/12034	995/32815	6.32279e-06	0.000178353
339	GO:0045596	BP	negative regulation of cell differentiation	339/12034	730/32815	6.32621e-06	0.000178353
554	GO:0007155	BP	cell adhesion	554/12034	980/32815	6.3301e-06	0.000178353
62	GO:0006661	BP	phosphatidylinositol biosynthetic process	62/12034	106/32815	6.3552e-06	0.000178353
62	GO:0007423	BP	sensory organ development	62/12034	106/32815	6.3552e-06	0.000178353
413	GO:0007017	BP	microtubule-based process	413/12034	879/32815	6.37501e-06	0.000178353
529	GO:0001934	BP	positive regulation of protein phosphorylation	529/12034	1074/32815	6.3776e-06	0.000178353
592	GO:0045937	BP	positive regulation of phosphate metabolic process	592/12034	1205/32815	6.39041e-06	0.000178353
592	GO:0010562	BP	positive regulation of phosphorus metabolic process	592/12034	1205/32815	6.39041e-06	0.000178353
460	GO:0008219	BP	cell death	460/12034	1027/32815	6.40543e-06	0.000178353
471	GO:0044092	BP	negative regulation of molecular function	471/12034	1027/32815	6.40543e-06	0.000178353
526	GO:0019637	BP	organophosphate metabolic process	526/12034	1139/32815	6.41533e-06	0.000178353
507	GO:0051336	BP	regulation of hydrolase activity	507/12034	1059/32815	6.42535e-06	0.000178353
494	GO:2000145	BP	regulation of cell motility	494/12034	1028/32815	6.45818e-06	0.000178353
480	GO:0060548	BP	negative regulation of cell death	480/12034	1029/32815	6.50099e-06	0.000178353
588	GO:0022402	BP	cell cycle process	588/12034	1157/32815	6.50427e-06	0.000178353
516	GO:0060284	BP	regulation of cell development	516/12034	953/32815	6.50821e-06	0.000178353
696	GO:0048513	BP	animal organ development	696/12034	1329/32815	6.51644e-06	0.000178353
525	GO:0051338	BP	regulation of transferase activity	525/12034	1014/32815	6.52804e-06	0.000178353
383	GO:0006915	BP	apoptotic process	383/12034	839/32815	6.53397e-06	0.000178353
506	GO:0032940	BP	secretion by cell	506/12034	939/32815	6.53895e-06	0.000178353
193	GO:0007264	BP	small GTPase mediated signal transduction	193/12034	400/32815	6.5468e-06	0.000178353
367	GO:0055082	BP	cellular chemical homeostasis	367/12034	812/32815	6.56731e-06	0.000178353
431	GO:0048646	BP	anatomical structure formation involved in morphogenesis	431/12034	812/32815	6.56731e-06	0.000178353
552	GO:0048870	BP	cell motility	552/12034	1142/32815	6.58975e-06	0.000178353
529	GO:0070647	BP	protein modification by small protein conjugation or removal	529/12034	1062/32815	6.62361e-06	0.000178353
475	GO:1901565	BP	organonitrogen compound catabolic process	475/12034	911/32815	6.63754e-06	0.000178353
360	GO:0098771	BP	inorganic ion homeostasis	360/12034	799/32815	6.63913e-06	0.000178353
543	GO:0044087	BP	regulation of cellular component biogenesis	543/12034	1016/32815	6.67146e-06	0.000178353
464	GO:0008284	BP	positive regulation of cell population proliferation	464/12034	1016/32815	6.67146e-06	0.000178353
582	GO:0043436	BP	oxoacid metabolic process	582/12034	1160/32815	6.68332e-06	0.000178353
515	GO:1901135	BP	carbohydrate derivative metabolic process	515/12034	1078/32815	6.68579e-06	0.000178353
567	GO:0046903	BP	secretion	567/12034	1078/32815	6.68579e-06	0.000178353
660	GO:0051130	BP	positive regulation of cellular component organization	660/12034	1227/32815	6.69009e-06	0.000178353
489	GO:0051050	BP	positive regulation of transport	489/12034	1079/32815	6.69125e-06	0.000178353
541	GO:0009719	BP	response to endogenous stimulus	541/12034	986/32815	6.70724e-06	0.000178353
558	GO:0022610	BP	biological adhesion	558/12034	986/32815	6.70724e-06	0.000178353
488	GO:0045597	BP	positive regulation of cell differentiation	488/12034	956/32815	6.70829e-06	0.000178353
303	GO:0019941	BP	modification-dependent protein catabolic process	303/12034	659/32815	6.71848e-06	0.000178353
516	GO:0005789	CC	endoplasmic reticulum membrane	516/12034	1011/32815	6.32865e-06	0.000178353
523	GO:0005856	CC	cytoskeleton	523/12034	967/32815	6.45825e-06	0.000178353
559	GO:0043005	CC	neuron projection	559/12034	983/32815	6.51348e-06	0.000178353
419	GO:0005815	CC	microtubule organizing center	419/12034	896/32815	6.59316e-06	0.000178353
689	GO:0098590	CC	plasma membrane region	689/12034	1210/32815	6.66533e-06	0.000178353
419	GO:0019900	MF	kinase binding	419/12034	837/32815	6.38229e-06	0.000178353
612	GO:0003690	MF	double-stranded DNA binding	612/12034	1174/32815	6.54514e-06	0.000178353
422	GO:0000977	MF	RNA polymerase II transcription regulatory region sequence-specific DNA binding	422/12034	812/32815	6.56731e-06	0.000178353
522	GO:0017111	MF	nucleoside-triphosphatase activity	522/12034	1175/32815	6.58921e-06	0.000178353
628	GO:0008092	MF	cytoskeletal protein binding	628/12034	1227/32815	6.69009e-06	0.000178353
494	GO:0016301	MF	kinase activity	494/12034	1095/32815	6.71361e-06	0.000178353
42	GO:0071230	BP	cellular response to amino acid stimulus	42/12034	65/32815	6.74086e-06	0.000178725
355	GO:0055080	BP	cation homeostasis	355/12034	787/32815	6.74956e-06	0.000178733
525	GO:0000976	MF	transcription regulatory region sequence-specific DNA binding	525/12034	1002/32815	6.76166e-06	0.000178832
483	GO:0003006	BP	developmental process involved in reproduction	483/12034	957/32815	6.77984e-06	0.000178945
550	GO:0016310	BP	phosphorylation	550/12034	1096/32815	6.79113e-06	0.000178945
93	GO:0099699	CC	integral component of synaptic membrane	93/12034	171/32815	6.78451e-06	0.000178945
543	GO:0006886	BP	intracellular protein transport	543/12034	1212/32815	6.80588e-06	0.000179055
555	GO:0042327	BP	positive regulation of phosphorylation	555/12034	1129/32815	6.8121e-06	0.000179055
182	GO:0140297	MF	DNA-binding transcription factor binding	182/12034	374/32815	6.83774e-06	0.000179508
424	GO:0043066	BP	negative regulation of apoptotic process	424/12034	914/32815	6.85797e-06	0.000179817
440	GO:0012501	BP	programmed cell death	440/12034	989/32815	6.91193e-06	0.000180824
115	GO:0048732	BP	gland development	115/12034	223/32815	6.91333e-06	0.000180824
588	GO:0006082	BP	organic acid metabolic process	588/12034	1181/32815	6.96577e-06	0.000181403
647	GO:0051726	BP	regulation of cell cycle	647/12034	1302/32815	6.97015e-06	0.000181403
716	GO:1901700	BP	response to oxygen-containing compound	716/12034	1411/32815	6.98209e-06	0.000181403
16	GO:0046459	BP	short-chain fatty acid metabolic process	16/12034	18/32815	6.98922e-06	0.000181403
538	GO:0007010	BP	cytoskeleton organization	538/12034	1052/32815	6.9942e-06	0.000181403
54	GO:0071277	BP	cellular response to calcium ion	54/12034	89/32815	7.00764e-06	0.000181403
596	GO:0006508	BP	proteolysis	596/12034	1268/32815	7.04821e-06	0.000181403
597	GO:0045892	BP	negative regulation of transcription, DNA-templated	597/12034	1166/32815	7.06985e-06	0.000181403
558	GO:0045944	BP	positive regulation of transcription by RNA polymerase II	558/12034	1117/32815	7.07227e-06	0.000181403
459	GO:0032101	BP	regulation of response to external stimulus	459/12034	1022/32815	7.07716e-06	0.000181403
44	GO:0008306	BP	associative learning	44/12034	69/32815	7.08231e-06	0.000181403
650	GO:0051253	BP	negative regulation of RNA metabolic process	650/12034	1269/32815	7.08414e-06	0.000181403
16	GO:0031082	CC	BLOC complex	16/12034	18/32815	6.98922e-06	0.000181403
575	GO:0030234	MF	enzyme regulator activity	575/12034	1251/32815	7.04798e-06	0.000181403
559	GO:0016462	MF	pyrophosphatase activity	559/12034	1251/32815	7.04798e-06	0.000181403
106	GO:0019887	MF	protein kinase regulator activity	106/12034	203/32815	7.06421e-06	0.000181403
651	GO:0044877	MF	protein-containing complex binding	651/12034	1340/32815	7.08864e-06	0.000181403
685	GO:0019438	BP	aromatic compound biosynthetic process	685/12034	1451/32815	7.11557e-06	0.00018184
567	GO:0048878	BP	chemical homeostasis	567/12034	1218/32815	7.13337e-06	0.00018184
461	GO:0030334	BP	regulation of cell migration	461/12034	962/32815	7.14328e-06	0.00018184
705	GO:0045934	BP	negative regulation of nucleobase-containing compound metabolic process	705/12034	1377/32815	7.14813e-06	0.00018184
472	GO:0051248	BP	negative regulation of protein metabolic process	472/12034	1070/32815	7.14838e-06	0.00018184
499	GO:0006259	BP	DNA metabolic process	499/12034	1134/32815	7.16208e-06	0.000181971
585	GO:0022603	BP	regulation of anatomical structure morphogenesis	585/12034	1135/32815	7.17354e-06	0.000182046
72	GO:2001236	BP	regulation of extrinsic apoptotic signaling pathway	72/12034	127/32815	7.21787e-06	0.000182214
516	GO:0044265	BP	cellular macromolecule catabolic process	516/12034	1103/32815	7.2231e-06	0.000182214
755	GO:0031410	CC	cytoplasmic vesicle	755/12034	1472/32815	7.20914e-06	0.000182214
52	GO:0030660	CC	Golgi-associated vesicle membrane	52/12034	85/32815	7.20924e-06	0.000182214
770	GO:0098805	CC	whole membrane	770/12034	1416/32815	7.23146e-06	0.000182214
765	GO:1903508	BP	positive regulation of nucleic acid-templated transcription	765/12034	1492/32815	7.25915e-06	0.000182696
592	GO:0040011	BP	locomotion	592/12034	1221/32815	7.30998e-06	0.00018323
765	GO:1902680	BP	positive regulation of RNA biosynthetic process	765/12034	1493/32815	7.31268e-06	0.00018323
682	GO:0018130	BP	heterocycle biosynthetic process	682/12034	1455/32815	7.32545e-06	0.00018323
610	GO:0070727	BP	cellular macromolecule localization	610/12034	1308/32815	7.33197e-06	0.00018323
610	GO:0005783	CC	endoplasmic reticulum	610/12034	1204/32815	7.32915e-06	0.00018323
598	GO:1903507	BP	negative regulation of nucleic acid-templated transcription	598/12034	1171/32815	7.36241e-06	0.000183776
562	GO:0016818	MF	hydrolase activity, acting on acid anhydrides, in phosphorus-containing anhydrides	562/12034	1257/32815	7.40734e-06	0.000184465
562	GO:0016817	MF	hydrolase activity, acting on acid anhydrides	562/12034	1257/32815	7.40734e-06	0.000184465
186	GO:0006979	BP	response to oxidative stress	186/12034	386/32815	7.43753e-06	0.000184904
638	GO:0034654	BP	nucleobase-containing compound biosynthetic process	638/12034	1364/32815	7.44708e-06	0.000184904
101	GO:0072330	BP	monocarboxylic acid biosynthetic process	101/12034	191/32815	7.45096e-06	0.000184904
599	GO:1902679	BP	negative regulation of RNA biosynthetic process	599/12034	1173/32815	7.49049e-06	0.000185668
766	GO:0005887	CC	integral component of plasma membrane	766/12034	1497/32815	7.52692e-06	0.000186355
544	GO:0051270	BP	regulation of cellular component movement	544/12034	1108/32815	7.55082e-06	0.000186729
594	GO:0051241	BP	negative regulation of multicellular organismal process	594/12034	1295/32815	7.57267e-06	0.000186934
712	GO:0003008	BP	system process	712/12034	1518/32815	7.58922e-06	0.000186934
683	GO:0009968	BP	negative regulation of signal transduction	683/12034	1313/32815	7.59333e-06	0.000186934
705	GO:0051094	BP	positive regulation of developmental process	705/12034	1386/32815	7.6067e-06	0.000186934
744	GO:0023057	BP	negative regulation of signaling	744/12034	1442/32815	7.6117e-06	0.000186934
810	GO:0031226	CC	intrinsic component of plasma membrane	810/12034	1597/32815	7.60086e-06	0.000186934
863	GO:0048585	BP	negative regulation of response to stimulus	863/12034	1700/32815	7.65115e-06	0.000187441
29	GO:0045332	BP	phospholipid translocation	29/12034	40/32815	7.65819e-06	0.000187441
846	GO:0044093	BP	positive regulation of molecular function	846/12034	1659/32815	7.65872e-06	0.000187441
605	GO:0034613	BP	cellular protein localization	605/12034	1297/32815	7.696e-06	0.000187553
709	GO:0080134	BP	regulation of response to stress	709/12034	1501/32815	7.70941e-06	0.000187553
609	GO:0009057	BP	macromolecule catabolic process	609/12034	1280/32815	7.73292e-06	0.000187553
733	GO:0033043	BP	regulation of organelle organization	733/12034	1444/32815	7.73578e-06	0.000187553
440	GO:0032269	BP	negative regulation of cellular protein metabolic process	440/12034	1000/32815	7.74083e-06	0.000187553
649	GO:0043085	BP	positive regulation of catalytic activity	649/12034	1298/32815	7.76008e-06	0.000187553
693	GO:0031974	CC	membrane-enclosed lumen	693/12034	1298/32815	7.76008e-06	0.000187553
693	GO:0070013	CC	intracellular organelle lumen	693/12034	1298/32815	7.76008e-06	0.000187553
693	GO:0043233	CC	organelle lumen	693/12034	1298/32815	7.76008e-06	0.000187553
675	GO:0043565	MF	sequence-specific DNA binding	675/12034	1369/32815	7.69755e-06	0.000187553
903	GO:0045935	BP	positive regulation of nucleobase-containing compound metabolic process	903/12034	1787/32815	7.76917e-06	0.00018756
841	GO:0006928	BP	movement of cell or subcellular component	841/12034	1703/32815	7.79303e-06	0.000187612
683	GO:0006811	BP	ion transport	683/12034	1426/32815	7.79613e-06	0.000187612
63	GO:0032414	BP	positive regulation of ion transmembrane transporter activity	63/12034	108/32815	7.81363e-06	0.000187612
63	GO:0048562	BP	embryonic organ morphogenesis	63/12034	108/32815	7.81363e-06	0.000187612
14	GO:0002011	BP	morphogenesis of an epithelial sheet	14/12034	15/32815	7.81534e-06	0.000187612
833	GO:0042325	BP	regulation of phosphorylation	833/12034	1705/32815	7.87573e-06	0.000188849
111	GO:0016311	BP	dephosphorylation	111/12034	212/32815	7.8919e-06	0.000189024
357	GO:0090087	BP	regulation of peptide transport	357/12034	799/32815	7.90636e-06	0.000189153
772	GO:0001932	BP	regulation of protein phosphorylation	772/12034	1544/32815	7.91502e-06	0.000189153
723	GO:0010558	BP	negative regulation of macromolecule biosynthetic process	723/12034	1505/32815	7.95184e-06	0.00018982
764	GO:0009890	BP	negative regulation of biosynthetic process	764/12034	1604/32815	7.97161e-06	0.000190079
744	GO:0071310	BP	cellular response to organic substance	744/12034	1468/32815	7.98959e-06	0.000190295
659	GO:0031401	BP	positive regulation of protein modification process	659/12034	1338/32815	8.002e-06	0.000190347
762	GO:1901362	BP	organic cyclic compound biosynthetic process	762/12034	1625/32815	8.01101e-06	0.000190347
119	GO:0045637	BP	regulation of myeloid cell differentiation	119/12034	233/32815	8.02023e-06	0.000190347
136	GO:1901988	BP	negative regulation of cell cycle phase transition	136/12034	270/32815	8.06011e-06	0.000190347
831	GO:0015833	BP	peptide transport	831/12034	1815/32815	8.06198e-06	0.000190347
938	GO:0070887	BP	cellular response to chemical stimulus	938/12034	1859/32815	8.07213e-06	0.000190347
721	GO:0046983	MF	protein dimerization activity	721/12034	1546/32815	8.04812e-06	0.000190347
978	GO:0003700	MF	DNA-binding transcription factor activity	978/12034	1815/32815	8.06198e-06	0.000190347
129	GO:0045927	BP	positive regulation of growth	129/12034	255/32815	8.09373e-06	0.000190394
662	GO:0006629	BP	lipid metabolic process	662/12034	1432/32815	8.10261e-06	0.000190394
762	GO:0045893	BP	positive regulation of transcription, DNA-templated	762/12034	1489/32815	8.10265e-06	0.000190394
142	GO:0000956	BP	nuclear-transcribed mRNA catabolic process	142/12034	286/32815	8.10985e-06	0.000190394
822	GO:0015031	BP	protein transport	822/12034	1795/32815	8.12019e-06	0.000190427
763	GO:1902494	CC	catalytic complex	763/12034	1669/32815	8.14431e-06	0.000190783
93	GO:0030307	BP	positive regulation of cell growth	93/12034	174/32815	8.20625e-06	0.000191614
39	GO:0021987	BP	cerebral cortex development	39/12034	59/32815	8.22865e-06	0.000191614
39	GO:0051017	BP	actin filament bundle assembly	39/12034	59/32815	8.22865e-06	0.000191614
1011	GO:1902531	BP	regulation of intracellular signal transduction	1011/12034	1952/32815	8.23479e-06	0.000191614
755	GO:0022414	BP	reproductive process	755/12034	1511/32815	8.24271e-06	0.000191614
967	GO:0042995	CC	cell projection	967/12034	1754/32815	8.19787e-06	0.000191614
39	GO:0032589	CC	neuron projection membrane	39/12034	59/32815	8.22865e-06	0.000191614
54	GO:0051591	BP	response to cAMP	54/12034	90/32815	8.26339e-06	0.000191631
846	GO:0042886	BP	amide transport	846/12034	1842/32815	8.28841e-06	0.000191631
911	GO:0120025	CC	plasma membrane bounded cell projection	911/12034	1651/32815	8.28302e-06	0.000191631
905	GO:0000981	MF	DNA-binding transcription factor activity, RNA polymerase II-specific	905/12034	1610/32815	8.27147e-06	0.000191631
851	GO:0005102	MF	signaling receptor binding	851/12034	1842/32815	8.28841e-06	0.000191631
75	GO:0046467	BP	membrane lipid biosynthetic process	75/12034	134/32815	8.31635e-06	0.000191808
75	GO:0098657	BP	import into cell	75/12034	134/32815	8.31635e-06	0.000191808
852	GO:0009653	BP	anatomical structure morphogenesis	852/12034	1494/32815	8.36406e-06	0.000191808
806	GO:0051254	BP	positive regulation of RNA metabolic process	806/12034	1593/32815	8.39718e-06	0.000191808
966	GO:0045595	BP	regulation of cell differentiation	966/12034	1911/32815	8.40128e-06	0.000191808
19	GO:0099560	BP	synaptic membrane adhesion	19/12034	23/32815	8.40346e-06	0.000191808
19	GO:0032350	BP	regulation of hormone metabolic process	19/12034	23/32815	8.40346e-06	0.000191808
864	GO:0009967	BP	positive regulation of signal transduction	864/12034	1779/32815	8.40817e-06	0.000191808
860	GO:0032270	BP	positive regulation of cellular protein metabolic process	860/12034	1758/32815	8.41218e-06	0.000191808
917	GO:0051247	BP	positive regulation of protein metabolic process	917/12034	1867/32815	8.42329e-06	0.000191808
708	GO:2000113	BP	negative regulation of cellular macromolecule biosynthetic process	708/12034	1476/32815	8.43402e-06	0.000191808
741	GO:0010648	BP	negative regulation of cell communication	741/12034	1438/32815	8.44002e-06	0.000191808
1036	GO:0030054	CC	cell junction	1036/12034	1865/32815	8.33177e-06	0.000191808
130	GO:0005769	CC	early endosome	130/12034	256/32815	8.3725e-06	0.000191808
756	GO:0097708	CC	intracellular vesicle	756/12034	1476/32815	8.43402e-06	0.000191808
168	GO:0016791	MF	phosphatase activity	168/12034	345/32815	8.35553e-06	0.000191808
801	GO:0042981	BP	regulation of apoptotic process	801/12034	1824/32815	8.45278e-06	0.000191893
789	GO:0065003	BP	protein-containing complex assembly	789/12034	1760/32815	8.47808e-06	0.000192112
981	GO:0006357	BP	regulation of transcription by RNA polymerase II	981/12034	1935/32815	8.48332e-06	0.000192112
810	GO:0043067	BP	regulation of programmed cell death	810/12034	1847/32815	8.50523e-06	0.000192265
821	GO:0042592	BP	homeostatic process	821/12034	1719/32815	8.53792e-06	0.0001928
722	GO:0005739	CC	mitochondrion	722/12034	1616/32815	8.55142e-06	0.0001929
914	GO:0035556	BP	intracellular signal transduction	914/12034	1848/32815	8.57999e-06	0.00019334
849	GO:0042127	BP	regulation of cell population proliferation	849/12034	1893/32815	8.59205e-06	0.000193407
1003	GO:0030154	BP	cell differentiation	1003/12034	1961/32815	8.63162e-06	0.000193767
754	GO:0031327	BP	negative regulation of cellular biosynthetic process	754/12034	1578/32815	8.66423e-06	0.000193767
944	GO:0033554	BP	cellular response to stress	944/12034	1986/32815	8.70619e-06	0.000193767
879	GO:0010941	BP	regulation of cell death	879/12034	1986/32815	8.70619e-06	0.000193767
297	GO:0006511	BP	ubiquitin-dependent protein catabolic process	297/12034	651/32815	8.70667e-06	0.000193767
893	GO:0010557	BP	positive regulation of macromolecule biosynthetic process	893/12034	1765/32815	8.71606e-06	0.000193767
920	GO:0019220	BP	regulation of phosphate metabolic process	920/12034	1896/32815	8.72215e-06	0.000193767
52	GO:0001725	CC	stress fiber	52/12034	86/32815	8.67704e-06	0.000193767
52	GO:0097517	CC	contractile actin filament bundle	52/12034	86/32815	8.67704e-06	0.000193767
984	GO:0098772	MF	molecular function regulator	984/12034	2148/32815	8.61891e-06	0.000193767
120	GO:0061630	MF	ubiquitin protein ligase activity	120/12034	235/32815	8.72602e-06	0.000193767
715	GO:0005215	MF	transporter activity	715/12034	1681/32815	8.72723e-06	0.000193767
143	GO:0005085	MF	guanyl-nucleotide exchange factor activity	143/12034	288/32815	8.73528e-06	0.000193767
88	GO:0035295	BP	tube development	88/12034	163/32815	8.77464e-06	0.000194438
1013	GO:0071705	BP	nitrogen compound transport	1013/12034	2177/32815	8.80475e-06	0.000194495
917	GO:0016192	BP	vesicle-mediated transport	917/12034	1876/32815	8.82602e-06	0.000194495
892	GO:0051240	BP	positive regulation of multicellular organismal process	892/12034	1876/32815	8.82602e-06	0.000194495
862	GO:0045184	BP	establishment of protein localization	862/12034	1876/32815	8.82602e-06	0.000194495
1102	GO:0051172	BP	negative regulation of nitrogen compound metabolic process	1102/12034	2301/32815	8.82951e-06	0.000194495
922	GO:0051174	BP	regulation of phosphorus metabolic process	922/12034	1898/32815	8.83199e-06	0.000194495
1025	GO:1901575	BP	organic substance catabolic process	1025/12034	2154/32815	8.85154e-06	0.000194669
951	GO:0009891	BP	positive regulation of biosynthetic process	951/12034	1899/32815	8.85814e-06	0.000194669
876	GO:0046907	BP	intracellular transport	876/12034	1922/32815	8.88442e-06	0.000195045
1017	GO:0044281	BP	small molecule metabolic process	1017/12034	2084/32815	8.91589e-06	0.000195535
151	GO:0006402	BP	mRNA catabolic process	151/12034	305/32815	8.96377e-06	0.000196383
26	GO:0060612	BP	adipose tissue development	26/12034	35/32815	9.0204e-06	0.000196823
26	GO:0072164	BP	mesonephric tubule development	26/12034	35/32815	9.0204e-06	0.000196823
50	GO:0007266	BP	Rho protein signal transduction	50/12034	82/32815	9.03301e-06	0.000196823
50	GO:0071158	BP	positive regulation of cell cycle arrest	50/12034	82/32815	9.03301e-06	0.000196823
976	GO:0051049	BP	regulation of transport	976/12034	2063/32815	9.03925e-06	0.000196823
26	GO:0001784	MF	phosphotyrosine residue binding	26/12034	35/32815	9.0204e-06	0.000196823
41	GO:0044291	CC	cell-cell contact zone	41/12034	63/32815	9.06728e-06	0.000197232
144	GO:0036293	BP	response to decreased oxygen levels	144/12034	289/32815	9.09606e-06	0.000197656
1121	GO:2000026	BP	regulation of multicellular organismal development	1121/12034	2234/32815	9.12196e-06	0.000197816
1073	GO:0006793	BP	phosphorus metabolic process	1073/12034	2186/32815	9.17872e-06	0.000198237
970	GO:0031399	BP	regulation of protein modification process	970/12034	1974/32815	9.18369e-06	0.000198237
154	GO:0006935	BP	chemotaxis	154/12034	314/32815	9.18789e-06	0.000198237
1116	GO:0098588	CC	bounding membrane of organelle	1116/12034	2066/32815	9.15627e-06	0.000198237
1183	GO:0140110	MF	transcription regulator activity	1183/12034	2235/32815	9.17297e-06	0.000198237
1034	GO:0050790	BP	regulation of catalytic activity	1034/12034	2092/32815	9.25517e-06	0.000198987
934	GO:0031328	BP	positive regulation of cellular biosynthetic process	934/12034	1863/32815	9.25559e-06	0.000198987
1210	GO:0070062	CC	extracellular exosome	1210/12034	2338/32815	9.26719e-06	0.000198987
201	GO:0008509	MF	anion transmembrane transporter activity	201/12034	423/32815	9.24677e-06	0.000198987
982	GO:0010647	BP	positive regulation of cell communication	982/12034	2071/32815	9.39255e-06	0.000201025
992	GO:0044248	BP	cellular catabolic process	992/12034	2049/32815	9.43005e-06	0.000201625
1227	GO:0031324	BP	negative regulation of cellular metabolic process	1227/12034	2579/32815	9.44517e-06	0.000201746
1031	GO:0010629	BP	negative regulation of gene expression	1031/12034	2268/32815	9.48612e-06	0.000202215
201	GO:0030031	BP	cell projection assembly	201/12034	424/32815	9.49765e-06	0.000202215
971	GO:0016070	BP	RNA metabolic process	971/12034	2219/32815	9.5082e-06	0.000202215
1169	GO:0033036	BP	macromolecule localization	1169/12034	2501/32815	9.53676e-06	0.000202215
155	GO:0042330	BP	taxis	155/12034	315/32815	9.56208e-06	0.000202215
1170	GO:0010033	BP	response to organic substance	1170/12034	2346/32815	9.57319e-06	0.000202215
57	GO:0098739	BP	import across plasma membrane	57/12034	96/32815	9.58513e-06	0.000202215
66	GO:0032411	BP	positive regulation of transporter activity	66/12034	115/32815	9.59992e-06	0.000202215
66	GO:0061387	BP	regulation of extent of cell growth	66/12034	115/32815	9.59992e-06	0.000202215
46	GO:0034704	CC	calcium channel complex	46/12034	74/32815	9.48736e-06	0.000202215
1220	GO:1903561	CC	extracellular vesicle	1220/12034	2424/32815	9.59967e-06	0.000202215
1038	GO:0042802	MF	identical protein binding	1038/12034	2052/32815	9.56843e-06	0.000202215
57	GO:0072341	MF	modified amino acid binding	57/12034	96/32815	9.58513e-06	0.000202215
1111	GO:0010628	BP	positive regulation of gene expression	1111/12034	2323/32815	9.66829e-06	0.000203447
984	GO:0023056	BP	positive regulation of signaling	984/12034	2078/32815	9.67948e-06	0.000203447
1063	GO:0002376	BP	immune system process	1063/12034	2505/32815	9.68703e-06	0.000203447
1184	GO:0007166	BP	cell surface receptor signaling pathway	1184/12034	2479/32815	9.70293e-06	0.00020358
1189	GO:0009056	BP	catabolic process	1189/12034	2507/32815	9.74708e-06	0.000204305
924	GO:0043933	BP	protein-containing complex subunit organization	924/12034	2034/32815	9.81037e-06	0.000205301
1312	GO:0051649	BP	establishment of localization in cell	1312/12034	2728/32815	9.81798e-06	0.000205301
1349	GO:0032268	BP	regulation of cellular protein metabolic process	1349/12034	2814/32815	9.84272e-06	0.000205301
124	GO:0098793	CC	presynapse	124/12034	245/32815	9.83094e-06	0.000205301
1060	GO:0030554	MF	adenyl nucleotide binding	1060/12034	2404/32815	9.8369e-06	0.000205301
1055	GO:0006796	BP	phosphate-containing compound metabolic process	1055/12034	2155/32815	9.90016e-06	0.000206095
1052	GO:0032559	MF	adenyl ribonucleotide binding	1052/12034	2380/32815	9.90008e-06	0.000206095
189	GO:0031667	BP	response to nutrient levels	189/12034	397/32815	9.96069e-06	0.00020675
152	GO:0005764	CC	lysosome	152/12034	308/32815	9.95989e-06	0.00020675
152	GO:0000323	CC	lytic vacuole	152/12034	308/32815	9.95989e-06	0.00020675
907	GO:0005576	CC	extracellular region	907/12034	2109/32815	9.99558e-06	0.000207272
55	GO:0030168	BP	platelet activation	55/12034	92/32815	1.01344e-05	0.000209947
1201	GO:0071702	BP	organic substance transport	1201/12034	2599/32815	1.0163e-05	0.000210152
1375	GO:0051128	BP	regulation of cellular component organization	1375/12034	2682/32815	1.01668e-05	0.000210152
89	GO:0006367	BP	transcription initiation from RNA polymerase II promoter	89/12034	165/32815	1.01803e-05	0.000210152
1393	GO:0065009	BP	regulation of molecular function	1393/12034	2824/32815	1.01837e-05	0.000210152
1312	GO:0017076	MF	purine nucleotide binding	1312/12034	3002/32815	1.02172e-05	0.000210393
1312	GO:0032553	MF	ribonucleotide binding	1312/12034	3002/32815	1.02172e-05	0.000210393
1478	GO:0042221	BP	response to chemical	1478/12034	2973/32815	1.02498e-05	0.0002107
1017	GO:0005524	MF	ATP binding	1017/12034	2313/32815	1.02985e-05	0.000211497
1303	GO:0032555	MF	purine ribonucleotide binding	1303/12034	2976/32815	1.03425e-05	0.000212195
149	GO:0104004	BP	cellular response to environmental stimulus	149/12034	301/32815	1.03689e-05	0.000212327
149	GO:0071214	BP	cellular response to abiotic stimulus	149/12034	301/32815	1.03689e-05	0.000212327
1203	GO:0048584	BP	positive regulation of response to stimulus	1203/12034	2635/32815	1.04685e-05	0.000213999
1384	GO:0010605	BP	negative regulation of macromolecule metabolic process	1384/12034	3010/32815	1.04706e-05	0.000213999
64	GO:1903509	BP	liposaccharide metabolic process	64/12034	111/32815	1.04919e-05	0.000214036
1377	GO:0022607	BP	cellular component assembly	1377/12034	2921/32815	1.04925e-05	0.000214036
1156	GO:0008104	BP	protein localization	1156/12034	2474/32815	1.05178e-05	0.000214143
23	GO:0016628	MF	oxidoreductase activity, acting on the CH-CH group of donors, NAD or NADP as acceptor	23/12034	30/32815	1.05085e-05	0.000214143
178	GO:0019932	BP	second-messenger-mediated signaling	178/12034	371/32815	1.05325e-05	0.000214237
1591	GO:0036211	BP	protein modification process	1591/12034	3167/32815	1.05845e-05	0.000214886
1591	GO:0006464	BP	cellular protein modification process	1591/12034	3167/32815	1.05845e-05	0.000214886
89	GO:0070304	BP	positive regulation of stress-activated protein kinase signaling cascade	89/12034	166/32815	1.06863e-05	0.000215985
89	GO:0032874	BP	positive regulation of stress-activated MAPK cascade	89/12034	166/32815	1.06863e-05	0.000215985
1220	GO:0043230	CC	extracellular organelle	1220/12034	2425/32815	1.06658e-05	0.000215985
1298	GO:0019899	MF	enzyme binding	1298/12034	2586/32815	1.06893e-05	0.000215985
100	GO:0018209	BP	peptidyl-serine modification	100/12034	191/32815	1.07663e-05	0.000217335
327	GO:0055086	BP	nucleobase-containing small molecule metabolic process	327/12034	729/32815	1.0782e-05	0.000217444
1263	GO:0035639	MF	purine ribonucleoside triphosphate binding	1263/12034	2901/32815	1.08041e-05	0.000217685
1289	GO:0051641	BP	cellular localization	1289/12034	2787/32815	1.08862e-05	0.000218927
1719	GO:0009966	BP	regulation of signal transduction	1719/12034	3369/32815	1.08992e-05	0.000218981
122	GO:0051091	BP	positive regulation of DNA-binding transcription factor activity	122/12034	240/32815	1.10097e-05	0.000220992
41	GO:0098862	CC	cluster of actin-based cell projections	41/12034	64/32815	1.11481e-05	0.000223561
25	GO:0015804	BP	neutral amino acid transport	25/12034	33/32815	1.11705e-05	0.000223798
1425	GO:0006996	BP	organelle organization	1425/12034	2912/32815	1.11849e-05	0.000223877
1419	GO:0050793	BP	regulation of developmental process	1419/12034	2826/32815	1.12504e-05	0.000224622
1518	GO:0032879	BP	regulation of localization	1518/12034	3157/32815	1.12537e-05	0.000224622
1313	GO:0140096	MF	catalytic activity, acting on a protein	1313/12034	3125/32815	1.12487e-05	0.000224622
1489	GO:0048869	BP	cellular developmental process	1489/12034	2886/32815	1.13087e-05	0.000225508
355	GO:0070201	BP	regulation of establishment of protein localization	355/12034	801/32815	1.14327e-05	0.000227367
191	GO:0022407	BP	regulation of cell-cell adhesion	191/12034	402/32815	1.14432e-05	0.000227367
225	GO:0007276	BP	gamete generation	225/12034	483/32815	1.14446e-05	0.000227367
87	GO:0035023	BP	regulation of Rho protein signal transduction	87/12034	161/32815	1.15503e-05	0.00022874
1639	GO:0051173	BP	positive regulation of nitrogen compound metabolic process	1639/12034	3293/32815	1.1556e-05	0.00022874
313	GO:0006281	BP	DNA repair	313/12034	695/32815	1.15656e-05	0.00022874
329	GO:0098797	CC	plasma membrane protein complex	329/12034	734/32815	1.1554e-05	0.00022874
505	GO:0015318	MF	inorganic molecular entity transmembrane transporter activity	505/12034	1173/32815	1.15714e-05	0.00022874
1456	GO:0000166	MF	nucleotide binding	1456/12034	3359/32815	1.15781e-05	0.00022874
1446	GO:0051246	BP	regulation of protein metabolic process	1446/12034	3014/32815	1.16145e-05	0.000228838
1388	GO:0090304	BP	nucleic acid metabolic process	1388/12034	3200/32815	1.16266e-05	0.000228838
45	GO:0006513	BP	protein monoubiquitination	45/12034	72/32815	1.16367e-05	0.000228838
45	GO:0030670	CC	phagocytic vesicle membrane	45/12034	72/32815	1.16367e-05	0.000228838
1456	GO:1901265	MF	nucleoside phosphate binding	1456/12034	3360/32815	1.16185e-05	0.000228838
1702	GO:0043412	BP	macromolecule modification	1702/12034	3394/32815	1.16533e-05	0.000228953
1603	GO:1903506	BP	regulation of nucleic acid-templated transcription	1603/12034	3634/32815	1.17735e-05	0.000231101
74	GO:0034284	BP	response to monosaccharide	74/12034	133/32815	1.17896e-05	0.000231203
29	GO:0009187	BP	cyclic nucleotide metabolic process	29/12034	41/32815	1.18895e-05	0.000232912
1709	GO:0051239	BP	regulation of multicellular organismal process	1709/12034	3536/32815	1.19129e-05	0.000232912
1606	GO:2001141	BP	regulation of RNA biosynthetic process	1606/12034	3639/32815	1.19359e-05	0.000232912
1781	GO:0032501	BP	multicellular organismal process	1781/12034	3745/32815	1.19365e-05	0.000232912
1814	GO:0010604	BP	positive regulation of macromolecule metabolic process	1814/12034	3745/32815	1.19365e-05	0.000232912
1913	GO:0048856	BP	anatomical structure development	1913/12034	3571/32815	1.19499e-05	0.000232912
1482	GO:0016740	MF	transferase activity	1482/12034	3504/32815	1.19532e-05	0.000232912
36	GO:0042398	BP	cellular modified amino acid biosynthetic process	36/12034	54/32815	1.19931e-05	0.000233411
1721	GO:0031325	BP	positive regulation of cellular metabolic process	1721/12034	3472/32815	1.20058e-05	0.000233411
1868	GO:0031090	CC	organelle membrane	1868/12034	3819/32815	1.20135e-05	0.000233411
1547	GO:0003677	MF	DNA binding	1547/12034	3608/32815	1.20226e-05	0.000233411
1991	GO:0010646	BP	regulation of cell communication	1991/12034	3929/32815	1.2048e-05	0.000233537
1584	GO:0006950	BP	response to stress	1584/12034	3541/32815	1.2051e-05	0.000233537
1514	GO:0009892	BP	negative regulation of metabolic process	1514/12034	3310/32815	1.20853e-05	0.00023399
1665	GO:0036094	MF	small molecule binding	1665/12034	3858/32815	1.20975e-05	0.000234014
2018	GO:0023051	BP	regulation of signaling	2018/12034	3969/32815	1.21325e-05	0.000234477
1648	GO:0051716	BP	cellular response to stimulus	1648/12034	3378/32815	1.21769e-05	0.000234919
87	GO:0022834	MF	ligand-gated channel activity	87/12034	162/32815	1.21884e-05	0.000234919
87	GO:0015276	MF	ligand-gated ion channel activity	87/12034	162/32815	1.21884e-05	0.000234919
1833	GO:0006725	BP	cellular aromatic compound metabolic process	1833/12034	4161/32815	1.22343e-05	0.000235377
1483	GO:0097367	MF	carbohydrate derivative binding	1483/12034	3347/32815	1.22302e-05	0.000235377
1820	GO:0005654	CC	nucleoplasm	1820/12034	3686/32815	1.22733e-05	0.000235914
791	GO:0009605	BP	response to external stimulus	791/12034	1897/32815	1.23369e-05	0.00023675
1761	GO:0051252	BP	regulation of RNA metabolic process	1761/12034	3976/32815	1.2339e-05	0.00023675
1842	GO:2000112	BP	regulation of cellular macromolecule biosynthetic process	1842/12034	4204/32815	1.23565e-05	0.000236873
1804	GO:0046483	BP	heterocycle metabolic process	1804/12034	4129/32815	1.24026e-05	0.000237447
1964	GO:0009893	BP	positive regulation of metabolic process	1964/12034	4054/32815	1.24174e-05	0.000237447
1974	GO:1901360	BP	organic cyclic compound metabolic process	1974/12034	4525/32815	1.24198e-05	0.000237447
1906	GO:0019219	BP	regulation of nucleobase-containing compound metabolic process	1906/12034	4286/32815	1.24655e-05	0.000237909
192	GO:0006897	BP	endocytosis	192/12034	406/32815	1.24663e-05	0.000237909
1597	GO:0006355	BP	regulation of transcription, DNA-templated	1597/12034	3625/32815	1.25152e-05	0.000238416
1817	GO:0031982	CC	vesicle	1817/12034	3625/32815	1.25152e-05	0.000238416
1880	GO:0010556	BP	regulation of macromolecule biosynthetic process	1880/12034	4290/32815	1.25595e-05	0.000238832
133	GO:0016829	MF	lyase activity	133/12034	266/32815	1.25533e-05	0.000238832
436	GO:0016071	BP	mRNA metabolic process	436/12034	1002/32815	1.2573e-05	0.000238875
314	GO:0030003	BP	cellular cation homeostasis	314/12034	701/32815	1.26439e-05	0.000240008
1948	GO:0031326	BP	regulation of cellular biosynthetic process	1948/12034	4454/32815	1.2665e-05	0.000240181
1991	GO:0009889	BP	regulation of biosynthetic process	1991/12034	4536/32815	1.26755e-05	0.000240181
10933	GO:0005575	CC	cellular_component	10933/12034	28394/32815	1.28548e-05	0.000243363
2027	GO:0065008	BP	regulation of biological quality	2027/12034	4072/32815	1.28952e-05	0.00024391
218	GO:0090066	BP	regulation of anatomical structure size	218/12034	468/32815	1.29128e-05	0.000244028
69	GO:0031644	BP	regulation of nervous system process	69/12034	123/32815	1.29471e-05	0.000244031
69	GO:0045165	BP	cell fate commitment	69/12034	123/32815	1.29471e-05	0.000244031
1706	GO:0006139	BP	nucleobase-containing compound metabolic process	1706/12034	3925/32815	1.29474e-05	0.000244031
2264	GO:0048583	BP	regulation of response to stimulus	2264/12034	4684/32815	1.3227e-05	0.000248906
77	GO:0046330	BP	positive regulation of JNK cascade	77/12034	140/32815	1.32294e-05	0.000248906
1846	GO:0043168	MF	anion binding	1846/12034	4086/32815	1.32751e-05	0.000249546
147	GO:0046942	BP	carboxylic acid transport	147/12034	300/32815	1.33431e-05	0.000250382
147	GO:0015849	BP	organic acid transport	147/12034	300/32815	1.33431e-05	0.000250382
38	GO:0072413	BP	signal transduction involved in mitotic cell cycle checkpoint	38/12034	58/32815	1.33941e-05	0.000250677
38	GO:1902402	BP	signal transduction involved in mitotic DNA damage checkpoint	38/12034	58/32815	1.33941e-05	0.000250677
38	GO:1902403	BP	signal transduction involved in mitotic DNA integrity checkpoint	38/12034	58/32815	1.33941e-05	0.000250677
2324	GO:0005886	CC	plasma membrane	2324/12034	5270/32815	1.34133e-05	0.000250817
2417	GO:0051234	BP	establishment of localization	2417/12034	5090/32815	1.34964e-05	0.000252149
93	GO:0008194	MF	UDP-glycosyltransferase activity	93/12034	176/32815	1.36575e-05	0.000254937
28	GO:0002931	BP	response to ischemia	28/12034	39/32815	1.36774e-05	0.000255083
88	GO:0007178	BP	transmembrane receptor protein serine/threonine kinase signaling pathway	88/12034	164/32815	1.38581e-05	0.000258228
2969	GO:0005829	CC	cytosol	2969/12034	5785/32815	1.3953e-05	0.00025977
2337	GO:0006810	BP	transport	2337/12034	4935/32815	1.4042e-05	0.000261199
2721	GO:0050896	BP	response to stimulus	2721/12034	6107/32815	1.41072e-05	0.000262183
2386	GO:0007165	BP	signal transduction	2386/12034	5259/32815	1.41867e-05	0.000263431
108	GO:2001234	BP	negative regulation of apoptotic signaling pathway	108/12034	210/32815	1.42146e-05	0.000263489
108	GO:0010810	BP	regulation of cell-substrate adhesion	108/12034	210/32815	1.42146e-05	0.000263489
111	GO:0008022	MF	protein C-terminus binding	111/12034	217/32815	1.43088e-05	0.000265005
2989	GO:0032502	BP	developmental process	2989/12034	5805/32815	1.43419e-05	0.000265387
2174	GO:0019538	BP	protein metabolic process	2174/12034	5412/32815	1.43999e-05	0.000266169
2767	GO:0005737	CC	cytoplasm	2767/12034	5558/32815	1.44091e-05	0.000266169
2601	GO:0048523	BP	negative regulation of cellular process	2601/12034	5318/32815	1.44332e-05	0.000266382
49	GO:0050810	BP	regulation of steroid biosynthetic process	49/12034	81/32815	1.44553e-05	0.000266464
67	GO:0072331	BP	signal transduction by p53 class mediator	67/12034	119/32815	1.44626e-05	0.000266464
60	GO:0043200	BP	response to amino acid	60/12034	104/32815	1.45141e-05	0.000266952
60	GO:0042770	BP	signal transduction in response to DNA damage	60/12034	104/32815	1.45141e-05	0.000266952
2386	GO:0010468	BP	regulation of gene expression	2386/12034	5520/32815	1.4637e-05	0.000268979
9941	GO:0003674	MF	molecular_function	9941/12034	26158/32815	1.48774e-05	0.000273163
31	GO:0030204	BP	chondroitin sulfate metabolic process	31/12034	45/32815	1.49991e-05	0.000274814
2899	GO:0048519	BP	negative regulation of biological process	2899/12034	5997/32815	1.50254e-05	0.000274814
72	GO:0048666	BP	neuron development	72/12034	130/32815	1.50318e-05	0.000274814
10677	GO:0110165	CC	cellular anatomical entity	10677/12034	27127/32815	1.5031e-05	0.000274814
31	GO:0045309	MF	protein phosphorylated amino acid binding	31/12034	45/32815	1.49991e-05	0.000274814
319	GO:0006873	BP	cellular ion homeostasis	319/12034	714/32815	1.50689e-05	0.000275072
94	GO:0050679	BP	positive regulation of epithelial cell proliferation	94/12034	178/32815	1.50805e-05	0.000275072
2722	GO:0051179	BP	localization	2722/12034	5741/32815	1.50846e-05	0.000275072
3083	GO:0016043	BP	cellular component organization	3083/12034	6335/32815	1.5245e-05	0.000277758
2695	GO:0043169	MF	cation binding	2695/12034	5957/32815	1.52675e-05	0.000277931
63	GO:0006664	BP	glycolipid metabolic process	63/12034	110/32815	1.53123e-05	0.000278328
54	GO:0051289	BP	protein homotetramerization	54/12034	91/32815	1.53154e-05	0.000278328
2722	GO:0044260	BP	cellular macromolecule metabolic process	2722/12034	6686/32815	1.5358e-05	0.000278864
244	GO:0072594	BP	establishment of protein localization to organelle	244/12034	531/32815	1.54606e-05	0.000280489
106	GO:0030098	BP	lymphocyte differentiation	106/12034	205/32815	1.55014e-05	0.000280511
2650	GO:0046872	MF	metal ion binding	2650/12034	5864/32815	1.54959e-05	0.000280511
532	GO:0015075	MF	ion transmembrane transporter activity	532/12034	1245/32815	1.54986e-05	0.000280511
3322	GO:0048518	BP	positive regulation of biological process	3322/12034	6944/32815	1.56505e-05	0.000282766
342	GO:0051223	BP	regulation of protein transport	342/12034	771/32815	1.56696e-05	0.000282766
91	GO:0016241	BP	regulation of macroautophagy	91/12034	172/32815	1.56769e-05	0.000282766
3035	GO:0048522	BP	positive regulation of cellular process	3035/12034	6303/32815	1.5679e-05	0.000282766
2987	GO:0080090	BP	regulation of primary metabolic process	2987/12034	6589/32815	1.57097e-05	0.000283081
2845	GO:1901564	BP	organonitrogen compound metabolic process	2845/12034	6829/32815	1.57532e-05	0.000283402
235	GO:0032103	BP	positive regulation of response to external stimulus	235/12034	510/32815	1.57659e-05	0.000283402
3121	GO:0071840	BP	cellular component organization or biogenesis	3121/12034	6477/32815	1.57674e-05	0.000283402
83	GO:0001894	BP	tissue homeostasis	83/12034	154/32815	1.58369e-05	0.000284339
3298	GO:0005634	CC	nucleus	3298/12034	7341/32815	1.58707e-05	0.000284538
2884	GO:0051171	BP	regulation of nitrogen compound metabolic process	2884/12034	6373/32815	1.59377e-05	0.000285288
3105	GO:0031323	BP	regulation of cellular metabolic process	3105/12034	6840/32815	1.59393e-05	0.000285288
3048	GO:0032991	CC	protein-containing complex	3048/12034	7553/32815	1.60493e-05	0.000287016
3524	GO:0019222	BP	regulation of metabolic process	3524/12034	7854/32815	1.6382e-05	0.00029272
9795	GO:0008150	BP	biological_process	9795/12034	24499/32815	1.65975e-05	0.000296323
3239	GO:0060255	BP	regulation of macromolecule metabolic process	3239/12034	7262/32815	1.66722e-05	0.000297407
61	GO:0019897	CC	extrinsic component of plasma membrane	61/12034	106/32815	1.67878e-05	0.000299218
3434	GO:0043170	BP	macromolecule metabolic process	3434/12034	8410/32815	1.68076e-05	0.000299321
36	GO:0060411	BP	cardiac septum morphogenesis	36/12034	55/32815	1.69165e-05	0.000300828
70	GO:0051384	BP	response to glucocorticoid	70/12034	126/32815	1.69345e-05	0.000300828
70	GO:0030522	BP	intracellular receptor signaling pathway	70/12034	126/32815	1.69345e-05	0.000300828
3660	GO:0003824	MF	catalytic activity	3660/12034	9177/32815	1.7019e-05	0.000302076
26	GO:0072163	BP	mesonephric epithelium development	26/12034	36/32815	1.70576e-05	0.000302191
50	GO:0055038	CC	recycling endosome membrane	50/12034	83/32815	1.7068e-05	0.000302191
26	GO:0030332	MF	cyclin binding	26/12034	36/32815	1.70576e-05	0.000302191
4004	GO:0043167	MF	ion binding	4004/12034	8924/32815	1.71258e-05	0.000302964
4470	GO:0005515	MF	protein binding	4470/12034	9290/32815	1.72768e-05	0.000305382
56	GO:1903825	BP	organic acid transmembrane transport	56/12034	96/32815	1.73112e-05	0.000305482
56	GO:1905039	BP	carboxylic acid transmembrane transport	56/12034	96/32815	1.73112e-05	0.000305482
4012	GO:0097159	MF	organic cyclic compound binding	4012/12034	10184/32815	1.73649e-05	0.000306177
116	GO:0005516	MF	calmodulin binding	116/12034	229/32815	1.75576e-05	0.000309318
101	GO:0061136	BP	regulation of proteasomal protein catabolic process	101/12034	194/32815	1.77316e-05	0.00031197
4418	GO:0016020	CC	membrane	4418/12034	9613/32815	1.77374e-05	0.00031197
33	GO:0051496	BP	positive regulation of stress fiber assembly	33/12034	49/32815	1.78138e-05	0.00031282
4736	GO:0008152	BP	metabolic process	4736/12034	11587/32815	1.78212e-05	0.00031282
4382	GO:0044237	BP	cellular metabolic process	4382/12034	10684/32815	1.78297e-05	0.00031282
38	GO:0048771	BP	tissue remodeling	38/12034	59/32815	1.79189e-05	0.000313579
38	GO:0032233	BP	positive regulation of actin filament bundle assembly	38/12034	59/32815	1.79189e-05	0.000313579
3913	GO:0006807	BP	nitrogen compound metabolic process	3913/12034	9442/32815	1.79191e-05	0.000313579
271	GO:0006875	BP	cellular metal ion homeostasis	271/12034	599/32815	1.79607e-05	0.000313579
8616	GO:0009987	BP	cellular process	8616/12034	20752/32815	1.7976e-05	0.000313579
4954	GO:0043231	CC	intracellular membrane-bounded organelle	4954/12034	10702/32815	1.79717e-05	0.000313579
158	GO:0044389	MF	ubiquitin-like protein ligase binding	158/12034	327/32815	1.81062e-05	0.000315592
98	GO:0021700	BP	developmental maturation	98/12034	188/32815	1.83224e-05	0.000318839
98	GO:0019902	MF	phosphatase binding	98/12034	188/32815	1.83224e-05	0.000318839
721	GO:0002682	BP	regulation of immune system process	721/12034	1729/32815	1.83389e-05	0.000318866
4473	GO:0071704	BP	organic substance metabolic process	4473/12034	10763/32815	1.84919e-05	0.000321003
3964	GO:1901363	MF	heterocyclic compound binding	3964/12034	10091/32815	1.84893e-05	0.000321003
30	GO:0021782	BP	glial cell development	30/12034	43/32815	1.85235e-05	0.000321029
40	GO:0000502	CC	proteasome complex	40/12034	63/32815	1.85222e-05	0.000321029
4209	GO:0044238	BP	primary metabolic process	4209/12034	10207/32815	1.85822e-05	0.000321785
42	GO:0006283	BP	transcription-coupled nucleotide-excision repair	42/12034	67/32815	1.87614e-05	0.000324099
42	GO:0044106	BP	cellular amine metabolic process	42/12034	67/32815	1.87614e-05	0.000324099
42	GO:0030374	MF	nuclear receptor transcription coactivator activity	42/12034	67/32815	1.87614e-05	0.000324099
71	GO:0048568	BP	embryonic organ development	71/12034	128/32815	1.88601e-05	0.00032554
6476	GO:0065007	BP	biological regulation	6476/12034	14548/32815	1.88902e-05	0.000325795
18	GO:0071359	BP	cellular response to dsRNA	18/12034	22/32815	1.90664e-05	0.000328303
18	GO:0097164	BP	ammonium ion metabolic process	18/12034	22/32815	1.90664e-05	0.000328303
6013	GO:0043229	CC	intracellular organelle	6013/12034	13685/32815	1.91186e-05	0.000328936
5808	GO:0050794	BP	regulation of cellular process	5808/12034	12997/32815	1.91545e-05	0.000329287
6692	GO:0043226	CC	organelle	6692/12034	15147/32815	1.91938e-05	0.000329697
527	GO:0005730	CC	nucleolus	527/12034	1238/32815	1.92492e-05	0.000330382
8213	GO:0005488	MF	binding	8213/12034	19575/32815	1.92677e-05	0.000330434
127	GO:0033157	BP	regulation of intracellular protein transport	127/12034	254/32815	1.93133e-05	0.000330949
6123	GO:0050789	BP	regulation of biological process	6123/12034	13772/32815	1.94444e-05	0.000332929
5918	GO:0043227	CC	membrane-bounded organelle	5918/12034	12677/32815	1.95207e-05	0.000333967
57	GO:0005496	MF	steroid binding	57/12034	98/32815	1.99469e-05	0.000340985
187	GO:0048193	BP	Golgi vesicle transport	187/12034	396/32815	2e-05	0.000341619
24	GO:0006296	BP	nucleotide-excision repair, DNA incision, 5'-to lesion	24/12034	32/32815	2.01732e-05	0.00034403
35	GO:0003333	BP	amino acid transmembrane transport	35/12034	53/32815	2.01735e-05	0.00034403
21	GO:0032438	BP	melanosome organization	21/12034	27/32815	2.02333e-05	0.000344225
21	GO:0048753	BP	pigment granule organization	21/12034	27/32815	2.02333e-05	0.000344225
21	GO:0099174	BP	regulation of presynapse organization	21/12034	27/32815	2.02333e-05	0.000344225
99	GO:0031461	CC	cullin-RING ubiquitin ligase complex	99/12034	190/32815	2.03677e-05	0.000346235
82	GO:0006282	BP	regulation of DNA repair	82/12034	152/32815	2.0396e-05	0.00034644
316	GO:0019221	BP	cytokine-mediated signaling pathway	316/12034	710/32815	2.06865e-05	0.000350889
629	GO:0022857	MF	transmembrane transporter activity	629/12034	1498/32815	2.06909e-05	0.000350889
74	GO:0005267	MF	potassium channel activity	74/12034	135/32815	2.11894e-05	0.000359058
77	GO:0042579	CC	microbody	77/12034	141/32815	2.15104e-05	0.000364077
1600	GO:0016787	MF	hydrolase activity	1600/12034	4015/32815	2.15198e-05	0.000364077
55	GO:0097711	BP	ciliary basal body-plasma membrane docking	55/12034	94/32815	2.15958e-05	0.000365073
37	GO:0005903	CC	brush border	37/12034	57/32815	2.19957e-05	0.000371539
62	GO:0019218	BP	regulation of steroid metabolic process	62/12034	109/32815	2.24423e-05	0.000378782
32	GO:0097553	BP	calcium ion transmembrane import into cytosol	32/12034	47/32815	2.30759e-05	0.00038886
132	GO:1901605	BP	alpha-amino acid metabolic process	132/12034	267/32815	2.32068e-05	0.000390758
39	GO:0006521	BP	regulation of cellular amino acid metabolic process	39/12034	61/32815	2.3261e-05	0.000391361
97	GO:0010821	BP	regulation of mitochondrion organization	97/12034	186/32815	2.33966e-05	0.000393022
97	GO:1905475	BP	regulation of protein localization to membrane	97/12034	186/32815	2.33966e-05	0.000393022
112	GO:0050953	BP	sensory perception of light stimulus	112/12034	221/32815	2.34915e-05	0.000394307
47	GO:0009308	BP	amine metabolic process	47/12034	77/32815	2.3596e-05	0.000395748
100	GO:0034764	BP	positive regulation of transmembrane transport	100/12034	193/32815	2.36207e-05	0.000395851
41	GO:0031532	BP	actin cytoskeleton reorganization	41/12034	65/32815	2.39945e-05	0.0004018
43	GO:0061337	BP	cardiac conduction	43/12034	69/32815	2.4249e-05	0.000405743
27	GO:0014075	BP	response to amine	27/12034	38/32815	2.47123e-05	0.000412523
27	GO:0060078	BP	regulation of postsynaptic membrane potential	27/12034	38/32815	2.47123e-05	0.000412523
60	GO:0002576	BP	platelet degranulation	60/12034	105/32815	2.47719e-05	0.000412871
60	GO:1904029	BP	regulation of cyclin-dependent protein kinase activity	60/12034	105/32815	2.47719e-05	0.000412871
174	GO:0010506	BP	regulation of autophagy	174/12034	366/32815	2.48652e-05	0.000414103
144	GO:0051656	BP	establishment of organelle localization	144/12034	295/32815	2.5853e-05	0.000430218
65	GO:0007043	BP	cell-cell junction assembly	65/12034	116/32815	2.65364e-05	0.000441246
58	GO:0048640	BP	negative regulation of developmental growth	58/12034	101/32815	2.72547e-05	0.000452131
120	GO:0042393	MF	histone binding	120/12034	240/32815	2.7594e-05	0.000457404
137	GO:0062197	BP	cellular response to chemical stress	137/12034	280/32815	2.78033e-05	0.000460516
188	GO:0019216	BP	regulation of lipid metabolic process	188/12034	400/32815	2.7867e-05	0.000461212
47	GO:0008543	BP	fibroblast growth factor receptor signaling pathway	47/12034	78/32815	2.78956e-05	0.000461328
205	GO:0048232	BP	male gamete generation	205/12034	442/32815	2.83452e-05	0.0004684
95	GO:0071248	BP	cellular response to metal ion	95/12034	183/32815	2.86626e-05	0.000473276
134	GO:1903362	BP	regulation of cellular protein catabolic process	134/12034	273/32815	2.8883e-05	0.000476547
78	GO:0097193	BP	intrinsic apoptotic signaling pathway	78/12034	145/32815	2.89855e-05	0.000477869
16	GO:0034587	BP	piRNA metabolic process	16/12034	19/32815	2.90562e-05	0.000478294
16	GO:0031690	MF	adrenergic receptor binding	16/12034	19/32815	2.90562e-05	0.000478294
45	GO:0048704	BP	embryonic skeletal system morphogenesis	45/12034	74/32815	2.91383e-05	0.000479276
35	GO:0036498	BP	IRE1-mediated unfolded protein response	35/12034	54/32815	2.93701e-05	0.000482343
35	GO:0098563	CC	intrinsic component of synaptic vesicle membrane	35/12034	54/32815	2.93701e-05	0.000482343
63	GO:1902750	BP	negative regulation of cell cycle G2/M phase transition	63/12034	112/32815	2.9625e-05	0.000486156
73	GO:0043524	BP	negative regulation of neuron apoptotic process	73/12034	134/32815	3.01937e-05	0.000495106
124	GO:1901991	BP	negative regulation of mitotic cell cycle phase transition	124/12034	250/32815	3.03808e-05	0.000497791
37	GO:0018108	BP	peptidyl-tyrosine phosphorylation	37/12034	58/32815	3.04351e-05	0.000498299
52	GO:0055001	BP	muscle cell development	52/12034	88/32815	3.06863e-05	0.000502018
41	GO:0006576	BP	cellular biogenic amine metabolic process	41/12034	66/32815	3.07094e-05	0.000502018
39	GO:0018212	BP	peptidyl-tyrosine modification	39/12034	62/32815	3.08516e-05	0.000503957
71	GO:0009411	BP	response to UV	71/12034	129/32815	3.09198e-05	0.000504684
32	GO:0016574	BP	histone ubiquitination	32/12034	48/32815	3.10028e-05	0.000505651
87	GO:0050773	BP	regulation of dendrite development	87/12034	165/32815	3.10362e-05	0.00050581
99	GO:0023061	BP	signal release	99/12034	192/32815	3.15438e-05	0.000512515
99	GO:1901215	BP	negative regulation of neuron death	99/12034	192/32815	3.15438e-05	0.000512515
99	GO:0003774	MF	motor activity	99/12034	192/32815	3.15438e-05	0.000512515
102	GO:0001667	BP	ameboidal-type cell migration	102/12034	199/32815	3.16449e-05	0.000513766
29	GO:0034204	BP	lipid translocation	29/12034	42/32815	3.20684e-05	0.000520244
139	GO:0035770	CC	ribonucleoprotein granule	139/12034	285/32815	3.23669e-05	0.000524688
54	GO:0008593	BP	regulation of Notch signaling pathway	54/12034	93/32815	3.26157e-05	0.00052832
61	GO:0099175	BP	regulation of postsynapse organization	61/12034	108/32815	3.29994e-05	0.000534129
93	GO:2001257	BP	regulation of cation channel activity	93/12034	179/32815	3.30608e-05	0.000534717
24	GO:0140303	MF	intramembrane lipid transporter activity	24/12034	33/32815	3.30953e-05	0.00053487
74	GO:0120161	BP	regulation of cold-induced thermogenesis	74/12034	136/32815	3.38771e-05	0.00054709
66	GO:0010811	BP	positive regulation of cell-substrate adhesion	66/12034	119/32815	3.43666e-05	0.000554574
106	GO:0071241	BP	cellular response to inorganic substance	106/12034	208/32815	3.44184e-05	0.000554762
48	GO:0038024	MF	cargo receptor activity	48/12034	80/32815	3.44303e-05	0.000554762
140	GO:0030855	BP	epithelial cell differentiation	140/12034	287/32815	3.44906e-05	0.000555314
204	GO:0006874	BP	cellular calcium ion homeostasis	204/12034	441/32815	3.4804e-05	0.000559515
52	GO:0048259	BP	regulation of receptor-mediated endocytosis	52/12034	89/32815	3.54385e-05	0.000569285
171	GO:0007005	BP	mitochondrion organization	171/12034	361/32815	3.55663e-05	0.000570909
163	GO:0031965	CC	nuclear membrane	163/12034	342/32815	3.56117e-05	0.000571207
36	GO:0035577	CC	azurophil granule membrane	36/12034	56/32815	3.63686e-05	0.00058291
77	GO:0048871	BP	multicellular organismal homeostasis	77/12034	143/32815	3.6536e-05	0.000585153
59	GO:0120034	BP	positive regulation of plasma membrane bounded cell projection assembly	59/12034	104/32815	3.66662e-05	0.000586797
23	GO:0030669	CC	clathrin-coated endocytic vesicle membrane	23/12034	31/32815	3.70406e-05	0.000592343
44	GO:0006970	BP	response to osmotic stress	44/12034	72/32815	3.72103e-05	0.000594611
133	GO:0036464	CC	cytoplasmic ribonucleoprotein granule	133/12034	272/32815	3.73405e-05	0.000596246
215	GO:0055074	BP	calcium ion homeostasis	215/12034	467/32815	3.75005e-05	0.000598352
334	GO:0008285	BP	negative regulation of cell population proliferation	334/12034	760/32815	3.79664e-05	0.000605333
40	GO:1905369	CC	endopeptidase complex	40/12034	64/32815	3.81808e-05	0.000608296
50	GO:0001654	BP	eye development	50/12034	85/32815	3.82989e-05	0.000609722
234	GO:0072507	BP	divalent inorganic cation homeostasis	234/12034	514/32815	3.8508e-05	0.000612594
220	GO:1903706	BP	regulation of hemopoiesis	220/12034	480/32815	3.88094e-05	0.000616291
80	GO:0016051	BP	carbohydrate biosynthetic process	80/12034	150/32815	3.88791e-05	0.000616291
80	GO:0048754	BP	branching morphogenesis of an epithelial tube	80/12034	150/32815	3.88791e-05	0.000616291
69	GO:0046165	BP	alcohol biosynthetic process	69/12034	126/32815	3.8885e-05	0.000616291
69	GO:0009749	BP	response to glucose	69/12034	126/32815	3.8885e-05	0.000616291
67	GO:0072329	BP	monocarboxylic acid catabolic process	67/12034	121/32815	3.91484e-05	0.000619544
67	GO:0072527	BP	pyrimidine-containing compound metabolic process	67/12034	121/32815	3.91484e-05	0.000619544
149	GO:1901214	BP	regulation of neuron death	149/12034	309/32815	3.94749e-05	0.000624247
157	GO:0000790	CC	nuclear chromatin	157/12034	328/32815	4.03943e-05	0.000638315
20	GO:0035510	BP	DNA dealkylation	20/12034	26/32815	4.08555e-05	0.000645124
14	GO:0097440	CC	apical dendrite	14/12034	16/32815	4.11876e-05	0.000649887
75	GO:0006766	BP	vitamin metabolic process	75/12034	139/32815	4.16143e-05	0.000656133
53	GO:0032869	BP	cellular response to insulin stimulus	53/12034	91/32815	4.22389e-05	0.000665489
17	GO:0002335	BP	mature B cell differentiation	17/12034	21/32815	4.28738e-05	0.000674495
17	GO:0050926	BP	regulation of positive chemotaxis	17/12034	21/32815	4.28738e-05	0.000674495
10	GO:0046549	BP	retinal cone cell development	10/12034	10/32815	4.38881e-05	0.000689435
10	GO:0048407	MF	platelet-derived growth factor binding	10/12034	10/32815	4.38881e-05	0.000689435
21	GO:0085029	BP	extracellular matrix assembly	21/12034	28/32815	4.41956e-05	0.000693244
21	GO:0032839	CC	dendrite cytoplasm	21/12034	28/32815	4.41956e-05	0.000693244
78	GO:0033865	BP	nucleoside bisphosphate metabolic process	78/12034	146/32815	4.44696e-05	0.000696004
78	GO:0033875	BP	ribonucleoside bisphosphate metabolic process	78/12034	146/32815	4.44696e-05	0.000696004
78	GO:0034032	BP	purine nucleoside bisphosphate metabolic process	78/12034	146/32815	4.44696e-05	0.000696004
55	GO:0006767	BP	water-soluble vitamin metabolic process	55/12034	96/32815	4.48701e-05	0.000701758
1861	GO:0044267	BP	cellular protein metabolic process	1861/12034	4725/32815	4.518e-05	0.000706087
87	GO:0008201	MF	heparin binding	87/12034	166/32815	4.6806e-05	0.000730962
81	GO:0034767	BP	positive regulation of ion transmembrane transport	81/12034	153/32815	4.69431e-05	0.000732566
118	GO:0098687	CC	chromosomal region	118/12034	238/32815	4.736e-05	0.000738532
136	GO:0001666	BP	response to hypoxia	136/12034	280/32815	4.7989e-05	0.000747793
29	GO:0015800	BP	acidic amino acid transport	29/12034	43/32815	4.85633e-05	0.000755632
29	GO:0019985	BP	translesion synthesis	29/12034	43/32815	4.85633e-05	0.000755632
42	GO:0042060	BP	wound healing	42/12034	69/32815	4.85984e-05	0.000755632
102	GO:0006413	BP	translational initiation	102/12034	201/32815	4.8818e-05	0.000758494
49	GO:0035107	BP	appendage morphogenesis	49/12034	83/32815	4.89816e-05	0.000759928
49	GO:0035108	BP	limb morphogenesis	49/12034	83/32815	4.89816e-05	0.000759928
70	GO:0009746	BP	response to hexose	70/12034	129/32815	4.91292e-05	0.000761663
53	GO:0050772	BP	positive regulation of axonogenesis	53/12034	92/32815	4.93793e-05	0.000764429
53	GO:0070498	BP	interleukin-1-mediated signaling pathway	53/12034	92/32815	4.93793e-05	0.000764429
65	GO:1905477	BP	positive regulation of protein localization to membrane	65/12034	118/32815	4.98765e-05	0.000771006
65	GO:0099094	MF	ligand-gated cation channel activity	65/12034	118/32815	4.98765e-05	0.000771006
202	GO:0007283	BP	spermatogenesis	202/12034	438/32815	5.02708e-05	0.000776538
109	GO:0051054	BP	positive regulation of DNA metabolic process	109/12034	217/32815	5.06613e-05	0.000781438
109	GO:0007601	BP	visual perception	109/12034	217/32815	5.06613e-05	0.000781438
12	GO:0018216	BP	peptidyl-arginine methylation	12/12034	13/32815	5.07162e-05	0.00078172
134	GO:0046883	BP	regulation of hormone secretion	134/12034	275/32815	5.32206e-05	0.000819136
25	GO:1902667	BP	regulation of axon guidance	25/12034	35/32815	5.57693e-05	0.000857126
25	GO:0033683	BP	nucleotide-excision repair, DNA incision	25/12034	35/32815	5.57693e-05	0.000857126
174	GO:0007018	BP	microtubule-based movement	174/12034	371/32815	5.7467e-05	0.000882582
33	GO:0002886	BP	regulation of myeloid leukocyte mediated immunity	33/12034	51/32815	5.80537e-05	0.00089031
33	GO:0071320	BP	cellular response to cAMP	33/12034	51/32815	5.80537e-05	0.00089031
74	GO:1904064	BP	positive regulation of cation transmembrane transport	74/12034	138/32815	5.81156e-05	0.000890618
192	GO:0002831	BP	regulation of response to biotic stimulus	192/12034	414/32815	5.93445e-05	0.000908798
132	GO:1990778	BP	protein localization to cell periphery	132/12034	271/32815	6.15226e-05	0.000941476
83	GO:0009952	BP	anterior/posterior pattern specification	83/12034	158/32815	6.1761e-05	0.000944447
64	GO:0008238	MF	exopeptidase activity	64/12034	116/32815	6.26467e-05	0.000957305
732	GO:0044419	BP	interspecies interaction between organisms	732/12034	1777/32815	6.3124e-05	0.000963907
167	GO:0090150	BP	establishment of protein localization to membrane	167/12034	355/32815	6.34025e-05	0.000967467
143	GO:0090068	BP	positive regulation of cell cycle process	143/12034	298/32815	6.35783e-05	0.000969456
114	GO:0032388	BP	positive regulation of intracellular transport	114/12034	230/32815	6.37426e-05	0.000971265
47	GO:0035637	BP	multicellular organismal signaling	47/12034	80/32815	6.40511e-05	0.000974573
47	GO:1903533	BP	regulation of protein targeting	47/12034	80/32815	6.40511e-05	0.000974573
89	GO:0010565	BP	regulation of cellular ketone metabolic process	89/12034	172/32815	6.43963e-05	0.000978951
140	GO:0035091	MF	phosphatidylinositol binding	140/12034	290/32815	6.44306e-05	0.000978951
30	GO:0045806	BP	negative regulation of endocytosis	30/12034	45/32815	6.52531e-05	0.000989332
30	GO:0097542	CC	ciliary tip	30/12034	45/32815	6.52531e-05	0.000989332
15	GO:0050931	BP	pigment cell differentiation	15/12034	18/32815	6.72047e-05	0.00101459
15	GO:0043090	BP	amino acid import	15/12034	18/32815	6.72047e-05	0.00101459
15	GO:0032376	BP	positive regulation of cholesterol transport	15/12034	18/32815	6.72047e-05	0.00101459
15	GO:0032373	BP	positive regulation of sterol transport	15/12034	18/32815	6.72047e-05	0.00101459
15	GO:0030318	BP	melanocyte differentiation	15/12034	18/32815	6.72047e-05	0.00101459
15	GO:0005003	MF	ephrin receptor activity	15/12034	18/32815	6.72047e-05	0.00101459
372	GO:0006325	BP	chromatin organization	372/12034	860/32815	6.73376e-05	0.00101588
105	GO:0005819	CC	spindle	105/12034	209/32815	6.79563e-05	0.00102449
190	GO:0120031	BP	plasma membrane bounded cell projection assembly	190/12034	410/32815	6.80613e-05	0.00102534
50	GO:0031110	BP	regulation of microtubule polymerization or depolymerization	50/12034	86/32815	6.81439e-05	0.00102586
22	GO:0060349	BP	bone morphogenesis	22/12034	30/32815	6.89005e-05	0.00103579
22	GO:0030206	BP	chondroitin sulfate biosynthetic process	22/12034	30/32815	6.89005e-05	0.00103579
45	GO:0033273	BP	response to vitamin	45/12034	76/32815	6.906e-05	0.00103746
67	GO:0044853	CC	plasma membrane raft	67/12034	123/32815	6.95797e-05	0.00104453
93	GO:1901981	MF	phosphatidylinositol phosphate binding	93/12034	181/32815	7.09663e-05	0.00106385
149	GO:0051480	BP	regulation of cytosolic calcium ion concentration	149/12034	312/32815	7.15621e-05	0.00107202
32	GO:0072073	BP	kidney epithelium development	32/12034	49/32815	7.22844e-05	0.00107981
32	GO:0006306	BP	DNA methylation	32/12034	49/32815	7.22844e-05	0.00107981
32	GO:0006305	BP	DNA alkylation	32/12034	49/32815	7.22844e-05	0.00107981
32	GO:2000756	BP	regulation of peptidyl-lysine acetylation	32/12034	49/32815	7.22844e-05	0.00107981
219	GO:0072503	BP	cellular divalent inorganic cation homeostasis	219/12034	481/32815	7.30171e-05	0.00108999
52	GO:2001243	BP	negative regulation of intrinsic apoptotic signaling pathway	52/12034	91/32815	7.48446e-05	0.00111337
52	GO:1901655	BP	cellular response to ketone	52/12034	91/32815	7.48446e-05	0.00111337
52	GO:0031145	BP	anaphase-promoting complex-dependent catabolic process	52/12034	91/32815	7.48446e-05	0.00111337
34	GO:0097035	BP	regulation of membrane lipid distribution	34/12034	53/32815	7.70426e-05	0.00114447
34	GO:0003707	MF	steroid hormone receptor activity	34/12034	53/32815	7.70426e-05	0.00114447
81	GO:0071695	BP	anatomical structure maturation	81/12034	155/32815	7.79649e-05	0.00115737
46	GO:0010631	BP	epithelial cell migration	46/12034	78/32815	7.95186e-05	0.00117961
36	GO:0060041	BP	retina development in camera-type eye	36/12034	57/32815	7.96703e-05	0.00118022
36	GO:0034109	BP	homotypic cell-cell adhesion	36/12034	57/32815	7.96703e-05	0.00118022
91	GO:0090575	CC	RNA polymerase II transcription regulator complex	91/12034	177/32815	8.18653e-05	0.00121189
25	GO:0030285	CC	integral component of synaptic vesicle membrane	25/12034	36/32815	8.23928e-05	0.00121885
19	GO:0001657	BP	ureteric bud development	19/12034	25/32815	8.28304e-05	0.00122194
19	GO:0090184	BP	positive regulation of kidney development	19/12034	25/32815	8.28304e-05	0.00122194
19	GO:0098743	BP	cell aggregation	19/12034	25/32815	8.28304e-05	0.00122194
231	GO:0003924	MF	GTPase activity	231/12034	512/32815	8.26777e-05	0.00122194
53	GO:0009062	BP	fatty acid catabolic process	53/12034	93/32815	8.42419e-05	0.00124104
53	GO:0030665	CC	clathrin-coated vesicle membrane	53/12034	93/32815	8.42419e-05	0.00124104
18	GO:0086065	BP	cell communication involved in cardiac conduction	18/12034	23/32815	8.46626e-05	0.00124638
147	GO:0031625	MF	ubiquitin protein ligase binding	147/12034	309/32815	8.61392e-05	0.00126724
28	GO:0048592	BP	eye morphogenesis	28/12034	42/32815	8.73707e-05	0.00128447
97	GO:0050920	BP	regulation of chemotaxis	97/12034	192/32815	8.78165e-05	0.00129013
118	GO:0006936	BP	muscle contraction	118/12034	240/32815	8.87162e-05	0.00130245
71	GO:0048469	BP	cell maturation	71/12034	133/32815	9.32062e-05	0.00136649
92	GO:0051262	BP	protein tetramerization	92/12034	180/32815	9.42253e-05	0.00138048
30	GO:0016339	BP	calcium-dependent cell-cell adhesion via plasma membrane cell adhesion molecules	30/12034	46/32815	9.45245e-05	0.00138296
30	GO:1990573	BP	potassium ion import across plasma membrane	30/12034	46/32815	9.45245e-05	0.00138296
16	GO:0080111	BP	DNA demethylation	16/12034	20/32815	9.54639e-05	0.00139288
16	GO:0050927	BP	positive regulation of positive chemotaxis	16/12034	20/32815	9.54639e-05	0.00139288
16	GO:0047555	MF	3',5'-cyclic-GMP phosphodiesterase activity	16/12034	20/32815	9.54639e-05	0.00139288
16	GO:0099095	MF	ligand-gated anion channel activity	16/12034	20/32815	9.54639e-05	0.00139288
80	GO:0032273	BP	positive regulation of protein polymerization	80/12034	153/32815	9.66342e-05	0.001409
24	GO:0098815	BP	modulation of excitatory postsynaptic potential	24/12034	34/32815	9.80119e-05	0.00142638
38	GO:0016328	CC	lateral plasma membrane	38/12034	62/32815	9.80274e-05	0.00142638
24	GO:0015175	MF	neutral amino acid transmembrane transporter activity	24/12034	34/32815	9.80119e-05	0.00142638
32	GO:0060076	CC	excitatory synapse	32/12034	50/32815	9.88292e-05	0.0014338
32	GO:0022839	MF	ion gated channel activity	32/12034	50/32815	9.88292e-05	0.0014338
13	GO:0005005	MF	transmembrane-ephrin receptor activity	13/12034	15/32815	9.88736e-05	0.0014338
74	GO:0019903	MF	protein phosphatase binding	74/12034	140/32815	9.89661e-05	0.00143417
36	GO:0099146	CC	intrinsic component of postsynaptic density membrane	36/12034	58/32815	0.000100173	0.00145066
61	GO:0071901	BP	negative regulation of protein serine/threonine kinase activity	61/12034	111/32815	0.000101351	0.00146674
89	GO:0005814	CC	centriole	89/12034	174/32815	0.000101569	0.00146889
49	GO:0005546	MF	phosphatidylinositol-4,5-bisphosphate binding	49/12034	85/32815	0.000102111	0.00147573
113	GO:0006302	BP	double-strand break repair	113/12034	229/32815	0.000106988	0.00154411
29	GO:0021549	BP	cerebellum development	29/12034	44/32815	0.000110978	0.00159955
54	GO:0050848	BP	regulation of calcium-mediated signaling	54/12034	96/32815	0.000111665	0.00160727
54	GO:0034705	CC	potassium channel complex	54/12034	96/32815	0.000111665	0.00160727
64	GO:0005777	CC	peroxisome	64/12034	118/32815	0.000112475	0.00161783
195	GO:0071396	BP	cellular response to lipid	195/12034	426/32815	0.000115542	0.00165859
205	GO:0022804	MF	active transmembrane transporter activity	205/12034	450/32815	0.00011725	0.00168197
87	GO:0031514	CC	motile cilium	87/12034	170/32815	0.000117628	0.00168552
41	GO:0098632	MF	cell-cell adhesion mediator activity	41/12034	68/32815	0.000117655	0.00168552
9	GO:0090130	BP	tissue migration	9/12034	9/32815	0.000119733	0.0017107
9	GO:0032926	BP	negative regulation of activin receptor signaling pathway	9/12034	9/32815	0.000119733	0.0017107
9	GO:0051044	BP	positive regulation of membrane protein ectodomain proteolysis	9/12034	9/32815	0.000119733	0.0017107
9	GO:0032964	BP	collagen biosynthetic process	9/12034	9/32815	0.000119733	0.0017107
45	GO:0000280	BP	nuclear division	45/12034	77/32815	0.000121455	0.00173297
45	GO:0045807	BP	positive regulation of endocytosis	45/12034	77/32815	0.000121455	0.00173297
22	GO:0048488	BP	synaptic vesicle endocytosis	22/12034	31/32815	0.000122415	0.00174317
22	GO:0140238	BP	presynaptic endocytosis	22/12034	31/32815	0.000122415	0.00174317
39	GO:0005544	MF	calcium-dependent phospholipid binding	39/12034	64/32815	0.00012233	0.00174317
26	GO:0032570	BP	response to progesterone	26/12034	38/32815	0.00012423	0.00176547
26	GO:1901021	BP	positive regulation of calcium ion transmembrane transporter activity	26/12034	38/32815	0.00012423	0.00176547
33	GO:0031113	BP	regulation of microtubule polymerization	33/12034	52/32815	0.000124605	0.00176845
33	GO:0008376	MF	acetylgalactosaminyltransferase activity	33/12034	52/32815	0.000124605	0.00176845
37	GO:0043542	BP	endothelial cell migration	37/12034	60/32815	0.000125403	0.00177858
118	GO:1903050	BP	regulation of proteolysis involved in cellular protein catabolic process	118/12034	242/32815	0.000126729	0.0017962
101	GO:0000184	BP	nuclear-transcribed mRNA catabolic process, nonsense-mediated decay	101/12034	202/32815	0.000127782	0.00180992
62	GO:0051928	BP	positive regulation of calcium ion transport	62/12034	114/32815	0.000128087	0.00181077
11	GO:0010875	BP	positive regulation of cholesterol efflux	11/12034	12/32815	0.000128182	0.00181077
11	GO:0034969	BP	histone arginine methylation	11/12034	12/32815	0.000128182	0.00181077
11	GO:0061384	BP	heart trabecula morphogenesis	11/12034	12/32815	0.000128182	0.00181077
137	GO:0061629	MF	RNA polymerase II-specific DNA-binding transcription factor binding	137/12034	287/32815	0.000129156	0.00182333
21	GO:0032885	BP	regulation of polysaccharide biosynthetic process	21/12034	29/32815	0.000129309	0.00182427
57	GO:0043618	BP	regulation of transcription from RNA polymerase II promoter in response to stress	57/12034	103/32815	0.000129409	0.00182448
55	GO:0048814	BP	regulation of dendrite morphogenesis	55/12034	98/32815	0.000129552	0.00182529
43	GO:0008589	BP	regulation of smoothened signaling pathway	43/12034	73/32815	0.000131266	0.00184577
43	GO:1902117	BP	positive regulation of organelle assembly	43/12034	73/32815	0.000131266	0.00184577
43	GO:0030145	MF	manganese ion binding	43/12034	73/32815	0.000131266	0.00184577
171	GO:0045930	BP	negative regulation of mitotic cell cycle	171/12034	368/32815	0.000133538	0.00187649
68	GO:0071156	BP	regulation of cell cycle arrest	68/12034	127/32815	0.000134226	0.00188492
50	GO:0099643	BP	signal release from synapse	50/12034	88/32815	0.0001384	0.00194224
105	GO:0031968	CC	organelle outer membrane	105/12034	212/32815	0.000140001	0.00196342
80	GO:0019722	BP	calcium-mediated signaling	80/12034	154/32815	0.000144017	0.00201842
53	GO:0090100	BP	positive regulation of transmembrane receptor protein serine/threonine kinase signaling pathway	53/12034	94/32815	0.000144342	0.00202164
86	GO:0005178	MF	integrin binding	86/12034	168/32815	0.000145507	0.00203662
58	GO:0001889	BP	liver development	58/12034	105/32815	0.000146685	0.00205042
58	GO:0051282	BP	regulation of sequestering of calcium ion	58/12034	105/32815	0.000146685	0.00205042
106	GO:0019867	CC	outer membrane	106/12034	214/32815	0.000149087	0.00208263
39	GO:0016459	CC	myosin complex	39/12034	65/32815	0.000149738	0.00208898
39	GO:0019005	CC	SCF ubiquitin ligase complex	39/12034	65/32815	0.000149738	0.00208898
68	GO:0010921	BP	regulation of phosphatase activity	68/12034	128/32815	0.000150583	0.0020994
24	GO:0010390	BP	histone monoubiquitination	24/12034	35/32815	0.000150998	0.00210381
66	GO:1902936	MF	phosphatidylinositol bisphosphate binding	66/12034	123/32815	0.0001534	0.00213588
14	GO:0021533	BP	cell differentiation in hindbrain	14/12034	17/32815	0.000153946	0.00214068
14	GO:0043186	CC	P granule	14/12034	17/32815	0.000153946	0.00214068
80	GO:0006665	BP	sphingolipid metabolic process	80/12034	155/32815	0.000155585	0.00216066
80	GO:0031901	CC	early endosome membrane	80/12034	155/32815	0.000155585	0.00216066
20	GO:0038128	BP	ERBB2 signaling pathway	20/12034	27/32815	0.000158397	0.00219684
51	GO:0099003	BP	vesicle-mediated transport in synapse	51/12034	90/32815	0.000160346	0.00222098
51	GO:0033138	BP	positive regulation of peptidyl-serine phosphorylation	51/12034	90/32815	0.000160346	0.00222098
35	GO:0009798	BP	axis specification	35/12034	57/32815	0.000163702	0.00226452
35	GO:1904115	CC	axon cytoplasm	35/12034	57/32815	0.000163702	0.00226452
53	GO:1901184	BP	regulation of ERBB signaling pathway	53/12034	95/32815	0.000164117	0.00226732
53	GO:0120162	BP	positive regulation of cold-induced thermogenesis	53/12034	95/32815	0.000164117	0.00226732
33	GO:0007269	BP	neurotransmitter secretion	33/12034	53/32815	0.000167478	0.00231226
18	GO:2000171	BP	negative regulation of dendrite development	18/12034	24/32815	0.000167906	0.00231367
18	GO:0001502	BP	cartilage condensation	18/12034	24/32815	0.000167906	0.00231367
18	GO:0060314	BP	regulation of ryanodine-sensitive calcium-release channel activity	18/12034	24/32815	0.000167906	0.00231367
46	GO:0030330	BP	DNA damage response, signal transduction by p53 class mediator	46/12034	80/32815	0.000169153	0.00232936
72	GO:0099055	CC	integral component of postsynaptic membrane	72/12034	137/32815	0.000169885	0.00233792
26	GO:0060348	BP	bone development	26/12034	39/32815	0.000173604	0.00238294
26	GO:0031111	BP	negative regulation of microtubule polymerization or depolymerization	26/12034	39/32815	0.000173604	0.00238294
26	GO:0046839	BP	phospholipid dephosphorylation	26/12034	39/32815	0.000173604	0.00238294
40	GO:0002460	BP	adaptive immune response based on somatic recombination of immune receptors built from immunoglobulin superfamily domains	40/12034	67/32815	0.000179278	0.00245766
40	GO:0050673	BP	epithelial cell proliferation	40/12034	67/32815	0.000179278	0.00245766
134	GO:0007162	BP	negative regulation of cell adhesion	134/12034	281/32815	0.000180311	0.00247024
81	GO:0007050	BP	cell cycle arrest	81/12034	158/32815	0.000182931	0.00250292
59	GO:0007160	BP	cell-matrix adhesion	59/12034	108/32815	0.000183765	0.00251271
51	GO:0000932	CC	P-body	51/12034	91/32815	0.000184236	0.00251754
115	GO:0051924	BP	regulation of calcium ion transport	115/12034	237/32815	0.000189179	0.00258343
127	GO:0008514	MF	organic anion transmembrane transporter activity	127/12034	265/32815	0.000193715	0.00264368
30	GO:0007140	BP	male meiotic nuclear division	30/12034	47/32815	0.00019887	0.00271229
52	GO:0043112	BP	receptor metabolic process	52/12034	93/32815	0.000208016	0.00283521
57	GO:0044706	BP	multi-multicellular organism process	57/12034	104/32815	0.000208259	0.00283672
59	GO:0043620	BP	regulation of DNA-templated transcription in response to stress	59/12034	109/32815	0.000209622	0.00285345
25	GO:2001222	BP	regulation of neuron migration	25/12034	37/32815	0.000211505	0.00287542
25	GO:0060688	BP	regulation of morphogenesis of a branching structure	25/12034	37/32815	0.000211505	0.00287542
54	GO:0010972	BP	negative regulation of G2/M transition of mitotic cell cycle	54/12034	98/32815	0.000213167	0.00289616
106	GO:0045732	BP	positive regulation of protein catabolic process	106/12034	216/32815	0.000214449	0.00291173
45	GO:0001540	MF	amyloid-beta binding	45/12034	78/32815	0.000214895	0.00291592
71	GO:0031123	BP	RNA 3'-end processing	71/12034	135/32815	0.000215369	0.0029205
40	GO:1900006	BP	positive regulation of dendrite development	40/12034	68/32815	0.000220195	0.00298404
89	GO:0035303	BP	regulation of dephosphorylation	89/12034	177/32815	0.000222185	0.00300909
83	GO:0005319	MF	lipid transporter activity	83/12034	163/32815	0.000225294	0.00304926
158	GO:0030246	MF	carbohydrate binding	158/12034	340/32815	0.000225883	0.0030553
47	GO:0055002	BP	striated muscle cell development	47/12034	83/32815	0.000230336	0.00310961
47	GO:0036503	BP	ERAD pathway	47/12034	83/32815	0.000230336	0.00310961
43	GO:0017022	MF	myosin binding	43/12034	74/32815	0.00023464	0.0031637
12	GO:0086012	BP	membrane depolarization during cardiac muscle cell action potential	12/12034	14/32815	0.000235275	0.00316426
12	GO:0051932	BP	synaptic transmission, GABAergic	12/12034	14/32815	0.000235275	0.00316426
12	GO:0042574	BP	retinal metabolic process	12/12034	14/32815	0.000235275	0.00316426
12	GO:0086064	BP	cell communication by electrical coupling involved in cardiac conduction	12/12034	14/32815	0.000235275	0.00316426
55	GO:0048285	BP	organelle fission	55/12034	100/32815	0.0002357	0.00316599
55	GO:0000079	BP	regulation of cyclin-dependent protein serine/threonine kinase activity	55/12034	100/32815	0.0002357	0.00316599
38	GO:0048747	BP	muscle fiber development	38/12034	64/32815	0.00023716	0.00318159
38	GO:0016239	BP	positive regulation of macroautophagy	38/12034	64/32815	0.00023716	0.00318159
57	GO:0062013	BP	positive regulation of small molecule metabolic process	57/12034	105/32815	0.0002394	0.00320564
27	GO:0031952	BP	regulation of protein autophosphorylation	27/12034	41/32815	0.000239554	0.00320564
27	GO:0009072	BP	aromatic amino acid family metabolic process	27/12034	41/32815	0.000239554	0.00320564
27	GO:0030199	BP	collagen fibril organization	27/12034	41/32815	0.000239554	0.00320564
52	GO:0002495	BP	antigen processing and presentation of peptide antigen via MHC class II	52/12034	94/32815	0.000241288	0.00322277
52	GO:0051492	BP	regulation of stress fiber assembly	52/12034	94/32815	0.000241288	0.00322277
20	GO:0001885	BP	endothelial cell development	20/12034	28/32815	0.000243815	0.0032525
146	GO:0031647	BP	regulation of protein stability	146/12034	312/32815	0.000243819	0.0032525
100	GO:0070972	BP	protein localization to endoplasmic reticulum	100/12034	203/32815	0.00024636	0.00328434
119	GO:0016747	MF	transferase activity, transferring acyl groups other than amino-acyl groups	119/12034	247/32815	0.000251147	0.00334606
36	GO:0033866	BP	nucleoside bisphosphate biosynthetic process	36/12034	60/32815	0.000253122	0.00336606
36	GO:0034033	BP	purine nucleoside bisphosphate biosynthetic process	36/12034	60/32815	0.000253122	0.00336606
36	GO:0034030	BP	ribonucleoside bisphosphate biosynthetic process	36/12034	60/32815	0.000253122	0.00336606
111	GO:0030832	BP	regulation of actin filament length	111/12034	229/32815	0.000254593	0.00338351
135	GO:0071496	BP	cellular response to external stimulus	135/12034	285/32815	0.000256149	0.00340206
45	GO:0060170	CC	ciliary membrane	45/12034	79/32815	0.000256307	0.00340206
87	GO:0051494	BP	negative regulation of cytoskeleton organization	87/12034	173/32815	0.000257952	0.00341963
29	GO:0016529	CC	sarcoplasmic reticulum	29/12034	45/32815	0.00025785	0.00341963
75	GO:0010212	BP	response to ionizing radiation	75/12034	145/32815	0.00025815	0.00342013
66	GO:0019751	BP	polyol metabolic process	66/12034	125/32815	0.000259188	0.00343175
84	GO:0043021	MF	ribonucleoprotein complex binding	84/12034	166/32815	0.000260137	0.00344218
78	GO:0001650	CC	fibrillar center	78/12034	152/32815	0.00026045	0.00344417
161	GO:0016042	BP	lipid catabolic process	161/12034	348/32815	0.000266544	0.0035204
391	GO:0051046	BP	regulation of secretion	391/12034	921/32815	0.000267308	0.0035283
64	GO:0044703	BP	multi-organism reproductive process	64/12034	120/32815	0.00027324	0.00360214
39	GO:0008643	BP	carbohydrate transport	39/12034	66/32815	0.000274178	0.00361226
23	GO:0018279	BP	protein N-linked glycosylation via asparagine	23/12034	34/32815	0.000276231	0.00362811
23	GO:0035825	BP	homologous recombination	23/12034	34/32815	0.000276231	0.00362811
23	GO:0007528	BP	neuromuscular junction development	23/12034	34/32815	0.000276231	0.00362811
23	GO:0030866	BP	cortical actin cytoskeleton organization	23/12034	34/32815	0.000276231	0.00362811
23	GO:0048675	BP	axon extension	23/12034	34/32815	0.000276231	0.00362811
116	GO:2000116	BP	regulation of cysteine-type endopeptidase activity	116/12034	241/32815	0.000277714	0.00364533
85	GO:0007051	BP	spindle organization	85/12034	168/32815	0.000277888	0.00364537
82	GO:0007034	BP	vacuolar transport	82/12034	161/32815	0.00028171	0.00369324
43	GO:0019905	MF	syntaxin binding	43/12034	75/32815	0.000284091	0.00372217
67	GO:0001101	BP	response to acid chemical	67/12034	127/32815	0.000284383	0.00372371
46	GO:0031124	BP	mRNA 3'-end processing	46/12034	81/32815	0.000288349	0.00377332
95	GO:0010952	BP	positive regulation of peptidase activity	95/12034	192/32815	0.000294666	0.0038489
51	GO:0032588	CC	trans-Golgi network membrane	51/12034	92/32815	0.000300443	0.00392195
76	GO:0030534	BP	adult behavior	76/12034	148/32815	0.000301407	0.00393212
25	GO:0050775	BP	positive regulation of dendrite morphogenesis	25/12034	38/32815	0.000306032	0.00398759
25	GO:0005795	CC	Golgi stack	25/12034	38/32815	0.000306032	0.00398759
48	GO:0010923	BP	negative regulation of phosphatase activity	48/12034	86/32815	0.000307418	0.00400319
35	GO:0032934	MF	sterol binding	35/12034	58/32815	0.000308972	0.00402098
125	GO:0017157	BP	regulation of exocytosis	125/12034	263/32815	0.0003093	0.00402278
22	GO:0033762	BP	response to glucagon	22/12034	32/32815	0.000310824	0.00403277
22	GO:0070536	BP	protein K63-linked deubiquitination	22/12034	32/32815	0.000310824	0.00403277
22	GO:0021510	BP	spinal cord development	22/12034	32/32815	0.000310824	0.00403277
22	GO:0032420	CC	stereocilium	22/12034	32/32815	0.000310824	0.00403277
67	GO:0033209	BP	tumor necrosis factor-mediated signaling pathway	67/12034	128/32815	0.000312196	0.00404811
41	GO:0045171	CC	intercellular bridge	41/12034	71/32815	0.000313442	0.00406127
239	GO:0043235	CC	receptor complex	239/12034	541/32815	0.000313593	0.00406127
44	GO:0070542	BP	response to fatty acid	44/12034	77/32815	0.00031925	0.00412452
44	GO:0030048	BP	actin filament-based movement	44/12034	77/32815	0.00031925	0.00412452
44	GO:0097306	BP	cellular response to alcohol	44/12034	77/32815	0.00031925	0.00412452
59	GO:0045185	BP	maintenance of protein location	59/12034	110/32815	0.000321848	0.00414143
10	GO:1904322	BP	cellular response to forskolin	10/12034	11/32815	0.000321907	0.00414143
10	GO:1904321	BP	response to forskolin	10/12034	11/32815	0.000321907	0.00414143
10	GO:0048671	BP	negative regulation of collateral sprouting	10/12034	11/32815	0.000321907	0.00414143
33	GO:0060393	BP	regulation of pathway-restricted SMAD protein phosphorylation	33/12034	54/32815	0.000321919	0.00414143
33	GO:0000731	BP	DNA synthesis involved in DNA repair	33/12034	54/32815	0.000321919	0.00414143
10	GO:0043295	MF	glutathione binding	10/12034	11/32815	0.000321907	0.00414143
27	GO:0080171	BP	lytic vacuole organization	27/12034	42/32815	0.000323907	0.00415947
27	GO:0007040	BP	lysosome organization	27/12034	42/32815	0.000323907	0.00415947
27	GO:0008328	CC	ionotropic glutamate receptor complex	27/12034	42/32815	0.000323907	0.00415947
8	GO:0060670	BP	branching involved in labyrinthine layer morphogenesis	8/12034	8/32815	0.000326633	0.00418694
130	GO:0006914	BP	autophagy	130/12034	275/32815	0.000327028	0.00418694
130	GO:0061919	BP	process utilizing autophagic mechanism	130/12034	275/32815	0.000327028	0.00418694
65	GO:0043204	CC	perikaryon	65/12034	123/32815	0.000326714	0.00418694
8	GO:0017169	MF	CDP-alcohol phosphatidyltransferase activity	8/12034	8/32815	0.000326633	0.00418694
665	GO:0016772	MF	transferase activity, transferring phosphorus-containing groups	665/12034	1626/32815	0.000328956	0.0042091
31	GO:0060395	BP	SMAD protein signal transduction	31/12034	50/32815	0.000329942	0.00421665
16	GO:0090075	BP	relaxation of muscle	16/12034	21/32815	0.000331651	0.00423089
16	GO:0016780	MF	phosphotransferase activity, for other substituted phosphate groups	16/12034	21/32815	0.000331651	0.00423089
16	GO:0015278	MF	calcium-release channel activity	16/12034	21/32815	0.000331651	0.00423089
49	GO:1901019	BP	regulation of calcium ion transmembrane transporter activity	49/12034	88/32815	0.000338215	0.00431204
17	GO:0010528	BP	regulation of transposition	17/12034	23/32815	0.000339066	0.00431257
17	GO:0010529	BP	negative regulation of transposition	17/12034	23/32815	0.000339066	0.00431257
17	GO:0043277	BP	apoptotic cell clearance	17/12034	23/32815	0.000339066	0.00431257
17	GO:0061028	BP	establishment of endothelial barrier	17/12034	23/32815	0.000339066	0.00431257
276	GO:0009117	BP	nucleotide metabolic process	276/12034	634/32815	0.000340904	0.00433337
93	GO:0045047	BP	protein targeting to ER	93/12034	188/32815	0.000342236	0.00434511
83	GO:0048639	BP	positive regulation of developmental growth	83/12034	165/32815	0.000347983	0.00441282
13	GO:0005237	MF	inhibitory extracellular ligand-gated ion channel activity	13/12034	16/32815	0.000348846	0.00442114
131	GO:0007204	BP	positive regulation of cytosolic calcium ion concentration	131/12034	278/32815	0.000354838	0.0044944
60	GO:0008081	MF	phosphoric diester hydrolase activity	60/12034	112/32815	0.000357618	0.00452693
24	GO:0031463	CC	Cul3-RING ubiquitin ligase complex	24/12034	36/32815	0.000362608	0.00458737
57	GO:0000784	CC	nuclear chromosome, telomeric region	57/12034	106/32815	0.000368473	0.0046588
81	GO:2001056	BP	positive regulation of cysteine-type endopeptidase activity	81/12034	160/32815	0.000372807	0.00471064
112	GO:0099111	BP	microtubule-based transport	112/12034	233/32815	0.000373015	0.00471064
75	GO:0007030	BP	Golgi organization	75/12034	146/32815	0.000379373	0.00478072
15	GO:0071360	BP	cellular response to exogenous dsRNA	15/12034	19/32815	0.000379686	0.00478072
15	GO:0097202	BP	activation of cysteine-type endopeptidase activity	15/12034	19/32815	0.000379686	0.00478072
15	GO:0017145	BP	stem cell division	15/12034	19/32815	0.000379686	0.00478072
15	GO:0005790	CC	smooth endoplasmic reticulum	15/12034	19/32815	0.000379686	0.00478072
55	GO:0110020	BP	regulation of actomyosin structure organization	55/12034	101/32815	0.000381079	0.00479543
40	GO:0061418	BP	regulation of transcription from RNA polymerase II promoter in response to hypoxia	40/12034	69/32815	0.000385726	0.00484248
40	GO:1902414	BP	protein localization to cell junction	40/12034	69/32815	0.000385726	0.00484248
40	GO:2001259	BP	positive regulation of cation channel activity	40/12034	69/32815	0.000385726	0.00484248
94	GO:0072599	BP	establishment of protein localization to endoplasmic reticulum	94/12034	191/32815	0.000386315	0.00484702
98	GO:0032944	BP	regulation of mononuclear cell proliferation	98/12034	200/32815	0.000388157	0.0048644
60	GO:1903844	BP	regulation of cellular response to transforming growth factor beta stimulus	60/12034	113/32815	0.00039485	0.00493377
60	GO:0055037	CC	recycling endosome	60/12034	113/32815	0.00039485	0.00493377
21	GO:1902475	BP	L-alpha-amino acid transmembrane transport	21/12034	30/32815	0.000396292	0.0049402
21	GO:0043473	BP	pigmentation	21/12034	30/32815	0.000396292	0.0049402
21	GO:0001541	BP	ovarian follicle development	21/12034	30/32815	0.000396292	0.0049402
21	GO:0070717	MF	poly-purine tract binding	21/12034	30/32815	0.000396292	0.0049402
26	GO:0043300	BP	regulation of leukocyte degranulation	26/12034	40/32815	0.000397547	0.00495006
26	GO:0005109	MF	frizzled binding	26/12034	40/32815	0.000397547	0.00495006
188	GO:0016757	MF	transferase activity, transferring glycosyl groups	188/12034	416/32815	0.000398403	0.00495782
368	GO:1903530	BP	regulation of secretion by cell	368/12034	867/32815	0.000402576	0.00500683
34	GO:0005905	CC	clathrin-coated pit	34/12034	56/32815	0.000405069	0.00503197
34	GO:0042805	MF	actinin binding	34/12034	56/32815	0.000405069	0.00503197
58	GO:0045471	BP	response to ethanol	58/12034	108/32815	0.000408805	0.00507247
110	GO:0008064	BP	regulation of actin polymerization or depolymerization	110/12034	228/32815	0.00041161	0.0051043
106	GO:0001505	BP	regulation of neurotransmitter levels	106/12034	219/32815	0.000412378	0.00511085
28	GO:0035065	BP	regulation of histone acetylation	28/12034	44/32815	0.000416753	0.0051501
28	GO:0009953	BP	dorsal/ventral pattern formation	28/12034	44/32815	0.000416753	0.0051501
28	GO:0014704	CC	intercalated disc	28/12034	44/32815	0.000416753	0.0051501
28	GO:0098878	CC	neurotransmitter receptor complex	28/12034	44/32815	0.000416753	0.0051501
32	GO:0071559	BP	response to transforming growth factor beta	32/12034	52/32815	0.000417824	0.00516035
38	GO:0006487	BP	protein N-linked glycosylation	38/12034	65/32815	0.000420161	0.0051832
174	GO:0031349	BP	positive regulation of defense response	174/12034	383/32815	0.000421435	0.00519591
30	GO:0090596	BP	sensory organ morphogenesis	30/12034	48/32815	0.000422598	0.00520122
30	GO:0030514	BP	negative regulation of BMP signaling pathway	30/12034	48/32815	0.000422598	0.00520122
30	GO:0070316	BP	regulation of G0 to G1 transition	30/12034	48/32815	0.000422598	0.00520122
45	GO:0006836	BP	neurotransmitter transport	45/12034	80/32815	0.000425409	0.0052328
53	GO:0002504	BP	antigen processing and presentation of peptide or polysaccharide antigen via MHC class II	53/12034	97/32815	0.000432541	0.0053144
53	GO:0008013	MF	beta-catenin binding	53/12034	97/32815	0.000432541	0.0053144
103	GO:0070663	BP	regulation of leukocyte proliferation	103/12034	212/32815	0.000433059	0.0053177
50	GO:0030509	BP	BMP signaling pathway	50/12034	91/32815	0.000434423	0.00533137
76	GO:0090288	BP	negative regulation of cellular response to growth factor stimulus	76/12034	149/32815	0.00043641	0.00535268
36	GO:0055008	BP	cardiac muscle tissue morphogenesis	36/12034	61/32815	0.000454177	0.005561
36	GO:0030193	BP	regulation of blood coagulation	36/12034	61/32815	0.000454177	0.005561
36	GO:0031234	CC	extrinsic component of cytoplasmic side of plasma membrane	36/12034	61/32815	0.000454177	0.005561
19	GO:0035987	BP	endodermal cell differentiation	19/12034	27/32815	0.00045999	0.0056257
19	GO:0030020	MF	extracellular matrix structural constituent conferring tensile strength	19/12034	27/32815	0.00045999	0.0056257
61	GO:0045444	BP	fat cell differentiation	61/12034	116/32815	0.000480487	0.00586294
51	GO:0019886	BP	antigen processing and presentation of exogenous peptide antigen via MHC class II	51/12034	93/32815	0.000490296	0.00597578
46	GO:0007565	BP	female pregnancy	46/12034	82/32815	0.000491828	0.00598783
48	GO:0009636	BP	response to toxic substance	48/12034	87/32815	0.000492127	0.00598783
48	GO:0008076	CC	voltage-gated potassium channel complex	48/12034	87/32815	0.000492127	0.00598783
80	GO:0030139	CC	endocytic vesicle	80/12034	159/32815	0.000493729	0.00600389
59	GO:0090101	BP	negative regulation of transmembrane receptor protein serine/threonine kinase signaling pathway	59/12034	111/32815	0.000494734	0.00601268
77	GO:0006470	BP	protein dephosphorylation	77/12034	152/32815	0.000500714	0.00607843
77	GO:0042113	BP	B cell activation	77/12034	152/32815	0.000500714	0.00607843
101	GO:0030833	BP	regulation of actin filament polymerization	101/12034	208/32815	0.000502029	0.00609092
97	GO:0050670	BP	regulation of lymphocyte proliferation	97/12034	199/32815	0.000502729	0.00609339
39	GO:1902930	BP	regulation of alcohol biosynthetic process	39/12034	67/32815	0.000502804	0.00609339
74	GO:0051897	BP	positive regulation of protein kinase B signaling	74/12034	145/32815	0.000505219	0.00611918
137	GO:0009615	BP	response to virus	137/12034	294/32815	0.000510537	0.00618008
32	GO:0012507	CC	ER to Golgi transport vesicle membrane	32/12034	53/32815	0.000515035	0.00623099
62	GO:0001764	BP	neuron migration	62/12034	118/32815	0.000516057	0.00623981
18	GO:0001975	BP	response to amphetamine	18/12034	25/32815	0.000522125	0.00629889
18	GO:0034035	BP	purine ribonucleoside bisphosphate metabolic process	18/12034	25/32815	0.000522125	0.00629889
18	GO:0048841	BP	regulation of axon extension involved in axon guidance	18/12034	25/32815	0.000522125	0.00629889
18	GO:0050427	BP	3'-phosphoadenosine 5'-phosphosulfate metabolic process	18/12034	25/32815	0.000522125	0.00629889
65	GO:0008203	BP	cholesterol metabolic process	65/12034	125/32815	0.000531508	0.00640846
24	GO:0030517	BP	negative regulation of axon extension	24/12034	37/32815	0.00053794	0.00646772
24	GO:0030865	BP	cortical cytoskeleton organization	24/12034	37/32815	0.00053794	0.00646772
24	GO:1990089	BP	response to nerve growth factor	24/12034	37/32815	0.00053794	0.00646772
30	GO:0005637	CC	nuclear inner membrane	30/12034	49/32815	0.000537697	0.00646772
30	GO:0015485	MF	cholesterol binding	30/12034	49/32815	0.000537697	0.00646772
37	GO:0008361	BP	regulation of cell size	37/12034	63/32815	0.000544766	0.00653504
37	GO:0043647	BP	inositol phosphate metabolic process	37/12034	63/32815	0.000544766	0.00653504
37	GO:1901983	BP	regulation of protein acetylation	37/12034	63/32815	0.000544766	0.00653504
44	GO:0002028	BP	regulation of sodium ion transport	44/12034	78/32815	0.000549096	0.00657594
28	GO:0042246	BP	tissue regeneration	28/12034	45/32815	0.000551458	0.0065894
26	GO:0090317	BP	negative regulation of intracellular protein transport	26/12034	41/32815	0.000552827	0.0065894
11	GO:0003181	BP	atrioventricular valve morphogenesis	11/12034	13/32815	0.000554243	0.0065894
11	GO:0060707	BP	trophoblast giant cell differentiation	11/12034	13/32815	0.000554243	0.0065894
11	GO:0046885	BP	regulation of hormone biosynthetic process	11/12034	13/32815	0.000554243	0.0065894
11	GO:0050862	BP	positive regulation of T cell receptor signaling pathway	11/12034	13/32815	0.000554243	0.0065894
11	GO:0061383	BP	trabecula morphogenesis	11/12034	13/32815	0.000554243	0.0065894
28	GO:0031252	CC	cell leading edge	28/12034	45/32815	0.000551458	0.0065894
11	GO:0031092	CC	platelet alpha granule membrane	11/12034	13/32815	0.000554243	0.0065894
11	GO:0031083	CC	BLOC-1 complex	11/12034	13/32815	0.000554243	0.0065894
26	GO:0004879	MF	nuclear receptor activity	26/12034	41/32815	0.000552827	0.0065894
26	GO:0098531	MF	ligand-activated transcription factor activity	26/12034	41/32815	0.000552827	0.0065894
11	GO:0022851	MF	GABA-gated chloride ion channel activity	11/12034	13/32815	0.000554243	0.0065894
49	GO:1901379	BP	regulation of potassium ion transmembrane transport	49/12034	89/32815	0.0005549	0.00659354
46	GO:1903312	BP	negative regulation of mRNA metabolic process	46/12034	83/32815	0.000556448	0.00660824
126	GO:0042493	BP	response to drug	126/12034	268/32815	0.000564376	0.00669867
277	GO:0006753	BP	nucleoside phosphate metabolic process	277/12034	640/32815	0.000575859	0.00682736
153	GO:0009895	BP	negative regulation of catabolic process	153/12034	333/32815	0.000584261	0.00690917
72	GO:0051092	BP	positive regulation of NF-kappaB transcription factor activity	72/12034	141/32815	0.000585028	0.00690917
39	GO:0030672	CC	synaptic vesicle membrane	39/12034	68/32815	0.000584828	0.00690917
39	GO:0099501	CC	exocytic vesicle membrane	39/12034	68/32815	0.000584828	0.00690917
69	GO:0071453	BP	cellular response to oxygen levels	69/12034	134/32815	0.000585845	0.00691499
131	GO:0031330	BP	negative regulation of cellular catabolic process	131/12034	280/32815	0.000588934	0.0069476
82	GO:0031056	BP	regulation of histone modification	82/12034	164/32815	0.000599877	0.00705339
54	GO:0000082	BP	G1/S transition of mitotic cell cycle	54/12034	101/32815	0.000599888	0.00705339
140	GO:0005694	CC	chromosome	140/12034	302/32815	0.000605022	0.00710984
42	GO:0043900	BP	regulation of multi-organism process	42/12034	74/32815	0.000610829	0.00717017
42	GO:0140013	BP	meiotic nuclear division	42/12034	74/32815	0.000610829	0.00717017
63	GO:0007033	BP	vacuole organization	63/12034	121/32815	0.000614283	0.00720675
33	GO:0043010	BP	camera-type eye development	33/12034	55/32815	0.00062154	0.00728388
33	GO:0060337	BP	type I interferon signaling pathway	33/12034	55/32815	0.00062154	0.00728388
23	GO:0032881	BP	regulation of polysaccharide metabolic process	23/12034	35/32815	0.000624005	0.00729271
23	GO:0009948	BP	anterior/posterior axis specification	23/12034	35/32815	0.000624005	0.00729271
23	GO:1990090	BP	cellular response to nerve growth factor stimulus	23/12034	35/32815	0.000624005	0.00729271
23	GO:0086091	BP	regulation of heart rate by cardiac conduction	23/12034	35/32815	0.000624005	0.00729271
23	GO:0018196	BP	peptidyl-asparagine modification	23/12034	35/32815	0.000624005	0.00729271
47	GO:0048284	BP	organelle fusion	47/12034	85/32815	0.000626882	0.00732232
49	GO:0030148	BP	sphingolipid biosynthetic process	49/12034	90/32815	0.000628135	0.00732492
49	GO:0006639	BP	acylglycerol metabolic process	49/12034	90/32815	0.000628135	0.00732492
49	GO:0006638	BP	neutral lipid metabolic process	49/12034	90/32815	0.000628135	0.00732492
89	GO:2000045	BP	regulation of G1/S transition of mitotic cell cycle	89/12034	181/32815	0.000630675	0.00735052
69	GO:1902652	BP	secondary alcohol metabolic process	69/12034	135/32815	0.000634943	0.00739621
199	GO:0002683	BP	negative regulation of immune system process	199/12034	447/32815	0.000637592	0.00742302
57	GO:1990830	BP	cellular response to leukemia inhibitory factor	57/12034	108/32815	0.00064025	0.00744583
57	GO:1990823	BP	response to leukemia inhibitory factor	57/12034	108/32815	0.00064025	0.00744583
37	GO:0022617	BP	extracellular matrix disassembly	37/12034	64/32815	0.000644084	0.00748634
112	GO:0034599	BP	cellular response to oxidative stress	112/12034	235/32815	0.000649595	0.00754628
31	GO:0006195	BP	purine nucleotide catabolic process	31/12034	51/32815	0.000651454	0.00755963
31	GO:0014823	BP	response to activity	31/12034	51/32815	0.000651454	0.00755963
15	GO:0032925	BP	regulation of activin receptor signaling pathway	15/12034	20/32815	0.000661911	0.00765502
15	GO:0006516	BP	glycoprotein catabolic process	15/12034	20/32815	0.000661911	0.00765502
15	GO:0043046	BP	DNA methylation involved in gamete generation	15/12034	20/32815	0.000661911	0.00765502
15	GO:1904886	BP	beta-catenin destruction complex disassembly	15/12034	20/32815	0.000661911	0.00765502
25	GO:0008542	BP	visual learning	25/12034	39/32815	0.000662547	0.00765502
25	GO:0006261	BP	DNA-dependent DNA replication	25/12034	39/32815	0.000662547	0.00765502
15	GO:1902710	CC	GABA receptor complex	15/12034	20/32815	0.000661911	0.00765502
25	GO:0004114	MF	3',5'-cyclic-nucleotide phosphodiesterase activity	25/12034	39/32815	0.000662547	0.00765502
29	GO:0007157	BP	heterophilic cell-cell adhesion via plasma membrane cell adhesion molecules	29/12034	47/32815	0.000671246	0.00774294
29	GO:0031638	BP	zymogen activation	29/12034	47/32815	0.000671246	0.00774294
29	GO:0009311	BP	oligosaccharide metabolic process	29/12034	47/32815	0.000671246	0.00774294
27	GO:0051018	MF	protein kinase A binding	27/12034	43/32815	0.000676594	0.00780041
16	GO:0019934	BP	cGMP-mediated signaling	16/12034	22/32815	0.00067989	0.00780885
16	GO:0001656	BP	metanephros development	16/12034	22/32815	0.00067989	0.00780885
16	GO:0009190	BP	cyclic nucleotide biosynthetic process	16/12034	22/32815	0.00067989	0.00780885
16	GO:2000758	BP	positive regulation of peptidyl-lysine acetylation	16/12034	22/32815	0.00067989	0.00780885
16	GO:0052652	BP	cyclic purine nucleotide metabolic process	16/12034	22/32815	0.00067989	0.00780885
16	GO:0098839	CC	postsynaptic density membrane	16/12034	22/32815	0.00067989	0.00780885
16	GO:0004653	MF	polypeptide N-acetylgalactosaminyltransferase activity	16/12034	22/32815	0.00067989	0.00780885
20	GO:0045981	BP	positive regulation of nucleotide metabolic process	20/12034	29/32815	0.000684094	0.00784445
20	GO:1900544	BP	positive regulation of purine nucleotide metabolic process	20/12034	29/32815	0.000684094	0.00784445
20	GO:0050699	MF	WW domain binding	20/12034	29/32815	0.000684094	0.00784445
52	GO:0005249	MF	voltage-gated potassium channel activity	52/12034	97/32815	0.000689003	0.0078965
50	GO:0001669	CC	acrosomal vesicle	50/12034	92/32815	0.000692843	0.00793623
35	GO:0001786	MF	phosphatidylserine binding	35/12034	60/32815	0.000704804	0.00806458
42	GO:1901616	BP	organic hydroxy compound catabolic process	42/12034	75/32815	0.000706457	0.00807916
61	GO:0036294	BP	cellular response to decreased oxygen levels	61/12034	117/32815	0.000709997	0.00811529
77	GO:0009063	BP	cellular amino acid catabolic process	77/12034	153/32815	0.00071435	0.00816067
47	GO:0030010	BP	establishment of cell polarity	47/12034	86/32815	0.000715843	0.00817334
14	GO:0051894	BP	positive regulation of focal adhesion assembly	14/12034	18/32815	0.000725161	0.00826645
14	GO:2000050	BP	regulation of non-canonical Wnt signaling pathway	14/12034	18/32815	0.000725161	0.00826645
14	GO:0032461	BP	positive regulation of protein oligomerization	14/12034	18/32815	0.000725161	0.00826645
64	GO:0051213	MF	dioxygenase activity	64/12034	124/32815	0.000727015	0.00828315
126	GO:0016197	BP	endosomal transport	126/12034	269/32815	0.000729298	0.00830473
102	GO:0050792	BP	regulation of viral process	102/12034	212/32815	0.000739605	0.0084176
38	GO:0006026	BP	aminoglycan catabolic process	38/12034	66/32815	0.000745654	0.00847739
38	GO:0071260	BP	cellular response to mechanical stimulus	38/12034	66/32815	0.000745654	0.00847739
53	GO:0032580	CC	Golgi cisterna membrane	53/12034	99/32815	0.000746769	0.00848554
33	GO:0006301	BP	postreplication repair	33/12034	56/32815	0.000765253	0.00868631
33	GO:0022008	BP	neurogenesis	33/12034	56/32815	0.000765253	0.00868631
88	GO:0006839	BP	mitochondrial transport	88/12034	179/32815	0.000775926	0.00880278
12	GO:0006646	BP	phosphatidylethanolamine biosynthetic process	12/12034	15/32815	0.000780881	0.00884017
12	GO:0051043	BP	regulation of membrane protein ectodomain proteolysis	12/12034	15/32815	0.000780881	0.00884017
12	GO:0019054	BP	modulation by virus of host cellular process	12/12034	15/32815	0.000780881	0.00884017
12	GO:0046068	BP	cGMP metabolic process	12/12034	15/32815	0.000780881	0.00884017
65	GO:1902850	BP	microtubule cytoskeleton organization involved in mitosis	65/12034	126/32815	0.000783471	0.00886479
91	GO:0006260	BP	DNA replication	91/12034	187/32815	0.000788226	0.00890748
48	GO:0001843	BP	neural tube closure	48/12034	88/32815	0.000788498	0.00890748
48	GO:0042058	BP	regulation of epidermal growth factor receptor signaling pathway	48/12034	88/32815	0.000788498	0.00890748
40	GO:0030433	BP	ubiquitin-dependent ERAD pathway	40/12034	71/32815	0.000792557	0.00894385
40	GO:0007416	BP	synapse assembly	40/12034	71/32815	0.000792557	0.00894385
43	GO:0061982	BP	meiosis I cell cycle process	43/12034	77/32815	0.000794708	0.00895391
43	GO:0008344	BP	adult locomotory behavior	43/12034	77/32815	0.000794708	0.00895391
43	GO:0001508	BP	action potential	43/12034	77/32815	0.000794708	0.00895391
22	GO:0007127	BP	meiosis I	22/12034	33/32815	0.00080188	0.0089641
22	GO:0043114	BP	regulation of vascular permeability	22/12034	33/32815	0.00080188	0.0089641
22	GO:0007131	BP	reciprocal meiotic recombination	22/12034	33/32815	0.00080188	0.0089641
22	GO:0016358	BP	dendrite development	22/12034	33/32815	0.00080188	0.0089641
22	GO:0071526	BP	semaphorin-plexin signaling pathway	22/12034	33/32815	0.00080188	0.0089641
22	GO:2000008	BP	regulation of protein localization to cell surface	22/12034	33/32815	0.00080188	0.0089641
9	GO:2001223	BP	negative regulation of neuron migration	9/12034	10/32815	0.000802341	0.0089641
9	GO:0051764	BP	actin crosslink formation	9/12034	10/32815	0.000802341	0.0089641
9	GO:0010566	BP	regulation of ketone biosynthetic process	9/12034	10/32815	0.000802341	0.0089641
9	GO:0042135	BP	neurotransmitter catabolic process	9/12034	10/32815	0.000802341	0.0089641
9	GO:0090557	BP	establishment of endothelial intestinal barrier	9/12034	10/32815	0.000802341	0.0089641
9	GO:0070831	BP	basement membrane assembly	9/12034	10/32815	0.000802341	0.0089641
9	GO:0031650	BP	regulation of heat generation	9/12034	10/32815	0.000802341	0.0089641
22	GO:0044295	CC	axonal growth cone	22/12034	33/32815	0.00080188	0.0089641
9	GO:0014701	CC	junctional sarcoplasmic reticulum membrane	9/12034	10/32815	0.000802341	0.0089641
9	GO:0017128	MF	phospholipid scramblase activity	9/12034	10/32815	0.000802341	0.0089641
45	GO:0005254	MF	chloride channel activity	45/12034	82/32815	0.000814632	0.00909665
36	GO:1900046	BP	regulation of hemostasis	36/12034	62/32815	0.000816708	0.00911506
31	GO:0005044	MF	scavenger receptor activity	31/12034	52/32815	0.000822955	0.00917998
75	GO:0098936	CC	intrinsic component of postsynaptic membrane	75/12034	149/32815	0.000828081	0.00923233
62	GO:0002700	BP	regulation of production of molecular mediator of immune response	62/12034	120/32815	0.000842499	0.00937346
85	GO:0006614	BP	SRP-dependent cotranslational protein targeting to membrane	85/12034	173/32815	0.000851031	0.00946345
65	GO:0010508	BP	positive regulation of autophagy	65/12034	127/32815	0.000855701	0.00951042
18	GO:0046653	BP	tetrahydrofolate metabolic process	18/12034	26/32815	0.000865072	0.00956967
18	GO:0010718	BP	positive regulation of epithelial to mesenchymal transition	18/12034	26/32815	0.000865072	0.00956967
18	GO:0042430	BP	indole-containing compound metabolic process	18/12034	26/32815	0.000865072	0.00956967
18	GO:0071772	BP	response to BMP	18/12034	26/32815	0.000865072	0.00956967
18	GO:0071773	BP	cellular response to BMP stimulus	18/12034	26/32815	0.000865072	0.00956967
18	GO:0051491	BP	positive regulation of filopodium assembly	18/12034	26/32815	0.000865072	0.00956967
18	GO:0060976	BP	coronary vasculature development	18/12034	26/32815	0.000865072	0.00956967
18	GO:0043491	BP	protein kinase B signaling	18/12034	26/32815	0.000865072	0.00956967
18	GO:0045499	MF	chemorepellent activity	18/12034	26/32815	0.000865072	0.00956967
29	GO:0003279	BP	cardiac septum development	29/12034	48/32815	0.000874506	0.00964143
29	GO:0033555	BP	multicellular organismal response to stress	29/12034	48/32815	0.000874506	0.00964143
29	GO:0042558	BP	pteridine-containing compound metabolic process	29/12034	48/32815	0.000874506	0.00964143
29	GO:0008089	BP	anterograde axonal transport	29/12034	48/32815	0.000874506	0.00964143
29	GO:0048168	BP	regulation of neuronal synaptic plasticity	29/12034	48/32815	0.000874506	0.00964143
82	GO:0018105	BP	peptidyl-serine phosphorylation	82/12034	166/32815	0.000881206	0.00970784
38	GO:0009247	BP	glycolipid biosynthetic process	38/12034	67/32815	0.00088593	0.00973077
38	GO:0046173	BP	polyol biosynthetic process	38/12034	67/32815	0.00088593	0.00973077
34	GO:0035019	BP	somatic stem cell population maintenance	34/12034	58/32815	0.00088786	0.00973077
7	GO:0090030	BP	regulation of steroid hormone biosynthetic process	7/12034	7/32815	0.000891011	0.00973077
7	GO:0072216	BP	positive regulation of metanephros development	7/12034	7/32815	0.000891011	0.00973077
7	GO:0002315	BP	marginal zone B cell differentiation	7/12034	7/32815	0.000891011	0.00973077
7	GO:0042439	BP	ethanolamine-containing compound metabolic process	7/12034	7/32815	0.000891011	0.00973077
7	GO:0032464	BP	positive regulation of protein homooligomerization	7/12034	7/32815	0.000891011	0.00973077
7	GO:0031943	BP	regulation of glucocorticoid metabolic process	7/12034	7/32815	0.000891011	0.00973077
7	GO:0042723	BP	thiamine-containing compound metabolic process	7/12034	7/32815	0.000891011	0.00973077
7	GO:1900122	BP	positive regulation of receptor binding	7/12034	7/32815	0.000891011	0.00973077
7	GO:0098976	BP	excitatory chemical synaptic transmission	7/12034	7/32815	0.000891011	0.00973077
41	GO:0031100	BP	animal organ regeneration	41/12034	73/32815	0.000891047	0.00973077
7	GO:0097433	CC	dense body	7/12034	7/32815	0.000891011	0.00973077
7	GO:0098871	CC	postsynaptic actin cytoskeleton	7/12034	7/32815	0.000891011	0.00973077
7	GO:0033018	CC	sarcoplasmic reticulum lumen	7/12034	7/32815	0.000891011	0.00973077
46	GO:0007193	BP	adenylate cyclase-inhibiting G protein-coupled receptor signaling pathway	46/12034	84/32815	0.000896112	0.00978107
69	GO:0006473	BP	protein acetylation	69/12034	136/32815	0.000906494	0.00988932
54	GO:0030516	BP	regulation of axon extension	54/12034	102/32815	0.000908772	0.009896
54	GO:0030183	BP	B cell differentiation	54/12034	102/32815	0.000908772	0.009896
54	GO:0044843	BP	cell cycle G1/S phase transition	54/12034	102/32815	0.000908772	0.009896
93	GO:0043543	BP	protein acylation	93/12034	192/32815	0.000908964	0.009896
289	GO:0005813	CC	centrosome	289/12034	674/32815	0.000914569	0.00994687
148	GO:0050863	BP	regulation of T cell activation	148/12034	324/32815	0.00093175	0.0101286
90	GO:0010950	BP	positive regulation of endopeptidase activity	90/12034	185/32815	0.000953361	0.0103581
32	GO:0046148	BP	pigment biosynthetic process	32/12034	54/32815	0.000956349	0.0103581
32	GO:0098930	BP	axonal transport	32/12034	54/32815	0.000956349	0.0103581
17	GO:0042402	BP	cellular biogenic amine catabolic process	17/12034	24/32815	0.000960152	0.0103581
17	GO:0046058	BP	cAMP metabolic process	17/12034	24/32815	0.000960152	0.0103581
17	GO:0071711	BP	basement membrane organization	17/12034	24/32815	0.000960152	0.0103581
17	GO:0046599	BP	regulation of centriole replication	17/12034	24/32815	0.000960152	0.0103581
17	GO:0009310	BP	amine catabolic process	17/12034	24/32815	0.000960152	0.0103581
17	GO:0005979	BP	regulation of glycogen biosynthetic process	17/12034	24/32815	0.000960152	0.0103581
17	GO:0010543	BP	regulation of platelet activation	17/12034	24/32815	0.000960152	0.0103581
17	GO:0010962	BP	regulation of glucan biosynthetic process	17/12034	24/32815	0.000960152	0.0103581
17	GO:0046337	BP	phosphatidylethanolamine metabolic process	17/12034	24/32815	0.000960152	0.0103581
17	GO:0043548	MF	phosphatidylinositol 3-kinase binding	17/12034	24/32815	0.000960152	0.0103581
17	GO:0030371	MF	translation repressor activity	17/12034	24/32815	0.000960152	0.0103581
17	GO:0070006	MF	metalloaminopeptidase activity	17/12034	24/32815	0.000960152	0.0103581
36	GO:0006835	BP	dicarboxylic acid transport	36/12034	63/32815	0.000986009	0.0106209
114	GO:0006612	BP	protein targeting to membrane	114/12034	242/32815	0.00099479	0.0107077
39	GO:0010717	BP	regulation of epithelial to mesenchymal transition	39/12034	69/32815	0.000995572	0.0107077
39	GO:0008235	MF	metalloexopeptidase activity	39/12034	69/32815	0.000995572	0.0107077
20	GO:0036452	CC	ESCRT complex	20/12034	30/32815	0.000996666	0.010714
55	GO:0002223	BP	stimulatory C-type lectin receptor signaling pathway	55/12034	104/32815	0.00100452	0.010793
76	GO:0000041	BP	transition metal ion transport	76/12034	153/32815	0.00100764	0.0108211
44	GO:0030510	BP	regulation of BMP signaling pathway	44/12034	80/32815	0.00101674	0.0109024
58	GO:0017015	BP	regulation of transforming growth factor beta receptor signaling pathway	58/12034	111/32815	0.00103239	0.0110646
61	GO:0051053	BP	negative regulation of DNA metabolic process	61/12034	118/32815	0.00104856	0.0112294
41	GO:0060415	BP	muscle tissue morphogenesis	41/12034	74/32815	0.00104935	0.0112294
41	GO:0031228	CC	intrinsic component of Golgi membrane	41/12034	74/32815	0.00104935	0.0112294
67	GO:0035148	BP	tube formation	67/12034	132/32815	0.00105233	0.0112557
91	GO:0005741	CC	mitochondrial outer membrane	91/12034	188/32815	0.00105508	0.0112794
87	GO:0006613	BP	cotranslational protein targeting to membrane	87/12034	179/32815	0.00106527	0.0113826
28	GO:0005245	MF	voltage-gated calcium channel activity	28/12034	46/32815	0.00106864	0.0114129
22	GO:0005227	MF	calcium activated cation channel activity	22/12034	34/32815	0.00107437	0.0114684
26	GO:0051489	BP	regulation of filopodium assembly	26/12034	42/32815	0.00110054	0.0117125
26	GO:0007173	BP	epidermal growth factor receptor signaling pathway	26/12034	42/32815	0.00110054	0.0117125
26	GO:0090183	BP	regulation of kidney development	26/12034	42/32815	0.00110054	0.0117125
26	GO:1903214	BP	regulation of protein targeting to mitochondrion	26/12034	42/32815	0.00110054	0.0117125
26	GO:0044088	BP	regulation of vacuole organization	26/12034	42/32815	0.00110054	0.0117125
26	GO:0004715	MF	non-membrane spanning protein tyrosine kinase activity	26/12034	42/32815	0.00110054	0.0117125
24	GO:0008206	BP	bile acid metabolic process	24/12034	38/32815	0.00110568	0.0117438
24	GO:0000186	BP	activation of MAPKK activity	24/12034	38/32815	0.00110568	0.0117438
24	GO:0010862	BP	positive regulation of pathway-restricted SMAD protein phosphorylation	24/12034	38/32815	0.00110568	0.0117438
24	GO:0044390	MF	ubiquitin-like protein conjugating enzyme binding	24/12034	38/32815	0.00110568	0.0117438
37	GO:0050818	BP	regulation of coagulation	37/12034	65/32815	0.0011077	0.0117476
37	GO:0007589	BP	body fluid secretion	37/12034	65/32815	0.0011077	0.0117476
37	GO:0048365	MF	Rac GTPase binding	37/12034	65/32815	0.0011077	0.0117476
111	GO:0072659	BP	protein localization to plasma membrane	111/12034	236/32815	0.00110973	0.0117575
111	GO:0004721	MF	phosphoprotein phosphatase activity	111/12034	236/32815	0.00110973	0.0117575
47	GO:0097191	BP	extrinsic apoptotic signaling pathway	47/12034	87/32815	0.00112109	0.0118661
47	GO:0051117	MF	ATPase binding	47/12034	87/32815	0.00112109	0.0118661
103	GO:1902275	BP	regulation of chromatin organization	103/12034	217/32815	0.00112175	0.0118672
58	GO:0010822	BP	positive regulation of mitochondrion organization	58/12034	112/32815	0.00113203	0.011964
53	GO:0043266	BP	regulation of potassium ion transport	53/12034	100/32815	0.00115496	0.0121943
53	GO:0098982	CC	GABA-ergic synapse	53/12034	100/32815	0.00115496	0.0121943
19	GO:0001707	BP	mesoderm formation	19/12034	28/32815	0.00118966	0.0125173
56	GO:0015748	BP	organophosphate ester transport	56/12034	107/32815	0.00119139	0.0125293
71	GO:0000781	CC	chromosome, telomeric region	71/12034	142/32815	0.00119554	0.0125668
117	GO:0005996	BP	monosaccharide metabolic process	117/12034	250/32815	0.00120053	0.012613
139	GO:0015291	MF	secondary active transmembrane transporter activity	139/12034	304/32815	0.00121577	0.0127668
93	GO:0051607	BP	defense response to virus	93/12034	193/32815	0.00121718	0.0127753
163	GO:0052547	BP	regulation of peptidase activity	163/12034	363/32815	0.00121846	0.0127824
65	GO:2001022	BP	positive regulation of response to DNA damage stimulus	65/12034	128/32815	0.00122205	0.0128137
35	GO:0006027	BP	glycosaminoglycan catabolic process	35/12034	61/32815	0.0012262	0.012851
75	GO:0002218	BP	activation of innate immune response	75/12034	151/32815	0.00122798	0.0128633
159	GO:0070646	BP	protein modification by small protein removal	159/12034	353/32815	0.0012534	0.0131232
97	GO:0019318	BP	hexose metabolic process	97/12034	203/32815	0.0012596	0.0131816
45	GO:0006446	BP	regulation of translational initiation	45/12034	83/32815	0.00128139	0.0133965
109	GO:0043903	BP	regulation of symbiotic process	109/12034	232/32815	0.00128329	0.0134
90	GO:0051704	BP	multi-organism process	90/12034	186/32815	0.00128674	0.0134
90	GO:2001235	BP	positive regulation of apoptotic signaling pathway	90/12034	186/32815	0.00128674	0.0134
10	GO:0048070	BP	regulation of developmental pigmentation	10/12034	12/32815	0.00129053	0.0134
10	GO:0055119	BP	relaxation of cardiac muscle	10/12034	12/32815	0.00129053	0.0134
10	GO:2000095	BP	regulation of Wnt signaling pathway, planar cell polarity pathway	10/12034	12/32815	0.00129053	0.0134
10	GO:1903909	BP	regulation of receptor clustering	10/12034	12/32815	0.00129053	0.0134
10	GO:0002483	BP	antigen processing and presentation of endogenous peptide antigen	10/12034	12/32815	0.00129053	0.0134
10	GO:1901160	BP	primary amino compound metabolic process	10/12034	12/32815	0.00129053	0.0134
10	GO:0019885	BP	antigen processing and presentation of endogenous peptide antigen via MHC class I	10/12034	12/32815	0.00129053	0.0134
10	GO:0060099	BP	regulation of phagocytosis, engulfment	10/12034	12/32815	0.00129053	0.0134
10	GO:0032591	CC	dendritic spine membrane	10/12034	12/32815	0.00129053	0.0134
10	GO:0005522	MF	profilin binding	10/12034	12/32815	0.00129053	0.0134
10	GO:0000900	MF	translation repressor activity, mRNA regulatory element binding	10/12034	12/32815	0.00129053	0.0134
40	GO:2000243	BP	positive regulation of reproductive process	40/12034	72/32815	0.00130083	0.0135003
56	GO:0002758	BP	innate immune response-activating signal transduction	56/12034	108/32815	0.00131254	0.0136153
14	GO:0034199	BP	activation of protein kinase A activity	14/12034	19/32815	0.00131935	0.0136196
14	GO:0006293	BP	nucleotide-excision repair, preincision complex stabilization	14/12034	19/32815	0.00131935	0.0136196
14	GO:0035338	BP	long-chain fatty-acyl-CoA biosynthetic process	14/12034	19/32815	0.00131935	0.0136196
14	GO:2000178	BP	negative regulation of neural precursor cell proliferation	14/12034	19/32815	0.00131935	0.0136196
14	GO:0150117	BP	positive regulation of cell-substrate junction organization	14/12034	19/32815	0.00131935	0.0136196
14	GO:0000212	BP	meiotic spindle organization	14/12034	19/32815	0.00131935	0.0136196
14	GO:0002042	BP	cell migration involved in sprouting angiogenesis	14/12034	19/32815	0.00131935	0.0136196
14	GO:0042311	BP	vasodilation	14/12034	19/32815	0.00131935	0.0136196
14	GO:1902711	CC	GABA-A receptor complex	14/12034	19/32815	0.00131935	0.0136196
245	GO:0016887	MF	ATPase activity	245/12034	567/32815	0.00131568	0.0136196
141	GO:0022853	MF	active ion transmembrane transporter activity	141/12034	309/32815	0.00132443	0.0136589
21	GO:0006858	BP	extracellular transport	21/12034	32/32815	0.00133865	0.0137921
21	GO:0030291	MF	protein serine/threonine kinase inhibitor activity	21/12034	32/32815	0.00133865	0.0137921
33	GO:0110110	BP	positive regulation of animal organ morphogenesis	33/12034	57/32815	0.00134899	0.0138853
188	GO:0004857	MF	enzyme inhibitor activity	188/12034	425/32815	0.00138819	0.014275
167	GO:0051271	BP	negative regulation of cellular component movement	167/12034	373/32815	0.00140024	0.014392
13	GO:0043248	BP	proteasome assembly	13/12034	17/32815	0.00140499	0.0143922
13	GO:0014002	BP	astrocyte development	13/12034	17/32815	0.00140499	0.0143922
13	GO:0032959	BP	inositol trisphosphate biosynthetic process	13/12034	17/32815	0.00140499	0.0143922
13	GO:0016254	BP	preassembly of GPI anchor in ER membrane	13/12034	17/32815	0.00140499	0.0143922
13	GO:0010644	BP	cell communication by electrical coupling	13/12034	17/32815	0.00140499	0.0143922
13	GO:0098688	CC	parallel fiber to Purkinje cell synapse	13/12034	17/32815	0.00140499	0.0143922
13	GO:0071617	MF	lysophospholipid acyltransferase activity	13/12034	17/32815	0.00140499	0.0143922
27	GO:0035384	BP	thioester biosynthetic process	27/12034	44/32815	0.00140812	0.0143966
27	GO:0002312	BP	B cell activation involved in immune response	27/12034	44/32815	0.00140812	0.0143966
27	GO:0071616	BP	acyl-CoA biosynthetic process	27/12034	44/32815	0.00140812	0.0143966
27	GO:0070317	BP	negative regulation of G0 to G1 transition	27/12034	44/32815	0.00140812	0.0143966
23	GO:0090311	BP	regulation of protein deacetylation	23/12034	36/32815	0.001415	0.0144461
23	GO:0043394	MF	proteoglycan binding	23/12034	36/32815	0.001415	0.0144461
23	GO:0008266	MF	poly(U) RNA binding	23/12034	36/32815	0.001415	0.0144461
60	GO:0030838	BP	positive regulation of actin filament polymerization	60/12034	117/32815	0.00141847	0.0144747
87	GO:0090316	BP	positive regulation of intracellular protein transport	87/12034	180/32815	0.00142272	0.014511
25	GO:0035282	BP	segmentation	25/12034	40/32815	0.00143317	0.0145967
25	GO:0048260	BP	positive regulation of receptor-mediated endocytosis	25/12034	40/32815	0.00143317	0.0145967
25	GO:0004112	MF	cyclic-nucleotide phosphodiesterase activity	25/12034	40/32815	0.00143317	0.0145967
46	GO:0035264	BP	multicellular organism growth	46/12034	85/32815	0.00143882	0.0146333
46	GO:0072528	BP	pyrimidine-containing compound biosynthetic process	46/12034	85/32815	0.00143882	0.0146333
662	GO:0098796	CC	membrane protein complex	662/12034	1638/32815	0.00145331	0.0147736
43	GO:0050688	BP	regulation of defense response to virus	43/12034	79/32815	0.00146287	0.0148491
43	GO:2001237	BP	negative regulation of extrinsic apoptotic signaling pathway	43/12034	79/32815	0.00146287	0.0148491
38	GO:0030326	BP	embryonic limb morphogenesis	38/12034	68/32815	0.00146561	0.0148491
38	GO:0051303	BP	establishment of chromosome localization	38/12034	68/32815	0.00146561	0.0148491
38	GO:0035113	BP	embryonic appendage morphogenesis	38/12034	68/32815	0.00146561	0.0148491
38	GO:0030173	CC	integral component of Golgi membrane	38/12034	68/32815	0.00146561	0.0148491
77	GO:0005200	MF	structural constituent of cytoskeleton	77/12034	156/32815	0.00146733	0.0148594
31	GO:0071384	BP	cellular response to corticosteroid stimulus	31/12034	53/32815	0.00147275	0.014893
31	GO:0005548	MF	phospholipid transporter activity	31/12034	53/32815	0.00147275	0.014893
54	GO:0016835	MF	carbon-oxygen lyase activity	54/12034	104/32815	0.00152207	0.0153846
121	GO:0002833	BP	positive regulation of response to biotic stimulus	121/12034	261/32815	0.0015278	0.0154351
284	GO:0019001	MF	guanyl nucleotide binding	284/12034	667/32815	0.00153522	0.0154954
284	GO:0032561	MF	guanyl ribonucleotide binding	284/12034	667/32815	0.00153522	0.0154954
52	GO:0051648	BP	vesicle localization	52/12034	99/32815	0.00158654	0.0159907
52	GO:0005901	CC	caveola	52/12034	99/32815	0.00158654	0.0159907
29	GO:0071364	BP	cellular response to epidermal growth factor stimulus	29/12034	49/32815	0.00159251	0.0160418
46	GO:0060562	BP	epithelial tube morphogenesis	46/12034	86/32815	0.00159312	0.0160418
96	GO:1902806	BP	regulation of cell cycle G1/S phase transition	96/12034	202/32815	0.00159749	0.0160782
17	GO:0001556	BP	oocyte maturation	17/12034	25/32815	0.00161614	0.0162429
17	GO:1903319	BP	positive regulation of protein maturation	17/12034	25/32815	0.00161614	0.0162429
17	GO:0008143	MF	poly(A) binding	17/12034	25/32815	0.00161614	0.0162429
67	GO:1903828	BP	negative regulation of cellular protein localization	67/12034	134/32815	0.00162006	0.0162746
55	GO:0032231	BP	regulation of actin filament bundle assembly	55/12034	106/32815	0.00162564	0.016323
78	GO:2001242	BP	regulation of intrinsic apoptotic signaling pathway	78/12034	159/32815	0.00163364	0.0163957
58	GO:0061041	BP	regulation of wound healing	58/12034	113/32815	0.00164571	0.016509
41	GO:0002573	BP	myeloid leukocyte differentiation	41/12034	75/32815	0.00166766	0.0167135
41	GO:0071322	BP	cellular response to carbohydrate stimulus	41/12034	75/32815	0.00166766	0.0167135
39	GO:0002449	BP	lymphocyte mediated immunity	39/12034	70/32815	0.00168747	0.016904
27	GO:0005891	CC	voltage-gated calcium channel complex	27/12034	45/32815	0.00170116	0.0170332
75	GO:0031333	BP	negative regulation of protein-containing complex assembly	75/12034	152/32815	0.00170377	0.0170513
156	GO:0051346	BP	negative regulation of hydrolase activity	156/12034	348/32815	0.00171886	0.017163
11	GO:0046341	BP	CDP-diacylglycerol metabolic process	11/12034	14/32815	0.00172379	0.017163
11	GO:0046849	BP	bone remodeling	11/12034	14/32815	0.00172379	0.017163
11	GO:0051298	BP	centrosome duplication	11/12034	14/32815	0.00172379	0.017163
11	GO:0032292	BP	peripheral nervous system axon ensheathment	11/12034	14/32815	0.00172379	0.017163
11	GO:0042438	BP	melanin biosynthetic process	11/12034	14/32815	0.00172379	0.017163
11	GO:0006582	BP	melanin metabolic process	11/12034	14/32815	0.00172379	0.017163
11	GO:0009113	BP	purine nucleobase biosynthetic process	11/12034	14/32815	0.00172379	0.017163
11	GO:0022011	BP	myelination in peripheral nervous system	11/12034	14/32815	0.00172379	0.017163
11	GO:0016840	MF	carbon-nitrogen lyase activity	11/12034	14/32815	0.00172379	0.017163
11	GO:0070679	MF	inositol 1,4,5 trisphosphate binding	11/12034	14/32815	0.00172379	0.017163
142	GO:0045088	BP	regulation of innate immune response	142/12034	313/32815	0.00174279	0.0173441
52	GO:0098781	BP	ncRNA transcription	52/12034	100/32815	0.00176531	0.01754
32	GO:0008038	BP	neuron recognition	32/12034	55/32815	0.00176639	0.01754
16	GO:0071377	BP	cellular response to glucagon stimulus	16/12034	23/32815	0.00176988	0.01754
16	GO:0086009	BP	membrane repolarization	16/12034	23/32815	0.00176988	0.01754
16	GO:0046339	BP	diacylglycerol metabolic process	16/12034	23/32815	0.00176988	0.01754
16	GO:0016553	BP	base conversion or substitution editing	16/12034	23/32815	0.00176988	0.01754
16	GO:0106030	BP	neuron projection fasciculation	16/12034	23/32815	0.00176988	0.01754
16	GO:0031063	BP	regulation of histone deacetylation	16/12034	23/32815	0.00176988	0.01754
16	GO:0007413	BP	axonal fasciculation	16/12034	23/32815	0.00176988	0.01754
72	GO:0055088	BP	lipid homeostasis	72/12034	145/32815	0.00177226	0.0175544
19	GO:0044331	BP	cell-cell adhesion mediated by cadherin	19/12034	29/32815	0.00177628	0.0175544
19	GO:0045879	BP	negative regulation of smoothened signaling pathway	19/12034	29/32815	0.00177628	0.0175544
19	GO:0046189	BP	phenol-containing compound biosynthetic process	19/12034	29/32815	0.00177628	0.0175544
19	GO:0042596	BP	fear response	19/12034	29/32815	0.00177628	0.0175544
19	GO:0032590	CC	dendrite membrane	19/12034	29/32815	0.00177628	0.0175544
25	GO:0035735	BP	intraciliary transport involved in cilium assembly	25/12034	41/32815	0.00178883	0.0176458
[truncated: 2,322 more rows]
