# Supplementary material for: Identification and characterization of multipotential stem cells in immortalized normal ovarian surface epithelial cells: The pluripotency of immortalized normal ovarian surface epithelial cells
Source: Acta Biochim Biophys Sin (Shanghai). 2024 Jan 19;56(2):239–54. doi: 10.3724/abbs.2023253 (PMC10984850; doi:10.3724/abbs.2023253)
Supplement: 23354Table_S3 [file 23354Table_S3.xlsx]

## Sheet: IOSE80 and BMSC GO enrichment
Table S3. GO enrichment analysis of IOSE80 cells and BMSC
Number	GO ID	Term Type	Description	Ratio_in_study	Ratio_in_pop	Pvalue	Padjust
11	GO:0000727	BP	double-strand break repair via break-induced replication	11/7251	11/31861	8.43291e-08	0.000169486
18	GO:0009954	BP	proximal/distal pattern formation	18/7251	23/31861	2.76292e-07	0.000169486
30	GO:0001837	BP	epithelial to mesenchymal transition	30/7251	47/31861	3.01713e-07	0.000169486
16	GO:0032331	BP	negative regulation of chondrocyte differentiation	16/7251	19/31861	3.35121e-07	0.000169486
30	GO:0007044	BP	cell-substrate junction assembly	30/7251	50/31861	3.78155e-07	0.000169486
30	GO:0150115	BP	cell-substrate junction organization	30/7251	50/31861	3.78155e-07	0.000169486
27	GO:0030204	BP	chondroitin sulfate metabolic process	27/7251	45/31861	4.27651e-07	0.000169486
22	GO:0072164	BP	mesonephric tubule development	22/7251	35/31861	4.34736e-07	0.000169486
32	GO:0032330	BP	regulation of chondrocyte differentiation	32/7251	40/31861	4.52456e-07	0.000169486
19	GO:0030316	BP	osteoclast differentiation	19/7251	28/31861	4.67754e-07	0.000169486
21	GO:0050919	BP	negative chemotaxis	21/7251	33/31861	5.91075e-07	0.000169486
21	GO:1903053	BP	regulation of extracellular matrix organization	21/7251	33/31861	5.91075e-07	0.000169486
21	GO:0071526	BP	semaphorin-plexin signaling pathway	21/7251	33/31861	5.91075e-07	0.000169486
31	GO:0003179	BP	heart valve morphogenesis	31/7251	43/31861	6.0529e-07	0.000169486
25	GO:0043588	BP	skin development	25/7251	43/31861	6.0529e-07	0.000169486
25	GO:2001238	BP	positive regulation of extrinsic apoptotic signaling pathway	25/7251	43/31861	6.0529e-07	0.000169486
37	GO:0048762	BP	mesenchymal cell differentiation	37/7251	58/31861	6.81144e-07	0.000169486
19	GO:0061037	BP	negative regulation of cartilage development	19/7251	24/31861	7.4511e-07	0.000169486
34	GO:0018212	BP	peptidyl-tyrosine modification	34/7251	62/31861	7.98121e-07	0.000169486
38	GO:0061572	BP	actin filament bundle organization	38/7251	62/31861	7.98121e-07	0.000169486
31	GO:1990138	BP	neuron projection extension	31/7251	59/31861	8.52596e-07	0.000169486
33	GO:0048565	BP	digestive tract development	33/7251	59/31861	8.52596e-07	0.000169486
35	GO:0051017	BP	actin filament bundle assembly	35/7251	59/31861	8.52596e-07	0.000169486
28	GO:0030199	BP	collagen fibril organization	28/7251	41/31861	8.5529e-07	0.000169486
38	GO:0070167	BP	regulation of biomineral tissue development	38/7251	70/31861	8.66554e-07	0.000169486
38	GO:0110149	BP	regulation of biomineralization	38/7251	70/31861	8.66554e-07	0.000169486
42	GO:0007416	BP	synapse assembly	42/7251	70/31861	8.66554e-07	0.000169486
23	GO:0072163	BP	mesonephric epithelium development	23/7251	36/31861	8.76911e-07	0.000169486
47	GO:0007266	BP	Rho protein signal transduction	47/7251	82/31861	8.83181e-07	0.000169486
16	GO:0001656	BP	metanephros development	16/7251	22/31861	9.0418e-07	0.000169486
44	GO:0031214	BP	biomineral tissue development	44/7251	91/31861	9.35454e-07	0.000169486
44	GO:0110148	BP	biomineralization	44/7251	91/31861	9.35454e-07	0.000169486
30	GO:0072073	BP	kidney epithelium development	30/7251	49/31861	9.41647e-07	0.000169486
27	GO:0030282	BP	bone mineralization	27/7251	49/31861	9.41647e-07	0.000169486
27	GO:0042472	BP	inner ear morphogenesis	27/7251	49/31861	9.41647e-07	0.000169486
27	GO:0048863	BP	stem cell differentiation	27/7251	49/31861	9.41647e-07	0.000169486
40	GO:0048704	BP	embryonic skeletal system morphogenesis	40/7251	74/31861	1.03352e-06	0.000169486
49	GO:0045667	BP	regulation of osteoblast differentiation	49/7251	106/31861	1.0337e-06	0.000169486
30	GO:0060333	BP	interferon-gamma-mediated signaling pathway	30/7251	56/31861	1.05401e-06	0.000169486
15	GO:0060343	BP	trabecula formation	15/7251	20/31861	1.05617e-06	0.000169486
45	GO:0048514	BP	blood vessel morphogenesis	45/7251	79/31861	1.06025e-06	0.000169486
19	GO:0035115	BP	embryonic forelimb morphogenesis	19/7251	29/31861	1.06573e-06	0.000169486
21	GO:0003180	BP	aortic valve morphogenesis	21/7251	29/31861	1.06573e-06	0.000169486
39	GO:0034446	BP	substrate adhesion-dependent cell spreading	39/7251	71/31861	1.10858e-06	0.000169486
46	GO:0001649	BP	osteoblast differentiation	46/7251	97/31861	1.11408e-06	0.000169486
37	GO:0051216	BP	cartilage development	37/7251	67/31861	1.14814e-06	0.000169486
47	GO:0035108	BP	limb morphogenesis	47/7251	83/31861	1.16821e-06	0.000169486
47	GO:0035107	BP	appendage morphogenesis	47/7251	83/31861	1.16821e-06	0.000169486
15	GO:0060317	BP	cardiac epithelial to mesenchymal transition	15/7251	18/31861	1.17e-06	0.000169486
31	GO:0050771	BP	negative regulation of axonogenesis	31/7251	60/31861	1.17847e-06	0.000169486
33	GO:0043542	BP	endothelial cell migration	33/7251	60/31861	1.17847e-06	0.000169486
68	GO:0048754	BP	branching morphogenesis of an epithelial tube	68/7251	128/31861	1.19804e-06	0.000169486
21	GO:0048675	BP	axon extension	21/7251	34/31861	1.21331e-06	0.000169486
59	GO:0001503	BP	ossification	59/7251	107/31861	1.24246e-06	0.000169486
51	GO:0061387	BP	regulation of extent of cell growth	51/7251	107/31861	1.24246e-06	0.000169486
30	GO:0010001	BP	glial cell differentiation	30/7251	57/31861	1.28608e-06	0.000169486
41	GO:0030326	BP	embryonic limb morphogenesis	41/7251	68/31861	1.30803e-06	0.000169486
41	GO:0035113	BP	embryonic appendage morphogenesis	41/7251	68/31861	1.30803e-06	0.000169486
63	GO:0001822	BP	kidney development	63/7251	113/31861	1.33267e-06	0.000169486
52	GO:0060560	BP	developmental growth involved in morphogenesis	52/7251	98/31861	1.33918e-06	0.000169486
63	GO:0006024	BP	glycosaminoglycan biosynthetic process	63/7251	103/31861	1.34425e-06	0.000169486
27	GO:0061448	BP	connective tissue development	27/7251	47/31861	1.35065e-06	0.000169486
62	GO:0010977	BP	negative regulation of neuron projection development	62/7251	135/31861	1.39348e-06	0.000169486
18	GO:0035987	BP	endodermal cell differentiation	18/7251	27/31861	1.40766e-06	0.000169486
68	GO:0031099	BP	regeneration	68/7251	141/31861	1.42362e-06	0.000169486
78	GO:0048534	BP	hematopoietic or lymphoid organ development	78/7251	154/31861	1.57832e-06	0.000169486
55	GO:0007417	BP	central nervous system development	55/7251	125/31861	1.58421e-06	0.000169486
58	GO:1903510	BP	mucopolysaccharide metabolic process	58/7251	109/31861	1.62715e-06	0.000169486
57	GO:0007409	BP	axonogenesis	57/7251	109/31861	1.62715e-06	0.000169486
9	GO:0072132	BP	mesenchyme morphogenesis	9/7251	9/31861	1.63147e-06	0.000169486
35	GO:0060411	BP	cardiac septum morphogenesis	35/7251	54/31861	1.64062e-06	0.000169486
35	GO:0010717	BP	regulation of epithelial to mesenchymal transition	35/7251	69/31861	1.64545e-06	0.000169486
35	GO:0060021	BP	roof of mouth development	35/7251	69/31861	1.64545e-06	0.000169486
34	GO:0042060	BP	wound healing	34/7251	69/31861	1.64545e-06	0.000169486
41	GO:0030010	BP	establishment of cell polarity	41/7251	86/31861	1.6847e-06	0.000169486
50	GO:0051963	BP	regulation of synapse assembly	50/7251	99/31861	1.69315e-06	0.000169486
22	GO:0048706	BP	embryonic skeletal system development	22/7251	37/31861	1.69708e-06	0.000169486
40	GO:0030097	BP	hemopoiesis	40/7251	81/31861	1.70525e-06	0.000169486
64	GO:0007050	BP	cell cycle arrest	64/7251	155/31861	1.71437e-06	0.000169486
52	GO:0001764	BP	neuron migration	52/7251	110/31861	1.71472e-06	0.000169486
57	GO:0001568	BP	blood vessel development	57/7251	110/31861	1.71472e-06	0.000169486
62	GO:0060429	BP	epithelium development	62/7251	126/31861	1.7173e-06	0.000169486
32	GO:0018108	BP	peptidyl-tyrosine phosphorylation	32/7251	58/31861	1.7457e-06	0.000169486
31	GO:0034332	BP	adherens junction organization	31/7251	58/31861	1.7457e-06	0.000169486
32	GO:0030500	BP	regulation of bone mineralization	32/7251	58/31861	1.7457e-06	0.000169486
44	GO:1901890	BP	positive regulation of cell junction assembly	44/7251	90/31861	1.7544e-06	0.000169486
84	GO:1901888	BP	regulation of cell junction assembly	84/7251	181/31861	1.75695e-06	0.000169486
82	GO:0061138	BP	morphogenesis of a branching epithelium	82/7251	149/31861	1.76687e-06	0.000169486
62	GO:0002819	BP	regulation of adaptive immune response	62/7251	149/31861	1.76687e-06	0.000169486
62	GO:0051592	BP	response to calcium ion	62/7251	149/31861	1.76687e-06	0.000169486
66	GO:0010770	BP	positive regulation of cell morphogenesis involved in differentiation	66/7251	149/31861	1.76687e-06	0.000169486
34	GO:0051965	BP	positive regulation of synapse assembly	34/7251	65/31861	1.77454e-06	0.000169486
49	GO:1904029	BP	regulation of cyclin-dependent protein kinase activity	49/7251	105/31861	1.79469e-06	0.000169486
17	GO:0090184	BP	positive regulation of kidney development	17/7251	25/31861	1.83199e-06	0.000169486
96	GO:0010810	BP	regulation of cell-substrate adhesion	96/7251	202/31861	1.85356e-06	0.000169486
98	GO:0048858	BP	cell projection morphogenesis	98/7251	202/31861	1.85356e-06	0.000169486
47	GO:0000079	BP	regulation of cyclin-dependent protein serine/threonine kinase activity	47/7251	100/31861	1.9124e-06	0.000169486
53	GO:0048705	BP	skeletal system morphogenesis	53/7251	100/31861	1.9124e-06	0.000169486
97	GO:0048608	BP	reproductive structure development	97/7251	256/31861	1.92178e-06	0.000169486
39	GO:0010631	BP	epithelial cell migration	39/7251	78/31861	1.92574e-06	0.000169486
53	GO:0010811	BP	positive regulation of cell-substrate adhesion	53/7251	111/31861	1.92627e-06	0.000169486
68	GO:1902904	BP	negative regulation of supramolecular fiber organization	68/7251	156/31861	1.94033e-06	0.000169486
44	GO:0098739	BP	import across plasma membrane	44/7251	96/31861	1.94943e-06	0.000169486
43	GO:0010771	BP	negative regulation of cell morphogenesis involved in differentiation	43/7251	96/31861	1.94943e-06	0.000169486
39	GO:0061035	BP	regulation of cartilage development	39/7251	55/31861	1.94973e-06	0.000169486
57	GO:0048568	BP	embryonic organ development	57/7251	127/31861	1.96188e-06	0.000169486
56	GO:2001236	BP	regulation of extrinsic apoptotic signaling pathway	56/7251	127/31861	1.96188e-06	0.000169486
55	GO:0007517	BP	muscle organ development	55/7251	121/31861	1.96202e-06	0.000169486
70	GO:0051494	BP	negative regulation of cytoskeleton organization	70/7251	169/31861	1.96363e-06	0.000169486
48	GO:0000082	BP	G1/S transition of mitotic cell cycle	48/7251	101/31861	1.97908e-06	0.000169486
46	GO:0048640	BP	negative regulation of developmental growth	46/7251	101/31861	1.97908e-06	0.000169486
46	GO:0002064	BP	epithelial cell development	46/7251	101/31861	1.97908e-06	0.000169486
55	GO:0002822	BP	regulation of adaptive immune response based on somatic recombination of immune receptors built from immunoglobulin superfamily domains	55/7251	133/31861	1.98226e-06	0.000169486
65	GO:0061061	BP	muscle structure development	65/7251	139/31861	2.02223e-06	0.000169486
64	GO:0030099	BP	myeloid cell differentiation	64/7251	150/31861	2.05955e-06	0.000169486
61	GO:0051897	BP	positive regulation of protein kinase B signaling	61/7251	145/31861	2.07949e-06	0.000169486
80	GO:0008360	BP	regulation of cell shape	80/7251	145/31861	2.07949e-06	0.000169486
68	GO:0000904	BP	cell morphogenesis involved in differentiation	68/7251	145/31861	2.07949e-06	0.000169486
134	GO:0040007	BP	growth	134/7251	309/31861	2.11797e-06	0.000169486
100	GO:0046578	BP	regulation of Ras protein signal transduction	100/7251	242/31861	2.11813e-06	0.000169486
80	GO:1903039	BP	positive regulation of leukocyte cell-cell adhesion	80/7251	205/31861	2.16634e-06	0.000169486
36	GO:0045778	BP	positive regulation of ossification	36/7251	74/31861	2.18909e-06	0.000169486
99	GO:0043434	BP	response to peptide hormone	99/7251	267/31861	2.19317e-06	0.000169486
132	GO:0098742	BP	cell-cell adhesion via plasma-membrane adhesion molecules	132/7251	267/31861	2.19317e-06	0.000169486
98	GO:0050890	BP	cognition	98/7251	267/31861	2.19317e-06	0.000169486
47	GO:0099175	BP	regulation of postsynapse organization	47/7251	102/31861	2.19663e-06	0.000169486
49	GO:0044843	BP	cell cycle G1/S phase transition	49/7251	102/31861	2.19663e-06	0.000169486
120	GO:0097485	BP	neuron projection guidance	120/7251	243/31861	2.21269e-06	0.000169486
105	GO:1903522	BP	regulation of blood circulation	105/7251	284/31861	2.2216e-06	0.000169486
75	GO:0072330	BP	monocarboxylic acid biosynthetic process	75/7251	191/31861	2.23291e-06	0.000169486
67	GO:0048639	BP	positive regulation of developmental growth	67/7251	157/31861	2.23304e-06	0.000169486
86	GO:0001763	BP	morphogenesis of a branching structure	86/7251	158/31861	2.24001e-06	0.000169486
77	GO:0009952	BP	anterior/posterior pattern specification	77/7251	158/31861	2.24001e-06	0.000169486
76	GO:0009611	BP	response to wounding	76/7251	170/31861	2.25348e-06	0.000169486
87	GO:0006022	BP	aminoglycan metabolic process	87/7251	164/31861	2.27065e-06	0.000169486
70	GO:0007178	BP	transmembrane receptor protein serine/threonine kinase signaling pathway	70/7251	164/31861	2.27065e-06	0.000169486
72	GO:0031345	BP	negative regulation of cell projection organization	72/7251	164/31861	2.27065e-06	0.000169486
58	GO:0098657	BP	import into cell	58/7251	134/31861	2.27629e-06	0.000169486
49	GO:0001952	BP	regulation of cell-matrix adhesion	49/7251	112/31861	2.28491e-06	0.000169486
86	GO:0090092	BP	regulation of transmembrane receptor protein serine/threonine kinase signaling pathway	86/7251	220/31861	2.28711e-06	0.000169486
83	GO:0050770	BP	regulation of axonogenesis	83/7251	177/31861	2.2899e-06	0.000169486
77	GO:0001667	BP	ameboidal-type cell migration	77/7251	177/31861	2.2899e-06	0.000169486
69	GO:0009612	BP	response to mechanical stimulus	69/7251	171/31861	2.29587e-06	0.000169486
81	GO:0030278	BP	regulation of ossification	81/7251	171/31861	2.29587e-06	0.000169486
90	GO:2000027	BP	regulation of animal organ morphogenesis	90/7251	213/31861	2.30057e-06	0.000169486
85	GO:0050808	BP	synapse organization	85/7251	178/31861	2.31134e-06	0.000169486
96	GO:0120039	BP	plasma membrane bounded cell projection morphogenesis	96/7251	199/31861	2.318e-06	0.000169486
73	GO:0002685	BP	regulation of leukocyte migration	73/7251	185/31861	2.31919e-06	0.000169486
72	GO:0046777	BP	protein autophosphorylation	72/7251	185/31861	2.31919e-06	0.000169486
79	GO:0044272	BP	sulfur compound biosynthetic process	79/7251	192/31861	2.32101e-06	0.000169486
79	GO:0045665	BP	negative regulation of neuron differentiation	79/7251	192/31861	2.32101e-06	0.000169486
107	GO:0044770	BP	cell cycle phase transition	107/7251	268/31861	2.32849e-06	0.000169486
102	GO:0043406	BP	positive regulation of MAP kinase activity	102/7251	268/31861	2.32849e-06	0.000169486
130	GO:0035239	BP	tube morphogenesis	130/7251	268/31861	2.32849e-06	0.000169486
69	GO:0045216	BP	cell-cell junction organization	69/7251	159/31861	2.34852e-06	0.000169486
118	GO:0034329	BP	cell junction assembly	118/7251	244/31861	2.37557e-06	0.000169486
132	GO:0048589	BP	developmental growth	132/7251	303/31861	2.38608e-06	0.000169486
37	GO:0002573	BP	myeloid leukocyte differentiation	37/7251	75/31861	2.38894e-06	0.000169486
83	GO:0030203	BP	glycosaminoglycan metabolic process	83/7251	153/31861	2.40238e-06	0.000169486
84	GO:0001501	BP	skeletal system development	84/7251	153/31861	2.40238e-06	0.000169486
75	GO:0050679	BP	positive regulation of epithelial cell proliferation	75/7251	179/31861	2.4261e-06	0.000169486
88	GO:0051924	BP	regulation of calcium ion transport	88/7251	237/31861	2.44582e-06	0.000169486
81	GO:0007163	BP	establishment or maintenance of cell polarity	81/7251	166/31861	2.46017e-06	0.000169486
121	GO:0110053	BP	regulation of actin filament organization	121/7251	313/31861	2.46574e-06	0.000169486
81	GO:0006260	BP	DNA replication	81/7251	186/31861	2.46694e-06	0.000169486
75	GO:1905475	BP	regulation of protein localization to membrane	75/7251	186/31861	2.46694e-06	0.000169486
129	GO:0002009	BP	morphogenesis of an epithelium	129/7251	286/31861	2.46972e-06	0.000169486
96	GO:0050807	BP	regulation of synapse organization	96/7251	221/31861	2.49293e-06	0.000169486
88	GO:0007420	BP	brain development	88/7251	221/31861	2.49293e-06	0.000169486
77	GO:0050920	BP	regulation of chemotaxis	77/7251	193/31861	2.49932e-06	0.000169486
96	GO:0048812	BP	neuron projection morphogenesis	96/7251	193/31861	2.49932e-06	0.000169486
47	GO:0006493	BP	protein O-linked glycosylation	47/7251	108/31861	2.49946e-06	0.000169486
51	GO:0045598	BP	regulation of fat cell differentiation	51/7251	108/31861	2.49946e-06	0.000169486
54	GO:0048562	BP	embryonic organ morphogenesis	54/7251	108/31861	2.49946e-06	0.000169486
66	GO:0006023	BP	aminoglycan biosynthetic process	66/7251	108/31861	2.49946e-06	0.000169486
55	GO:0007160	BP	cell-matrix adhesion	55/7251	108/31861	2.49946e-06	0.000169486
42	GO:0050772	BP	positive regulation of axonogenesis	42/7251	84/31861	2.50547e-06	0.000169486
86	GO:0007611	BP	learning or memory	86/7251	230/31861	2.52013e-06	0.000169486
67	GO:0035295	BP	tube development	67/7251	160/31861	2.56894e-06	0.000169486
134	GO:0006935	BP	chemotaxis	134/7251	314/31861	2.5781e-06	0.000169486
58	GO:1903034	BP	regulation of response to wounding	58/7251	141/31861	2.58237e-06	0.000169486
59	GO:0009100	BP	glycoprotein metabolic process	59/7251	130/31861	2.58831e-06	0.000169486
141	GO:0022407	BP	regulation of cell-cell adhesion	141/7251	381/31861	2.58861e-06	0.000169486
100	GO:0048732	BP	gland development	100/7251	223/31861	2.59895e-06	0.000169486
94	GO:0032886	BP	regulation of microtubule-based process	94/7251	246/31861	2.62081e-06	0.000169486
82	GO:0060326	BP	cell chemotaxis	82/7251	215/31861	2.6209e-06	0.000169486
83	GO:0033673	BP	negative regulation of kinase activity	83/7251	215/31861	2.6209e-06	0.000169486
98	GO:0001666	BP	response to hypoxia	98/7251	262/31861	2.62548e-06	0.000169486
101	GO:1902105	BP	regulation of leukocyte differentiation	101/7251	271/31861	2.62567e-06	0.000169486
101	GO:0036293	BP	response to decreased oxygen levels	101/7251	271/31861	2.62567e-06	0.000169486
104	GO:0002521	BP	leukocyte differentiation	104/7251	271/31861	2.62567e-06	0.000169486
101	GO:0007156	BP	homophilic cell adhesion via plasma membrane adhesion molecules	101/7251	180/31861	2.64304e-06	0.000169486
105	GO:0031175	BP	neuron projection development	105/7251	238/31861	2.66735e-06	0.000169486
131	GO:0010769	BP	regulation of cell morphogenesis involved in differentiation	131/7251	306/31861	2.67041e-06	0.000169486
122	GO:0010721	BP	negative regulation of cell development	122/7251	306/31861	2.67041e-06	0.000169486
131	GO:0048638	BP	regulation of developmental growth	131/7251	306/31861	2.67041e-06	0.000169486
131	GO:0050678	BP	regulation of epithelial cell proliferation	131/7251	343/31861	2.71016e-06	0.000169486
110	GO:0070848	BP	response to growth factor	110/7251	272/31861	2.74504e-06	0.000169486
112	GO:0051961	BP	negative regulation of nervous system development	112/7251	272/31861	2.74504e-06	0.000169486
103	GO:0032990	BP	cell part morphogenesis	103/7251	224/31861	2.77743e-06	0.000169486
103	GO:0032989	BP	cellular component morphogenesis	103/7251	224/31861	2.77743e-06	0.000169486
75	GO:0001505	BP	regulation of neurotransmitter levels	75/7251	194/31861	2.77777e-06	0.000169486
112	GO:0070085	BP	glycosylation	112/7251	280/31861	2.80928e-06	0.000169486
127	GO:0043405	BP	regulation of MAP kinase activity	127/7251	335/31861	2.80943e-06	0.000169486
97	GO:0071363	BP	cellular response to growth factor stimulus	97/7251	240/31861	2.83556e-06	0.000169486
118	GO:0007411	BP	axon guidance	118/7251	240/31861	2.83556e-06	0.000169486
95	GO:0022409	BP	positive regulation of cell-cell adhesion	95/7251	240/31861	2.83556e-06	0.000169486
92	GO:0008016	BP	regulation of heart contraction	92/7251	248/31861	2.83832e-06	0.000169486
132	GO:1901652	BP	response to peptide	132/7251	354/31861	2.83862e-06	0.000169486
43	GO:0030516	BP	regulation of axon extension	43/7251	94/31861	2.8396e-06	0.000169486
42	GO:0051492	BP	regulation of stress fiber assembly	42/7251	94/31861	2.8396e-06	0.000169486
159	GO:0001525	BP	angiogenesis	159/7251	317/31861	2.87652e-06	0.000169486
112	GO:0007162	BP	negative regulation of cell adhesion	112/7251	281/31861	2.87673e-06	0.000169486
133	GO:0016055	BP	Wnt signaling pathway	133/7251	345/31861	2.90683e-06	0.000169486
184	GO:0030198	BP	extracellular matrix organization	184/7251	345/31861	2.90683e-06	0.000169486
15	GO:0008045	BP	motor neuron axon guidance	15/7251	21/31861	2.91346e-06	0.000169486
80	GO:0007507	BP	heart development	80/7251	203/31861	2.94957e-06	0.000169486
128	GO:0051098	BP	regulation of binding	128/7251	365/31861	2.95198e-06	0.000169486
146	GO:0045666	BP	positive regulation of neuron differentiation	146/7251	365/31861	2.95198e-06	0.000169486
170	GO:0007389	BP	pattern specification process	170/7251	365/31861	2.95198e-06	0.000169486
114	GO:0003002	BP	regionalization	114/7251	241/31861	2.9577e-06	0.000169486
113	GO:0000902	BP	cell morphogenesis	113/7251	241/31861	2.9577e-06	0.000169486
185	GO:0043062	BP	extracellular structure organization	185/7251	346/31861	2.95882e-06	0.000169486
124	GO:0046394	BP	carboxylic acid biosynthetic process	124/7251	346/31861	2.95882e-06	0.000169486
132	GO:0030031	BP	cell projection assembly	132/7251	386/31861	3.00775e-06	0.000169486
208	GO:0051962	BP	positive regulation of nervous system development	208/7251	518/31861	3.00803e-06	0.000169486
123	GO:0071902	BP	positive regulation of protein serine/threonine kinase activity	123/7251	327/31861	3.03862e-06	0.000169486
124	GO:0043087	BP	regulation of GTPase activity	124/7251	327/31861	3.03862e-06	0.000169486
138	GO:2001233	BP	regulation of apoptotic signaling pathway	138/7251	397/31861	3.07627e-06	0.000169486
110	GO:0090287	BP	regulation of cellular response to growth factor stimulus	110/7251	266/31861	3.0792e-06	0.000169486
96	GO:0048511	BP	rhythmic process	96/7251	258/31861	3.08116e-06	0.000169486
135	GO:0030111	BP	regulation of Wnt signaling pathway	135/7251	357/31861	3.09182e-06	0.000169486
133	GO:0071407	BP	cellular response to organic cyclic compound	133/7251	337/31861	3.09798e-06	0.000169486
106	GO:0032870	BP	cellular response to hormone stimulus	106/7251	301/31861	3.11759e-06	0.000169486
147	GO:0071396	BP	cellular response to lipid	147/7251	408/31861	3.13e-06	0.000169486
176	GO:0048729	BP	tissue morphogenesis	176/7251	387/31861	3.13221e-06	0.000169486
112	GO:0032535	BP	regulation of cellular component size	112/7251	310/31861	3.14043e-06	0.000169486
123	GO:0032147	BP	activation of protein kinase activity	123/7251	329/31861	3.16085e-06	0.000169486
79	GO:0006469	BP	negative regulation of protein kinase activity	79/7251	197/31861	3.1614e-06	0.000169486
22	GO:0008015	BP	blood circulation	22/7251	38/31861	3.16287e-06	0.000169486
156	GO:0051301	BP	cell division	156/7251	419/31861	3.16944e-06	0.000169486
161	GO:0071345	BP	cellular response to cytokine stimulus	161/7251	474/31861	3.17724e-06	0.000169486
72	GO:0050870	BP	positive regulation of T cell activation	72/7251	190/31861	3.17951e-06	0.000169486
97	GO:0031589	BP	cell-substrate adhesion	97/7251	190/31861	3.17951e-06	0.000169486
178	GO:0048598	BP	embryonic morphogenesis	178/7251	398/31861	3.19917e-06	0.000169486
165	GO:1901699	BP	cellular response to nitrogen compound	165/7251	441/31861	3.20803e-06	0.000169486
121	GO:0007015	BP	actin filament organization	121/7251	293/31861	3.21139e-06	0.000169486
104	GO:0070482	BP	response to oxygen levels	104/7251	293/31861	3.21139e-06	0.000169486
182	GO:0002274	BP	myeloid leukocyte activation	182/7251	533/31861	3.21182e-06	0.000169486
105	GO:0044772	BP	mitotic cell cycle phase transition	105/7251	259/31861	3.2326e-06	0.000169486
125	GO:0016053	BP	organic acid biosynthetic process	125/7251	348/31861	3.24717e-06	0.000169486
134	GO:1905114	BP	cell surface receptor signaling pathway involved in cell-cell signaling	134/7251	348/31861	3.24717e-06	0.000169486
216	GO:0022604	BP	regulation of cell morphogenesis	216/7251	486/31861	3.25107e-06	0.000169486
105	GO:0050768	BP	negative regulation of neurogenesis	105/7251	251/31861	3.27783e-06	0.000169486
64	GO:1905330	BP	regulation of morphogenesis of an epithelium	64/7251	157/31861	3.28151e-06	0.000169486
165	GO:0034765	BP	regulation of ion transmembrane transport	165/7251	475/31861	3.28415e-06	0.000169486
210	GO:0033674	BP	positive regulation of kinase activity	210/7251	571/31861	3.28651e-06	0.000169486
145	GO:0009314	BP	response to radiation	145/7251	420/31861	3.28851e-06	0.000169486
178	GO:0051259	BP	protein complex oligomerization	178/7251	534/31861	3.29234e-06	0.000169486
51	GO:0048872	BP	homeostasis of number of cells	51/7251	121/31861	3.29277e-06	0.000169486
159	GO:0042119	BP	neutrophil activation	159/7251	464/31861	3.30771e-06	0.000169486
161	GO:0050804	BP	modulation of chemical synaptic transmission	161/7251	431/31861	3.31209e-06	0.000169486
133	GO:0040013	BP	negative regulation of locomotion	133/7251	369/31861	3.31835e-06	0.000169486
20	GO:0030201	BP	heparan sulfate proteoglycan metabolic process	20/7251	33/31861	3.32989e-06	0.000169486
120	GO:0007399	BP	nervous system development	120/7251	294/31861	3.33239e-06	0.000169486
120	GO:0046649	BP	lymphocyte activation	120/7251	340/31861	3.33354e-06	0.000169486
135	GO:0050878	BP	regulation of body fluid levels	135/7251	389/31861	3.34085e-06	0.000169486
185	GO:0034330	BP	cell junction organization	185/7251	389/31861	3.34085e-06	0.000169486
210	GO:2000147	BP	positive regulation of cell motility	210/7251	523/31861	3.36535e-06	0.000169486
150	GO:1902903	BP	regulation of supramolecular fiber organization	150/7251	399/31861	3.37984e-06	0.000169486
191	GO:0034762	BP	regulation of transmembrane transport	191/7251	560/31861	3.38423e-06	0.000169486
148	GO:0071417	BP	cellular response to organonitrogen compound	148/7251	401/31861	3.45326e-06	0.000169486
163	GO:0043299	BP	leukocyte degranulation	163/7251	477/31861	3.45503e-06	0.000169486
189	GO:0030029	BP	actin filament-based process	189/7251	489/31861	3.45527e-06	0.000169486
108	GO:0043413	BP	macromolecule glycosylation	108/7251	269/31861	3.46764e-06	0.000169486
108	GO:0006486	BP	protein glycosylation	108/7251	269/31861	3.46764e-06	0.000169486
109	GO:0010976	BP	positive regulation of neuron projection development	109/7251	269/31861	3.46764e-06	0.000169486
94	GO:0007265	BP	Ras protein signal transduction	94/7251	260/31861	3.47499e-06	0.000169486
58	GO:0035023	BP	regulation of Rho protein signal transduction	58/7251	145/31861	3.47594e-06	0.000169486
111	GO:0050863	BP	regulation of T cell activation	111/7251	304/31861	3.48345e-06	0.000169486
144	GO:0001933	BP	negative regulation of protein phosphorylation	144/7251	391/31861	3.49615e-06	0.000169486
164	GO:0030036	BP	actin cytoskeleton organization	164/7251	433/31861	3.50883e-06	0.000169486
46	GO:0002576	BP	platelet degranulation	46/7251	105/31861	3.51156e-06	0.000169486
143	GO:0042391	BP	regulation of membrane potential	143/7251	423/31861	3.53479e-06	0.000169486
41	GO:0060537	BP	muscle tissue development	41/7251	91/31861	3.55274e-06	0.000169486
189	GO:0044089	BP	positive regulation of cellular component biogenesis	189/7251	538/31861	3.56914e-06	0.000169486
109	GO:0030855	BP	epithelial cell differentiation	109/7251	287/31861	3.57279e-06	0.000169486
35	GO:0031100	BP	animal organ regeneration	35/7251	73/31861	3.59699e-06	0.000169486
159	GO:0036230	BP	granulocyte activation	159/7251	468/31861	3.62215e-06	0.000169486
129	GO:0010959	BP	regulation of metal ion transport	129/7251	371/31861	3.62626e-06	0.000169486
156	GO:0002283	BP	neutrophil activation involved in immune response	156/7251	457/31861	3.64489e-06	0.000169486
177	GO:0050769	BP	positive regulation of neurogenesis	177/7251	457/31861	3.64489e-06	0.000169486
36	GO:0030048	BP	actin filament-based movement	36/7251	77/31861	3.64818e-06	0.000169486
162	GO:0099177	BP	regulation of trans-synaptic signaling	162/7251	435/31861	3.65347e-06	0.000169486
217	GO:0051272	BP	positive regulation of cellular component movement	217/7251	539/31861	3.6809e-06	0.000169486
218	GO:0040017	BP	positive regulation of locomotion	218/7251	539/31861	3.6809e-06	0.000169486
29	GO:0009798	BP	axis specification	29/7251	57/31861	3.71094e-06	0.000169486
29	GO:0110110	BP	positive regulation of animal organ morphogenesis	29/7251	57/31861	3.71094e-06	0.000169486
29	GO:0048771	BP	tissue remodeling	29/7251	57/31861	3.71094e-06	0.000169486
95	GO:0003012	BP	muscle system process	95/7251	262/31861	3.71786e-06	0.000169486
194	GO:0007267	BP	cell-cell signaling	194/7251	552/31861	3.72309e-06	0.000169486
251	GO:0007167	BP	enzyme linked receptor protein signaling pathway	251/7251	670/31861	3.73389e-06	0.000169486
134	GO:0042330	BP	taxis	134/7251	315/31861	3.73694e-06	0.000169486
136	GO:0051271	BP	negative regulation of cellular component movement	136/7251	373/31861	3.73779e-06	0.000169486
121	GO:0010038	BP	response to metal ion	121/7251	343/31861	3.74423e-06	0.000169486
119	GO:2000146	BP	negative regulation of cell motility	119/7251	343/31861	3.74423e-06	0.000169486
201	GO:0010720	BP	positive regulation of cell development	201/7251	528/31861	3.77002e-06	0.000169486
260	GO:0006887	BP	exocytosis	260/7251	727/31861	3.78087e-06	0.000169486
209	GO:0009725	BP	response to hormone	209/7251	591/31861	3.7854e-06	0.000169486
104	GO:1903037	BP	regulation of leukocyte cell-cell adhesion	104/7251	297/31861	3.79248e-06	0.000169486
206	GO:0097435	BP	supramolecular fiber organization	206/7251	493/31861	3.79961e-06	0.000169486
165	GO:0045785	BP	positive regulation of cell adhesion	165/7251	384/31861	3.83348e-06	0.000169486
197	GO:0010975	BP	regulation of neuron projection development	197/7251	481/31861	3.83411e-06	0.000169486
194	GO:0002263	BP	cell activation involved in immune response	194/7251	579/31861	3.84212e-06	0.000169486
137	GO:0006790	BP	sulfur compound metabolic process	137/7251	404/31861	3.86287e-06	0.000169486
189	GO:0071900	BP	regulation of protein serine/threonine kinase activity	189/7251	494/31861	3.87182e-06	0.000169486
233	GO:0009887	BP	animal organ morphogenesis	233/7251	494/31861	3.87182e-06	0.000169486
178	GO:0007169	BP	transmembrane receptor protein tyrosine kinase signaling pathway	178/7251	494/31861	3.87182e-06	0.000169486
208	GO:0034097	BP	response to cytokine	208/7251	592/31861	3.90115e-06	0.000169486
226	GO:0048468	BP	cell development	226/7251	632/31861	3.90137e-06	0.000169486
252	GO:0045664	BP	regulation of neuron differentiation	252/7251	632/31861	3.90137e-06	0.000169486
76	GO:0051783	BP	regulation of nuclear division	76/7251	200/31861	3.90259e-06	0.000169486
79	GO:0070507	BP	regulation of microtubule cytoskeleton organization	79/7251	208/31861	3.91539e-06	0.000169486
228	GO:0007346	BP	regulation of mitotic cell cycle	228/7251	701/31861	3.93262e-06	0.000169486
264	GO:0014070	BP	response to organic cyclic compound	264/7251	701/31861	3.93262e-06	0.000169486
156	GO:0042326	BP	negative regulation of phosphorylation	156/7251	427/31861	3.94859e-06	0.000169486
170	GO:0032970	BP	regulation of actin filament-based process	170/7251	427/31861	3.94859e-06	0.000169486
153	GO:0090066	BP	regulation of anatomical structure size	153/7251	449/31861	3.95057e-06	0.000169486
155	GO:0051056	BP	regulation of small GTPase mediated signal transduction	155/7251	355/31861	3.9685e-06	0.000169486
114	GO:0030336	BP	negative regulation of cell migration	114/7251	326/31861	3.96925e-06	0.000169486
226	GO:0008283	BP	cell population proliferation	226/7251	543/31861	3.9722e-06	0.000169486
197	GO:0045860	BP	positive regulation of protein kinase activity	197/7251	531/31861	3.97481e-06	0.000169486
23	GO:0045746	BP	negative regulation of Notch signaling pathway	23/7251	41/31861	3.97728e-06	0.000169486
281	GO:0009888	BP	tissue development	281/7251	633/31861	3.97931e-06	0.000169486
129	GO:0007264	BP	small GTPase mediated signal transduction	129/7251	385/31861	3.99055e-06	0.000169486
161	GO:0006954	BP	inflammatory response	161/7251	417/31861	4.00752e-06	0.000169486
205	GO:0043086	BP	negative regulation of catalytic activity	205/7251	647/31861	4.01693e-06	0.000169486
207	GO:0044057	BP	regulation of system process	207/7251	581/31861	4.03582e-06	0.000169486
161	GO:0000226	BP	microtubule cytoskeleton organization	161/7251	439/31861	4.03722e-06	0.000169486
94	GO:0043270	BP	positive regulation of ion transport	94/7251	264/31861	4.06602e-06	0.000169486
256	GO:1903047	BP	mitotic cell cycle process	256/7251	675/31861	4.06776e-06	0.000169486
269	GO:0031344	BP	regulation of cell projection organization	269/7251	675/31861	4.06776e-06	0.000169486
113	GO:1904062	BP	regulation of cation transmembrane transport	113/7251	327/31861	4.08855e-06	0.000169486
196	GO:0043410	BP	positive regulation of MAPK cascade	196/7251	557/31861	4.09255e-06	0.000169486
194	GO:0060627	BP	regulation of vesicle-mediated transport	194/7251	544/31861	4.12011e-06	0.000169486
208	GO:0051345	BP	positive regulation of hydrolase activity	208/7251	622/31861	4.14287e-06	0.000169486
48	GO:0006865	BP	amino acid transport	48/7251	112/31861	4.14947e-06	0.000169486
206	GO:0030001	BP	metal ion transport	206/7251	635/31861	4.17422e-06	0.000169486
293	GO:0030155	BP	regulation of cell adhesion	293/7251	705/31861	4.17966e-06	0.000169486
204	GO:0030335	BP	positive regulation of cell migration	204/7251	497/31861	4.18402e-06	0.000169486
280	GO:0000122	BP	negative regulation of transcription by RNA polymerase II	280/7251	763/31861	4.19857e-06	0.000169486
195	GO:0007610	BP	behavior	195/7251	546/31861	4.21308e-06	0.000169486
147	GO:0031346	BP	positive regulation of cell projection organization	147/7251	377/31861	4.21807e-06	0.000169486
75	GO:0030178	BP	negative regulation of Wnt signaling pathway	75/7251	202/31861	4.25695e-06	0.000169486
133	GO:0019216	BP	regulation of lipid metabolic process	133/7251	397/31861	4.29179e-06	0.000169486
166	GO:0002275	BP	myeloid cell activation involved in immune response	166/7251	487/31861	4.30555e-06	0.000169486
12	GO:0060428	BP	lung epithelium development	12/7251	15/31861	4.30883e-06	0.000169486
155	GO:0032956	BP	regulation of actin cytoskeleton organization	155/7251	388/31861	4.3099e-06	0.000169486
207	GO:0045786	BP	negative regulation of cell cycle	207/7251	651/31861	4.3165e-06	0.000169486
182	GO:0045936	BP	negative regulation of phosphate metabolic process	182/7251	535/31861	4.3292e-06	0.000169486
218	GO:0098609	BP	cell-cell adhesion	218/7251	499/31861	4.34452e-06	0.000169486
73	GO:0021700	BP	developmental maturation	73/7251	188/31861	4.34922e-06	0.000169486
252	GO:0080135	BP	regulation of cellular response to stress	252/7251	751/31861	4.34974e-06	0.000169486
90	GO:0043547	BP	positive regulation of GTPase activity	90/7251	249/31861	4.35568e-06	0.000169486
49	GO:0061041	BP	regulation of wound healing	49/7251	113/31861	4.35706e-06	0.000169486
181	GO:0031400	BP	negative regulation of protein modification process	181/7251	573/31861	4.36387e-06	0.000169486
250	GO:0051129	BP	negative regulation of cellular component organization	250/7251	766/31861	4.36691e-06	0.000169486
233	GO:0023052	BP	signaling	233/7251	625/31861	4.37073e-06	0.000169486
263	GO:0120035	BP	regulation of plasma membrane bounded cell projection organization	263/7251	665/31861	4.3872e-06	0.000169486
182	GO:0010563	BP	negative regulation of phosphorus metabolic process	182/7251	536/31861	4.41135e-06	0.000169486
315	GO:1901698	BP	response to nitrogen compound	315/7251	859/31861	4.41822e-06	0.000169486
332	GO:0048646	BP	anatomical structure formation involved in morphogenesis	332/7251	797/31861	4.42127e-06	0.000169486
240	GO:0051347	BP	positive regulation of transferase activity	240/7251	666/31861	4.43437e-06	0.000169486
155	GO:0043312	BP	neutrophil degranulation	155/7251	454/31861	4.44818e-06	0.000169486
241	GO:0120036	BP	plasma membrane bounded cell projection organization	241/7251	653/31861	4.45047e-06	0.000169486
124	GO:0006979	BP	response to oxidative stress	124/7251	368/31861	4.46483e-06	0.000169486
284	GO:0007154	BP	cell communication	284/7251	813/31861	4.46583e-06	0.000169486
327	GO:0030030	BP	cell projection organization	327/7251	844/31861	4.46659e-06	0.000169486
237	GO:0051493	BP	regulation of cytoskeleton organization	237/7251	600/31861	4.47421e-06	0.000169486
159	GO:0043254	BP	regulation of protein-containing complex assembly	159/7251	477/31861	4.48027e-06	0.000169486
21	GO:0035136	BP	forelimb morphogenesis	21/7251	36/31861	4.48711e-06	0.000169486
63	GO:0048167	BP	regulation of synaptic plasticity	63/7251	161/31861	4.49153e-06	0.000169486
31	GO:0060076	CC	excitatory synapse	31/7251	50/31861	3.78155e-07	0.000169486
32	GO:0044291	CC	cell-cell contact zone	32/7251	62/31861	7.98121e-07	0.000169486
39	GO:0030175	CC	filopodium	39/7251	71/31861	1.10858e-06	0.000169486
44	GO:0032432	CC	actin filament bundle	44/7251	88/31861	1.13425e-06	0.000169486
38	GO:0098685	CC	Schaffer collateral - CA1 synapse	38/7251	80/31861	1.30294e-06	0.000169486
49	GO:0042383	CC	sarcolemma	49/7251	98/31861	1.33918e-06	0.000169486
52	GO:0005581	CC	collagen trimer	52/7251	94/31861	1.47585e-06	0.000169486
49	GO:0032580	CC	Golgi cisterna membrane	49/7251	99/31861	1.69315e-06	0.000169486
52	GO:0005604	CC	basement membrane	52/7251	110/31861	1.71472e-06	0.000169486
73	GO:0005775	CC	vacuolar lumen	73/7251	168/31861	1.76899e-06	0.000169486
88	GO:0005912	CC	adherens junction	88/7251	175/31861	1.84947e-06	0.000169486
48	GO:0001726	CC	ruffle	48/7251	100/31861	1.9124e-06	0.000169486
92	GO:0034703	CC	cation channel complex	92/7251	225/31861	1.92634e-06	0.000169486
64	GO:0030427	CC	site of polarized growth	64/7251	156/31861	1.94033e-06	0.000169486
75	GO:0031256	CC	leading edge membrane	75/7251	176/31861	2.07206e-06	0.000169486
76	GO:0030027	CC	lamellipodium	76/7251	176/31861	2.07206e-06	0.000169486
61	GO:0030666	CC	endocytic vesicle membrane	61/7251	146/31861	2.22004e-06	0.000169486
60	GO:0008021	CC	synaptic vesicle	60/7251	146/31861	2.22004e-06	0.000169486
63	GO:0098858	CC	actin-based cell projection	63/7251	146/31861	2.22004e-06	0.000169486
63	GO:0030426	CC	growth cone	63/7251	152/31861	2.222e-06	0.000169486
59	GO:0070160	CC	tight junction	59/7251	140/31861	2.2373e-06	0.000169486
66	GO:0030018	CC	Z disc	66/7251	158/31861	2.24001e-06	0.000169486
56	GO:0005923	CC	bicellular tight junction	56/7251	134/31861	2.27629e-06	0.000169486
108	GO:0030667	CC	secretory granule membrane	108/7251	285/31861	2.31546e-06	0.000169486
81	GO:0005938	CC	cell cortex	81/7251	185/31861	2.31919e-06	0.000169486
126	GO:0097060	CC	synaptic membrane	126/7251	303/31861	2.38608e-06	0.000169486
112	GO:0034702	CC	ion channel complex	112/7251	303/31861	2.38608e-06	0.000169486
61	GO:0030658	CC	transport vesicle membrane	61/7251	153/31861	2.40238e-06	0.000169486
46	GO:0043202	CC	lysosomal lumen	46/7251	93/31861	2.41212e-06	0.000169486
127	GO:0045121	CC	membrane raft	127/7251	295/31861	2.45116e-06	0.000169486
102	GO:0099572	CC	postsynaptic specialization	102/7251	278/31861	2.46207e-06	0.000169486
80	GO:0045211	CC	postsynaptic membrane	80/7251	186/31861	2.46694e-06	0.000169486
38	GO:0097517	CC	contractile actin filament bundle	38/7251	79/31861	2.49248e-06	0.000169486
38	GO:0001725	CC	stress fiber	38/7251	79/31861	2.49248e-06	0.000169486
72	GO:0070382	CC	exocytic vesicle	72/7251	173/31861	2.55803e-06	0.000169486
112	GO:0030133	CC	transport vesicle	112/7251	279/31861	2.60082e-06	0.000169486
112	GO:0000323	CC	lytic vacuole	112/7251	306/31861	2.67041e-06	0.000169486
112	GO:0005764	CC	lysosome	112/7251	306/31861	2.67041e-06	0.000169486
129	GO:0098857	CC	membrane microdomain	129/7251	297/31861	2.70316e-06	0.000169486
139	GO:0099503	CC	secretory vesicle	139/7251	393/31861	2.74548e-06	0.000169486
89	GO:0016323	CC	basolateral plasma membrane	89/7251	209/31861	2.7714e-06	0.000169486
125	GO:0016324	CC	apical plasma membrane	125/7251	335/31861	2.80943e-06	0.000169486
137	GO:0043025	CC	neuronal cell body	137/7251	345/31861	2.90683e-06	0.000169486
75	GO:0098794	CC	postsynapse	75/7251	195/31861	2.96339e-06	0.000169486
204	GO:0062023	CC	collagen-containing extracellular matrix	204/7251	407/31861	3.063e-06	0.000169486
129	GO:0030424	CC	axon	129/7251	319/31861	3.13213e-06	0.000169486
131	GO:0098589	CC	membrane region	131/7251	310/31861	3.14043e-06	0.000169486
117	GO:1990351	CC	transporter complex	117/7251	339/31861	3.24079e-06	0.000169486
138	GO:0031253	CC	cell projection membrane	138/7251	339/31861	3.24079e-06	0.000169486
100	GO:0014069	CC	postsynaptic density	100/7251	276/31861	3.24443e-06	0.000169486
102	GO:0015629	CC	actin cytoskeleton	102/7251	251/31861	3.27783e-06	0.000169486
170	GO:0030425	CC	dendrite	170/7251	431/31861	3.31209e-06	0.000169486
117	GO:1902495	CC	transmembrane transporter complex	117/7251	330/31861	3.32293e-06	0.000169486
164	GO:0005925	CC	focal adhesion	164/7251	410/31861	3.42915e-06	0.000169486
150	GO:0098978	CC	glutamatergic synapse	150/7251	391/31861	3.49615e-06	0.000169486
174	GO:0044297	CC	cell body	174/7251	434/31861	3.55295e-06	0.000169486
171	GO:0005874	CC	microtubule	171/7251	479/31861	3.58849e-06	0.000169486
219	GO:0005911	CC	cell-cell junction	219/7251	504/31861	3.73642e-06	0.000169486
131	GO:0005773	CC	vacuole	131/7251	384/31861	3.83348e-06	0.000169486
162	GO:0005788	CC	endoplasmic reticulum lumen	162/7251	298/31861	3.88467e-06	0.000169486
168	GO:0030055	CC	cell-substrate junction	168/7251	416/31861	3.92421e-06	0.000169486
271	GO:0031012	CC	extracellular matrix	271/7251	546/31861	4.21308e-06	0.000169486
162	GO:0010008	CC	endosome membrane	162/7251	486/31861	4.25338e-06	0.000169486
289	GO:0000139	CC	Golgi membrane	289/7251	735/31861	4.27055e-06	0.000169486
265	GO:0030659	CC	cytoplasmic vesicle membrane	265/7251	708/31861	4.41314e-06	0.000169486
19	GO:0030020	MF	extracellular matrix structural constituent conferring tensile strength	19/7251	27/31861	1.91412e-07	0.000169486
17	GO:0005520	MF	insulin-like growth factor binding	17/7251	24/31861	7.4511e-07	0.000169486
19	GO:0042813	MF	Wnt-activated receptor activity	19/7251	24/31861	7.4511e-07	0.000169486
48	GO:0005518	MF	collagen binding	48/7251	70/31861	8.66554e-07	0.000169486
24	GO:0017147	MF	Wnt-protein binding	24/7251	36/31861	8.76911e-07	0.000169486
30	GO:0008376	MF	acetylgalactosaminyltransferase activity	30/7251	52/31861	1.11325e-06	0.000169486
39	GO:0038024	MF	cargo receptor activity	39/7251	80/31861	1.30294e-06	0.000169486
51	GO:0019199	MF	transmembrane receptor protein kinase activity	51/7251	80/31861	1.30294e-06	0.000169486
60	GO:0017124	MF	SH3 domain binding	60/7251	129/31861	1.378e-06	0.000169486
70	GO:0005201	MF	extracellular matrix structural constituent	70/7251	125/31861	1.58421e-06	0.000169486
74	GO:0008194	MF	UDP-glycosyltransferase activity	74/7251	174/31861	1.71139e-06	0.000169486
44	GO:0030165	MF	PDZ domain binding	44/7251	90/31861	1.7544e-06	0.000169486
62	GO:0005088	MF	Ras guanyl-nucleotide exchange factor activity	62/7251	149/31861	1.76687e-06	0.000169486
42	GO:0004714	MF	transmembrane receptor protein tyrosine kinase activity	42/7251	65/31861	1.77454e-06	0.000169486
41	GO:0001540	MF	amyloid-beta binding	41/7251	78/31861	1.92574e-06	0.000169486
43	GO:0072341	MF	modified amino acid binding	43/7251	96/31861	1.94943e-06	0.000169486
61	GO:0004713	MF	protein tyrosine kinase activity	61/7251	133/31861	1.98226e-06	0.000169486
81	GO:0017048	MF	Rho GTPase binding	81/7251	176/31861	2.07206e-06	0.000169486
36	GO:0005089	MF	Rho guanyl-nucleotide exchange factor activity	36/7251	73/31861	2.14052e-06	0.000169486
76	GO:0005178	MF	integrin binding	76/7251	146/31861	2.22004e-06	0.000169486
120	GO:0005539	MF	glycosaminoglycan binding	120/7251	235/31861	2.2313e-06	0.000169486
79	GO:0008083	MF	growth factor activity	79/7251	179/31861	2.4261e-06	0.000169486
100	GO:0001227	MF	DNA-binding transcription repressor activity, RNA polymerase II-specific	100/7251	237/31861	2.44582e-06	0.000169486
100	GO:0001217	MF	DNA-binding transcription repressor activity	100/7251	237/31861	2.44582e-06	0.000169486
89	GO:0008201	MF	heparin binding	89/7251	166/31861	2.46017e-06	0.000169486
80	GO:0019838	MF	growth factor binding	80/7251	173/31861	2.55803e-06	0.000169486
135	GO:0030695	MF	GTPase regulator activity	135/7251	393/31861	2.74548e-06	0.000169486
92	GO:0051015	MF	actin filament binding	92/7251	239/31861	2.79689e-06	0.000169486
184	GO:0031267	MF	small GTPase binding	184/7251	507/31861	3.06137e-06	0.000169486
18	GO:0004629	MF	phospholipase C activity	18/7251	28/31861	3.09948e-06	0.000169486
113	GO:0008017	MF	microtubule binding	113/7251	293/31861	3.21139e-06	0.000169486
124	GO:0005096	MF	GTPase activator activity	124/7251	359/31861	3.37896e-06	0.000169486
126	GO:0045296	MF	cadherin binding	126/7251	359/31861	3.37896e-06	0.000169486
70	GO:1901981	MF	phosphatidylinositol phosphate binding	70/7251	184/31861	3.38528e-06	0.000169486
91	GO:0016758	MF	transferase activity, transferring hexosyl groups	91/7251	252/31861	3.40078e-06	0.000169486
118	GO:1901681	MF	sulfur compound binding	118/7251	252/31861	3.40078e-06	0.000169486
176	GO:0048018	MF	receptor ligand activity	176/7251	537/31861	3.50347e-06	0.000169486
171	GO:0005543	MF	phospholipid binding	171/7251	490/31861	3.54497e-06	0.000169486
175	GO:0001228	MF	DNA-binding transcription activator activity, RNA polymerase II-specific	175/7251	446/31861	3.65567e-06	0.000169486
175	GO:0001216	MF	DNA-binding transcription activator activity	175/7251	446/31861	3.65567e-06	0.000169486
193	GO:0030545	MF	receptor regulator activity	193/7251	590/31861	3.71396e-06	0.000169486
149	GO:0015631	MF	tubulin binding	149/7251	406/31861	3.96768e-06	0.000169486
153	GO:0060589	MF	nucleoside-triphosphatase regulator activity	153/7251	450/31861	4.0292e-06	0.000169486
178	GO:0030546	MF	signaling receptor activator activity	178/7251	544/31861	4.12011e-06	0.000169486
235	GO:0000987	MF	cis-regulatory region sequence-specific DNA binding	235/7251	622/31861	4.14287e-06	0.000169486
175	GO:0046873	MF	metal ion transmembrane transporter activity	175/7251	509/31861	4.15612e-06	0.000169486
219	GO:0000978	MF	RNA polymerase II cis-regulatory region sequence-specific DNA binding	219/7251	583/31861	4.16254e-06	0.000169486
176	GO:0017016	MF	Ras GTPase binding	176/7251	487/31861	4.30555e-06	0.000169486
283	GO:0019904	MF	protein domain specific binding	283/7251	736/31861	4.32802e-06	0.000169486
246	GO:0004672	MF	protein kinase activity	246/7251	782/31861	4.4281e-06	0.000169486
224	GO:0051020	MF	GTPase binding	224/7251	666/31861	4.43437e-06	0.000169486
212	GO:0003779	MF	actin binding	212/7251	574/31861	4.47317e-06	0.000169486
188	GO:1903827	BP	regulation of cellular protein localization	188/7251	562/31861	4.50674e-06	0.000169759
243	GO:0048471	CC	perinuclear region of cytoplasm	243/7251	710/31861	4.52417e-06	0.000170115
204	GO:0008047	MF	enzyme activator activity	204/7251	614/31861	4.55145e-06	0.00017084
149	GO:0044282	BP	small molecule catabolic process	149/7251	455/31861	4.56894e-06	0.000171195
19	GO:0048536	BP	spleen development	19/7251	31/31861	4.63781e-06	0.000173077
220	GO:0019221	BP	cytokine-mediated signaling pathway	220/7251	669/31861	4.64887e-06	0.000173077
273	GO:0033993	BP	response to lipid	273/7251	741/31861	4.67235e-06	0.000173077
245	GO:0018193	BP	peptidyl-amino acid modification	245/7251	801/31861	4.67485e-06	0.000173077
60	GO:0090288	BP	negative regulation of cellular response to growth factor stimulus	60/7251	149/31861	4.70264e-06	0.000173077
59	GO:0006813	BP	potassium ion transport	59/7251	149/31861	4.70264e-06	0.000173077
283	GO:0043069	BP	negative regulation of programmed cell death	283/7251	929/31861	4.70343e-06	0.000173077
194	GO:0002366	BP	leukocyte activation involved in immune response	194/7251	577/31861	4.71512e-06	0.000173077
253	GO:0040008	BP	regulation of growth	253/7251	712/31861	4.72129e-06	0.000173077
164	GO:0010817	BP	regulation of hormone levels	164/7251	503/31861	4.72848e-06	0.000173077
78	GO:0005819	CC	spindle	78/7251	210/31861	4.64123e-06	0.000173077
241	GO:0019901	MF	protein kinase binding	241/7251	726/31861	4.66069e-06	0.000173077
363	GO:0001067	MF	regulatory region nucleic acid binding	363/7251	980/31861	4.73282e-06	0.000173077
85	GO:0030182	BP	neuron differentiation	85/7251	234/31861	4.75046e-06	0.000173189
242	GO:0070201	BP	regulation of establishment of protein localization	242/7251	787/31861	4.7538e-06	0.000173189
374	GO:0045597	BP	positive regulation of cell differentiation	374/7251	930/31861	4.76956e-06	0.000173189
253	GO:0071495	BP	cellular response to endogenous stimulus	253/7251	671/31861	4.77649e-06	0.000173189
139	GO:0009991	BP	response to extracellular stimulus	139/7251	423/31861	4.79375e-06	0.000173519
362	GO:0051960	BP	regulation of nervous system development	362/7251	898/31861	4.80919e-06	0.000173783
303	GO:0048731	BP	system development	303/7251	672/31861	4.83037e-06	0.000174098
252	GO:0045596	BP	negative regulation of cell differentiation	252/7251	729/31861	4.83721e-06	0.000174098
314	GO:0050767	BP	regulation of neurogenesis	314/7251	788/31861	4.86808e-06	0.000174098
232	GO:0045055	BP	regulated exocytosis	232/7251	645/31861	4.88333e-06	0.000174098
333	GO:0001775	BP	cell activation	333/7251	949/31861	4.88407e-06	0.000174098
233	GO:0098771	BP	inorganic ion homeostasis	233/7251	759/31861	4.89711e-06	0.000174098
290	GO:0006468	BP	protein phosphorylation	290/7251	819/31861	4.90471e-06	0.000174098
177	GO:0010035	BP	response to inorganic substance	177/7251	529/31861	4.91322e-06	0.000174098
231	GO:0007275	BP	multicellular organism development	231/7251	673/31861	4.93251e-06	0.000174098
266	GO:0043408	BP	regulation of MAPK cascade	266/7251	789/31861	4.93567e-06	0.000174098
292	GO:0045321	BP	leukocyte activation	292/7251	836/31861	4.93622e-06	0.000174098
237	GO:0055082	BP	cellular chemical homeostasis	237/7251	775/31861	4.95249e-06	0.000174098
136	GO:0006874	BP	cellular calcium ion homeostasis	136/7251	414/31861	4.95512e-06	0.000174098
98	GO:0060828	BP	regulation of canonical Wnt signaling pathway	98/7251	277/31861	4.96621e-06	0.000174098
345	GO:0032940	BP	secretion by cell	345/7251	934/31861	4.98366e-06	0.000174098
219	GO:0044283	BP	small molecule biosynthetic process	219/7251	702/31861	4.98541e-06	0.000174098
67	GO:0007088	BP	regulation of mitotic nuclear division	67/7251	176/31861	4.98585e-06	0.000174098
213	GO:0005768	CC	endosome	213/7251	619/31861	4.95544e-06	0.000174098
305	GO:0000977	MF	RNA polymerase II transcription regulatory region sequence-specific DNA binding	305/7251	790/31861	4.95243e-06	0.000174098
315	GO:0042803	MF	protein homodimerization activity	315/7251	900/31861	4.96804e-06	0.000174098
269	GO:0019900	MF	kinase binding	269/7251	806/31861	4.9894e-06	0.000174098
135	GO:0045787	BP	positive regulation of cell cycle	135/7251	404/31861	5.02274e-06	0.000174367
245	GO:0043065	BP	positive regulation of apoptotic process	245/7251	776/31861	5.02865e-06	0.000174367
295	GO:0045859	BP	regulation of protein kinase activity	295/7251	776/31861	5.02865e-06	0.000174367
259	GO:0050801	BP	ion homeostasis	259/7251	822/31861	5.02983e-06	0.000174367
402	GO:2000145	BP	regulation of cell motility	402/7251	1003/31861	5.05025e-06	0.000174508
341	GO:0005789	CC	endoplasmic reticulum membrane	341/7251	1003/31861	5.05025e-06	0.000174508
426	GO:0022610	BP	biological adhesion	426/7251	952/31861	5.08542e-06	0.000174591
293	GO:0045202	CC	synapse	293/7251	838/31861	5.07357e-06	0.000174591
336	GO:0005509	MF	calcium ion binding	336/7251	919/31861	5.08426e-06	0.000174591
346	GO:0016310	BP	phosphorylation	346/7251	1094/31861	5.14417e-06	0.000175385
131	GO:0031667	BP	response to nutrient levels	131/7251	394/31861	5.15753e-06	0.000175385
308	GO:0055085	BP	transmembrane transport	308/7251	1005/31861	5.16161e-06	0.000175385
316	GO:0043549	BP	regulation of kinase activity	316/7251	855/31861	5.18257e-06	0.000175385
269	GO:0012506	CC	vesicle membrane	269/7251	733/31861	5.13828e-06	0.000175385
363	GO:0070161	CC	anchoring junction	363/7251	855/31861	5.18257e-06	0.000175385
240	GO:0050839	MF	cell adhesion molecule binding	240/7251	608/31861	5.1596e-06	0.000175385
380	GO:0030334	BP	regulation of cell migration	380/7251	938/31861	5.21232e-06	0.000175833
364	GO:0005856	CC	cytoskeleton	364/7251	938/31861	5.21232e-06	0.000175833
209	GO:0006873	BP	cellular ion homeostasis	209/7251	677/31861	5.24005e-06	0.000175841
363	GO:0060284	BP	regulation of cell development	363/7251	921/31861	5.2423e-06	0.000175841
40	GO:0050840	MF	extracellular matrix binding	40/7251	89/31861	5.23539e-06	0.000175841
302	GO:0003006	BP	developmental process involved in reproduction	302/7251	955/31861	5.26879e-06	0.000175942
260	GO:0010942	BP	positive regulation of cell death	260/7251	826/31861	5.29215e-06	0.000175942
103	GO:0002237	BP	response to molecule of bacterial origin	103/7251	297/31861	5.29889e-06	0.000175942
245	GO:0043068	BP	positive regulation of programmed cell death	245/7251	780/31861	5.30428e-06	0.000175942
235	GO:0043269	BP	regulation of ion transport	235/7251	692/31861	5.30633e-06	0.000175942
285	GO:0009986	CC	cell surface	285/7251	650/31861	5.29692e-06	0.000175942
45	GO:0044853	CC	plasma membrane raft	45/7251	104/31861	5.3057e-06	0.000175942
345	GO:0043436	BP	oxoacid metabolic process	345/7251	1153/31861	5.31841e-06	0.000176011
226	GO:0034220	BP	ion transmembrane transport	226/7251	735/31861	5.32805e-06	0.000176011
364	GO:0140352	BP	export from cell	364/7251	974/31861	5.34969e-06	0.000176011
327	GO:0008284	BP	positive regulation of cell population proliferation	327/7251	974/31861	5.34969e-06	0.000176011
379	GO:0043005	CC	neuron projection	379/7251	974/31861	5.34969e-06	0.000176011
391	GO:1902679	BP	negative regulation of RNA biosynthetic process	391/7251	1154/31861	5.36866e-06	0.000176146
362	GO:0044087	BP	regulation of cellular component biogenesis	362/7251	1009/31861	5.3703e-06	0.000176146
264	GO:0007017	BP	microtubule-based process	264/7251	827/31861	5.38477e-06	0.000176349
303	GO:0019725	BP	cellular homeostasis	303/7251	958/31861	5.39958e-06	0.000176563
348	GO:0006082	BP	organic acid metabolic process	348/7251	1174/31861	5.42624e-06	0.000177163
375	GO:0042327	BP	positive regulation of phosphorylation	375/7251	1100/31861	5.48554e-06	0.000177455
442	GO:0022603	BP	regulation of anatomical structure morphogenesis	442/7251	1119/31861	5.48743e-06	0.000177455
381	GO:0016477	BP	cell migration	381/7251	976/31861	5.50431e-06	0.000177455
234	GO:0008285	BP	negative regulation of cell population proliferation	234/7251	738/31861	5.51705e-06	0.000177455
267	GO:1901565	BP	organonitrogen compound catabolic process	267/7251	893/31861	5.52256e-06	0.000177455
16	GO:0060412	BP	ventricular septum morphogenesis	16/7251	24/31861	5.52784e-06	0.000177455
303	GO:1901701	BP	cellular response to oxygen-containing compound	303/7251	845/31861	5.52844e-06	0.000177455
350	GO:0060341	BP	regulation of cellular localization	350/7251	1011/31861	5.53492e-06	0.000177455
98	GO:0016050	BP	vesicle organization	98/7251	280/31861	5.56847e-06	0.000177455
357	GO:0001934	BP	positive regulation of protein phosphorylation	357/7251	1048/31861	5.57052e-06	0.000177455
152	GO:0001558	BP	regulation of cell growth	152/7251	475/31861	5.5866e-06	0.000177455
257	GO:0010564	BP	regulation of cell cycle process	257/7251	846/31861	5.58725e-06	0.000177455
292	GO:0010243	BP	response to organonitrogen compound	292/7251	784/31861	5.60105e-06	0.000177455
237	GO:0090087	BP	regulation of peptide transport	237/7251	784/31861	5.60105e-06	0.000177455
264	GO:0051046	BP	regulation of secretion	264/7251	862/31861	5.60514e-06	0.000177455
369	GO:0009628	BP	response to abiotic stimulus	369/7251	1103/31861	5.60682e-06	0.000177455
278	GO:0043066	BP	negative regulation of apoptotic process	278/7251	911/31861	5.60998e-06	0.000177455
132	GO:0005261	MF	cation channel activity	132/7251	397/31861	5.54893e-06	0.000177455
267	GO:0008289	MF	lipid binding	267/7251	830/31861	5.57386e-06	0.000177455
273	GO:0016773	MF	phosphotransferase activity, alcohol group as acceptor	273/7251	910/31861	5.59354e-06	0.000177455
354	GO:0051338	BP	regulation of transferase activity	354/7251	996/31861	5.65577e-06	0.000178484
338	GO:0051093	BP	negative regulation of developmental process	338/7251	1014/31861	5.67599e-06	0.000178484
447	GO:0008092	MF	cytoskeletal protein binding	447/7251	1198/31861	5.65978e-06	0.000178484
362	GO:0000976	MF	transcription regulatory region sequence-specific DNA binding	362/7251	979/31861	5.66956e-06	0.000178484
476	GO:0098590	CC	plasma membrane region	476/7251	1179/31861	5.69168e-06	0.000178714
423	GO:0007155	BP	cell adhesion	423/7251	946/31861	5.71729e-06	0.000179037
406	GO:0048870	BP	cell motility	406/7251	1086/31861	5.71877e-06	0.000179037
342	GO:0032880	BP	regulation of protein localization	342/7251	1087/31861	5.73716e-06	0.000179087
389	GO:1990837	MF	sequence-specific double-stranded DNA binding	389/7251	1033/31861	5.7324e-06	0.000179087
93	GO:0032271	BP	regulation of protein polymerization	93/7251	263/31861	5.79528e-06	0.000179313
489	GO:0023057	BP	negative regulation of signaling	489/7251	1424/31861	5.8011e-06	0.000179313
27	GO:0048844	BP	artery morphogenesis	27/7251	52/31861	5.80313e-06	0.000179313
540	GO:0051094	BP	positive regulation of developmental process	540/7251	1361/31861	5.81147e-06	0.000179313
323	GO:0044092	BP	negative regulation of molecular function	323/7251	1017/31861	5.82876e-06	0.000179313
408	GO:0051726	BP	regulation of cell cycle	408/7251	1280/31861	5.83693e-06	0.000179313
27	GO:0032154	CC	cleavage furrow	27/7251	52/31861	5.80313e-06	0.000179313
385	GO:0005794	CC	Golgi apparatus	385/7251	1034/31861	5.82353e-06	0.000179313
54	GO:0044325	MF	ion channel binding	54/7251	133/31861	5.76267e-06	0.000179313
419	GO:0051130	BP	positive regulation of cellular component organization	419/7251	1202/31861	5.85477e-06	0.000179603
68	GO:1903708	BP	positive regulation of hemopoiesis	68/7251	178/31861	5.91408e-06	0.000180587
337	GO:0051050	BP	positive regulation of transport	337/7251	1036/31861	5.92591e-06	0.000180587
470	GO:0098805	CC	whole membrane	470/7251	1405/31861	5.90592e-06	0.000180587
416	GO:0003690	MF	double-stranded DNA binding	416/7251	1146/31861	5.93202e-06	0.000180587
362	GO:0009719	BP	response to endogenous stimulus	362/7251	967/31861	5.95915e-06	0.000180851
390	GO:0045892	BP	negative regulation of transcription, DNA-templated	390/7251	1147/31861	5.97129e-06	0.000180851
443	GO:0040011	BP	locomotion	443/7251	1165/31861	5.97183e-06	0.000180851
384	GO:0046903	BP	secretion	384/7251	1073/31861	5.98066e-06	0.000180862
371	GO:0045944	BP	positive regulation of transcription by RNA polymerase II	371/7251	1092/31861	6.0128e-06	0.000181576
340	GO:0051336	BP	regulation of hydrolase activity	340/7251	1038/31861	6.04393e-06	0.000182258
462	GO:0033043	BP	regulation of organelle organization	462/7251	1409/31861	6.07259e-06	0.000182343
308	GO:0032101	BP	regulation of response to external stimulus	308/7251	1021/31861	6.08029e-06	0.000182343
397	GO:0006629	BP	lipid metabolic process	397/7251	1388/31861	6.08094e-06	0.000182343
460	GO:0043565	MF	sequence-specific DNA binding	460/7251	1346/31861	6.07972e-06	0.000182343
400	GO:0022402	BP	cell cycle process	400/7251	1131/31861	6.12972e-06	0.000183463
369	GO:0007010	BP	cytoskeleton organization	369/7251	1022/31861	6.1363e-06	0.000183463
474	GO:0046983	MF	protein dimerization activity	474/7251	1497/31861	6.14782e-06	0.000183463
289	GO:0008219	BP	cell death	289/7251	970/31861	6.17933e-06	0.000183742
415	GO:0040012	BP	regulation of locomotion	415/7251	1041/31861	6.21416e-06	0.000184521
541	GO:0005887	CC	integral component of plasma membrane	541/7251	1477/31861	6.22466e-06	0.000184575
390	GO:1903507	BP	negative regulation of nucleic acid-templated transcription	390/7251	1152/31861	6.25399e-06	0.000185188
244	GO:1903530	BP	regulation of secretion by cell	244/7251	808/31861	6.28299e-06	0.000185341
47	GO:0090101	BP	negative regulation of transmembrane receptor protein serine/threonine kinase signaling pathway	47/7251	111/31861	6.28526e-06	0.000185341
413	GO:0051253	BP	negative regulation of RNA metabolic process	413/7251	1250/31861	6.31002e-06	0.000185424
382	GO:0030234	MF	enzyme regulator activity	382/7251	1230/31861	6.29876e-06	0.000185424
42	GO:0008013	MF	beta-catenin binding	42/7251	95/31861	6.31415e-06	0.000185424
79	GO:0003013	BP	circulatory system process	79/7251	217/31861	6.32506e-06	0.000185489
66	GO:0015079	MF	potassium ion transmembrane transporter activity	66/7251	173/31861	6.33588e-06	0.000185551
313	GO:0060548	BP	negative regulation of cell death	313/7251	1026/31861	6.38857e-06	0.000186581
431	GO:0051270	BP	regulation of cellular component movement	431/7251	1081/31861	6.44758e-06	0.000187134
369	GO:0048878	BP	chemical homeostasis	369/7251	1175/31861	6.47567e-06	0.000187134
91	GO:0051348	BP	negative regulation of transferase activity	91/7251	258/31861	6.48283e-06	0.000187134
425	GO:0031401	BP	positive regulation of protein modification process	425/7251	1294/31861	6.51346e-06	0.000187134
370	GO:1902533	BP	positive regulation of intracellular signal transduction	370/7251	1046/31861	6.52687e-06	0.000187134
481	GO:1903508	BP	positive regulation of nucleic acid-templated transcription	481/7251	1462/31861	6.5287e-06	0.000187134
398	GO:0045937	BP	positive regulation of phosphate metabolic process	398/7251	1176/31861	6.53024e-06	0.000187134
398	GO:0010562	BP	positive regulation of phosphorus metabolic process	398/7251	1176/31861	6.53024e-06	0.000187134
454	GO:0010558	BP	negative regulation of macromolecule biosynthetic process	454/7251	1484/31861	6.56245e-06	0.000187134
178	GO:1901137	BP	carbohydrate derivative biosynthetic process	178/7251	569/31861	6.56786e-06	0.000187134
449	GO:0009968	BP	negative regulation of signal transduction	449/7251	1295/31861	6.57311e-06	0.000187134
434	GO:0043085	BP	positive regulation of catalytic activity	434/7251	1275/31861	6.57767e-06	0.000187134
536	GO:0042981	BP	regulation of apoptotic process	536/7251	1762/31861	6.58417e-06	0.000187134
97	GO:0032496	BP	response to lipopolysaccharide	97/7251	276/31861	6.60645e-06	0.000187134
671	GO:0009653	BP	anatomical structure morphogenesis	671/7251	1463/31861	6.60938e-06	0.000187134
481	GO:1902680	BP	positive regulation of RNA biosynthetic process	481/7251	1463/31861	6.60938e-06	0.000187134
427	GO:0031974	CC	membrane-enclosed lumen	427/7251	1294/31861	6.51346e-06	0.000187134
427	GO:0070013	CC	intracellular organelle lumen	427/7251	1294/31861	6.51346e-06	0.000187134
427	GO:0043233	CC	organelle lumen	427/7251	1294/31861	6.51346e-06	0.000187134
407	GO:0005783	CC	endoplasmic reticulum	407/7251	1196/31861	6.57549e-06	0.000187134
488	GO:0010648	BP	negative regulation of cell communication	488/7251	1420/31861	6.61834e-06	0.000187139
444	GO:0045934	BP	negative regulation of nucleobase-containing compound metabolic process	444/7251	1358/31861	6.63352e-06	0.00018732
577	GO:0031226	CC	intrinsic component of plasma membrane	577/7251	1577/31861	6.70392e-06	0.000189058
418	GO:0051241	BP	negative regulation of multicellular organismal process	418/7251	1278/31861	6.74711e-06	0.000189641
475	GO:0031327	BP	negative regulation of cellular biosynthetic process	475/7251	1555/31861	6.74811e-06	0.000189641
509	GO:0071310	BP	cellular response to organic substance	509/7251	1445/31861	6.75129e-06	0.000189641
554	GO:0051247	BP	positive regulation of protein metabolic process	554/7251	1816/31861	6.77828e-06	0.000189899
432	GO:0044877	MF	protein-containing complex binding	432/7251	1299/31861	6.77605e-06	0.000189899
56	GO:0030662	CC	coated vesicle membrane	56/7251	141/31861	6.81236e-06	0.000190353
154	GO:0072507	BP	divalent inorganic cation homeostasis	154/7251	484/31861	6.83451e-06	0.000190473
606	GO:0019220	BP	regulation of phosphate metabolic process	606/7251	1868/31861	6.84921e-06	0.000190633
483	GO:0009890	BP	negative regulation of biosynthetic process	483/7251	1581/31861	6.88968e-06	0.000191244
23	GO:2000107	BP	negative regulation of leukocyte apoptotic process	23/7251	42/31861	6.89806e-06	0.000191244
23	GO:0090183	BP	regulation of kidney development	23/7251	42/31861	6.89806e-06	0.000191244
468	GO:0080134	BP	regulation of response to stress	468/7251	1493/31861	6.96962e-06	0.000192047
443	GO:0003008	BP	system process	443/7251	1493/31861	6.96962e-06	0.000192047
538	GO:0048513	BP	animal organ development	538/7251	1283/31861	7.00863e-06	0.000192047
30	GO:0006029	BP	proteoglycan metabolic process	30/7251	60/31861	7.02095e-06	0.000192047
521	GO:0009605	BP	response to external stimulus	521/7251	1873/31861	7.03866e-06	0.000192047
565	GO:0016192	BP	vesicle-mediated transport	565/7251	1848/31861	7.03901e-06	0.000192047
408	GO:0006811	BP	ion transport	408/7251	1387/31861	7.04165e-06	0.000192047
92	GO:0007204	BP	positive regulation of cytosolic calcium ion concentration	92/7251	260/31861	7.05801e-06	0.000192047
560	GO:0042325	BP	regulation of phosphorylation	560/7251	1677/31861	7.0589e-06	0.000192047
534	GO:0042592	BP	homeostatic process	534/7251	1677/31861	7.0589e-06	0.000192047
570	GO:0048585	BP	negative regulation of response to stimulus	570/7251	1678/31861	7.06057e-06	0.000192047
506	GO:0031410	CC	cytoplasmic vesicle	506/7251	1451/31861	7.03276e-06	0.000192047
725	GO:0098588	CC	bounding membrane of organelle	725/7251	2055/31861	7.04586e-06	0.000192047
500	GO:0051254	BP	positive regulation of RNA metabolic process	500/7251	1563/31861	7.08295e-06	0.000192367
559	GO:0045935	BP	positive regulation of nucleobase-containing compound metabolic process	559/7251	1751/31861	7.10103e-06	0.000192613
229	GO:0051223	BP	regulation of protein transport	229/7251	756/31861	7.11215e-06	0.00019267
515	GO:0001932	BP	regulation of protein phosphorylation	515/7251	1519/31861	7.12683e-06	0.000192822
689	GO:0045595	BP	regulation of cell differentiation	689/7251	1876/31861	7.15439e-06	0.000192834
607	GO:0120025	CC	plasma membrane bounded cell projection	607/7251	1609/31861	7.14027e-06	0.000192834
566	GO:0005615	CC	extracellular space	566/7251	1876/31861	7.15439e-06	0.000192834
8	GO:0003203	BP	endocardial cushion morphogenesis	8/7251	8/31861	7.17484e-06	0.00019291
82	GO:0008064	BP	regulation of actin polymerization or depolymerization	82/7251	227/31861	7.18094e-06	0.00019291
312	GO:1901135	BP	carbohydrate derivative metabolic process	312/7251	1074/31861	7.189e-06	0.00019291
15	GO:0072009	BP	nephron epithelium development	15/7251	22/31861	7.21906e-06	0.00019291
680	GO:0023056	BP	positive regulation of signaling	680/7251	2007/31861	7.22301e-06	0.00019291
447	GO:2000113	BP	negative regulation of cellular macromolecule biosynthetic process	447/7251	1455/31861	7.22523e-06	0.00019291
482	GO:0022414	BP	reproductive process	482/7251	1499/31861	7.23044e-06	0.00019291
488	GO:1901700	BP	response to oxygen-containing compound	488/7251	1391/31861	7.24758e-06	0.00019291
523	GO:0032270	BP	positive regulation of cellular protein metabolic process	523/7251	1707/31861	7.27352e-06	0.00019291
555	GO:0044093	BP	positive regulation of molecular function	555/7251	1636/31861	7.27483e-06	0.00019291
507	GO:0097708	CC	intracellular vesicle	507/7251	1455/31861	7.22523e-06	0.00019291
643	GO:0042995	CC	cell projection	643/7251	1706/31861	7.26056e-06	0.00019291
581	GO:0005102	MF	signaling receptor binding	581/7251	1804/31861	7.26216e-06	0.00019291
673	GO:1902531	BP	regulation of intracellular signal transduction	673/7251	1931/31861	7.32291e-06	0.000193223
619	GO:0031399	BP	regulation of protein modification process	619/7251	1931/31861	7.32291e-06	0.000193223
705	GO:0030054	CC	cell junction	705/7251	1805/31861	7.30847e-06	0.000193223
573	GO:0000981	MF	DNA-binding transcription factor activity, RNA polymerase II-specific	573/7251	1591/31861	7.31708e-06	0.000193223
603	GO:0006796	BP	phosphate-containing compound metabolic process	603/7251	2145/31861	7.34088e-06	0.000193458
83	GO:0030832	BP	regulation of actin filament length	83/7251	228/31861	7.37224e-06	0.000193567
40	GO:0031594	CC	neuromuscular junction	40/7251	91/31861	7.36553e-06	0.000193567
40	GO:0012505	CC	endomembrane system	40/7251	91/31861	7.36553e-06	0.000193567
589	GO:0035556	BP	intracellular signal transduction	589/7251	1806/31861	7.38165e-06	0.000193575
615	GO:0006928	BP	movement of cell or subcellular component	615/7251	1616/31861	7.41507e-06	0.000193856
480	GO:0045893	BP	positive regulation of transcription, DNA-templated	480/7251	1459/31861	7.42764e-06	0.000193856
583	GO:0031328	BP	positive regulation of cellular biosynthetic process	583/7251	1833/31861	7.42857e-06	0.000193856
601	GO:0042127	BP	regulation of cell population proliferation	601/7251	1808/31861	7.42884e-06	0.000193856
615	GO:0006357	BP	regulation of transcription by RNA polymerase II	615/7251	1908/31861	7.43782e-06	0.000193856
601	GO:0009967	BP	positive regulation of signal transduction	601/7251	1735/31861	7.45671e-06	0.000193874
557	GO:0010557	BP	positive regulation of macromolecule biosynthetic process	557/7251	1735/31861	7.45671e-06	0.000193874
543	GO:0043067	BP	regulation of programmed cell death	543/7251	1785/31861	7.49475e-06	0.000194428
690	GO:0050790	BP	regulation of catalytic activity	690/7251	2068/31861	7.49625e-06	0.000194428
643	GO:0070887	BP	cellular response to chemical stimulus	643/7251	1836/31861	7.5711e-06	0.000196131
694	GO:0098772	MF	molecular function regulator	694/7251	2125/31861	7.5946e-06	0.000196501
789	GO:0007166	BP	cell surface receptor signaling pathway	789/7251	2382/31861	7.65403e-06	0.000197799
146	GO:0072503	BP	cellular divalent inorganic cation homeostasis	146/7251	454/31861	7.67049e-06	0.000197984
571	GO:0033554	BP	cellular response to stress	571/7251	1916/31861	7.75138e-06	0.00019983
710	GO:0140110	MF	transcription regulator activity	710/7251	2214/31861	7.81705e-06	0.000201037
42	GO:0030324	BP	lung development	42/7251	97/31861	7.83066e-06	0.000201144
654	GO:0051240	BP	positive regulation of multicellular organismal process	654/7251	1818/31861	7.84228e-06	0.0002012
201	GO:0010638	BP	positive regulation of organelle organization	201/7251	660/31861	7.85893e-06	0.000201385
594	GO:0009891	BP	positive regulation of biosynthetic process	594/7251	1869/31861	7.89302e-06	0.000201495
727	GO:0030154	BP	cell differentiation	727/7251	1946/31861	7.89306e-06	0.000201495
607	GO:0051174	BP	regulation of phosphorus metabolic process	607/7251	1870/31861	7.91351e-06	0.000201495
648	GO:0051049	BP	regulation of transport	648/7251	2000/31861	7.93882e-06	0.000201495
678	GO:0010647	BP	positive regulation of cell communication	678/7251	2000/31861	7.93882e-06	0.000201495
798	GO:1903561	CC	extracellular vesicle	798/7251	2391/31861	7.93637e-06	0.000201495
618	GO:0003700	MF	DNA-binding transcription factor activity	618/7251	1794/31861	7.87997e-06	0.000201495
613	GO:0005524	MF	ATP binding	613/7251	2217/31861	7.93205e-06	0.000201495
799	GO:0043230	CC	extracellular organelle	799/7251	2392/31861	7.97548e-06	0.000202185
789	GO:0070062	CC	extracellular exosome	789/7251	2305/31861	7.98836e-06	0.000202271
581	GO:0010941	BP	regulation of cell death	581/7251	1924/31861	8.04358e-06	0.00020339
486	GO:0065003	BP	protein-containing complex assembly	486/7251	1749/31861	8.05671e-06	0.00020339
792	GO:0010033	BP	response to organic substance	792/7251	2307/31861	8.08027e-06	0.00020339
27	GO:0008307	MF	structural constituent of muscle	27/7251	53/31861	8.06743e-06	0.00020339
636	GO:0030554	MF	adenyl nucleotide binding	636/7251	2307/31861	8.08027e-06	0.00020339
21	GO:0060688	BP	regulation of morphogenesis of a branching structure	21/7251	37/31861	8.14903e-06	0.00020447
53	GO:0044309	CC	neuron spine	53/7251	131/31861	8.15196e-06	0.00020447
663	GO:0042802	MF	identical protein binding	663/7251	2005/31861	8.14032e-06	0.00020447
697	GO:0051172	BP	negative regulation of nitrogen compound metabolic process	697/7251	2282/31861	8.18783e-06	0.000205129
30	GO:0006027	BP	glycosaminoglycan catabolic process	30/7251	61/31861	8.21472e-06	0.000205561
630	GO:0032559	MF	adenyl ribonucleotide binding	630/7251	2283/31861	8.25099e-06	0.000205985
665	GO:0033036	BP	macromolecule localization	665/7251	2433/31861	8.33363e-06	0.000207805
97	GO:0071496	BP	cellular response to external stimulus	97/7251	282/31861	8.36871e-06	0.000208436
673	GO:0005576	CC	extracellular region	673/7251	2065/31861	8.40411e-06	0.000208829
202	GO:0030003	BP	cellular cation homeostasis	202/7251	664/31861	8.42141e-06	0.000209016
614	GO:0006793	BP	phosphorus metabolic process	614/7251	2176/31861	8.44035e-06	0.000209242
656	GO:0008104	BP	protein localization	656/7251	2406/31861	8.4564e-06	0.000209397
299	GO:0002252	BP	immune effector process	299/7251	1037/31861	8.5164e-06	0.000210638
272	GO:0012501	BP	programmed cell death	272/7251	932/31861	8.56352e-06	0.000211514
100	GO:0035091	MF	phosphatidylinositol binding	100/7251	292/31861	8.57169e-06	0.000211514
824	GO:2000026	BP	regulation of multicellular organismal development	824/7251	2180/31861	8.59144e-06	0.000211559
589	GO:0044281	BP	small molecule metabolic process	589/7251	2070/31861	8.59333e-06	0.000211559
57	GO:0050806	BP	positive regulation of synaptic transmission	57/7251	144/31861	8.6203e-06	0.000211978
67	GO:0001701	BP	in utero embryonic development	67/7251	178/31861	8.6742e-06	0.000213058
817	GO:0019899	MF	enzyme binding	817/7251	2536/31861	8.7256e-06	0.000214073
141	GO:0055074	BP	calcium ion homeostasis	141/7251	437/31861	8.78924e-06	0.000215338
90	GO:0050730	BP	regulation of peptidyl-tyrosine phosphorylation	90/7251	257/31861	8.79733e-06	0.000215338
769	GO:0031324	BP	negative regulation of cellular metabolic process	769/7251	2539/31861	8.85656e-06	0.000216291
59	GO:0031333	BP	negative regulation of protein-containing complex assembly	59/7251	151/31861	8.88182e-06	0.000216584
897	GO:0051128	BP	regulation of cellular component organization	897/7251	2603/31861	8.88886e-06	0.000216584
813	GO:0032268	BP	regulation of cellular protein metabolic process	813/7251	2764/31861	8.93643e-06	0.000217494
1056	GO:0032879	BP	regulation of localization	1056/7251	3069/31861	8.95e-06	0.00021754
123	GO:0120031	BP	plasma membrane bounded cell projection assembly	123/7251	372/31861	8.95871e-06	0.00021754
684	GO:0002376	BP	immune system process	684/7251	2483/31861	9.00311e-06	0.000218369
51	GO:0046683	BP	response to organophosphorus	51/7251	126/31861	9.03594e-06	0.000218916
1026	GO:0050793	BP	regulation of developmental process	1026/7251	2768/31861	9.0486e-06	0.000218974
788	GO:0017076	MF	purine nucleotide binding	788/7251	2902/31861	9.09752e-06	0.000219908
700	GO:0010628	BP	positive regulation of gene expression	700/7251	2279/31861	9.11869e-06	0.000219921
761	GO:0035639	MF	purine ribonucleoside triphosphate binding	761/7251	2802/31861	9.11639e-06	0.000219921
1023	GO:0048869	BP	cellular developmental process	1023/7251	2837/31861	9.13671e-06	0.000220107
14	GO:0061326	BP	renal tubule development	14/7251	20/31861	9.22779e-06	0.00022155
14	GO:0050927	BP	positive regulation of positive chemotaxis	14/7251	20/31861	9.22779e-06	0.00022155
14	GO:0002063	BP	chondrocyte development	14/7251	20/31861	9.22779e-06	0.00022155
799	GO:0048584	BP	positive regulation of response to stimulus	799/7251	2554/31861	9.32765e-06	0.000223032
1019	GO:0051173	BP	positive regulation of nitrogen compound metabolic process	1019/7251	3226/31861	9.33136e-06	0.000223032
781	GO:0032555	MF	purine ribonucleotide binding	781/7251	2876/31861	9.31809e-06	0.000223032
465	GO:0002682	BP	regulation of immune system process	465/7251	1679/31861	9.38249e-06	0.000224003
865	GO:0006996	BP	organelle organization	865/7251	2813/31861	9.41519e-06	0.000224244
36	GO:0035637	BP	multicellular organismal signaling	36/7251	79/31861	9.4289e-06	0.000224244
910	GO:0006464	BP	cellular protein modification process	910/7251	3122/31861	9.4439e-06	0.000224244
910	GO:0036211	BP	protein modification process	910/7251	3122/31861	9.4439e-06	0.000224244
1192	GO:0032501	BP	multicellular organismal process	1192/7251	3688/31861	9.44518e-06	0.000224244
1060	GO:0051716	BP	cellular response to stimulus	1060/7251	3305/31861	9.48389e-06	0.000224502
1006	GO:0036094	MF	small molecule binding	1006/7251	3730/31861	9.48754e-06	0.000224502
905	GO:0009892	BP	negative regulation of metabolic process	905/7251	3269/31861	9.50664e-06	0.000224613
224	GO:0055080	BP	cation homeostasis	224/7251	747/31861	9.51776e-06	0.000224613
859	GO:0022607	BP	cellular component assembly	859/7251	2850/31861	9.53627e-06	0.000224655
821	GO:0010605	BP	negative regulation of macromolecule metabolic process	821/7251	2988/31861	9.61221e-06	0.000226195
74	GO:0030098	BP	lymphocyte differentiation	74/7251	202/31861	9.63397e-06	0.000226269
967	GO:0043412	BP	macromolecule modification	967/7251	3348/31861	9.63658e-06	0.000226269
1028	GO:0051252	BP	regulation of RNA metabolic process	1028/7251	3822/31861	9.72663e-06	0.000228132
1136	GO:0009966	BP	regulation of signal transduction	1136/7251	3315/31861	9.74702e-06	0.000228359
1026	GO:0006950	BP	response to stress	1026/7251	3467/31861	9.79323e-06	0.00022919
1151	GO:0010604	BP	positive regulation of macromolecule metabolic process	1151/7251	3664/31861	9.81789e-06	0.000229263
937	GO:0097367	MF	carbohydrate derivative binding	937/7251	3244/31861	9.81479e-06	0.000229263
927	GO:0065009	BP	regulation of molecular function	927/7251	2793/31861	9.83328e-06	0.000229372
868	GO:0051246	BP	regulation of protein metabolic process	868/7251	2963/31861	9.88442e-06	0.000229737
962	GO:0006355	BP	regulation of transcription, DNA-templated	962/7251	3471/31861	9.90704e-06	0.000229737
1317	GO:0065008	BP	regulation of biological quality	1317/7251	3998/31861	9.91802e-06	0.000229737
735	GO:0051649	BP	establishment of localization in cell	735/7251	2666/31861	9.93059e-06	0.000229737
22	GO:0006636	BP	unsaturated fatty acid biosynthetic process	22/7251	40/31861	9.93515e-06	0.000229737
22	GO:0043954	BP	cellular component maintenance	22/7251	40/31861	9.93515e-06	0.000229737
879	GO:0000166	MF	nucleotide binding	879/7251	3247/31861	9.92096e-06	0.000229737
879	GO:1901265	MF	nucleoside phosphate binding	879/7251	3248/31861	9.92794e-06	0.000229737
165	GO:0005216	MF	ion channel activity	165/7251	527/31861	9.97372e-06	0.000230379
1343	GO:0048856	BP	anatomical structure development	1343/7251	3515/31861	1.00219e-05	0.000231242
993	GO:0042221	BP	response to chemical	993/7251	2934/31861	1.00473e-05	0.000231576
1069	GO:0031325	BP	positive regulation of cellular metabolic process	1069/7251	3402/31861	1.00678e-05	0.000231799
783	GO:0032553	MF	ribonucleotide binding	783/7251	2901/31861	1.00794e-05	0.000231816
549	GO:0043933	BP	protein-containing complex subunit organization	549/7251	2023/31861	1.01044e-05	0.000232141
964	GO:1903506	BP	regulation of nucleic acid-templated transcription	964/7251	3480/31861	1.0134e-05	0.00023257
253	GO:0006812	BP	cation transport	253/7251	863/31861	1.01518e-05	0.000232727
232	GO:0006915	BP	apoptotic process	232/7251	783/31861	1.01935e-05	0.000233431
1213	GO:0051239	BP	regulation of multicellular organismal process	1213/7251	3445/31861	1.02066e-05	0.000233482
1235	GO:0009893	BP	positive regulation of metabolic process	1235/7251	3970/31861	1.02422e-05	0.000233744
967	GO:2001141	BP	regulation of RNA biosynthetic process	967/7251	3485/31861	1.0251e-05	0.000233744
1161	GO:0043168	MF	anion binding	1161/7251	3970/31861	1.02422e-05	0.000233744
1311	GO:0010646	BP	regulation of cell communication	1311/7251	3848/31861	1.03298e-05	0.000235289
1196	GO:0031982	CC	vesicle	1196/7251	3571/31861	1.04829e-05	0.000238522
1191	GO:0009889	BP	regulation of biosynthetic process	1191/7251	4381/31861	1.05439e-05	0.000239449
39	GO:0071277	BP	cellular response to calcium ion	39/7251	89/31861	1.06477e-05	0.00024073
6711	GO:0005575	CC	cellular_component	6711/7251	27656/31861	1.06394e-05	0.00024073
39	GO:0042641	CC	actomyosin	39/7251	89/31861	1.06477e-05	0.00024073
1121	GO:0031090	CC	organelle membrane	1121/7251	3784/31861	1.07933e-05	0.000243763
941	GO:0003677	MF	DNA binding	941/7251	3429/31861	1.0807e-05	0.000243815
1129	GO:0019219	BP	regulation of nucleobase-containing compound metabolic process	1129/7251	4126/31861	1.08459e-05	0.000244177
1041	GO:0005654	CC	nucleoplasm	1041/7251	3625/31861	1.08437e-05	0.000244177
1487	GO:0048583	BP	regulation of response to stimulus	1487/7251	4592/31861	1.10295e-05	0.000247804
77	GO:0043393	BP	regulation of protein binding	77/7251	212/31861	1.10303e-05	0.000247804
1113	GO:0010556	BP	regulation of macromolecule biosynthetic process	1113/7251	4137/31861	1.11239e-05	0.000249398
1090	GO:2000112	BP	regulation of cellular macromolecule biosynthetic process	1090/7251	4051/31861	1.11247e-05	0.000249398
1387	GO:0006810	BP	transport	1387/7251	4845/31861	1.12037e-05	0.000250907
1440	GO:0051234	BP	establishment of localization	1440/7251	5001/31861	1.12783e-05	0.000252048
1325	GO:0023051	BP	regulation of signaling	1325/7251	3888/31861	1.13061e-05	0.000252404
38	GO:0030660	CC	Golgi-associated vesicle membrane	38/7251	85/31861	1.13809e-05	0.000253809
50	GO:1902850	BP	microtubule cytoskeleton organization involved in mitosis	50/7251	123/31861	1.14137e-05	0.000254274
13	GO:0042474	BP	middle ear morphogenesis	13/7251	18/31861	1.14543e-05	0.000254382
13	GO:0043194	CC	axon initial segment	13/7251	18/31861	1.14543e-05	0.000254382
13	GO:0005003	MF	ephrin receptor activity	13/7251	18/31861	1.14543e-05	0.000254382
1679	GO:0048523	BP	negative regulation of cellular process	1679/7251	5224/31861	1.15216e-05	0.000255343
52	GO:0043197	CC	dendritic spine	52/7251	129/31861	1.15174e-05	0.000255343
23	GO:0060236	BP	regulation of mitotic spindle organization	23/7251	43/31861	1.16384e-05	0.000257397
23	GO:0014704	CC	intercalated disc	23/7251	43/31861	1.16384e-05	0.000257397
1575	GO:0007165	BP	signal transduction	1575/7251	5129/31861	1.17323e-05	0.000258789
1158	GO:0031326	BP	regulation of cellular biosynthetic process	1158/7251	4299/31861	1.17446e-05	0.000258789
27	GO:0045669	BP	positive regulation of osteoblast differentiation	27/7251	54/31861	1.17499e-05	0.000258789
1558	GO:0005886	CC	plasma membrane	1558/7251	5183/31861	1.17425e-05	0.000258789
1374	GO:0010468	BP	regulation of gene expression	1374/7251	5352/31861	1.18746e-05	0.000261266
146	GO:1903706	BP	regulation of hemopoiesis	146/7251	462/31861	1.19193e-05	0.000261874
64	GO:1903305	BP	regulation of regulated secretory pathway	64/7251	169/31861	1.19268e-05	0.000261874
26	GO:0031985	CC	Golgi cisterna	26/7251	51/31861	1.19476e-05	0.00026206
2014	GO:0032502	BP	developmental process	2014/7251	5695/31861	1.19646e-05	0.000262165
1590	GO:0046872	MF	metal ion binding	1590/7251	5639/31861	1.19994e-05	0.000262656
156	GO:0051051	BP	negative regulation of transport	156/7251	499/31861	1.20404e-05	0.000263284
16	GO:0007422	BP	peripheral nervous system development	16/7251	25/31861	1.20982e-05	0.000263467
16	GO:0048841	BP	regulation of axon extension involved in axon guidance	16/7251	25/31861	1.20982e-05	0.000263467
43	GO:0110020	BP	regulation of actomyosin structure organization	43/7251	101/31861	1.21264e-05	0.000263543
1779	GO:0050896	BP	response to stimulus	1779/7251	6005/31861	1.21675e-05	0.000264149
1923	GO:0071840	BP	cellular component organization or biogenesis	1923/7251	6319/31861	1.21791e-05	0.000264149
1831	GO:0048519	BP	negative regulation of biological process	1831/7251	5900/31861	1.2428e-05	0.000269274
1712	GO:0005737	CC	cytoplasm	1712/7251	5443/31861	1.25272e-05	0.000271148
60	GO:0010634	BP	positive regulation of epithelial cell migration	60/7251	156/31861	1.25526e-05	0.000271234
160	GO:0098655	BP	cation transmembrane transport	160/7251	513/31861	1.25567e-05	0.000271234
18	GO:0030206	BP	chondroitin sulfate biosynthetic process	18/7251	30/31861	1.26425e-05	0.000272045
1631	GO:0051179	BP	localization	1631/7251	5620/31861	1.2655e-05	0.000272045
6605	GO:0110165	CC	cellular anatomical entity	6605/7251	26413/31861	1.26303e-05	0.000272045
1610	GO:0043169	MF	cation binding	1610/7251	5732/31861	1.26169e-05	0.000272045
68	GO:0043009	BP	chordate embryonic development	68/7251	184/31861	1.28257e-05	0.000275336
1696	GO:0005829	CC	cytosol	1696/7251	5688/31861	1.2837e-05	0.000275336
1983	GO:0048522	BP	positive regulation of cellular process	1983/7251	6175/31861	1.29029e-05	0.000276432
160	GO:1901987	BP	regulation of cell cycle phase transition	160/7251	515/31861	1.2914e-05	0.000276432
87	GO:0051495	BP	positive regulation of cytoskeleton organization	87/7251	249/31861	1.29408e-05	0.000276559
1908	GO:0016043	BP	cellular component organization	1908/7251	6178/31861	1.29613e-05	0.000276559
9	GO:0072014	BP	proximal tubule development	9/7251	10/31861	1.29763e-05	0.000276559
715	GO:0051641	BP	cellular localization	715/7251	2712/31861	1.29848e-05	0.000276559
9	GO:0048407	MF	platelet-derived growth factor binding	9/7251	10/31861	1.29763e-05	0.000276559
675	GO:0071702	BP	organic substance transport	675/7251	2552/31861	1.30192e-05	0.000277014
1760	GO:0051171	BP	regulation of nitrogen compound metabolic process	1760/7251	6186/31861	1.30725e-05	0.000277873
1888	GO:0031323	BP	regulation of cellular metabolic process	1888/7251	6650/31861	1.31536e-05	0.000279317
25	GO:0090224	BP	regulation of spindle organization	25/7251	48/31861	1.32088e-05	0.000279932
25	GO:0090596	BP	sensory organ morphogenesis	25/7251	48/31861	1.32088e-05	0.000279932
2152	GO:0048518	BP	positive regulation of biological process	2152/7251	6804/31861	1.33859e-05	0.00028318
1824	GO:0080090	BP	regulation of primary metabolic process	1824/7251	6399/31861	1.33886e-05	0.00028318
1945	GO:0005634	CC	nucleus	1945/7251	7102/31861	1.35327e-05	0.000285943
2116	GO:0019222	BP	regulation of metabolic process	2116/7251	7648/31861	1.36449e-05	0.000287743
12	GO:0008191	MF	metalloendopeptidase inhibitor activity	12/7251	16/31861	1.36366e-05	0.000287743
43	GO:0002761	BP	regulation of myeloid leukocyte differentiation	43/7251	102/31861	1.38323e-05	0.000291409
1949	GO:0060255	BP	regulation of macromolecule metabolic process	1949/7251	7060/31861	1.39615e-05	0.000293572
32	GO:0061337	BP	cardiac conduction	32/7251	68/31861	1.39626e-05	0.000293572
2449	GO:0043167	MF	ion binding	2449/7251	8640/31861	1.39915e-05	0.00029389
5931	GO:0003674	MF	molecular_function	5931/7251	25422/31861	1.40286e-05	0.000294379
158	GO:0007049	BP	cell cycle	158/7251	507/31861	1.41841e-05	0.000297057
2796	GO:0016020	CC	membrane	2796/7251	9484/31861	1.42154e-05	0.000297129
301	GO:0016301	MF	kinase activity	301/7251	1054/31861	1.42096e-05	0.000297129
2871	GO:0005515	MF	protein binding	2871/7251	9098/31861	1.45958e-05	0.000304782
5985	GO:0008150	BP	biological_process	5985/7251	23952/31861	1.48239e-05	0.000309242
33	GO:0030670	CC	phagocytic vesicle membrane	33/7251	72/31861	1.50098e-05	0.000312814
2962	GO:0043231	CC	intracellular membrane-bounded organelle	2962/7251	10448/31861	1.51183e-05	0.000314768
10	GO:0090136	BP	epithelial cell-cell adhesion	10/7251	12/31861	1.54168e-05	0.000318494
10	GO:1903909	BP	regulation of receptor clustering	10/7251	12/31861	1.54168e-05	0.000318494
10	GO:0061213	BP	positive regulation of mesonephros development	10/7251	12/31861	1.54168e-05	0.000318494
10	GO:1902285	BP	semaphorin-plexin signaling pathway involved in neuron projection guidance	10/7251	12/31861	1.54168e-05	0.000318494
10	GO:0032332	BP	positive regulation of chondrocyte differentiation	10/7251	12/31861	1.54168e-05	0.000318494
10	GO:0045217	BP	cell-cell junction maintenance	10/7251	12/31861	1.54168e-05	0.000318494
149	GO:1901990	BP	regulation of mitotic cell cycle phase transition	149/7251	475/31861	1.56945e-05	0.000323604
4957	GO:0005488	MF	binding	4957/7251	19028/31861	1.56922e-05	0.000323604
3862	GO:0050789	BP	regulation of biological process	3862/7251	13419/31861	1.5815e-05	0.000325774
3606	GO:0043227	CC	membrane-bounded organelle	3606/7251	12403/31861	1.58307e-05	0.000325782
4075	GO:0065007	BP	biological regulation	4075/7251	14191/31861	1.59237e-05	0.000327329
3689	GO:0050794	BP	regulation of cellular process	3689/7251	12652/31861	1.59365e-05	0.000327329
5250	GO:0009987	BP	cellular process	5250/7251	20339/31861	1.62367e-05	0.000332961
96	GO:0005085	MF	guanyl-nucleotide exchange factor activity	96/7251	282/31861	1.6242e-05	0.000332961
63	GO:0000187	BP	activation of MAPK activity	63/7251	167/31861	1.63244e-05	0.000334008
15	GO:1902668	BP	negative regulation of axon guidance	15/7251	23/31861	1.63685e-05	0.000334269
15	GO:0017049	MF	GTP-Rho binding	15/7251	23/31861	1.63685e-05	0.000334269
19	GO:0099173	BP	postsynapse organization	19/7251	33/31861	1.66371e-05	0.000338458
19	GO:0060674	BP	placenta blood vessel development	19/7251	33/31861	1.66371e-05	0.000338458
3623	GO:0043229	CC	intracellular organelle	3623/7251	13376/31861	1.66693e-05	0.000338789
37	GO:0032963	BP	collagen metabolic process	37/7251	83/31861	1.67843e-05	0.000340802
4065	GO:0043226	CC	organelle	4065/7251	14802/31861	1.70418e-05	0.0003457
26	GO:0071559	BP	response to transforming growth factor beta	26/7251	52/31861	1.72326e-05	0.000349239
51	GO:0071805	BP	potassium ion transmembrane transport	51/7251	128/31861	1.74314e-05	0.000352932
17	GO:0030501	BP	positive regulation of bone mineralization	17/7251	28/31861	1.77441e-05	0.000358581
49	GO:0032355	BP	response to estradiol	49/7251	122/31861	1.79128e-05	0.000361649
99	GO:0051480	BP	regulation of cytosolic calcium ion concentration	99/7251	294/31861	1.80033e-05	0.000363132
28	GO:0046579	BP	positive regulation of Ras protein signal transduction	28/7251	57/31861	1.86825e-05	0.000376476
59	GO:0099699	CC	integral component of synaptic membrane	59/7251	155/31861	1.87148e-05	0.000376769
38	GO:0005546	MF	phosphatidylinositol-4,5-bisphosphate binding	38/7251	88/31861	1.92531e-05	0.000387241
111	GO:0023014	BP	signal transduction by protein phosphorylation	111/7251	337/31861	1.95084e-05	0.000392007
117	GO:0043687	BP	post-translational protein modification	117/7251	358/31861	1.95598e-05	0.000392669
44	GO:0007423	BP	sensory organ development	44/7251	106/31861	2.03139e-05	0.000407041
44	GO:0032231	BP	regulation of actin filament bundle assembly	44/7251	106/31861	2.03139e-05	0.000407041
34	GO:0060070	BP	canonical Wnt signaling pathway	34/7251	75/31861	2.05334e-05	0.000411054
20	GO:0048813	BP	dendrite morphogenesis	20/7251	36/31861	2.06039e-05	0.000411692
20	GO:0043394	MF	proteoglycan binding	20/7251	36/31861	2.06039e-05	0.000411692
70	GO:0034764	BP	positive regulation of transmembrane transport	70/7251	193/31861	2.06238e-05	0.000411704
31	GO:0006026	BP	aminoglycan catabolic process	31/7251	66/31861	2.08603e-05	0.000415431
87	GO:0042493	BP	response to drug	87/7251	252/31861	2.0869e-05	0.000415431
46	GO:0008081	MF	phosphoric diester hydrolase activity	46/7251	112/31861	2.09412e-05	0.000416479
98	GO:0072511	BP	divalent inorganic cation transport	98/7251	290/31861	2.14321e-05	0.00042545
196	GO:0003682	MF	chromatin binding	196/7251	656/31861	2.16891e-05	0.000430151
292	GO:0044255	BP	cellular lipid metabolic process	292/7251	1026/31861	2.17958e-05	0.000431864
14	GO:0050926	BP	regulation of positive chemotaxis	14/7251	21/31861	2.18564e-05	0.000432184
14	GO:0048843	BP	negative regulation of axon extension involved in axon guidance	14/7251	21/31861	2.18564e-05	0.000432184
32	GO:0005884	CC	actin filament	32/7251	70/31861	2.18727e-05	0.000432184
64	GO:0016485	BP	protein processing	64/7251	172/31861	2.19202e-05	0.00043272
55	GO:0000776	CC	kinetochore	55/7251	143/31861	2.20833e-05	0.000435537
185	GO:0008610	BP	lipid biosynthetic process	185/7251	614/31861	2.22071e-05	0.000437574
62	GO:0007051	BP	spindle organization	62/7251	165/31861	2.23058e-05	0.000439114
39	GO:0030509	BP	BMP signaling pathway	39/7251	91/31861	2.36506e-05	0.000465157
18	GO:0072089	BP	stem cell proliferation	18/7251	31/31861	2.3726e-05	0.000465781
18	GO:0007259	BP	receptor signaling pathway via JAK-STAT	18/7251	31/31861	2.3726e-05	0.000465781
16	GO:0071772	BP	response to BMP	16/7251	26/31861	2.47913e-05	0.000485354
16	GO:0071773	BP	cellular response to BMP stimulus	16/7251	26/31861	2.47913e-05	0.000485354
16	GO:0035137	BP	hindlimb morphogenesis	16/7251	26/31861	2.47913e-05	0.000485354
165	GO:0006820	BP	anion transport	165/7251	538/31861	2.51107e-05	0.000490705
165	GO:1902532	BP	negative regulation of intracellular signal transduction	165/7251	538/31861	2.51107e-05	0.000490705
122	GO:0032386	BP	regulation of intracellular transport	122/7251	379/31861	2.5308e-05	0.000494109
60	GO:0051235	BP	maintenance of location	60/7251	160/31861	2.59708e-05	0.000506584
199	GO:0050865	BP	regulation of cell activation	199/7251	669/31861	2.60067e-05	0.000506822
102	GO:0000165	BP	MAPK cascade	102/7251	306/31861	2.60432e-05	0.000507069
99	GO:0090068	BP	positive regulation of cell cycle process	99/7251	296/31861	2.61306e-05	0.000508308
24	GO:0007157	BP	heterophilic cell-cell adhesion via plasma membrane cell adhesion molecules	24/7251	47/31861	2.64741e-05	0.000514519
54	GO:1902107	BP	positive regulation of leukocyte differentiation	54/7251	140/31861	2.69404e-05	0.000522629
44	GO:1990830	BP	cellular response to leukemia inhibitory factor	44/7251	108/31861	2.73079e-05	0.000527837
44	GO:0045185	BP	maintenance of protein location	44/7251	108/31861	2.73079e-05	0.000527837
44	GO:1990823	BP	response to leukemia inhibitory factor	44/7251	108/31861	2.73079e-05	0.000527837
212	GO:0098797	CC	plasma membrane protein complex	212/7251	719/31861	2.73429e-05	0.000528034
36	GO:0032272	BP	negative regulation of protein polymerization	36/7251	82/31861	2.74024e-05	0.000528705
37	GO:0060562	BP	epithelial tube morphogenesis	37/7251	86/31861	2.76264e-05	0.000532546
126	GO:1901342	BP	regulation of vasculature development	126/7251	394/31861	2.76619e-05	0.000532748
102	GO:0099537	BP	trans-synaptic signaling	102/7251	308/31861	2.84904e-05	0.000547714
102	GO:0099536	BP	synaptic signaling	102/7251	308/31861	2.84904e-05	0.000547714
81	GO:0045637	BP	regulation of myeloid cell differentiation	81/7251	233/31861	2.8532e-05	0.00054802
13	GO:0061036	BP	positive regulation of cartilage development	13/7251	19/31861	2.86721e-05	0.000548734
13	GO:0072080	BP	nephron tubule development	13/7251	19/31861	2.86721e-05	0.000548734
13	GO:0071625	BP	vocalization behavior	13/7251	19/31861	2.86721e-05	0.000548734
13	GO:0051787	MF	misfolded protein binding	13/7251	19/31861	2.86721e-05	0.000548734
299	GO:0019752	BP	carboxylic acid metabolic process	299/7251	1059/31861	2.90366e-05	0.000555211
19	GO:0048041	BP	focal adhesion assembly	19/7251	34/31861	2.9663e-05	0.000566172
19	GO:0009925	CC	basal plasma membrane	19/7251	34/31861	2.9663e-05	0.000566172
133	GO:0051090	BP	regulation of DNA-binding transcription factor activity	133/7251	421/31861	3.00823e-05	0.000573149
127	GO:0016757	MF	transferase activity, transferring glycosyl groups	127/7251	398/31861	3.04513e-05	0.000579662
34	GO:0097306	BP	cellular response to alcohol	34/7251	77/31861	3.05533e-05	0.000581085
89	GO:0062197	BP	cellular response to chemical stress	89/7251	262/31861	3.10983e-05	0.000590397
7	GO:0060539	BP	diaphragm development	7/7251	7/31861	3.15499e-05	0.000597374
7	GO:1902284	BP	neuron projection extension involved in neuron projection guidance	7/7251	7/31861	3.15499e-05	0.000597374
7	GO:0048846	BP	axon extension involved in axon guidance	7/7251	7/31861	3.15499e-05	0.000597374
103	GO:0060249	BP	anatomical structure homeostasis	103/7251	312/31861	3.16916e-05	0.000599525
31	GO:0071229	BP	cellular response to acid chemical	31/7251	68/31861	3.19078e-05	0.000602546
31	GO:0010812	BP	negative regulation of cell-substrate adhesion	31/7251	68/31861	3.19078e-05	0.000602546
36	GO:0014706	BP	striated muscle tissue development	36/7251	83/31861	3.22185e-05	0.000607876
45	GO:0017015	BP	regulation of transforming growth factor beta receptor signaling pathway	45/7251	111/31861	3.23942e-05	0.000610649
124	GO:0022836	MF	gated channel activity	124/7251	389/31861	3.26196e-05	0.000614355
43	GO:0001889	BP	liver development	43/7251	105/31861	3.27614e-05	0.000615725
92	GO:0010632	BP	regulation of epithelial cell migration	92/7251	273/31861	3.27784e-05	0.000615725
57	GO:0022843	MF	voltage-gated cation channel activity	57/7251	150/31861	3.2779e-05	0.000615725
161	GO:0098660	BP	inorganic ion transmembrane transport	161/7251	527/31861	3.29226e-05	0.000617839
82	GO:2001020	BP	regulation of response to DNA damage stimulus	82/7251	237/31861	3.29495e-05	0.000617839
17	GO:1902624	BP	positive regulation of neutrophil migration	17/7251	29/31861	3.37759e-05	0.000632779
15	GO:0009164	BP	nucleoside catabolic process	15/7251	24/31861	3.44363e-05	0.000644585
20	GO:1902622	BP	regulation of neutrophil migration	20/7251	37/31861	3.52567e-05	0.000657057
20	GO:0030517	BP	negative regulation of axon extension	20/7251	37/31861	3.52567e-05	0.000657057
20	GO:0034405	BP	response to fluid shear stress	20/7251	37/31861	3.52567e-05	0.000657057
20	GO:0032232	BP	negative regulation of actin filament bundle assembly	20/7251	37/31861	3.52567e-05	0.000657057
47	GO:0050921	BP	positive regulation of chemotaxis	47/7251	118/31861	3.53607e-05	0.00065842
221	GO:0061024	BP	membrane organization	221/7251	756/31861	3.54078e-05	0.000658721
96	GO:0070838	BP	divalent metal ion transport	96/7251	286/31861	3.54879e-05	0.000659635
85	GO:0098791	CC	Golgi apparatus subcompartment	85/7251	248/31861	3.55277e-05	0.0006598
2023	GO:0031224	CC	intrinsic component of membrane	2023/7251	8273/31861	3.62857e-05	0.000673292
12	GO:0098688	CC	parallel fiber to Purkinje cell synapse	12/7251	17/31861	3.67003e-05	0.000680391
30	GO:0071230	BP	cellular response to amino acid stimulus	30/7251	65/31861	3.6982e-05	0.000685019
174	GO:0015267	MF	channel activity	174/7251	576/31861	3.71608e-05	0.000687733
174	GO:0022803	MF	passive transmembrane transporter activity	174/7251	577/31861	3.76329e-05	0.000695865
73	GO:1901136	BP	carbohydrate derivative catabolic process	73/7251	206/31861	3.76663e-05	0.000695879
244	GO:0005815	CC	microtubule organizing center	244/7251	848/31861	3.82754e-05	0.000705909
36	GO:0007052	BP	mitotic spindle organization	36/7251	84/31861	3.96427e-05	0.000730494
91	GO:0031984	CC	organelle subcompartment	91/7251	270/31861	3.98393e-05	0.000733484
21	GO:0006270	BP	DNA replication initiation	21/7251	40/31861	4.02975e-05	0.000741279
47	GO:0007229	BP	integrin-mediated signaling pathway	47/7251	119/31861	4.03354e-05	0.000741336
73	GO:0051896	BP	regulation of protein kinase B signaling	73/7251	207/31861	4.05519e-05	0.000743666
40	GO:0002821	BP	positive regulation of adaptive immune response	40/7251	96/31861	4.05764e-05	0.000743666
40	GO:0034705	CC	potassium channel complex	40/7251	96/31861	4.05764e-05	0.000743666
28	GO:0098632	MF	cell-cell adhesion mediator activity	28/7251	60/31861	4.18309e-05	0.000765524
76	GO:0034599	BP	cellular response to oxidative stress	76/7251	217/31861	4.20161e-05	0.000767596
76	GO:1901653	BP	cellular response to peptide	76/7251	217/31861	4.20161e-05	0.000767596
18	GO:0097696	BP	receptor signaling pathway via STAT	18/7251	32/31861	4.26911e-05	0.000778592
18	GO:0043198	CC	dendritic shaft	18/7251	32/31861	4.26911e-05	0.000778592
62	GO:0019955	MF	cytokine binding	62/7251	169/31861	4.32295e-05	0.000787065
49	GO:1902936	MF	phosphatidylinositol bisphosphate binding	49/7251	126/31861	4.34463e-05	0.000790337
79	GO:0043122	BP	regulation of I-kappaB kinase/NF-kappaB signaling	79/7251	227/31861	4.42169e-05	0.000801765
33	GO:0099587	BP	inorganic ion import across plasma membrane	33/7251	75/31861	4.42249e-05	0.000801765
33	GO:0098659	BP	inorganic cation import across plasma membrane	33/7251	75/31861	4.42249e-05	0.000801765
33	GO:0045177	CC	apical part of cell	33/7251	75/31861	4.42249e-05	0.000801765
11	GO:0002076	BP	osteoblast development	11/7251	15/31861	4.53382e-05	0.000819161
11	GO:0061217	BP	regulation of mesonephros development	11/7251	15/31861	4.53382e-05	0.000819161
11	GO:0005005	MF	transmembrane-ephrin receptor activity	11/7251	15/31861	4.53382e-05	0.000819161
89	GO:0032412	BP	regulation of ion transmembrane transporter activity	89/7251	264/31861	4.54606e-05	0.000820678
177	GO:0048609	BP	multicellular organismal reproductive process	177/7251	591/31861	4.66084e-05	0.000840687
52	GO:0014074	BP	response to purine-containing compound	52/7251	135/31861	4.73679e-05	0.000851943
40	GO:0014066	BP	regulation of phosphatidylinositol 3-kinase signaling	40/7251	97/31861	4.73923e-05	0.000851943
40	GO:0051153	BP	regulation of striated muscle cell differentiation	40/7251	97/31861	4.73923e-05	0.000851943
52	GO:0005267	MF	potassium channel activity	52/7251	135/31861	4.73679e-05	0.000851943
14	GO:0003156	BP	regulation of animal organ formation	14/7251	22/31861	4.74718e-05	0.000852654
16	GO:0014047	BP	glutamate secretion	16/7251	27/31861	4.79747e-05	0.000860959
159	GO:0043235	CC	receptor complex	159/7251	523/31861	4.87425e-05	0.000874003
77	GO:0031668	BP	cellular response to extracellular stimulus	77/7251	221/31861	4.93191e-05	0.000882117
19	GO:1902667	BP	regulation of axon guidance	19/7251	35/31861	5.10532e-05	0.000912367
26	GO:0007519	BP	skeletal muscle tissue development	26/7251	54/31861	5.14268e-05	0.000916898
8	GO:0060346	BP	bone trabecula formation	8/7251	9/31861	5.15217e-05	0.000916898
8	GO:0048672	BP	positive regulation of collateral sprouting	8/7251	9/31861	5.15217e-05	0.000916898
8	GO:0032964	BP	collagen biosynthetic process	8/7251	9/31861	5.15217e-05	0.000916898
44	GO:0071456	BP	cellular response to hypoxia	44/7251	110/31861	5.16899e-05	0.000919124
77	GO:0006936	BP	muscle contraction	77/7251	222/31861	5.20137e-05	0.00092411
32	GO:0048013	BP	ephrin receptor signaling pathway	32/7251	72/31861	5.21504e-05	0.000925767
10	GO:0060538	BP	skeletal muscle organ development	10/7251	13/31861	5.30593e-05	0.000939554
10	GO:0061299	BP	retina vasculature morphogenesis in camera-type eye	10/7251	13/31861	5.30593e-05	0.000939554
10	GO:0003401	BP	axis elongation	10/7251	13/31861	5.30593e-05	0.000939554
42	GO:0043200	BP	response to amino acid	42/7251	104/31861	5.42426e-05	0.000959711
23	GO:0016339	BP	calcium-dependent cell-cell adhesion via plasma membrane cell adhesion molecules	23/7251	46/31861	5.51371e-05	0.000973921
65	GO:0030100	BP	regulation of endocytosis	65/7251	181/31861	5.56638e-05	0.000982411
68	GO:0048545	BP	response to steroid hormone	68/7251	190/31861	5.57113e-05	0.000982436
108	GO:0006066	BP	alcohol metabolic process	108/7251	333/31861	5.59837e-05	0.000986423
9	GO:0090190	BP	positive regulation of branching involved in ureteric bud morphogenesis	9/7251	11/31861	5.6803e-05	0.00099674
9	GO:0019371	BP	cyclooxygenase pathway	9/7251	11/31861	5.6803e-05	0.00099674
9	GO:1902287	BP	semaphorin-plexin signaling pathway involved in axon guidance	9/7251	11/31861	5.6803e-05	0.00099674
9	GO:0038065	BP	collagen-activated signaling pathway	9/7251	11/31861	5.6803e-05	0.00099674
9	GO:0005583	CC	fibrillar collagen trimer	9/7251	11/31861	5.6803e-05	0.00099674
63	GO:0005635	CC	nuclear envelope	63/7251	174/31861	5.70243e-05	0.000999801
52	GO:0007584	BP	response to nutrient	52/7251	137/31861	5.74778e-05	0.0010061
52	GO:0016202	BP	regulation of striated muscle tissue development	52/7251	137/31861	5.74778e-05	0.0010061
41	GO:0000777	CC	condensed chromosome kinetochore	41/7251	100/31861	5.9009e-05	0.00103205
22	GO:0015800	BP	acidic amino acid transport	22/7251	43/31861	5.95838e-05	0.00104125
48	GO:0098693	BP	regulation of synaptic vesicle cycle	48/7251	124/31861	6.01804e-05	0.00105082
57	GO:0000922	CC	spindle pole	57/7251	153/31861	6.06546e-05	0.00105823
30	GO:0050673	BP	epithelial cell proliferation	30/7251	67/31861	6.10673e-05	0.00106456
17	GO:0060349	BP	bone morphogenesis	17/7251	30/31861	6.14119e-05	0.00106708
17	GO:0043473	BP	pigmentation	17/7251	30/31861	6.14119e-05	0.00106708
17	GO:0060325	BP	face morphogenesis	17/7251	30/31861	6.14119e-05	0.00106708
17	GO:0002691	BP	regulation of cellular extravasation	17/7251	30/31861	6.14119e-05	0.00106708
66	GO:0046328	BP	regulation of JNK cascade	66/7251	184/31861	6.15358e-05	0.00106749
97	GO:0001664	MF	G protein-coupled receptor binding	97/7251	294/31861	6.15345e-05	0.00106749
71	GO:0097305	BP	response to alcohol	71/7251	201/31861	6.29522e-05	0.00109117
128	GO:0005774	CC	vacuolar membrane	128/7251	408/31861	6.3746e-05	0.00110403
45	GO:1903844	BP	regulation of cellular response to transforming growth factor beta stimulus	45/7251	113/31861	6.39345e-05	0.0011064
81	GO:0017157	BP	regulation of exocytosis	81/7251	237/31861	6.47088e-05	0.00111777
13	GO:0033627	BP	cell adhesion mediated by integrin	13/7251	20/31861	6.4783e-05	0.00111777
339	GO:0016462	MF	pyrophosphatase activity	339/7251	1229/31861	6.47599e-05	0.00111777
776	GO:0140096	MF	catalytic activity, acting on a protein	776/7251	3018/31861	6.48015e-05	0.00111777
57	GO:0006665	BP	sphingolipid metabolic process	57/7251	154/31861	6.54224e-05	0.00112757
53	GO:1901861	BP	regulation of muscle tissue development	53/7251	140/31861	6.57955e-05	0.00113309
66	GO:0046890	BP	regulation of lipid biosynthetic process	66/7251	185/31861	6.58701e-05	0.00113345
26	GO:0008038	BP	neuron recognition	26/7251	55/31861	6.61819e-05	0.0011379
340	GO:0016818	MF	hydrolase activity, acting on acid anhydrides, in phosphorus-containing anhydrides	340/7251	1234/31861	6.68249e-05	0.00114618
340	GO:0016817	MF	hydrolase activity, acting on acid anhydrides	340/7251	1234/31861	6.68249e-05	0.00114618
160	GO:0051640	BP	organelle localization	160/7251	529/31861	6.69707e-05	0.00114776
39	GO:0032587	CC	ruffle membrane	39/7251	95/31861	6.72815e-05	0.00115216
171	GO:0046982	MF	protein heterodimerization activity	171/7251	572/31861	6.74446e-05	0.00115403
15	GO:0004435	MF	phosphatidylinositol phospholipase C activity	15/7251	25/31861	6.79434e-05	0.00116163
45	GO:0051928	BP	positive regulation of calcium ion transport	45/7251	114/31861	6.94576e-05	0.00118657
69	GO:1902115	BP	regulation of organelle assembly	69/7251	195/31861	6.98898e-05	0.00119299
36	GO:1903076	BP	regulation of protein localization to plasma membrane	36/7251	85/31861	7.12553e-05	0.00121533
53	GO:0048634	BP	regulation of muscle organ development	53/7251	141/31861	7.17571e-05	0.00122291
69	GO:0031669	BP	cellular response to nutrient levels	69/7251	196/31861	7.42835e-05	0.00126395
98	GO:0060205	CC	cytoplasmic vesicle lumen	98/7251	300/31861	7.51062e-05	0.00127693
93	GO:0070372	BP	regulation of ERK1 and ERK2 cascade	93/7251	281/31861	7.67536e-05	0.00130389
25	GO:0001570	BP	vasculogenesis	25/7251	52/31861	7.70221e-05	0.00130637
25	GO:0005044	MF	scavenger receptor activity	25/7251	52/31861	7.70221e-05	0.00130637
34	GO:0006836	BP	neurotransmitter transport	34/7251	80/31861	8.16171e-05	0.00137909
137	GO:0002683	BP	negative regulation of immune system process	137/7251	445/31861	8.16518e-05	0.00137909
22	GO:0009953	BP	dorsal/ventral pattern formation	22/7251	44/31861	8.16974e-05	0.00137909
34	GO:0005901	CC	caveola	34/7251	80/31861	8.16171e-05	0.00137909
34	GO:0001618	MF	virus receptor activity	34/7251	80/31861	8.16171e-05	0.00137909
72	GO:0030833	BP	regulation of actin filament polymerization	72/7251	207/31861	8.20872e-05	0.00138457
38	GO:0002824	BP	positive regulation of adaptive immune response based on somatic recombination of immune receptors built from immunoglobulin superfamily domains	38/7251	92/31861	8.28703e-05	0.00139668
47	GO:0008203	BP	cholesterol metabolic process	47/7251	122/31861	8.32464e-05	0.00140191
33	GO:2000106	BP	regulation of leukocyte apoptotic process	33/7251	76/31861	8.53188e-05	0.00143454
33	GO:0033273	BP	response to vitamin	33/7251	76/31861	8.53188e-05	0.00143454
115	GO:0045765	BP	regulation of angiogenesis	115/7251	362/31861	8.60664e-05	0.00144597
63	GO:0043123	BP	positive regulation of I-kappaB kinase/NF-kappaB signaling	63/7251	175/31861	8.63718e-05	0.00144996
70	GO:0006575	BP	cellular modified amino acid metabolic process	70/7251	200/31861	8.708e-05	0.00145571
12	GO:0045123	BP	cellular extravasation	12/7251	18/31861	8.71922e-05	0.00145571
12	GO:0031290	BP	retinal ganglion cell axon guidance	12/7251	18/31861	8.71922e-05	0.00145571
12	GO:2000050	BP	regulation of non-canonical Wnt signaling pathway	12/7251	18/31861	8.71922e-05	0.00145571
12	GO:0035116	BP	embryonic hindlimb morphogenesis	12/7251	18/31861	8.71922e-05	0.00145571
12	GO:0007379	BP	segment specification	12/7251	18/31861	8.71922e-05	0.00145571
12	GO:0060384	BP	innervation	12/7251	18/31861	8.71922e-05	0.00145571
65	GO:0071248	BP	cellular response to metal ion	65/7251	183/31861	8.76602e-05	0.00146009
65	GO:0030177	BP	positive regulation of Wnt signaling pathway	65/7251	183/31861	8.76602e-05	0.00146009
97	GO:0034774	CC	secretory granule lumen	97/7251	296/31861	8.76492e-05	0.00146009
16	GO:0006213	BP	pyrimidine nucleoside metabolic process	16/7251	28/31861	8.82821e-05	0.00146815
72	GO:0071241	BP	cellular response to inorganic substance	72/7251	208/31861	8.85882e-05	0.0014721
149	GO:0098662	BP	inorganic cation transmembrane transport	149/7251	491/31861	9.00392e-05	0.00149272
52	GO:0031960	BP	response to corticosteroid	52/7251	138/31861	9.02137e-05	0.00149329
52	GO:1904064	BP	positive regulation of cation transmembrane transport	52/7251	138/31861	9.02137e-05	0.00149329
78	GO:0005516	MF	calmodulin binding	78/7251	228/31861	9.10439e-05	0.00150586
83	GO:0045927	BP	positive regulation of growth	83/7251	247/31861	9.33859e-05	0.0015434
73	GO:0008022	MF	protein C-terminus binding	73/7251	211/31861	9.53273e-05	0.00157427
89	GO:0022898	BP	regulation of transmembrane transporter activity	89/7251	268/31861	9.55838e-05	0.00157728
14	GO:0044319	BP	wound healing, spreading of cells	14/7251	23/31861	9.58548e-05	0.00157809
14	GO:0002040	BP	sprouting angiogenesis	14/7251	23/31861	9.58548e-05	0.00157809
14	GO:0001569	BP	branching involved in blood vessel morphogenesis	14/7251	23/31861	9.58548e-05	0.00157809
50	GO:0035148	BP	tube formation	50/7251	132/31861	9.71839e-05	0.00159627
50	GO:1902652	BP	secondary alcohol metabolic process	50/7251	132/31861	9.71839e-05	0.00159627
33	GO:0070542	BP	response to fatty acid	33/7251	77/31861	9.75723e-05	0.00160142
154	GO:1901615	BP	organic hydroxy compound metabolic process	154/7251	511/31861	9.94132e-05	0.00163038
28	GO:1900046	BP	regulation of hemostasis	28/7251	62/31861	9.96999e-05	0.00163257
28	GO:0014068	BP	positive regulation of phosphatidylinositol 3-kinase signaling	28/7251	62/31861	9.96999e-05	0.00163257
190	GO:0055065	BP	metal ion homeostasis	190/7251	648/31861	9.98099e-05	0.00163311
588	GO:0010629	BP	negative regulation of gene expression	588/7251	2249/31861	0.000100675	0.00164351
170	GO:0006875	BP	cellular metal ion homeostasis	170/7251	571/31861	0.000100676	0.00164351
101	GO:0006631	BP	fatty acid metabolic process	101/7251	312/31861	0.000101106	0.00164926
46	GO:0002687	BP	positive regulation of leukocyte migration	46/7251	119/31861	0.000101806	0.00165941
71	GO:0009790	BP	embryo development	71/7251	204/31861	0.000102155	0.00166256
71	GO:0009792	BP	embryo development ending in birth or egg hatching	71/7251	204/31861	0.000102155	0.00166256
140	GO:0015711	BP	organic anion transport	140/7251	458/31861	0.000102473	0.00166645
98	GO:0031983	CC	vesicle lumen	98/7251	302/31861	0.000104857	0.00170393
117	GO:0031301	CC	integral component of organelle membrane	117/7251	371/31861	0.000105062	0.00170596
17	GO:0071709	BP	membrane assembly	17/7251	31/31861	0.000107173	0.00173892
50	GO:0048469	BP	cell maturation	50/7251	133/31861	0.000107938	0.00175
57	GO:0051099	BP	positive regulation of binding	57/7251	156/31861	0.0001088	0.00176263
30	GO:0030837	BP	negative regulation of actin filament polymerization	30/7251	68/31861	0.000111645	0.00180734
11	GO:0003148	BP	outflow tract septum morphogenesis	11/7251	16/31861	0.000115082	0.00186015
11	GO:0031128	BP	developmental induction	11/7251	16/31861	0.000115082	0.00186015
22	GO:0071675	BP	regulation of mononuclear cell migration	22/7251	45/31861	0.000116793	0.00188495
42	GO:0007613	BP	memory	42/7251	107/31861	0.000117643	0.00189724
57	GO:0015085	MF	calcium ion transmembrane transporter activity	57/7251	157/31861	0.000117806	0.00189842
85	GO:0005769	CC	early endosome	85/7251	255/31861	0.000118813	0.00191322
125	GO:0062012	BP	regulation of small molecule metabolic process	125/7251	402/31861	0.000119831	0.00192816
102	GO:0042277	MF	peptide binding	102/7251	318/31861	0.000120853	0.00194312
21	GO:0045599	BP	negative regulation of fat cell differentiation	21/7251	42/31861	0.00012144	0.00194963
21	GO:0048592	BP	eye morphogenesis	21/7251	42/31861	0.00012144	0.00194963
67	GO:0060491	BP	regulation of cell projection assembly	67/7251	191/31861	0.000122261	0.00196133
18	GO:0106027	BP	neuron projection organization	18/7251	34/31861	0.000123785	0.00197982
18	GO:0110151	BP	positive regulation of biomineralization	18/7251	34/31861	0.000123785	0.00197982
18	GO:0070169	BP	positive regulation of biomineral tissue development	18/7251	34/31861	0.000123785	0.00197982
18	GO:0051497	BP	negative regulation of stress fiber assembly	18/7251	34/31861	0.000123785	0.00197982
32	GO:0034704	CC	calcium channel complex	32/7251	74/31861	0.00012452	0.00199008
15	GO:0010718	BP	positive regulation of epithelial to mesenchymal transition	15/7251	26/31861	0.000126787	0.0020248
67	GO:0031975	CC	envelope	67/7251	192/31861	0.000129499	0.00206501
67	GO:0031967	CC	organelle envelope	67/7251	192/31861	0.000129499	0.00206501
25	GO:0060393	BP	regulation of pathway-restricted SMAD protein phosphorylation	25/7251	54/31861	0.000130253	0.00207548
106	GO:0051260	BP	protein homooligomerization	106/7251	333/31861	0.000130567	0.00207893
47	GO:0045165	BP	cell fate commitment	47/7251	123/31861	0.000132093	0.00210165
97	GO:0045926	BP	negative regulation of growth	97/7251	300/31861	0.000132512	0.00210675
72	GO:2001234	BP	negative regulation of apoptotic signaling pathway	72/7251	210/31861	0.00013262	0.00210689
49	GO:0045995	BP	regulation of embryonic development	49/7251	130/31861	0.000133366	0.00211717
75	GO:1902905	BP	positive regulation of supramolecular fiber organization	75/7251	220/31861	0.000133608	0.00211944
51	GO:0030595	BP	leukocyte chemotaxis	51/7251	137/31861	0.000133722	0.00211966
13	GO:0090075	BP	relaxation of muscle	13/7251	21/31861	0.000134539	0.00212945
13	GO:0001892	BP	embryonic placenta development	13/7251	21/31861	0.000134539	0.00212945
192	GO:0030162	BP	regulation of proteolysis	192/7251	659/31861	0.000138108	0.00218433
6	GO:0003198	BP	epithelial to mesenchymal transition involved in endocardial cushion formation	6/7251	6/31861	0.000138719	0.00218588
6	GO:0072675	BP	osteoclast fusion	6/7251	6/31861	0.000138719	0.00218588
6	GO:0061304	BP	retinal blood vessel morphogenesis	6/7251	6/31861	0.000138719	0.00218588
6	GO:0018057	BP	peptidyl-lysine oxidation	6/7251	6/31861	0.000138719	0.00218588
6	GO:0035754	BP	B cell chemotaxis	6/7251	6/31861	0.000138719	0.00218588
45	GO:0036294	BP	cellular response to decreased oxygen levels	45/7251	117/31861	0.000141063	0.00221625
120	GO:0033218	MF	amide binding	120/7251	385/31861	0.000140982	0.00221625
27	GO:0016266	BP	O-glycan processing	27/7251	60/31861	0.000146064	0.00229145
27	GO:0001786	MF	phosphatidylserine binding	27/7251	60/31861	0.000146064	0.00229145
65	GO:2001235	BP	positive regulation of apoptotic signaling pathway	65/7251	186/31861	0.000147027	0.00229668
10	GO:0046135	BP	pyrimidine nucleoside catabolic process	10/7251	14/31861	0.000147582	0.00229668
10	GO:0072243	BP	metanephric nephron epithelium development	10/7251	14/31861	0.000147582	0.00229668
10	GO:0072207	BP	metanephric epithelium development	10/7251	14/31861	0.000147582	0.00229668
10	GO:0060413	BP	atrial septum morphogenesis	10/7251	14/31861	0.000147582	0.00229668
10	GO:0090189	BP	regulation of branching involved in ureteric bud morphogenesis	10/7251	14/31861	0.000147582	0.00229668
10	GO:0072234	BP	metanephric nephron tubule development	10/7251	14/31861	0.000147582	0.00229668
10	GO:0042454	BP	ribonucleoside catabolic process	10/7251	14/31861	0.000147582	0.00229668
10	GO:0072170	BP	metanephric tubule development	10/7251	14/31861	0.000147582	0.00229668
56	GO:0031901	CC	early endosome membrane	56/7251	154/31861	0.000146636	0.00229668
10	GO:0099059	CC	integral component of presynaptic active zone membrane	10/7251	14/31861	0.000147582	0.00229668
34	GO:0140272	MF	exogenous protein binding	34/7251	81/31861	0.000148193	0.0023045
39	GO:1901879	BP	regulation of protein depolymerization	39/7251	98/31861	0.000150782	0.00234305
296	GO:0051248	BP	negative regulation of protein metabolic process	296/7251	1070/31861	0.000151785	0.00235693
16	GO:0048736	BP	appendage development	16/7251	29/31861	0.000155367	0.00240728
16	GO:0060173	BP	limb development	16/7251	29/31861	0.000155367	0.00240728
16	GO:0000137	CC	Golgi cis cisterna	16/7251	29/31861	0.000155367	0.00240728
56	GO:0071695	BP	anatomical structure maturation	56/7251	155/31861	0.000158337	0.00245153
93	GO:0032409	BP	regulation of transporter activity	93/7251	286/31861	0.000160103	0.00247707
41	GO:0010906	BP	regulation of glucose metabolic process	41/7251	105/31861	0.000163864	0.00253342
79	GO:0098687	CC	chromosomal region	79/7251	236/31861	0.000167814	0.00259261
34	GO:0051668	BP	localization within membrane	34/7251	82/31861	0.000168004	0.00259365
30	GO:0030512	BP	negative regulation of transforming growth factor beta receptor signaling pathway	30/7251	70/31861	0.000168423	0.00259825
36	GO:1901570	BP	fatty acid derivative biosynthetic process	36/7251	88/31861	0.000168605	0.00259917
38	GO:0000792	CC	heterochromatin	38/7251	94/31861	0.000169547	0.00260991
66	GO:0120032	BP	regulation of plasma membrane bounded cell projection assembly	66/7251	190/31861	0.000170471	0.00262037
66	GO:0002703	BP	regulation of leukocyte mediated immunity	66/7251	190/31861	0.000170471	0.00262037
26	GO:0090329	BP	regulation of DNA-dependent DNA replication	26/7251	57/31861	0.000178098	0.00273365
44	GO:0006633	BP	fatty acid biosynthetic process	44/7251	114/31861	0.000180181	0.0027586
17	GO:0021510	BP	spinal cord development	17/7251	32/31861	0.000180253	0.0027586
52	GO:0030856	BP	regulation of epithelial cell differentiation	52/7251	142/31861	0.000180453	0.0027586
64	GO:0051704	BP	multi-organism process	64/7251	183/31861	0.000180921	0.0027586
9	GO:2000095	BP	regulation of Wnt signaling pathway, planar cell polarity pathway	9/7251	12/31861	0.000180962	0.0027586
9	GO:0060993	BP	kidney morphogenesis	9/7251	12/31861	0.000180962	0.0027586
9	GO:0032530	BP	regulation of microvillus organization	9/7251	12/31861	0.000180962	0.0027586
9	GO:0050930	BP	induction of positive chemotaxis	9/7251	12/31861	0.000180962	0.0027586
20	GO:0048806	BP	genitalia development	20/7251	40/31861	0.000181146	0.0027586
20	GO:0034656	BP	nucleobase-containing small molecule catabolic process	20/7251	40/31861	0.000181146	0.0027586
9	GO:0048185	MF	activin binding	9/7251	12/31861	0.000180962	0.0027586
14	GO:1902742	BP	apoptotic process involved in development	14/7251	24/31861	0.000181841	0.00275932
14	GO:0001974	BP	blood vessel remodeling	14/7251	24/31861	0.000181841	0.00275932
14	GO:0034331	BP	cell junction maintenance	14/7251	24/31861	0.000181841	0.00275932
14	GO:0010543	BP	regulation of platelet activation	14/7251	24/31861	0.000181841	0.00275932
66	GO:0023061	BP	signal release	66/7251	191/31861	0.00018405	0.00278689
66	GO:0007599	BP	hemostasis	66/7251	191/31861	0.00018405	0.00278689
27	GO:0030193	BP	regulation of blood coagulation	27/7251	61/31861	0.000186172	0.00281703
85	GO:0097190	BP	apoptotic signaling pathway	85/7251	259/31861	0.000187825	0.00283801
127	GO:0031300	CC	intrinsic component of organelle membrane	127/7251	413/31861	0.000187698	0.00283801
134	GO:0022804	MF	active transmembrane transporter activity	134/7251	440/31861	0.000188499	0.00284617
42	GO:0032414	BP	positive regulation of ion transmembrane transporter activity	42/7251	108/31861	0.000189096	0.00285115
24	GO:0050732	BP	negative regulation of peptidyl-tyrosine phosphorylation	24/7251	52/31861	0.000190746	0.00287196
24	GO:0055081	BP	anion homeostasis	24/7251	52/31861	0.000190746	0.00287196
29	GO:0034637	BP	cellular carbohydrate biosynthetic process	29/7251	67/31861	0.000194869	0.00293197
44	GO:0032411	BP	positive regulation of transporter activity	44/7251	115/31861	0.000195119	0.00293367
46	GO:0051588	BP	regulation of neurotransmitter transport	46/7251	122/31861	0.000199093	0.00299131
7	GO:0072287	BP	metanephric distal tubule morphogenesis	7/7251	8/31861	0.000202175	0.00301004
7	GO:0001759	BP	organ induction	7/7251	8/31861	0.000202175	0.00301004
7	GO:0001946	BP	lymphangiogenesis	7/7251	8/31861	0.000202175	0.00301004
7	GO:0071676	BP	negative regulation of mononuclear cell migration	7/7251	8/31861	0.000202175	0.00301004
7	GO:0071679	BP	commissural neuron axon guidance	7/7251	8/31861	0.000202175	0.00301004
7	GO:0043583	BP	ear development	7/7251	8/31861	0.000202175	0.00301004
7	GO:0072237	BP	metanephric proximal tubule development	7/7251	8/31861	0.000202175	0.00301004
7	GO:0070757	BP	interleukin-35-mediated signaling pathway	7/7251	8/31861	0.000202175	0.00301004
7	GO:0036303	BP	lymph vessel morphogenesis	7/7251	8/31861	0.000202175	0.00301004
7	GO:0198738	BP	cell-cell signaling by wnt	7/7251	8/31861	0.000202175	0.00301004
7	GO:0043203	CC	axon hillock	7/7251	8/31861	0.000202175	0.00301004
7	GO:0031298	CC	replication fork protection complex	7/7251	8/31861	0.000202175	0.00301004
7	GO:0002133	CC	polycystin complex	7/7251	8/31861	0.000202175	0.00301004
31	GO:0001755	BP	neural crest cell migration	31/7251	73/31861	0.000204059	0.00303502
8	GO:0072218	BP	metanephric ascending thin limb development	8/7251	10/31861	0.000205704	0.00303502
8	GO:0007016	BP	obsolete cytoskeletal anchoring at plasma membrane	8/7251	10/31861	0.000205704	0.00303502
8	GO:0060065	BP	uterus development	8/7251	10/31861	0.000205704	0.00303502
8	GO:1902513	BP	regulation of organelle transport along microtubule	8/7251	10/31861	0.000205704	0.00303502
8	GO:0038180	BP	nerve growth factor signaling pathway	8/7251	10/31861	0.000205704	0.00303502
8	GO:0007161	BP	calcium-independent cell-matrix adhesion	8/7251	10/31861	0.000205704	0.00303502
8	GO:0060037	BP	pharyngeal system development	8/7251	10/31861	0.000205704	0.00303502
8	GO:0072156	BP	distal tubule morphogenesis	8/7251	10/31861	0.000205704	0.00303502
8	GO:0072021	BP	ascending thin limb development	8/7251	10/31861	0.000205704	0.00303502
8	GO:0072177	BP	mesonephric duct development	8/7251	10/31861	0.000205704	0.00303502
8	GO:0072176	BP	nephric duct development	8/7251	10/31861	0.000205704	0.00303502
8	GO:0002116	CC	semaphorin receptor complex	8/7251	10/31861	0.000205704	0.00303502
75	GO:0005244	MF	voltage-gated ion channel activity	75/7251	223/31861	0.000207523	0.00305974
19	GO:0061564	BP	axon development	19/7251	37/31861	0.000208127	0.00306653
42	GO:1904375	BP	regulation of protein localization to cell periphery	42/7251	109/31861	0.00021025	0.00309567
38	GO:0002027	BP	regulation of heart rate	38/7251	96/31861	0.000211523	0.00311227
65	GO:0006109	BP	regulation of carbohydrate metabolic process	65/7251	187/31861	0.000212109	0.00311874
55	GO:0034767	BP	positive regulation of ion transmembrane transport	55/7251	153/31861	0.000212389	0.0031207
139	GO:0042578	MF	phosphoric ester hydrolase activity	139/7251	461/31861	0.00021422	0.00314544
23	GO:0000271	BP	polysaccharide biosynthetic process	23/7251	49/31861	0.000214698	0.00314741
23	GO:0033692	BP	cellular polysaccharide biosynthetic process	23/7251	49/31861	0.000214698	0.00314741
1961	GO:0016021	CC	integral component of membrane	1961/7251	8083/31861	0.000214798	0.00314741
60	GO:0022408	BP	negative regulation of cell-cell adhesion	60/7251	170/31861	0.000215236	0.00315168
75	GO:0022832	MF	voltage-gated channel activity	75/7251	224/31861	0.000220685	0.00322924
62	GO:1901796	BP	regulation of signal transduction by p53 class mediator	62/7251	178/31861	0.00022153	0.00323938
46	GO:0051291	BP	protein heterooligomerization	46/7251	123/31861	0.000224041	0.00327161
46	GO:0043204	CC	perikaryon	46/7251	123/31861	0.000224041	0.00327161
287	GO:0009894	BP	regulation of catabolic process	287/7251	1040/31861	0.00022451	0.00327434
73	GO:1904018	BP	positive regulation of vasculature development	73/7251	216/31861	0.000224881	0.00327434
15	GO:0031102	BP	neuron projection regeneration	15/7251	27/31861	0.000225303	0.00327434
15	GO:0086010	BP	membrane depolarization during action potential	15/7251	27/31861	0.000225303	0.00327434
15	GO:0097061	BP	dendritic spine organization	15/7251	27/31861	0.000225303	0.00327434
15	GO:0001968	MF	fibronectin binding	15/7251	27/31861	0.000225303	0.00327434
15	GO:0003688	MF	DNA replication origin binding	15/7251	27/31861	0.000225303	0.00327434
36	GO:0030148	BP	sphingolipid biosynthetic process	36/7251	90/31861	0.000225585	0.0032762
438	GO:0005215	MF	transporter activity	438/7251	1651/31861	0.000232967	0.00337881
28	GO:0031532	BP	actin cytoskeleton reorganization	28/7251	64/31861	0.000239292	0.00346584
28	GO:0022617	BP	extracellular matrix disassembly	28/7251	64/31861	0.000239292	0.00346584
31	GO:0006909	BP	phagocytosis	31/7251	74/31861	0.000240754	0.00347991
31	GO:0055024	BP	regulation of cardiac muscle tissue development	31/7251	74/31861	0.000240754	0.00347991
31	GO:0017022	MF	myosin binding	31/7251	74/31861	0.000240754	0.00347991
65	GO:0031225	CC	anchored component of membrane	65/7251	189/31861	0.000241285	0.00348523
123	GO:0042176	BP	regulation of protein catabolic process	123/7251	401/31861	0.000244026	0.00352243
113	GO:0050900	BP	leukocyte migration	113/7251	363/31861	0.000246163	0.00355088
47	GO:0045834	BP	positive regulation of lipid metabolic process	47/7251	126/31861	0.000249713	0.00359964
20	GO:0046850	BP	regulation of bone remodeling	20/7251	41/31861	0.000253548	0.00365
11	GO:0030952	BP	establishment or maintenance of cytoskeleton polarity	11/7251	17/31861	0.000258781	0.0037078
11	GO:0060216	BP	definitive hemopoiesis	11/7251	17/31861	0.000258781	0.0037078
11	GO:0006271	BP	DNA strand elongation involved in DNA replication	11/7251	17/31861	0.000258781	0.0037078
11	GO:0030205	BP	dermatan sulfate metabolic process	11/7251	17/31861	0.000258781	0.0037078
11	GO:0021772	BP	olfactory bulb development	11/7251	17/31861	0.000258781	0.0037078
11	GO:0061311	BP	cell surface receptor signaling pathway involved in heart development	11/7251	17/31861	0.000258781	0.0037078
11	GO:0043517	BP	positive regulation of DNA damage response, signal transduction by p53 class mediator	11/7251	17/31861	0.000258781	0.0037078
13	GO:0034110	BP	regulation of homotypic cell-cell adhesion	13/7251	22/31861	0.000260302	0.00371711
13	GO:1904837	BP	beta-catenin-TCF complex assembly	13/7251	22/31861	0.000260302	0.00371711
315	GO:0017111	MF	nucleoside-triphosphatase activity	315/7251	1154/31861	0.000260292	0.00371711
13	GO:0008373	MF	sialyltransferase activity	13/7251	22/31861	0.000260302	0.00371711
13	GO:0004653	MF	polypeptide N-acetylgalactosaminyltransferase activity	13/7251	22/31861	0.000260302	0.00371711
37	GO:0005796	CC	Golgi lumen	37/7251	93/31861	0.000261647	0.00373381
22	GO:0001953	BP	negative regulation of cell-matrix adhesion	22/7251	46/31861	0.000262722	0.00374664
25	GO:0050766	BP	positive regulation of phagocytosis	25/7251	55/31861	0.000264567	0.00377044
61	GO:0099240	CC	intrinsic component of synaptic membrane	61/7251	175/31861	0.000269533	0.00383864
26	GO:0001776	BP	leukocyte homeostasis	26/7251	59/31861	0.000270312	0.00384716
35	GO:0055001	BP	muscle cell development	35/7251	87/31861	0.000270938	0.00385094
35	GO:0008076	CC	voltage-gated potassium channel complex	35/7251	87/31861	0.000270938	0.00385094
19	GO:0098636	CC	protein complex involved in cell adhesion	19/7251	38/31861	0.000271224	0.00385243
47	GO:0007219	BP	Notch signaling pathway	47/7251	127/31861	0.000274169	0.00389167
23	GO:0015026	MF	coreceptor activity	23/7251	50/31861	0.000279762	0.00396842
28	GO:0006487	BP	protein N-linked glycosylation	28/7251	65/31861	0.000282497	0.00400455
41	GO:0032526	BP	response to retinoic acid	41/7251	107/31861	0.000291174	0.0041248
263	GO:0006974	BP	cellular response to DNA damage stimulus	263/7251	948/31861	0.000291384	0.00412504
80	GO:0006816	BP	calcium ion transport	80/7251	244/31861	0.000299896	0.00424272
50	GO:0099568	CC	cytoplasmic region	50/7251	137/31861	0.000303541	0.00429144
102	GO:0000790	CC	nuclear chromatin	102/7251	324/31861	0.000304369	0.0043003
276	GO:0032269	BP	negative regulation of cellular protein metabolic process	276/7251	1000/31861	0.000309905	0.00437561
109	GO:0045930	BP	negative regulation of mitotic cell cycle	109/7251	350/31861	0.000313057	0.00441427
62	GO:0045619	BP	regulation of lymphocyte differentiation	62/7251	179/31861	0.000313585	0.00441879
25	GO:0034109	BP	homotypic cell-cell adhesion	25/7251	56/31861	0.000314412	0.00442752
39	GO:0042770	BP	signal transduction in response to DNA damage	39/7251	101/31861	0.000316562	0.00445192
39	GO:0016049	BP	cell growth	39/7251	101/31861	0.000316562	0.00445192
81	GO:1990778	BP	protein localization to cell periphery	81/7251	247/31861	0.000317087	0.00445636
18	GO:0008305	CC	integrin complex	18/7251	35/31861	0.000318946	0.00447954
22	GO:0017158	BP	regulation of calcium ion-dependent exocytosis	22/7251	47/31861	0.00031918	0.00447987
174	GO:0032787	BP	monocarboxylic acid metabolic process	174/7251	599/31861	0.00031971	0.00448435
55	GO:0019722	BP	calcium-mediated signaling	55/7251	154/31861	0.000320046	0.00448612
14	GO:0038179	BP	neurotrophin signaling pathway	14/7251	25/31861	0.000326801	0.00455981
14	GO:0036075	BP	replacement ossification	14/7251	25/31861	0.000326801	0.00455981
14	GO:0001657	BP	ureteric bud development	14/7251	25/31861	0.000326801	0.00455981
14	GO:0001958	BP	endochondral ossification	14/7251	25/31861	0.000326801	0.00455981
14	GO:0045737	BP	positive regulation of cyclin-dependent protein serine/threonine kinase activity	14/7251	25/31861	0.000326801	0.00455981
14	GO:0098743	BP	cell aggregation	14/7251	25/31861	0.000326801	0.00455981
14	GO:0030507	MF	spectrin binding	14/7251	25/31861	0.000326801	0.00455981
90	GO:0009416	BP	response to light stimulus	90/7251	281/31861	0.000334557	0.00466497
65	GO:1901654	BP	response to ketone	65/7251	190/31861	0.000338136	0.00471181
30	GO:1903845	BP	negative regulation of cellular response to transforming growth factor beta stimulus	30/7251	72/31861	0.00034501	0.00480131
28	GO:0030834	BP	regulation of actin filament depolymerization	28/7251	66/31861	0.00034779	0.00483055
28	GO:0051058	BP	negative regulation of small GTPase mediated signal transduction	28/7251	66/31861	0.00034779	0.00483055
28	GO:0030279	BP	negative regulation of ossification	28/7251	66/31861	0.00034779	0.00483055
27	GO:0002718	BP	regulation of cytokine production involved in immune response	27/7251	62/31861	0.000350355	0.00485521
180	GO:0070925	BP	organelle assembly	180/7251	624/31861	0.000352068	0.00485521
10	GO:0060997	BP	dendritic spine morphogenesis	10/7251	15/31861	0.000352071	0.00485521
10	GO:0030208	BP	dermatan sulfate biosynthetic process	10/7251	15/31861	0.000352071	0.00485521
10	GO:0010715	BP	regulation of extracellular matrix disassembly	10/7251	15/31861	0.000352071	0.00485521
10	GO:0002693	BP	positive regulation of cellular extravasation	10/7251	15/31861	0.000352071	0.00485521
10	GO:0071295	BP	cellular response to vitamin	10/7251	15/31861	0.000352071	0.00485521
27	GO:0016328	CC	lateral plasma membrane	27/7251	62/31861	0.000350355	0.00485521
10	GO:0030673	CC	axolemma	10/7251	15/31861	0.000352071	0.00485521
203	GO:0008134	MF	transcription factor binding	203/7251	713/31861	0.000349993	0.00485521
76	GO:0070302	BP	regulation of stress-activated protein kinase signaling cascade	76/7251	230/31861	0.000355169	0.00488784
38	GO:0045621	BP	positive regulation of lymphocyte differentiation	38/7251	97/31861	0.000355354	0.00488784
38	GO:0000910	BP	cytokinesis	38/7251	97/31861	0.000355354	0.00488784
38	GO:0061640	BP	cytoskeleton-dependent cytokinesis	38/7251	97/31861	0.000355354	0.00488784
36	GO:0048814	BP	regulation of dendrite morphogenesis	36/7251	91/31861	0.00036818	0.00505123
48	GO:0120161	BP	regulation of cold-induced thermogenesis	48/7251	132/31861	0.000369518	0.00506632
12	GO:0045655	BP	regulation of monocyte differentiation	12/7251	20/31861	0.000371606	0.00507862
12	GO:0110111	BP	negative regulation of animal organ morphogenesis	12/7251	20/31861	0.000371606	0.00507862
12	GO:0046639	BP	negative regulation of alpha-beta T cell differentiation	12/7251	20/31861	0.000371606	0.00507862
12	GO:0045992	BP	negative regulation of embryonic development	12/7251	20/31861	0.000371606	0.00507862
12	GO:0061005	BP	cell differentiation involved in kidney development	12/7251	20/31861	0.000371606	0.00507862
71	GO:0072659	BP	protein localization to plasma membrane	71/7251	212/31861	0.000375311	0.00512596
53	GO:0016247	MF	channel regulator activity	53/7251	149/31861	0.000379731	0.00518301
34	GO:0001654	BP	eye development	34/7251	85/31861	0.000382745	0.00521978
15	GO:1904031	BP	positive regulation of cyclin-dependent protein kinase activity	15/7251	28/31861	0.000383404	0.00521978
15	GO:0040019	BP	positive regulation of embryonic development	15/7251	28/31861	0.000383404	0.00521978
15	GO:0000083	BP	regulation of transcription involved in G1/S transition of mitotic cell cycle	15/7251	28/31861	0.000383404	0.00521978
63	GO:0007596	BP	blood coagulation	63/7251	184/31861	0.000383955	0.00522395
25	GO:0030574	BP	collagen catabolic process	25/7251	57/31861	0.000392724	0.00533131
24	GO:0007269	BP	neurotransmitter secretion	24/7251	53/31861	0.000393346	0.00533131
24	GO:0001658	BP	branching involved in ureteric bud morphogenesis	24/7251	53/31861	0.000393346	0.00533131
24	GO:0010830	BP	regulation of myotube differentiation	24/7251	53/31861	0.000393346	0.00533131
21	GO:0048678	BP	response to axon injury	21/7251	44/31861	0.00039739	0.00537927
21	GO:0005160	MF	transforming growth factor beta receptor binding	21/7251	44/31861	0.00039739	0.00537927
80	GO:0051604	BP	protein maturation	80/7251	245/31861	0.000403216	0.00545468
18	GO:0002062	BP	chondrocyte differentiation	18/7251	36/31861	0.000407739	0.00551236
27	GO:0006835	BP	dicarboxylic acid transport	27/7251	63/31861	0.000409543	0.00553324
22	GO:0002686	BP	negative regulation of leukocyte migration	22/7251	48/31861	0.000410976	0.00554908
42	GO:0046928	BP	regulation of neurotransmitter secretion	42/7251	112/31861	0.000411713	0.00555201
42	GO:0010595	BP	positive regulation of endothelial cell migration	42/7251	112/31861	0.000411713	0.00555201
29	GO:2001259	BP	positive regulation of cation channel activity	29/7251	69/31861	0.000425922	0.00572912
54	GO:0042113	BP	B cell activation	54/7251	152/31861	0.000426491	0.00573315
51	GO:0010212	BP	response to ionizing radiation	51/7251	143/31861	0.000429513	0.00577015
38	GO:0048588	BP	developmental cell growth	38/7251	99/31861	0.000438949	0.0058932
54	GO:0070588	BP	calcium ion transmembrane transport	54/7251	153/31861	0.000449099	0.00602568
47	GO:0031032	BP	actomyosin structure organization	47/7251	129/31861	0.000453634	0.00608269
24	GO:0045600	BP	positive regulation of fat cell differentiation	24/7251	54/31861	0.000461889	0.00618949
132	GO:0048232	BP	male gamete generation	132/7251	441/31861	0.000468312	0.00625772
9	GO:2001212	BP	regulation of vasculogenesis	9/7251	13/31861	0.000468742	0.00625772
9	GO:0060749	BP	mammary gland alveolus development	9/7251	13/31861	0.000468742	0.00625772
9	GO:1904889	BP	regulation of excitatory synapse assembly	9/7251	13/31861	0.000468742	0.00625772
9	GO:0032153	CC	cell division site	9/7251	13/31861	0.000468742	0.00625772
9	GO:0004065	MF	arylsulfatase activity	9/7251	13/31861	0.000468742	0.00625772
43	GO:0051101	BP	regulation of DNA binding	43/7251	115/31861	0.000471662	0.00629276
13	GO:0106030	BP	neuron projection fasciculation	13/7251	23/31861	0.000474084	0.00630928
13	GO:0015012	BP	heparan sulfate proteoglycan biosynthetic process	13/7251	23/31861	0.000474084	0.00630928
13	GO:0007413	BP	axonal fasciculation	13/7251	23/31861	0.000474084	0.00630928
13	GO:0140326	MF	ATPase-coupled intramembrane lipid transporter activity	13/7251	23/31861	0.000474084	0.00630928
107	GO:0051346	BP	negative regulation of hydrolase activity	107/7251	346/31861	0.000474797	0.00631272
21	GO:0042246	BP	tissue regeneration	21/7251	45/31861	0.000475527	0.00631272
21	GO:0071560	BP	cellular response to transforming growth factor beta stimulus	21/7251	45/31861	0.000475527	0.00631272
21	GO:0070888	MF	E-box binding	21/7251	45/31861	0.000475527	0.00631272
75	GO:0032872	BP	regulation of stress-activated MAPK cascade	75/7251	229/31861	0.000479437	0.00636068
33	GO:0055002	BP	striated muscle cell development	33/7251	82/31861	0.000484617	0.00641342
33	GO:0007565	BP	female pregnancy	33/7251	82/31861	0.000484617	0.00641342
33	GO:0061097	BP	regulation of protein tyrosine kinase activity	33/7251	82/31861	0.000484617	0.00641342
33	GO:0050764	BP	regulation of phagocytosis	33/7251	82/31861	0.000484617	0.00641342
31	GO:0001508	BP	action potential	31/7251	76/31861	0.000489177	0.00646575
104	GO:1903829	BP	positive regulation of cellular protein localization	104/7251	335/31861	0.000491147	0.00648375
29	GO:0048278	BP	vesicle docking	29/7251	70/31861	0.000494121	0.00651494
149	GO:0002791	BP	regulation of peptide secretion	149/7251	506/31861	0.000496091	0.00653687
27	GO:0008375	MF	acetylglucosaminyltransferase activity	27/7251	64/31861	0.000499703	0.00658041
65	GO:0050731	BP	positive regulation of peptidyl-tyrosine phosphorylation	65/7251	192/31861	0.000505634	0.0066544
52	GO:0009306	BP	protein secretion	52/7251	147/31861	0.000506057	0.00665586
39	GO:0000018	BP	regulation of DNA recombination	39/7251	102/31861	0.000506554	0.00665828
41	GO:0019897	CC	extrinsic component of plasma membrane	41/7251	109/31861	0.000510466	0.00670557
331	GO:0006952	BP	defense response	331/7251	1229/31861	0.000514817	0.00675855
11	GO:0045446	BP	endothelial cell differentiation	11/7251	18/31861	0.00052842	0.00691359
11	GO:0110150	BP	negative regulation of biomineralization	11/7251	18/31861	0.00052842	0.00691359
11	GO:0043371	BP	negative regulation of CD4-positive, alpha-beta T cell differentiation	11/7251	18/31861	0.00052842	0.00691359
11	GO:0070168	BP	negative regulation of biomineral tissue development	11/7251	18/31861	0.00052842	0.00691359
11	GO:1905809	BP	negative regulation of synapse organization	11/7251	18/31861	0.00052842	0.00691359
68	GO:0019887	MF	protein kinase regulator activity	68/7251	203/31861	0.000528572	0.00691359
19	GO:0140115	BP	export across plasma membrane	19/7251	40/31861	0.000532232	0.00694868
19	GO:0045332	BP	phospholipid translocation	19/7251	40/31861	0.000532232	0.00694868
19	GO:0005109	MF	frizzled binding	19/7251	40/31861	0.000532232	0.00694868
138	GO:0005667	CC	transcription regulator complex	138/7251	465/31861	0.000532915	0.00695333
62	GO:0007626	BP	locomotory behavior	62/7251	183/31861	0.000536696	0.00699839
33	GO:0007009	BP	plasma membrane organization	33/7251	83/31861	0.000539942	0.0070364
127	GO:0004857	MF	enzyme inhibitor activity	127/7251	423/31861	0.00055093	0.00717083
380	GO:0099080	CC	supramolecular complex	380/7251	1431/31861	0.00055351	0.00720002
18	GO:0060291	BP	long-term synaptic potentiation	18/7251	37/31861	0.000556366	0.00721732
18	GO:1902229	BP	regulation of intrinsic apoptotic signaling pathway in response to DNA damage	18/7251	37/31861	0.000556366	0.00721732
18	GO:0030865	BP	cortical cytoskeleton organization	18/7251	37/31861	0.000556366	0.00721732
14	GO:0032201	BP	telomere maintenance via semi-conservative replication	14/7251	26/31861	0.00056015	0.00725982
109	GO:0019932	BP	second-messenger-mediated signaling	109/7251	355/31861	0.00056114	0.00726823
31	GO:0045807	BP	positive regulation of endocytosis	31/7251	77/31861	0.000565602	0.00732158
53	GO:0071375	BP	cellular response to peptide hormone stimulus	53/7251	150/31861	0.000566955	0.00733019
53	GO:0050773	BP	regulation of dendrite development	53/7251	150/31861	0.000566955	0.00733019
24	GO:0060337	BP	type I interferon signaling pathway	24/7251	55/31861	0.000570899	0.0073767
63	GO:0050817	BP	coagulation	63/7251	186/31861	0.00057291	0.00739821
46	GO:0051384	BP	response to glucocorticoid	46/7251	126/31861	0.000574054	0.00740849
35	GO:0051591	BP	response to cAMP	35/7251	90/31861	0.000579007	0.00746338
35	GO:0035579	CC	specific granule membrane	35/7251	90/31861	0.000579007	0.00746338
26	GO:0045685	BP	regulation of glial cell differentiation	26/7251	61/31861	0.000593666	0.00764771
8	GO:0051386	BP	regulation of neurotrophin TRK receptor signaling pathway	8/7251	11/31861	0.000602772	0.00773696
8	GO:0060740	BP	prostate gland epithelium morphogenesis	8/7251	11/31861	0.000602772	0.00773696
8	GO:0003184	BP	pulmonary valve morphogenesis	8/7251	11/31861	0.000602772	0.00773696
8	GO:0099550	BP	trans-synaptic signaling, modulating synaptic transmission	8/7251	11/31861	0.000602772	0.00773696
8	GO:0048787	CC	presynaptic active zone membrane	8/7251	11/31861	0.000602772	0.00773696
21	GO:0035088	BP	establishment or maintenance of apical/basal cell polarity	21/7251	46/31861	0.00060472	0.00775263
21	GO:0061245	BP	establishment or maintenance of bipolar cell polarity	21/7251	46/31861	0.00060472	0.00775263
55	GO:0002790	BP	peptide secretion	55/7251	159/31861	0.000609629	0.00775788
5	GO:0046133	BP	pyrimidine ribonucleoside catabolic process	5/7251	5/31861	0.000609859	0.00775788
5	GO:0001945	BP	lymph vessel development	5/7251	5/31861	0.000609859	0.00775788
5	GO:0046125	BP	pyrimidine deoxyribonucleoside metabolic process	5/7251	5/31861	0.000609859	0.00775788
5	GO:0003417	BP	growth plate cartilage development	5/7251	5/31861	0.000609859	0.00775788
5	GO:0071798	BP	response to prostaglandin D	5/7251	5/31861	0.000609859	0.00775788
5	GO:0071799	BP	cellular response to prostaglandin D stimulus	5/7251	5/31861	0.000609859	0.00775788
5	GO:0048752	BP	semicircular canal morphogenesis	5/7251	5/31861	0.000609859	0.00775788
5	GO:0003231	BP	cardiac ventricle development	5/7251	5/31861	0.000609859	0.00775788
5	GO:0051414	BP	response to cortisol	5/7251	5/31861	0.000609859	0.00775788
5	GO:0046104	BP	thymidine metabolic process	5/7251	5/31861	0.000609859	0.00775788
55	GO:0031514	CC	motile cilium	55/7251	159/31861	0.000609629	0.00775788
37	GO:0005249	MF	voltage-gated potassium channel activity	37/7251	97/31861	0.000607586	0.00775788
46	GO:0001101	BP	response to acid chemical	46/7251	127/31861	0.000612304	0.00778433
17	GO:0022602	BP	ovulation cycle process	17/7251	34/31861	0.000615614	0.00781243
17	GO:0086091	BP	regulation of heart rate by cardiac conduction	17/7251	34/31861	0.000615614	0.00781243
17	GO:0098815	BP	modulation of excitatory postsynaptic potential	17/7251	34/31861	0.000615614	0.00781243
33	GO:0045335	CC	phagocytic vesicle	33/7251	84/31861	0.000623487	0.00790765
15	GO:0045932	BP	negative regulation of muscle contraction	15/7251	29/31861	0.00062773	0.00794255
15	GO:0044331	BP	cell-cell adhesion mediated by cadherin	15/7251	29/31861	0.00062773	0.00794255
15	GO:0097421	BP	liver regeneration	15/7251	29/31861	0.00062773	0.00794255
15	GO:0002102	CC	podosome	15/7251	29/31861	0.00062773	0.00794255
44	GO:0002700	BP	regulation of production of molecular mediator of immune response	44/7251	120/31861	0.000629668	0.00796235
30	GO:0033116	CC	endoplasmic reticulum-Golgi intermediate compartment membrane	30/7251	73/31861	0.000632866	0.00799804
104	GO:0007018	BP	microtubule-based movement	104/7251	338/31861	0.000666455	0.00841754
46	GO:0043244	BP	regulation of protein-containing complex disassembly	46/7251	128/31861	0.000670099	0.00845857
130	GO:0007283	BP	spermatogenesis	130/7251	437/31861	0.000678677	0.00854597
23	GO:0071398	BP	cellular response to fatty acid	23/7251	52/31861	0.000679028	0.00854597
23	GO:0070252	BP	actin-mediated cell contraction	23/7251	52/31861	0.000679028	0.00854597
23	GO:0009101	BP	glycoprotein biosynthetic process	23/7251	52/31861	0.000679028	0.00854597
44	GO:0099055	CC	integral component of postsynaptic membrane	44/7251	121/31861	0.000683972	0.00860312
64	GO:0045766	BP	positive regulation of angiogenesis	64/7251	191/31861	0.000684771	0.00860809
32	GO:0032092	BP	positive regulation of protein binding	32/7251	80/31861	0.000686831	0.00862382
32	GO:0045639	BP	positive regulation of myeloid cell differentiation	32/7251	80/31861	0.000686831	0.00862382
12	GO:0002335	BP	mature B cell differentiation	12/7251	21/31861	0.000687696	0.00862451
12	GO:0061333	BP	renal tubule morphogenesis	12/7251	21/31861	0.000687696	0.00862451
155	GO:0004674	MF	protein serine/threonine kinase activity	155/7251	533/31861	0.00068866	0.00863153
36	GO:0001938	BP	positive regulation of endothelial cell proliferation	36/7251	93/31861	0.000693272	0.00868423
42	GO:0007043	BP	cell-cell junction assembly	42/7251	114/31861	0.000694425	0.00869357
38	GO:0008406	BP	gonad development	38/7251	100/31861	0.000700572	0.00876537
59	GO:0090090	BP	negative regulation of canonical Wnt signaling pathway	59/7251	173/31861	0.000703454	0.00879627
28	GO:0001578	BP	microtubule bundle formation	28/7251	68/31861	0.000707156	0.00882702
28	GO:0051057	BP	positive regulation of small GTPase mediated signal transduction	28/7251	68/31861	0.000707156	0.00882702
28	GO:0051966	BP	regulation of synaptic transmission, glutamatergic	28/7251	68/31861	0.000707156	0.00882702
20	GO:0045773	BP	positive regulation of axon extension	20/7251	43/31861	0.000709954	0.00885677
112	GO:0051052	BP	regulation of DNA metabolic process	112/7251	369/31861	0.000718955	0.00896382
7	GO:0030656	BP	regulation of vitamin metabolic process	7/7251	9/31861	0.000729462	0.00902096
7	GO:0048539	BP	bone marrow development	7/7251	9/31861	0.000729462	0.00902096
7	GO:0021602	BP	cranial nerve morphogenesis	7/7251	9/31861	0.000729462	0.00902096
7	GO:1905331	BP	negative regulation of morphogenesis of an epithelium	7/7251	9/31861	0.000729462	0.00902096
7	GO:0030038	BP	contractile actin filament bundle assembly	7/7251	9/31861	0.000729462	0.00902096
7	GO:0043149	BP	stress fiber assembly	7/7251	9/31861	0.000729462	0.00902096
7	GO:0060602	BP	branch elongation of an epithelium	7/7251	9/31861	0.000729462	0.00902096
7	GO:0061314	BP	Notch signaling involved in heart development	7/7251	9/31861	0.000729462	0.00902096
7	GO:0060351	BP	cartilage development involved in endochondral bone morphogenesis	7/7251	9/31861	0.000729462	0.00902096
7	GO:0038063	BP	collagen-activated tyrosine kinase receptor signaling pathway	7/7251	9/31861	0.000729462	0.00902096
7	GO:0032060	BP	bleb assembly	7/7251	9/31861	0.000729462	0.00902096
7	GO:0060986	BP	endocrine hormone secretion	7/7251	9/31861	0.000729462	0.00902096
7	GO:1990907	CC	beta-catenin-TCF complex	7/7251	9/31861	0.000729462	0.00902096
7	GO:0071936	MF	coreceptor activity involved in Wnt signaling pathway	7/7251	9/31861	0.000729462	0.00902096
82	GO:0046883	BP	regulation of hormone secretion	82/7251	257/31861	0.000736488	0.00910256
54	GO:0005200	MF	structural constituent of cytoskeleton	54/7251	156/31861	0.000742017	0.00916558
10	GO:0045445	BP	myoblast differentiation	10/7251	16/31861	0.000747053	0.00917992
10	GO:0002070	BP	epithelial cell maturation	10/7251	16/31861	0.000747053	0.00917992
10	GO:0014009	BP	glial cell proliferation	10/7251	16/31861	0.000747053	0.00917992
10	GO:0050995	BP	negative regulation of lipid catabolic process	10/7251	16/31861	0.000747053	0.00917992
10	GO:0035909	BP	aorta morphogenesis	10/7251	16/31861	0.000747053	0.00917992
10	GO:0045986	BP	negative regulation of smooth muscle contraction	10/7251	16/31861	0.000747053	0.00917992
10	GO:0050918	BP	positive chemotaxis	10/7251	16/31861	0.000747053	0.00917992
59	GO:0140375	MF	immune receptor activity	59/7251	174/31861	0.000746559	0.00917992
52	GO:0030534	BP	adult behavior	52/7251	148/31861	0.000751787	0.00922215
52	GO:0071692	BP	protein localization to extracellular region	52/7251	148/31861	0.000751787	0.00922215
52	GO:0035592	BP	establishment of protein localization to extracellular region	52/7251	148/31861	0.000751787	0.00922215
32	GO:0050810	BP	regulation of steroid biosynthetic process	32/7251	81/31861	0.000760527	0.009324
551	GO:0071705	BP	nitrogen compound transport	551/7251	2139/31861	0.000763659	0.00935702
180	GO:0002694	BP	regulation of leukocyte activation	180/7251	632/31861	0.000777832	0.0095059
6	GO:0099545	BP	trans-synaptic signaling by trans-synaptic complex	6/7251	7/31861	0.000781736	0.0095059
6	GO:2000096	BP	positive regulation of Wnt signaling pathway, planar cell polarity pathway	6/7251	7/31861	0.000781736	0.0095059
6	GO:2000391	BP	positive regulation of neutrophil extravasation	6/7251	7/31861	0.000781736	0.0095059
6	GO:0051823	BP	regulation of synapse structural plasticity	6/7251	7/31861	0.000781736	0.0095059
6	GO:0019800	BP	peptide cross-linking via chondroitin 4-sulfate glycosaminoglycan	6/7251	7/31861	0.000781736	0.0095059
6	GO:0032534	BP	regulation of microvillus assembly	6/7251	7/31861	0.000781736	0.0095059
6	GO:0003416	BP	endochondral bone growth	6/7251	7/31861	0.000781736	0.0095059
6	GO:0006616	BP	SRP-dependent cotranslational protein targeting to membrane, translocation	6/7251	7/31861	0.000781736	0.0095059
6	GO:0044691	BP	tooth eruption	6/7251	7/31861	0.000781736	0.0095059
6	GO:0014807	BP	regulation of somitogenesis	6/7251	7/31861	0.000781736	0.0095059
18	GO:0033628	BP	regulation of cell adhesion mediated by integrin	18/7251	38/31861	0.000782498	0.0095059
18	GO:0014075	BP	response to amine	18/7251	38/31861	0.000782498	0.0095059
79	GO:0030674	MF	protein-macromolecule adaptor activity	79/7251	247/31861	0.000777692	0.0095059
6	GO:0004720	MF	protein-lysine 6-oxidase activity	6/7251	7/31861	0.000781736	0.0095059
141	GO:0050708	BP	regulation of protein secretion	141/7251	480/31861	0.000795553	0.00965899
21	GO:0015807	BP	L-amino acid transport	21/7251	47/31861	0.000796914	0.0096691
34	GO:0032838	CC	plasma membrane bounded cell projection cytoplasm	34/7251	88/31861	0.000807284	0.0097847
106	GO:0045862	BP	positive regulation of proteolysis	106/7251	348/31861	0.000810094	0.00981318
13	GO:1903077	BP	negative regulation of protein localization to plasma membrane	13/7251	24/31861	0.000819461	0.00989293
13	GO:0001502	BP	cartilage condensation	13/7251	24/31861	0.000819461	0.00989293
13	GO:0021952	BP	central nervous system projection neuron axonogenesis	13/7251	24/31861	0.000819461	0.00989293
13	GO:0031258	CC	lamellipodium membrane	13/7251	24/31861	0.000819461	0.00989293
13	GO:0043548	MF	phosphatidylinositol 3-kinase binding	13/7251	24/31861	0.000819461	0.00989293
13	GO:0008484	MF	sulfuric ester hydrolase activity	13/7251	24/31861	0.000819461	0.00989293
17	GO:0009948	BP	anterior/posterior axis specification	17/7251	35/31861	0.000828017	0.00998491
17	GO:0051154	BP	negative regulation of striated muscle cell differentiation	17/7251	35/31861	0.000828017	0.00998491
23	GO:0003333	BP	amino acid transmembrane transport	23/7251	53/31861	0.000830332	0.0100072
50	GO:1903169	BP	regulation of calcium ion transmembrane transport	50/7251	142/31861	0.000838842	0.0100983
28	GO:1900034	BP	regulation of cellular response to heat	28/7251	69/31861	0.000844147	0.0101564
93	GO:0104004	BP	cellular response to environmental stimulus	93/7251	299/31861	0.0008454	0.01016
93	GO:0071214	BP	cellular response to abiotic stimulus	93/7251	299/31861	0.0008454	0.01016
100	GO:0031965	CC	nuclear membrane	100/7251	325/31861	0.000849292	0.0102011
38	GO:0030217	BP	T cell differentiation	38/7251	102/31861	0.000859164	0.0103138
32	GO:0120111	CC	neuron projection cytoplasm	32/7251	82/31861	0.00087254	0.0104568
41	GO:0071901	BP	negative regulation of protein serine/threonine kinase activity	41/7251	111/31861	0.000879279	0.0105316
27	GO:0050818	BP	regulation of coagulation	27/7251	65/31861	0.000886062	0.0106009
27	GO:0014910	BP	regulation of smooth muscle cell migration	27/7251	65/31861	0.000886062	0.0106009
20	GO:0061001	BP	regulation of dendritic spine morphogenesis	20/7251	44/31861	0.00089128	0.0106574
48	GO:0005262	MF	calcium channel activity	48/7251	135/31861	0.000892561	0.0106667
75	GO:0019207	MF	kinase regulator activity	75/7251	232/31861	0.000906164	0.0108232
14	GO:0060536	BP	cartilage morphogenesis	14/7251	27/31861	0.000920755	0.0109852
14	GO:0090543	CC	Flemming body	14/7251	27/31861	0.000920755	0.0109852
53	GO:0051302	BP	regulation of cell division	53/7251	153/31861	0.000923401	0.011001
43	GO:0014013	BP	regulation of gliogenesis	43/7251	119/31861	0.000923468	0.011001
81	GO:0031334	BP	positive regulation of protein-containing complex assembly	81/7251	255/31861	0.000923634	0.011001
16	GO:0072678	BP	T cell migration	16/7251	32/31861	0.000933728	0.0110965
16	GO:0042339	BP	keratan sulfate metabolic process	16/7251	32/31861	0.000933728	0.0110965
16	GO:0043516	BP	regulation of DNA damage response, signal transduction by p53 class mediator	16/7251	32/31861	0.000933728	0.0110965
16	GO:0021955	BP	central nervous system neuron axonogenesis	16/7251	32/31861	0.000933728	0.0110965
63	GO:0018209	BP	peptidyl-serine modification	63/7251	190/31861	0.000938765	0.0111407
91	GO:0007268	BP	chemical synaptic transmission	91/7251	292/31861	0.000939013	0.0111407
91	GO:0098916	BP	anterograde trans-synaptic signaling	91/7251	292/31861	0.000939013	0.0111407
41	GO:0055037	CC	recycling endosome	41/7251	112/31861	0.000943761	0.0111908
84	GO:0008237	MF	metallopeptidase activity	84/7251	267/31861	0.00094955	0.0112531
171	GO:0005975	BP	carbohydrate metabolic process	171/7251	599/31861	0.000958616	0.0113497
39	GO:0051282	BP	regulation of sequestering of calcium ion	39/7251	105/31861	0.000958763	0.0113497
50	GO:0045580	BP	regulation of T cell differentiation	50/7251	144/31861	0.0009696	0.0114716
31	GO:0030330	BP	DNA damage response, signal transduction by p53 class mediator	31/7251	78/31861	0.000971581	0.0114887
46	GO:0009411	BP	response to UV	46/7251	129/31861	0.000991577	0.0117069
56	GO:0000075	BP	cell cycle checkpoint	56/7251	164/31861	0.00099332	0.0117069
11	GO:0072078	BP	nephron tubule morphogenesis	11/7251	19/31861	0.000997169	0.0117069
11	GO:0046823	BP	negative regulation of nucleocytoplasmic transport	11/7251	19/31861	0.000997169	0.0117069
11	GO:0000076	BP	DNA replication checkpoint	11/7251	19/31861	0.000997169	0.0117069
11	GO:0072088	BP	nephron epithelium morphogenesis	11/7251	19/31861	0.000997169	0.0117069
11	GO:0014031	BP	mesenchymal cell development	11/7251	19/31861	0.000997169	0.0117069
11	GO:0048670	BP	regulation of collateral sprouting	11/7251	19/31861	0.000997169	0.0117069
11	GO:0098945	CC	intrinsic component of presynaptic active zone membrane	11/7251	19/31861	0.000997169	0.0117069
11	GO:0016641	MF	oxidoreductase activity, acting on the CH-NH2 group of donors, oxygen as acceptor	11/7251	19/31861	0.000997169	0.0117069
11	GO:0016864	MF	intramolecular oxidoreductase activity, transposing S-S bonds	11/7251	19/31861	0.000997169	0.0117069
11	GO:0003756	MF	protein disulfide isomerase activity	11/7251	19/31861	0.000997169	0.0117069
22	GO:0036297	BP	interstrand cross-link repair	22/7251	50/31861	0.000998823	0.0117069
22	GO:0045670	BP	regulation of osteoclast differentiation	22/7251	50/31861	0.000998823	0.0117069
22	GO:0005070	MF	obsolete SH3/SH2 adaptor activity	22/7251	50/31861	0.000998823	0.0117069
25	GO:0006687	BP	glycosphingolipid metabolic process	25/7251	60/31861	0.00103076	0.0120746
9	GO:0007221	BP	positive regulation of transcription of Notch receptor target	9/7251	14/31861	0.00104683	0.0121892
9	GO:1901626	BP	regulation of postsynaptic membrane organization	9/7251	14/31861	0.00104683	0.0121892
9	GO:0045006	BP	DNA deamination	9/7251	14/31861	0.00104683	0.0121892
9	GO:0001516	BP	prostaglandin biosynthetic process	9/7251	14/31861	0.00104683	0.0121892
9	GO:0060394	BP	negative regulation of pathway-restricted SMAD protein phosphorylation	9/7251	14/31861	0.00104683	0.0121892
9	GO:0042989	BP	sequestering of actin monomers	9/7251	14/31861	0.00104683	0.0121892
9	GO:0001702	BP	gastrulation with mouth forming second	9/7251	14/31861	0.00104683	0.0121892
9	GO:0046457	BP	prostanoid biosynthetic process	9/7251	14/31861	0.00104683	0.0121892
9	GO:0060192	BP	negative regulation of lipase activity	9/7251	14/31861	0.00104683	0.0121892
9	GO:1900451	BP	positive regulation of glutamate receptor signaling pathway	9/7251	14/31861	0.00104683	0.0121892
9	GO:0017154	MF	semaphorin receptor activity	9/7251	14/31861	0.00104683	0.0121892
46	GO:0000086	BP	G2/M transition of mitotic cell cycle	46/7251	130/31861	0.00106139	0.0123471
19	GO:0002720	BP	positive regulation of cytokine production involved in immune response	19/7251	41/31861	0.00106213	0.0123471
19	GO:0045197	BP	establishment or maintenance of epithelial cell apical/basal polarity	19/7251	41/31861	0.00106213	0.0123471
86	GO:0060271	BP	cilium assembly	86/7251	274/31861	0.00107434	0.0124823
24	GO:0050922	BP	negative regulation of chemotaxis	24/7251	56/31861	0.00109755	0.0127449
44	GO:0031644	BP	regulation of nervous system process	44/7251	123/31861	0.00110746	0.0128461
51	GO:0004896	MF	cytokine receptor activity	51/7251	148/31861	0.00111424	0.0129176
56	GO:0070304	BP	positive regulation of stress-activated protein kinase signaling cascade	56/7251	166/31861	0.00111795	0.0129466
56	GO:0032874	BP	positive regulation of stress-activated MAPK cascade	56/7251	166/31861	0.00111795	0.0129466
29	GO:0060415	BP	muscle tissue morphogenesis	29/7251	73/31861	0.00113002	0.0130793
68	GO:0006643	BP	membrane lipid metabolic process	68/7251	208/31861	0.0011373	0.0131564
17	GO:0016486	BP	peptide hormone processing	17/7251	36/31861	0.00115305	0.0132953
17	GO:2000249	BP	regulation of actin cytoskeleton reorganization	17/7251	36/31861	0.00115305	0.0132953
17	GO:0010971	BP	positive regulation of G2/M transition of mitotic cell cycle	17/7251	36/31861	0.00115305	0.0132953
17	GO:2001239	BP	regulation of extrinsic apoptotic signaling pathway in absence of ligand	17/7251	36/31861	0.00115305	0.0132953
17	GO:0140448	BP	signaling receptor ligand precursor processing	17/7251	36/31861	0.00115305	0.0132953
17	GO:0030285	CC	integral component of synaptic vesicle membrane	17/7251	36/31861	0.00115305	0.0132953
35	GO:0002244	BP	hematopoietic progenitor cell differentiation	35/7251	93/31861	0.00115736	0.0133234
35	GO:0008593	BP	regulation of Notch signaling pathway	35/7251	93/31861	0.00115736	0.0133234
35	GO:0030665	CC	clathrin-coated vesicle membrane	35/7251	93/31861	0.00115736	0.0133234
20	GO:0051899	BP	membrane depolarization	20/7251	45/31861	0.00116249	0.0133752
59	GO:1904950	BP	negative regulation of establishment of protein localization	59/7251	177/31861	0.00116932	0.0134466
57	GO:0071478	BP	cellular response to radiation	57/7251	169/31861	0.00119086	0.0136868
27	GO:0000281	BP	mitotic cytokinesis	27/7251	67/31861	0.00119739	0.013754
12	GO:0035265	BP	organ growth	12/7251	22/31861	0.00120057	0.013754
12	GO:2000463	BP	positive regulation of excitatory postsynaptic potential	12/7251	22/31861	0.00120057	0.013754
12	GO:0022616	BP	DNA strand elongation	12/7251	22/31861	0.00120057	0.013754
12	GO:0031954	BP	positive regulation of protein autophosphorylation	12/7251	22/31861	0.00120057	0.013754
12	GO:0030506	MF	ankyrin binding	12/7251	22/31861	0.00120057	0.013754
22	GO:0030301	BP	cholesterol transport	22/7251	51/31861	0.00120816	0.0138261
22	GO:0051310	BP	metaphase plate congression	22/7251	51/31861	0.00120816	0.0138261
52	GO:0032868	BP	response to insulin	52/7251	151/31861	0.00121336	0.0138781
31	GO:0030510	BP	regulation of BMP signaling pathway	31/7251	80/31861	0.00121907	0.013936
16	GO:0044295	CC	axonal growth cone	16/7251	33/31861	0.00123661	0.0141213
16	GO:0140303	MF	intramembrane lipid transporter activity	16/7251	33/31861	0.00123661	0.0141213
145	GO:0051249	BP	regulation of lymphocyte activation	145/7251	501/31861	0.00124198	0.0141603
42	GO:0072331	BP	signal transduction by p53 class mediator	42/7251	117/31861	0.00124377	0.0141603
68	GO:0006888	BP	endoplasmic reticulum to Golgi vesicle-mediated transport	68/7251	210/31861	0.00124401	0.0141603
68	GO:0070663	BP	regulation of leukocyte proliferation	68/7251	210/31861	0.00124401	0.0141603
42	GO:0099094	MF	ligand-gated cation channel activity	42/7251	117/31861	0.00124377	0.0141603
24	GO:0061351	BP	neural precursor cell proliferation	24/7251	57/31861	0.00124631	0.014179
47	GO:0071453	BP	cellular response to oxygen levels	47/7251	134/31861	0.00125074	0.0142142
47	GO:0007093	BP	mitotic cell cycle checkpoint	47/7251	134/31861	0.00125074	0.0142142
57	GO:0004222	MF	metalloendopeptidase activity	57/7251	170/31861	0.00125949	0.014306
109	GO:0052547	BP	regulation of peptidase activity	109/7251	363/31861	0.00128653	0.0145898
19	GO:0034204	BP	lipid translocation	19/7251	42/31861	0.00131583	0.0148983
19	GO:0001961	BP	positive regulation of cytokine-mediated signaling pathway	19/7251	42/31861	0.00131583	0.0148983
36	GO:1903825	BP	organic acid transmembrane transport	36/7251	96/31861	0.00133046	0.015048
36	GO:1905039	BP	carboxylic acid transmembrane transport	36/7251	96/31861	0.00133046	0.015048
63	GO:0017137	MF	Rab GTPase binding	63/7251	192/31861	0.00133954	0.0151426
75	GO:0005125	MF	cytokine activity	75/7251	236/31861	0.00135016	0.0152546
13	GO:0030215	MF	semaphorin receptor binding	13/7251	25/31861	0.00135318	0.0152806
32	GO:0002702	BP	positive regulation of production of molecular mediator of immune response	32/7251	83/31861	0.00141673	0.0159475
15	GO:0016628	MF	oxidoreductase activity, acting on the CH-CH group of donors, NAD or NADP as acceptor	15/7251	30/31861	0.00142306	0.0160104
38	GO:0042476	BP	odontogenesis	38/7251	104/31861	0.00142794	0.0160486
385	GO:0022857	MF	transmembrane transporter activity	385/7251	1468/31861	0.00142796	0.0160486
26	GO:0007368	BP	determination of left/right symmetry	26/7251	64/31861	0.00144421	0.0160945
10	GO:0097150	BP	neuronal stem cell population maintenance	10/7251	17/31861	0.00144458	0.0160945
10	GO:0046931	BP	pore complex assembly	10/7251	17/31861	0.00144458	0.0160945
10	GO:0048854	BP	brain morphogenesis	10/7251	17/31861	0.00144458	0.0160945
67	GO:0010594	BP	regulation of endothelial cell migration	67/7251	206/31861	0.00144561	0.0160945
8	GO:0055119	BP	relaxation of cardiac muscle	8/7251	12/31861	0.00144639	0.0160945
8	GO:0030950	BP	establishment or maintenance of actin cytoskeleton polarity	8/7251	12/31861	0.00144639	0.0160945
8	GO:1903960	BP	negative regulation of anion transmembrane transport	8/7251	12/31861	0.00144639	0.0160945
8	GO:0150052	BP	regulation of postsynapse assembly	8/7251	12/31861	0.00144639	0.0160945
8	GO:0098868	BP	bone growth	8/7251	12/31861	0.00144639	0.0160945
8	GO:0099150	BP	regulation of postsynaptic specialization assembly	8/7251	12/31861	0.00144639	0.0160945
8	GO:0070208	BP	protein heterotrimerization	8/7251	12/31861	0.00144639	0.0160945
8	GO:0002934	BP	desmosome organization	8/7251	12/31861	0.00144639	0.0160945
8	GO:0045198	BP	establishment of epithelial cell apical/basal polarity	8/7251	12/31861	0.00144639	0.0160945
26	GO:0005871	CC	kinesin complex	26/7251	64/31861	0.00144421	0.0160945
8	GO:0072687	CC	meiotic spindle	8/7251	12/31861	0.00144639	0.0160945
157	GO:0016887	MF	ATPase activity	157/7251	550/31861	0.00144608	0.0160945
8	GO:0035173	MF	histone kinase activity	8/7251	12/31861	0.00144639	0.0160945
8	GO:0071837	MF	HMG box domain binding	8/7251	12/31861	0.00144639	0.0160945
61	GO:0033500	BP	carbohydrate homeostasis	61/7251	185/31861	0.001461	0.0162401
61	GO:0042593	BP	glucose homeostasis	61/7251	185/31861	0.001461	0.0162401
96	GO:0006869	BP	lipid transport	96/7251	315/31861	0.00146197	0.0162424
76	GO:0051091	BP	positive regulation of DNA-binding transcription factor activity	76/7251	240/31861	0.00146969	0.0163128
21	GO:0099061	CC	integral component of postsynaptic density membrane	21/7251	48/31861	0.00146983	0.0163128
24	GO:0061045	BP	negative regulation of wound healing	24/7251	58/31861	0.00147943	0.0164108
30	GO:0002028	BP	regulation of sodium ion transport	30/7251	77/31861	0.00150087	0.0166313
30	GO:0005798	CC	Golgi-associated vesicle	30/7251	77/31861	0.00150087	0.0166313
108	GO:0005765	CC	lysosomal membrane	108/7251	360/31861	0.00152247	0.0168618
41	GO:1901989	BP	positive regulation of cell cycle phase transition	41/7251	114/31861	0.00155347	0.0171814
225	GO:0001817	BP	regulation of cytokine production	225/7251	821/31861	0.00155374	0.0171814
820	GO:0016740	MF	transferase activity	820/7251	3284/31861	0.00155266	0.0171814
108	GO:0098852	CC	lytic vacuole membrane	108/7251	361/31861	0.00155614	0.017199
32	GO:0008584	BP	male gonad development	32/7251	84/31861	0.00156013	0.0172342
46	GO:0043524	BP	negative regulation of neuron apoptotic process	46/7251	131/31861	0.00157913	0.017426
46	GO:0007612	BP	learning	46/7251	131/31861	0.00157913	0.017426
18	GO:1902751	BP	positive regulation of cell cycle G2/M phase transition	18/7251	39/31861	0.0015921	0.017515
34	GO:2001243	BP	negative regulation of intrinsic apoptotic signaling pathway	34/7251	91/31861	0.00159223	0.017515
34	GO:0060606	BP	tube closure	34/7251	91/31861	0.00159223	0.017515
28	GO:0099060	CC	integral component of postsynaptic specialization membrane	28/7251	71/31861	0.00159377	0.017515
28	GO:0000793	CC	condensed chromosome	28/7251	71/31861	0.00159377	0.017515
28	GO:0005801	CC	cis-Golgi network	28/7251	71/31861	0.00159377	0.017515
18	GO:0008378	MF	galactosyltransferase activity	18/7251	39/31861	0.0015921	0.017515
59	GO:2000045	BP	regulation of G1/S transition of mitotic cell cycle	59/7251	178/31861	0.0015975	0.017547
36	GO:0005496	MF	steroid binding	36/7251	98/31861	0.00160259	0.0175938
23	GO:0035690	BP	cellular response to drug	23/7251	54/31861	0.00160375	0.0175975
43	GO:0006275	BP	regulation of DNA replication	43/7251	122/31861	0.00160774	0.0176322
39	GO:0000725	BP	recombinational repair	39/7251	107/31861	0.00162228	0.0177734
39	GO:0015748	BP	organophosphate ester transport	39/7251	107/31861	0.00162228	0.0177734
46	GO:0044839	BP	cell cycle G2/M phase transition	46/7251	132/31861	0.00165799	0.0181367
51	GO:0016051	BP	carbohydrate biosynthetic process	51/7251	150/31861	0.00167405	0.018303
59	GO:2001257	BP	regulation of cation channel activity	59/7251	179/31861	0.00168017	0.0183604
113	GO:0032102	BP	negative regulation of response to external stimulus	113/7251	381/31861	0.00168176	0.0183658
54	GO:0051147	BP	regulation of muscle cell differentiation	54/7251	160/31861	0.00168306	0.0183658
48	GO:0046330	BP	positive regulation of JNK cascade	48/7251	140/31861	0.00168325	0.0183658
26	GO:0002460	BP	adaptive immune response based on somatic recombination of immune receptors built from immunoglobulin superfamily domains	26/7251	65/31861	0.00169658	0.0184663
26	GO:0009799	BP	specification of symmetry	26/7251	65/31861	0.00169658	0.0184663
26	GO:0009855	BP	determination of bilateral symmetry	26/7251	65/31861	0.00169658	0.0184663
19	GO:0030166	BP	proteoglycan biosynthetic process	19/7251	43/31861	0.00169765	0.0184663
19	GO:0051146	BP	striated muscle cell differentiation	19/7251	43/31861	0.00169765	0.0184663
26	GO:0005881	CC	cytoplasmic microtubule	26/7251	65/31861	0.00169658	0.0184663
16	GO:1901658	BP	glycosyl compound catabolic process	16/7251	34/31861	0.00170333	0.0184903
16	GO:0014911	BP	positive regulation of smooth muscle cell migration	16/7251	34/31861	0.00170333	0.0184903
16	GO:0045124	BP	regulation of bone resorption	16/7251	34/31861	0.00170333	0.0184903
16	GO:0030866	BP	cortical actin cytoskeleton organization	16/7251	34/31861	0.00170333	0.0184903
143	GO:1904951	BP	positive regulation of establishment of protein localization	143/7251	496/31861	0.0017063	0.0185131
39	GO:1902911	CC	protein kinase complex	39/7251	108/31861	0.00173007	0.0187519
21	GO:0060760	BP	positive regulation of response to cytokine stimulus	21/7251	49/31861	0.00175846	0.0190083
21	GO:0051496	BP	positive regulation of stress fiber assembly	21/7251	49/31861	0.00175846	0.0190083
11	GO:0030879	BP	mammary gland development	11/7251	20/31861	0.00176175	0.0190083
11	GO:0006516	BP	glycoprotein catabolic process	11/7251	20/31861	0.00176175	0.0190083
11	GO:1905332	BP	positive regulation of morphogenesis of an epithelium	11/7251	20/31861	0.00176175	0.0190083
11	GO:0036336	BP	dendritic cell migration	11/7251	20/31861	0.00176175	0.0190083
11	GO:0048048	BP	embryonic eye morphogenesis	11/7251	20/31861	0.00176175	0.0190083
11	GO:0061339	BP	establishment or maintenance of monopolar cell polarity	11/7251	20/31861	0.00176175	0.0190083
11	GO:0031528	CC	microvillus membrane	11/7251	20/31861	0.00176175	0.0190083
32	GO:0035264	BP	multicellular organism growth	32/7251	85/31861	0.00176969	0.019065
32	GO:0000775	CC	chromosome, centromeric region	32/7251	85/31861	0.00176969	0.019065
32	GO:0005622	CC	intracellular	32/7251	85/31861	0.00176969	0.019065
139	GO:0007276	BP	gamete generation	139/7251	482/31861	0.00177621	0.0191256
474	GO:0045184	BP	establishment of protein localization	474/7251	1840/31861	0.00178939	0.0192481
23	GO:0043010	BP	camera-type eye development	23/7251	55/31861	0.0018043	0.0193987
57	GO:0051224	BP	negative regulation of protein transport	57/7251	172/31861	0.0018287	0.0196512
25	GO:0046580	BP	negative regulation of Ras protein signal transduction	25/7251	61/31861	0.00183426	0.019701
15	GO:0033363	BP	secretory granule organization	15/7251	31/31861	0.00185381	0.0198909
60	GO:0009266	BP	response to temperature stimulus	60/7251	183/31861	0.00187131	0.0200383
42	GO:1905477	BP	positive regulation of protein localization to membrane	42/7251	118/31861	0.00187778	0.0200976
52	GO:0001894	BP	tissue homeostasis	52/7251	154/31861	0.00191245	0.0204481
52	GO:2000377	BP	regulation of reactive oxygen species metabolic process	52/7251	154/31861	0.00191245	0.0204481
29	GO:0046889	BP	positive regulation of lipid biosynthetic process	29/7251	74/31861	0.00193164	0.0206326
18	GO:0035282	BP	segmentation	18/7251	40/31861	0.00194583	0.0206899
18	GO:0048839	BP	inner ear development	18/7251	40/31861	0.00194583	0.0206899
7	GO:2000105	BP	positive regulation of DNA-dependent DNA replication	7/7251	10/31861	0.00195156	0.0206899
7	GO:0072282	BP	metanephric nephron tubule morphogenesis	7/7251	10/31861	0.00195156	0.0206899
7	GO:0010566	BP	regulation of ketone biosynthetic process	7/7251	10/31861	0.00195156	0.0206899
7	GO:0071415	BP	cellular response to purine-containing compound	7/7251	10/31861	0.00195156	0.0206899
7	GO:0090399	BP	replicative senescence	7/7251	10/31861	0.00195156	0.0206899
7	GO:0060231	BP	mesenchymal to epithelial transition	7/7251	10/31861	0.00195156	0.0206899
7	GO:0002430	BP	complement receptor mediated signaling pathway	7/7251	10/31861	0.00195156	0.0206899
7	GO:0098915	BP	membrane repolarization during ventricular cardiac muscle cell action potential	7/7251	10/31861	0.00195156	0.0206899
7	GO:0042555	CC	MCM complex	7/7251	10/31861	0.00195156	0.0206899
7	GO:0070700	MF	BMP receptor binding	7/7251	10/31861	0.00195156	0.0206899
7	GO:0005351	MF	carbohydrate:proton symporter activity	7/7251	10/31861	0.00195156	0.0206899
7	GO:0016670	MF	oxidoreductase activity, acting on a sulfur group of donors, oxygen as acceptor	7/7251	10/31861	0.00195156	0.0206899
7	GO:0036122	MF	BMP binding	7/7251	10/31861	0.00195156	0.0206899
35	GO:1901184	BP	regulation of ERBB signaling pathway	35/7251	95/31861	0.00196898	0.0208641
137	GO:0001819	BP	positive regulation of cytokine production	137/7251	475/31861	0.00197736	0.0209425
33	GO:0001843	BP	neural tube closure	33/7251	88/31861	0.00198308	0.020951
33	GO:0046620	BP	regulation of organ growth	33/7251	88/31861	0.00198308	0.020951
33	GO:0007179	BP	transforming growth factor beta receptor signaling pathway	33/7251	88/31861	0.00198308	0.020951
33	GO:0022404	BP	molting cycle process	33/7251	88/31861	0.00198308	0.020951
33	GO:0022405	BP	hair cycle process	33/7251	88/31861	0.00198308	0.020951
12	GO:0043277	BP	apoptotic cell clearance	12/7251	23/31861	0.0019931	0.0210361
12	GO:0061028	BP	establishment of endothelial barrier	12/7251	23/31861	0.0019931	0.0210361
63	GO:1903046	BP	meiotic cell cycle process	63/7251	195/31861	0.0019961	0.0210573
61	GO:0000278	BP	mitotic cell cycle	61/7251	187/31861	0.00208359	0.0219069
9	GO:0051043	BP	regulation of membrane protein ectodomain proteolysis	9/7251	15/31861	0.00208897	0.0219069
9	GO:0010544	BP	negative regulation of platelet activation	9/7251	15/31861	0.00208897	0.0219069
9	GO:0045623	BP	negative regulation of T-helper cell differentiation	9/7251	15/31861	0.00208897	0.0219069
9	GO:0018158	BP	protein oxidation	9/7251	15/31861	0.00208897	0.0219069
9	GO:0060444	BP	branching involved in mammary gland duct morphogenesis	9/7251	15/31861	0.00208897	0.0219069
9	GO:0070293	BP	renal absorption	9/7251	15/31861	0.00208897	0.0219069
9	GO:0030140	CC	trans-Golgi network transport vesicle	9/7251	15/31861	0.00208897	0.0219069
9	GO:0050431	MF	transforming growth factor beta binding	9/7251	15/31861	0.00208897	0.0219069
9	GO:0004675	MF	transmembrane receptor protein serine/threonine kinase activity	9/7251	15/31861	0.00208897	0.0219069
9	GO:0017081	MF	chloride channel regulator activity	9/7251	15/31861	0.00208897	0.0219069
64	GO:0032944	BP	regulation of mononuclear cell proliferation	64/7251	198/31861	0.00209568	0.0219665
29	GO:0034103	BP	regulation of tissue remodeling	29/7251	75/31861	0.00210204	0.0220223
23	GO:0005905	CC	clathrin-coated pit	23/7251	56/31861	0.00212204	0.0222101
23	GO:0035577	CC	azurophil granule membrane	23/7251	56/31861	0.00212204	0.0222101
90	GO:0051656	BP	establishment of organelle localization	90/7251	296/31861	0.00214539	0.0224435
101	GO:0008202	BP	steroid metabolic process	101/7251	338/31861	0.00215402	0.0225116
101	GO:0030246	MF	carbohydrate binding	101/7251	338/31861	0.00215402	0.0225116
14	GO:0090022	BP	regulation of neutrophil chemotaxis	14/7251	28/31861	0.00217978	0.0226808
14	GO:0001885	BP	endothelial cell development	14/7251	28/31861	0.00217978	0.0226808
14	GO:0085029	BP	extracellular matrix assembly	14/7251	28/31861	0.00217978	0.0226808
14	GO:0001707	BP	mesoderm formation	14/7251	28/31861	0.00217978	0.0226808
14	GO:0061099	BP	negative regulation of protein tyrosine kinase activity	14/7251	28/31861	0.00217978	0.0226808
14	GO:2000515	BP	negative regulation of CD4-positive, alpha-beta T cell activation	14/7251	28/31861	0.00217978	0.0226808
14	GO:0018146	BP	keratan sulfate biosynthetic process	14/7251	28/31861	0.00217978	0.0226808
14	GO:1902230	BP	negative regulation of intrinsic apoptotic signaling pathway in response to DNA damage	14/7251	28/31861	0.00217978	0.0226808
14	GO:0098641	MF	cadherin binding involved in cell-cell adhesion	14/7251	28/31861	0.00217978	0.0226808
35	GO:0033045	BP	regulation of sister chromatid segregation	35/7251	96/31861	0.00218095	0.0226819
64	GO:1902806	BP	regulation of cell cycle G1/S phase transition	64/7251	199/31861	0.00218892	0.0227425
64	GO:0090276	BP	regulation of peptide hormone secretion	64/7251	199/31861	0.00218892	0.0227425
45	GO:0070851	MF	growth factor receptor binding	45/7251	130/31861	0.0021917	0.0227604
38	GO:0000724	BP	double-strand break repair via homologous recombination	38/7251	105/31861	0.00219428	0.022776
102	GO:0052548	BP	regulation of endopeptidase activity	102/7251	342/31861	0.00226959	0.0235349
53	GO:0009267	BP	cellular response to starvation	53/7251	159/31861	0.00228309	0.0236633
284	GO:0099512	CC	supramolecular fiber	284/7251	1065/31861	0.0022934	0.0237472
284	GO:0099081	CC	supramolecular polymer	284/7251	1065/31861	0.0022934	0.0237472
59	GO:0051262	BP	protein tetramerization	59/7251	180/31861	0.00229872	0.0237906
22	GO:0015918	BP	sterol transport	22/7251	52/31861	0.00234084	0.0242148
45	GO:0009582	BP	detection of abiotic stimulus	45/7251	131/31861	0.0023458	0.0242543
48	GO:0002706	BP	regulation of lymphocyte mediated immunity	48/7251	141/31861	0.00235814	0.0243701
29	GO:0007272	BP	ensheathment of neurons	29/7251	76/31861	0.0023663	0.024419
29	GO:0008366	BP	axon ensheathment	29/7251	76/31861	0.0023663	0.024419
29	GO:0046332	MF	SMAD binding	29/7251	76/31861	0.0023663	0.024419
17	GO:0000186	BP	activation of MAPKK activity	17/7251	37/31861	0.00239087	0.0246606
25	GO:0048747	BP	muscle fiber development	25/7251	63/31861	0.00240079	0.0247509
137	GO:0051047	BP	positive regulation of secretion	137/7251	477/31861	0.0024276	0.0250152
31	GO:0055038	CC	recycling endosome membrane	31/7251	83/31861	0.00243805	0.0251107
18	GO:0031952	BP	regulation of protein autophosphorylation	18/7251	41/31861	0.00248194	0.0255381
18	GO:0007159	BP	leukocyte cell-cell adhesion	18/7251	41/31861	0.00248194	0.0255381
51	GO:2000241	BP	regulation of reproductive process	51/7251	152/31861	0.00248359	0.0255427
56	GO:0015293	MF	symporter activity	56/7251	171/31861	0.00249055	0.025602
34	GO:0060191	BP	regulation of lipase activity	34/7251	92/31861	0.00250011	0.0256878
41	GO:0090630	BP	activation of GTPase activity	41/7251	116/31861	0.00250746	0.025751
6	GO:0030323	BP	respiratory tube development	6/7251	8/31861	0.00252042	0.0257632
6	GO:0046929	BP	negative regulation of neurotransmitter secretion	6/7251	8/31861	0.00252042	0.0257632
6	GO:0007077	BP	mitotic nuclear envelope disassembly	6/7251	8/31861	0.00252042	0.0257632
6	GO:0060600	BP	dichotomous subdivision of an epithelial terminal unit	6/7251	8/31861	0.00252042	0.0257632
6	GO:0021612	BP	facial nerve structural organization	6/7251	8/31861	0.00252042	0.0257632
6	GO:2000389	BP	regulation of neutrophil extravasation	6/7251	8/31861	0.00252042	0.0257632
15	GO:0048538	BP	thymus development	15/7251	32/31861	0.00252315	0.0257632
15	GO:0007223	BP	Wnt signaling pathway, calcium modulating pathway	15/7251	32/31861	0.00252315	0.0257632
15	GO:0086001	BP	cardiac muscle cell action potential	15/7251	32/31861	0.00252315	0.0257632
6	GO:0016528	CC	sarcoplasm	6/7251	8/31861	0.00252042	0.0257632
6	GO:0098651	CC	basement membrane collagen trimer	6/7251	8/31861	0.00252042	0.0257632
6	GO:0008046	MF	axon guidance receptor activity	6/7251	8/31861	0.00252042	0.0257632
62	GO:0051607	BP	defense response to virus	62/7251	193/31861	0.00253197	0.0258409
20	GO:0050982	BP	detection of mechanical stimulus	20/7251	47/31861	0.00255982	0.0260627
20	GO:0031638	BP	zymogen activation	20/7251	47/31861	0.00255982	0.0260627
20	GO:0002260	BP	lymphocyte homeostasis	20/7251	47/31861	0.00255982	0.0260627
20	GO:1902041	BP	regulation of extrinsic apoptotic signaling pathway via death domain receptors	20/7251	47/31861	0.00255982	0.0260627
10	GO:0007492	BP	endoderm development	10/7251	18/31861	0.00258979	0.0262925
10	GO:0007263	BP	nitric oxide mediated signal transduction	10/7251	18/31861	0.00258979	0.0262925
10	GO:0043090	BP	amino acid import	10/7251	18/31861	0.00258979	0.0262925
10	GO:0014032	BP	neural crest cell development	10/7251	18/31861	0.00258979	0.0262925
10	GO:0060079	BP	excitatory postsynaptic potential	10/7251	18/31861	0.00258979	0.0262925
10	GO:1903421	BP	regulation of synaptic vesicle recycling	10/7251	18/31861	0.00258979	0.0262925
22	GO:0072431	BP	signal transduction involved in mitotic G1 DNA damage checkpoint	22/7251	53/31861	0.00260991	0.0264213
22	GO:1902400	BP	intracellular signal transduction involved in G1 DNA damage checkpoint	22/7251	53/31861	0.00260991	0.0264213
22	GO:0012507	CC	ER to Golgi transport vesicle membrane	22/7251	53/31861	0.00260991	0.0264213
22	GO:0015459	MF	potassium channel regulator activity	22/7251	53/31861	0.00260991	0.0264213
89	GO:0015291	MF	secondary active transmembrane transporter activity	89/7251	294/31861	0.00262128	0.0265238
24	GO:0030864	CC	cortical actin cytoskeleton	24/7251	59/31861	0.00263274	0.0266271
41	GO:0044703	BP	multi-organism reproductive process	41/7251	117/31861	0.00264063	0.0266447
4	GO:0072074	BP	kidney mesenchyme development	4/7251	4/31861	0.00268087	0.0266447
4	GO:0030167	BP	proteoglycan catabolic process	4/7251	4/31861	0.00268087	0.0266447
4	GO:0046087	BP	cytidine metabolic process	4/7251	4/31861	0.00268087	0.0266447
4	GO:0035426	BP	extracellular matrix-cell signaling	4/7251	4/31861	0.00268087	0.0266447
4	GO:1902292	BP	cell cycle DNA replication initiation	4/7251	4/31861	0.00268087	0.0266447
4	GO:0032344	BP	regulation of aldosterone metabolic process	4/7251	4/31861	0.00268087	0.0266447
4	GO:0060662	BP	salivary gland cavitation	4/7251	4/31861	0.00268087	0.0266447
4	GO:0032347	BP	regulation of aldosterone biosynthetic process	4/7251	4/31861	0.00268087	0.0266447
4	GO:1902809	BP	regulation of skeletal muscle fiber differentiation	4/7251	4/31861	0.00268087	0.0266447
4	GO:0009597	BP	detection of virus	4/7251	4/31861	0.00268087	0.0266447
4	GO:0031999	BP	negative regulation of fatty acid beta-oxidation	4/7251	4/31861	0.00268087	0.0266447
4	GO:2000407	BP	regulation of T cell extravasation	4/7251	4/31861	0.00268087	0.0266447
4	GO:0006216	BP	cytidine catabolic process	4/7251	4/31861	0.00268087	0.0266447
4	GO:0060605	BP	tube lumen cavitation	4/7251	4/31861	0.00268087	0.0266447
4	GO:0002158	BP	osteoclast proliferation	4/7251	4/31861	0.00268087	0.0266447
4	GO:0071603	BP	endothelial cell-cell adhesion	4/7251	4/31861	0.00268087	0.0266447
4	GO:0090210	BP	regulation of establishment of blood-brain barrier	4/7251	4/31861	0.00268087	0.0266447
4	GO:0035989	BP	tendon development	4/7251	4/31861	0.00268087	0.0266447
4	GO:0009972	BP	cytidine deamination	4/7251	4/31861	0.00268087	0.0266447
4	GO:0061181	BP	regulation of chondrocyte development	4/7251	4/31861	0.00268087	0.0266447
4	GO:0018916	BP	nitrobenzene metabolic process	4/7251	4/31861	0.00268087	0.0266447
4	GO:0033059	BP	cellular pigmentation	4/7251	4/31861	0.00268087	0.0266447
4	GO:1902975	BP	mitotic DNA replication initiation	4/7251	4/31861	0.00268087	0.0266447
4	GO:0021637	BP	trigeminal nerve structural organization	4/7251	4/31861	0.00268087	0.0266447
4	GO:0097118	BP	neuroligin clustering involved in postsynaptic membrane assembly	4/7251	4/31861	0.00268087	0.0266447
4	GO:1902315	BP	nuclear cell cycle DNA replication initiation	4/7251	4/31861	0.00268087	0.0266447
4	GO:0009128	BP	purine nucleoside monophosphate catabolic process	4/7251	4/31861	0.00268087	0.0266447
4	GO:0051964	BP	negative regulation of synapse assembly	4/7251	4/31861	0.00268087	0.0266447
4	GO:0098698	BP	postsynaptic specialization assembly	4/7251	4/31861	0.00268087	0.0266447
4	GO:1990769	CC	proximal neuron projection	4/7251	4/31861	0.00268087	0.0266447
4	GO:0098826	CC	endoplasmic reticulum tubular network membrane	4/7251	4/31861	0.00268087	0.0266447
4	GO:0008282	CC	inward rectifying potassium channel	4/7251	4/31861	0.00268087	0.0266447
4	GO:1904399	MF	heparan sulfate binding	4/7251	4/31861	0.00268087	0.0266447
4	GO:0050510	MF	N-acetylgalactosaminyl-proteoglycan 3-beta-glucuronosyltransferase activity	4/7251	4/31861	0.00268087	0.0266447
4	GO:0047115	MF	trans-1,2-dihydrobenzene-1,2-diol dehydrogenase activity	4/7251	4/31861	0.00268087	0.0266447
4	GO:0098639	MF	collagen binding involved in cell-matrix adhesion	4/7251	4/31861	0.00268087	0.0266447
76	GO:0030141	CC	secretory granule	76/7251	244/31861	0.00268813	0.0266935
90	GO:0044782	BP	cilium organization	90/7251	297/31861	0.00270615	0.02686
28	GO:1903035	BP	negative regulation of response to wounding	28/7251	72/31861	0.00271371	0.0269099
28	GO:0010965	BP	regulation of mitotic sister chromatid separation	28/7251	72/31861	0.00271371	0.0269099
32	GO:0002443	BP	leukocyte mediated immunity	32/7251	86/31861	0.0027279	0.0270381
30	GO:0043242	BP	negative regulation of protein-containing complex disassembly	30/7251	79/31861	0.00274126	0.0271326
30	GO:2001237	BP	negative regulation of extrinsic apoptotic signaling pathway	30/7251	79/31861	0.00274126	0.0271326
30	GO:0060170	CC	ciliary membrane	30/7251	79/31861	0.00274126	0.0271326
44	GO:0099106	MF	ion channel regulator activity	44/7251	127/31861	0.00276179	0.0273231
63	GO:0050670	BP	regulation of lymphocyte proliferation	63/7251	197/31861	0.00276775	0.0273694
14	GO:0045880	BP	positive regulation of smoothened signaling pathway	14/7251	29/31861	0.00279042	0.0275807
26	GO:0042692	BP	muscle cell differentiation	26/7251	66/31861	0.0028248	0.0278818
26	GO:1902099	BP	regulation of metaphase/anaphase transition of cell cycle	26/7251	66/31861	0.0028248	0.0278818
26	GO:0048017	BP	inositol lipid-mediated signaling	26/7251	66/31861	0.0028248	0.0278818
87	GO:0016054	BP	organic acid catabolic process	87/7251	286/31861	0.00283405	0.0279473
87	GO:0046395	BP	carboxylic acid catabolic process	87/7251	286/31861	0.00283405	0.0279473
17	GO:0003073	BP	regulation of systemic arterial blood pressure	17/7251	38/31861	0.00288209	0.0283685
17	GO:0060078	BP	regulation of postsynaptic membrane potential	17/7251	38/31861	0.00288209	0.0283685
17	GO:0015298	MF	solute:cation antiporter activity	17/7251	38/31861	0.00288209	0.0283685
64	GO:0042594	BP	response to starvation	64/7251	200/31861	0.00292366	0.0286608
24	GO:0099601	BP	regulation of neurotransmitter receptor activity	24/7251	60/31861	0.00293441	0.0286608
28	GO:1901880	BP	negative regulation of protein depolymerization	28/7251	73/31861	0.00293725	0.0286608
61	GO:0042445	BP	hormone metabolic process	61/7251	189/31861	0.00294003	0.0286608
11	GO:0010640	BP	regulation of platelet-derived growth factor receptor signaling pathway	11/7251	21/31861	0.0029432	0.0286608
11	GO:0072175	BP	epithelial tube formation	11/7251	21/31861	0.0029432	0.0286608
34	GO:1901992	BP	positive regulation of mitotic cell cycle phase transition	34/7251	94/31861	0.00296035	0.0286608
5	GO:1900165	BP	negative regulation of interleukin-6 secretion	5/7251	6/31861	0.00296556	0.0286608
5	GO:0046131	BP	pyrimidine ribonucleoside metabolic process	5/7251	6/31861	0.00296556	0.0286608
5	GO:0009202	BP	deoxyribonucleoside triphosphate biosynthetic process	5/7251	6/31861	0.00296556	0.0286608
5	GO:0010032	BP	meiotic chromosome condensation	5/7251	6/31861	0.00296556	0.0286608
5	GO:1902412	BP	regulation of mitotic cytokinesis	5/7251	6/31861	0.00296556	0.0286608
5	GO:0098597	BP	observational learning	5/7251	6/31861	0.00296556	0.0286608
5	GO:0098596	BP	imitative learning	5/7251	6/31861	0.00296556	0.0286608
5	GO:0039528	BP	cytoplasmic pattern recognition receptor signaling pathway in response to virus	5/7251	6/31861	0.00296556	0.0286608
5	GO:0003205	BP	cardiac chamber development	5/7251	6/31861	0.00296556	0.0286608
5	GO:0048745	BP	smooth muscle tissue development	5/7251	6/31861	0.00296556	0.0286608
5	GO:0060788	BP	ectodermal placode formation	5/7251	6/31861	0.00296556	0.0286608
5	GO:0034334	BP	adherens junction maintenance	5/7251	6/31861	0.00296556	0.0286608
5	GO:0014909	BP	smooth muscle cell migration	5/7251	6/31861	0.00296556	0.0286608
5	GO:0090385	BP	phagosome-lysosome fusion	5/7251	6/31861	0.00296556	0.0286608
5	GO:0043570	BP	maintenance of DNA repeat elements	5/7251	6/31861	0.00296556	0.0286608
5	GO:0042297	BP	vocal learning	5/7251	6/31861	0.00296556	0.0286608
5	GO:0034112	BP	positive regulation of homotypic cell-cell adhesion	5/7251	6/31861	0.00296556	0.0286608
5	GO:0048845	BP	venous blood vessel morphogenesis	5/7251	6/31861	0.00296556	0.0286608
5	GO:0001542	BP	ovulation from ovarian follicle	5/7251	6/31861	0.00296556	0.0286608
[truncated: 1,761 more rows]

## Sheet: GO 0001837
GO:0001837		epithelial to mesenchymal transition
gene id	gene name	gene description
ENSG00000002745	WNT16	Wnt family member 16 [Source:HGNC Symbol;Acc:HGNC:16267]
ENSG00000019549	SNAI2	snail family transcriptional repressor 2 [Source:HGNC Symbol;Acc:HGNC:11094]
ENSG00000069702	TGFBR3	transforming growth factor beta receptor 3 [Source:HGNC Symbol;Acc:HGNC:11774]
ENSG00000070814	TCOF1	treacle ribosome biogenesis factor 1 [Source:HGNC Symbol;Acc:HGNC:11654]
ENSG00000101447	FAM83D	family with sequence similarity 83 member D [Source:HGNC Symbol;Acc:HGNC:16122]
ENSG00000105329	TGFB1	transforming growth factor beta 1 [Source:HGNC Symbol;Acc:HGNC:11766]
ENSG00000106948	AKNA	AT-hook transcription factor [Source:HGNC Symbol;Acc:HGNC:24108]
ENSG00000108654	DDX5	DEAD-box helicase 5 [Source:HGNC Symbol;Acc:HGNC:2746]
ENSG00000115109	EPB41L5	erythrocyte membrane protein band 4.1 like 5 [Source:HGNC Symbol;Acc:HGNC:19819]
ENSG00000115310	RTN4	reticulon 4 [Source:HGNC Symbol;Acc:HGNC:14085]
ENSG00000115318	LOXL3	lysyl oxidase like 3 [Source:HGNC Symbol;Acc:HGNC:13869]
ENSG00000120149	MSX2	msh homeobox 2 [Source:HGNC Symbol;Acc:HGNC:7392]
ENSG00000124216	SNAI1	snail family transcriptional repressor 1 [Source:HGNC Symbol;Acc:HGNC:11128]
ENSG00000134013	LOXL2	lysyl oxidase like 2 [Source:HGNC Symbol;Acc:HGNC:6666]
ENSG00000137273	FOXF2	forkhead box F2 [Source:HGNC Symbol;Acc:HGNC:3810]
ENSG00000143537	ADAM15	ADAM metallopeptidase domain 15 [Source:HGNC Symbol;Acc:HGNC:193]
ENSG00000150593	PDCD4	programmed cell death 4 [Source:HGNC Symbol;Acc:HGNC:8763]
ENSG00000163132	MSX1	msh homeobox 1 [Source:HGNC Symbol;Acc:HGNC:7391]
ENSG00000163376	KBTBD8	kelch repeat and BTB domain containing 8 [Source:HGNC Symbol;Acc:HGNC:30691]
ENSG00000163508	EOMES	eomesodermin [Source:HGNC Symbol;Acc:HGNC:3372]
ENSG00000163909	HEYL	hes related family bHLH transcription factor with YRPW motif like [Source:HGNC Symbol;Acc:HGNC:4882]
ENSG00000164056	SPRY1	sprouty RTK signaling antagonist 1 [Source:HGNC Symbol;Acc:HGNC:11269]
ENSG00000164683	HEY1	hes related family bHLH transcription factor with YRPW motif 1 [Source:HGNC Symbol;Acc:HGNC:4880]
ENSG00000166197	NOLC1	nucleolar and coiled-body phosphoprotein 1 [Source:HGNC Symbol;Acc:HGNC:15608]
ENSG00000166292	TMEM100	transmembrane protein 100 [Source:HGNC Symbol;Acc:HGNC:25607]
ENSG00000169242	EFNA1	ephrin A1 [Source:HGNC Symbol;Acc:HGNC:3221]
ENSG00000170961	HAS2	hyaluronan synthase 2 [Source:HGNC Symbol;Acc:HGNC:4819]
ENSG00000183688	RFLNB	refilin B [Source:HGNC Symbol;Acc:HGNC:28705]
ENSG00000183691	NOG	noggin [Source:HGNC Symbol;Acc:HGNC:7866]
ENSG00000228748	------	novel transcript

## Sheet: GO 0032330
GO:0032330		regulation of chondrocyte differentiation
gene id	gene name	gene description
ENSG00000005073	HOXA11	homeobox A11 [Source:HGNC Symbol;Acc:HGNC:5101]
ENSG00000006747	SCIN	scinderin [Source:HGNC Symbol;Acc:HGNC:21695]
ENSG00000019549	SNAI2	snail family transcriptional repressor 2 [Source:HGNC Symbol;Acc:HGNC:11094]
ENSG00000077092	RARB	retinoic acid receptor beta [Source:HGNC Symbol;Acc:HGNC:9865]
ENSG00000087494	PTHLH	parathyroid hormone like hormone [Source:HGNC Symbol;Acc:HGNC:9607]
ENSG00000090863	GLG1	golgi glycoprotein 1 [Source:HGNC Symbol;Acc:HGNC:4316]
ENSG00000100399	CHADL	chondroadherin like [Source:HGNC Symbol;Acc:HGNC:25165]
ENSG00000104415	CCN4	cellular communication network factor 4 [Source:HGNC Symbol;Acc:HGNC:12769]
ENSG00000104447	TRPS1	transcriptional repressor GATA binding 1 [Source:HGNC Symbol;Acc:HGNC:12340]
ENSG00000109705	NKX3-2	NK3 homeobox 2 [Source:HGNC Symbol;Acc:HGNC:951]
ENSG00000110693	SOX6	SRY-box transcription factor 6 [Source:HGNC Symbol;Acc:HGNC:16421]
ENSG00000115380	EFEMP1	EGF containing fibulin extracellular matrix protein 1 [Source:HGNC Symbol;Acc:HGNC:3218]
ENSG00000118523	CCN2	cellular communication network factor 2 [Source:HGNC Symbol;Acc:HGNC:2500]
ENSG00000124813	RUNX2	RUNX family transcription factor 2 [Source:HGNC Symbol;Acc:HGNC:10472]
ENSG00000125965	GDF5	growth differentiation factor 5 [Source:HGNC Symbol;Acc:HGNC:4220]
ENSG00000134013	LOXL2	lysyl oxidase like 2 [Source:HGNC Symbol;Acc:HGNC:6666]
ENSG00000136378	ADAMTS7	ADAM metallopeptidase with thrombospondin type 1 motif 7 [Source:HGNC Symbol;Acc:HGNC:223]
ENSG00000138696	BMPR1B	bone morphogenetic protein receptor type 1B [Source:HGNC Symbol;Acc:HGNC:1077]
ENSG00000143816	WNT9A	Wnt family member 9A [Source:HGNC Symbol;Acc:HGNC:12778]
ENSG00000144320	LNPK	lunapark, ER junction formation factor [Source:HGNC Symbol;Acc:HGNC:21610]
ENSG00000151388	ADAMTS12	ADAM metallopeptidase with thrombospondin type 1 motif 12 [Source:HGNC Symbol;Acc:HGNC:14605]
ENSG00000153162	BMP6	bone morphogenetic protein 6 [Source:HGNC Symbol;Acc:HGNC:1073]
ENSG00000156466	GDF6	growth differentiation factor 6 [Source:HGNC Symbol;Acc:HGNC:4221]
ENSG00000162878	PKDCC	protein kinase domain containing, cytoplasmic [Source:HGNC Symbol;Acc:HGNC:25123]
ENSG00000165804	ZNF219	zinc finger protein 219 [Source:HGNC Symbol;Acc:HGNC:13011]
ENSG00000166923	GREM1	gremlin 1, DAN family BMP antagonist [Source:HGNC Symbol;Acc:HGNC:2001]
ENSG00000168646	AXIN2	axin 2 [Source:HGNC Symbol;Acc:HGNC:904]
ENSG00000178573	MAF	MAF bZIP transcription factor [Source:HGNC Symbol;Acc:HGNC:6776]
ENSG00000178882	RFLNA	refilin A [Source:HGNC Symbol;Acc:HGNC:27051]
ENSG00000183688	RFLNB	refilin B [Source:HGNC Symbol;Acc:HGNC:28705]
ENSG00000218052	ADAMTS7P4	ADAMTS7 pseudogene 4 [Source:HGNC Symbol;Acc:HGNC:49410]
ENSG00000274376	ADAMTS7P1	ADAMTS7 pseudogene 1 [Source:HGNC Symbol;Acc:HGNC:49407]

## Sheet: GO 0048762
GO:0048762	BP	mesenchymal cell differentiation
gene id	gene name	gene description
ENSG00000002745	WNT16	Wnt family member 16 [Source:HGNC Symbol;Acc:HGNC:16267]
ENSG00000018408	WWTR1	WW domain containing transcription regulator 1 [Source:HGNC Symbol;Acc:HGNC:24042]
ENSG00000019549	SNAI2	snail family transcriptional repressor 2 [Source:HGNC Symbol;Acc:HGNC:11094]
ENSG00000069702	TGFBR3	transforming growth factor beta receptor 3 [Source:HGNC Symbol;Acc:HGNC:11774]
ENSG00000070814	TCOF1	treacle ribosome biogenesis factor 1 [Source:HGNC Symbol;Acc:HGNC:11654]
ENSG00000101447	FAM83D	family with sequence similarity 83 member D [Source:HGNC Symbol;Acc:HGNC:16122]
ENSG00000105329	TGFB1	transforming growth factor beta 1 [Source:HGNC Symbol;Acc:HGNC:11766]
ENSG00000106948	AKNA	AT-hook transcription factor [Source:HGNC Symbol;Acc:HGNC:24108]
ENSG00000108654	DDX5	DEAD-box helicase 5 [Source:HGNC Symbol;Acc:HGNC:2746]
ENSG00000115109	EPB41L5	erythrocyte membrane protein band 4.1 like 5 [Source:HGNC Symbol;Acc:HGNC:19819]
ENSG00000115310	RTN4	reticulon 4 [Source:HGNC Symbol;Acc:HGNC:14085]
ENSG00000115318	LOXL3	lysyl oxidase like 3 [Source:HGNC Symbol;Acc:HGNC:13869]
ENSG00000118526	TCF21	transcription factor 21 [Source:HGNC Symbol;Acc:HGNC:11632]
ENSG00000120149	MSX2	msh homeobox 2 [Source:HGNC Symbol;Acc:HGNC:7392]
ENSG00000124216	SNAI1	snail family transcriptional repressor 1 [Source:HGNC Symbol;Acc:HGNC:11128]
ENSG00000134013	LOXL2	lysyl oxidase like 2 [Source:HGNC Symbol;Acc:HGNC:6666]
ENSG00000135914	HTR2B	5-hydroxytryptamine receptor 2B [Source:HGNC Symbol;Acc:HGNC:5294]
ENSG00000137273	FOXF2	forkhead box F2 [Source:HGNC Symbol;Acc:HGNC:3810]
ENSG00000143537	ADAM15	ADAM metallopeptidase domain 15 [Source:HGNC Symbol;Acc:HGNC:193]
ENSG00000143867	OSR1	odd-skipped related transcription factor 1 [Source:HGNC Symbol;Acc:HGNC:8111]
ENSG00000150593	PDCD4	programmed cell death 4 [Source:HGNC Symbol;Acc:HGNC:8763]
ENSG00000162998	FRZB	frizzled related protein [Source:HGNC Symbol;Acc:HGNC:3959]
ENSG00000163132	MSX1	msh homeobox 1 [Source:HGNC Symbol;Acc:HGNC:7391]
ENSG00000163376	KBTBD8	kelch repeat and BTB domain containing 8 [Source:HGNC Symbol;Acc:HGNC:30691]
ENSG00000163508	EOMES	eomesodermin [Source:HGNC Symbol;Acc:HGNC:3372]
ENSG00000163909	HEYL	hes related family bHLH transcription factor with YRPW motif like [Source:HGNC Symbol;Acc:HGNC:4882]
ENSG00000164056	SPRY1	sprouty RTK signaling antagonist 1 [Source:HGNC Symbol;Acc:HGNC:11269]
ENSG00000164188	RANBP3L	RAN binding protein 3 like [Source:HGNC Symbol;Acc:HGNC:26353]
ENSG00000164683	HEY1	hes related family bHLH transcription factor with YRPW motif 1 [Source:HGNC Symbol;Acc:HGNC:4880]
ENSG00000166197	NOLC1	nucleolar and coiled-body phosphoprotein 1 [Source:HGNC Symbol;Acc:HGNC:15608]
ENSG00000166292	TMEM100	transmembrane protein 100 [Source:HGNC Symbol;Acc:HGNC:25607]
ENSG00000169242	EFNA1	ephrin A1 [Source:HGNC Symbol;Acc:HGNC:3221]
ENSG00000170961	HAS2	hyaluronan synthase 2 [Source:HGNC Symbol;Acc:HGNC:4819]
ENSG00000183688	RFLNB	refilin B [Source:HGNC Symbol;Acc:HGNC:28705]
ENSG00000183691	NOG	noggin [Source:HGNC Symbol;Acc:HGNC:7866]
ENSG00000184675	AMER1	APC membrane recruitment protein 1 [Source:HGNC Symbol;Acc:HGNC:26837]
ENSG00000228748	------	novel transcript

## Sheet: GO 0048863
GO:0048863	BP	stem cell differentiation
gene id	gene name	gene description
ENSG00000005102	MEOX1	mesenchyme homeobox 1 [Source:HGNC Symbol;Acc:HGNC:7013]
ENSG00000104884	ERCC2	ERCC excision repair 2, TFIIH core complex helicase subunit [Source:HGNC Symbol;Acc:HGNC:3434]
ENSG00000105810	CDK6	cyclin dependent kinase 6 [Source:HGNC Symbol;Acc:HGNC:1777]
ENSG00000108671	PSMD11	proteasome 26S subunit, non-ATPase 11 [Source:HGNC Symbol;Acc:HGNC:9556]
ENSG00000119888	EPCAM	epithelial cell adhesion molecule [Source:HGNC Symbol;Acc:HGNC:11529]
ENSG00000120149	MSX2	msh homeobox 2 [Source:HGNC Symbol;Acc:HGNC:7392]
ENSG00000122592	HOXA7	homeobox A7 [Source:HGNC Symbol;Acc:HGNC:5108]
ENSG00000124813	RUNX2	RUNX family transcription factor 2 [Source:HGNC Symbol;Acc:HGNC:10472]
ENSG00000128886	ELL3	elongation factor for RNA polymerase II 3 [Source:HGNC Symbol;Acc:HGNC:23113]
ENSG00000129514	FOXA1	forkhead box A1 [Source:HGNC Symbol;Acc:HGNC:5021]
ENSG00000135914	HTR2B	5-hydroxytryptamine receptor 2B [Source:HGNC Symbol;Acc:HGNC:5294]
ENSG00000138083	SIX3	SIX homeobox 3 [Source:HGNC Symbol;Acc:HGNC:10889]
ENSG00000139515	PDX1	pancreatic and duodenal homeobox 1 [Source:HGNC Symbol;Acc:HGNC:6107]
ENSG00000143033	MTF2	metal response element binding transcription factor 2 [Source:HGNC Symbol;Acc:HGNC:29535]
ENSG00000143867	OSR1	odd-skipped related transcription factor 1 [Source:HGNC Symbol;Acc:HGNC:8111]
ENSG00000150625	GPM6A	glycoprotein M6A [Source:HGNC Symbol;Acc:HGNC:4460]
ENSG00000159640	ACE	angiotensin I converting enzyme [Source:HGNC Symbol;Acc:HGNC:2707]
ENSG00000162702	ZNF281	zinc finger protein 281 [Source:HGNC Symbol;Acc:HGNC:13075]
ENSG00000162998	FRZB	frizzled related protein [Source:HGNC Symbol;Acc:HGNC:3959]
ENSG00000163132	MSX1	msh homeobox 1 [Source:HGNC Symbol;Acc:HGNC:7391]
ENSG00000163508	EOMES	eomesodermin [Source:HGNC Symbol;Acc:HGNC:3372]
ENSG00000170374	SP7	Sp7 transcription factor [Source:HGNC Symbol;Acc:HGNC:17321]
ENSG00000175899	A2M	alpha-2-macroglobulin [Source:HGNC Symbol;Acc:HGNC:7]
ENSG00000182742	HOXB4	homeobox B4 [Source:HGNC Symbol;Acc:HGNC:5115]
ENSG00000254369	HOXA-AS3	HOXA cluster antisense RNA 3 [Source:HGNC Symbol;Acc:HGNC:43748]
ENSG00000273604	EPOP	elongin BC and polycomb repressive complex 2 associated protein [Source:HGNC Symbol;Acc:HGNC:34493]
ENSG00000279765	------	novel protein

## Sheet: GO 0042060
GO:0042060	BP	wound healing
gene id	gene name	gene description
ENSG00000011465	DCN	decorin [Source:HGNC Symbol;Acc:HGNC:2705]
ENSG00000041982	TNC	tenascin C [Source:HGNC Symbol;Acc:HGNC:5318]
ENSG00000057019	DCBLD2	discoidin, CUB and LCCL domain containing 2 [Source:HGNC Symbol;Acc:HGNC:24627]
ENSG00000062038	CDH3	cadherin 3 [Source:HGNC Symbol;Acc:HGNC:1762]
ENSG00000065361	ERBB3	erb-b2 receptor tyrosine kinase 3 [Source:HGNC Symbol;Acc:HGNC:3431]
ENSG00000073060	SCARB1	scavenger receptor class B member 1 [Source:HGNC Symbol;Acc:HGNC:1664]
ENSG00000075275	CELSR1	cadherin EGF LAG seven-pass G-type receptor 1 [Source:HGNC Symbol;Acc:HGNC:1850]
ENSG00000096696	DSP	desmoplakin [Source:HGNC Symbol;Acc:HGNC:3052]
ENSG00000105329	TGFB1	transforming growth factor beta 1 [Source:HGNC Symbol;Acc:HGNC:11766]
ENSG00000111145	ELK3	ETS transcription factor ELK3 [Source:HGNC Symbol;Acc:HGNC:3325]
ENSG00000111186	WNT5B	Wnt family member 5B [Source:HGNC Symbol;Acc:HGNC:16265]
ENSG00000112655	PTK7	protein tyrosine kinase 7 (inactive) [Source:HGNC Symbol;Acc:HGNC:9618]
ENSG00000113083	LOX	lysyl oxidase [Source:HGNC Symbol;Acc:HGNC:6664]
ENSG00000113140	SPARC	secreted protein acidic and cysteine rich [Source:HGNC Symbol;Acc:HGNC:11219]
ENSG00000115414	FN1	fibronectin 1 [Source:HGNC Symbol;Acc:HGNC:3778]
ENSG00000119699	TGFB3	transforming growth factor beta 3 [Source:HGNC Symbol;Acc:HGNC:11769]
ENSG00000124145	SDC4	syndecan 4 [Source:HGNC Symbol;Acc:HGNC:10661]
ENSG00000127603	MACF1	microtubule actin crosslinking factor 1 [Source:HGNC Symbol;Acc:HGNC:13664]
ENSG00000140416	TPM1	tropomyosin 1 [Source:HGNC Symbol;Acc:HGNC:12010]
ENSG00000142632	ARHGEF19	Rho guanine nucleotide exchange factor 19 [Source:HGNC Symbol;Acc:HGNC:26604]
ENSG00000144668	ITGA9	integrin subunit alpha 9 [Source:HGNC Symbol;Acc:HGNC:6145]
ENSG00000168542	COL3A1	collagen type III alpha 1 chain [Source:HGNC Symbol;Acc:HGNC:2201]
ENSG00000172728	FUT10	fucosyltransferase 10 [Source:HGNC Symbol;Acc:HGNC:19234]
ENSG00000174885	NLRP6	NLR family pyrin domain containing 6 [Source:HGNC Symbol;Acc:HGNC:22944]
ENSG00000178209	PLEC	plectin [Source:HGNC Symbol;Acc:HGNC:9069]
ENSG00000183691	NOG	noggin [Source:HGNC Symbol;Acc:HGNC:7866]
ENSG00000197461	PDGFA	platelet derived growth factor subunit A [Source:HGNC Symbol;Acc:HGNC:8799]
ENSG00000197632	SERPINB2	serpin family B member 2 [Source:HGNC Symbol;Acc:HGNC:8584]
ENSG00000198663	C6orf89	chromosome 6 open reading frame 89 [Source:HGNC Symbol;Acc:HGNC:21114]
ENSG00000204301	NOTCH4	notch receptor 4 [Source:HGNC Symbol;Acc:HGNC:7884]
ENSG00000259498	TPM1-AS	TPM1 antisense RNA [Source:HGNC Symbol;Acc:HGNC:53635]
ENSG00000261150	EPPK1	epiplakin 1 [Source:HGNC Symbol;Acc:HGNC:15577]
ENSG00000261371	PECAM1	platelet and endothelial cell adhesion molecule 1 [Source:HGNC Symbol;Acc:HGNC:8823]
ENSG00000274114	ALOX15P1	arachidonate 15-lipoxygenase pseudogene 1 [Source:HGNC Symbol;Acc:HGNC:13742]

## Sheet: GO 0072089
GO:0072089	BP	stem cell proliferation
gene id	gene name	gene description
ENSG00000085276	MECOM	MDS1 and EVI1 complex locus [Source:HGNC Symbol;Acc:HGNC:3498]
ENSG00000085563	ABCB1	ATP binding cassette subfamily B member 1 [Source:HGNC Symbol;Acc:HGNC:40]
ENSG00000108375	RNF43	ring finger protein 43 [Source:HGNC Symbol;Acc:HGNC:18505]
ENSG00000108379	WNT3	Wnt family member 3 [Source:HGNC Symbol;Acc:HGNC:12782]
ENSG00000117407	ARTN	artemin [Source:HGNC Symbol;Acc:HGNC:727]
ENSG00000132688	NES	nestin [Source:HGNC Symbol;Acc:HGNC:7756]
ENSG00000134245	WNT2B	Wnt family member 2B [Source:HGNC Symbol;Acc:HGNC:12781]
ENSG00000139083	ETV6	ETS variant transcription factor 6 [Source:HGNC Symbol;Acc:HGNC:3495]
ENSG00000159216	RUNX1	RUNX family transcription factor 1 [Source:HGNC Symbol;Acc:HGNC:10471]
ENSG00000161800	RACGAP1	Rac GTPase activating protein 1 [Source:HGNC Symbol;Acc:HGNC:9804]
ENSG00000164161	HHIP	hedgehog interacting protein [Source:HGNC Symbol;Acc:HGNC:14866]
ENSG00000166225	FRS2	fibroblast growth factor receptor substrate 2 [Source:HGNC Symbol;Acc:HGNC:16971]
ENSG00000169884	WNT10B	Wnt family member 10B [Source:HGNC Symbol;Acc:HGNC:12775]
ENSG00000178971	CTC1	CST telomere replication complex component 1 [Source:HGNC Symbol;Acc:HGNC:26169]
ENSG00000183579	ZNRF3	zinc and ring finger 3 [Source:HGNC Symbol;Acc:HGNC:18126]
ENSG00000188064	WNT7B	Wnt family member 7B [Source:HGNC Symbol;Acc:HGNC:12787]
ENSG00000188763	FZD9	frizzled class receptor 9 [Source:HGNC Symbol;Acc:HGNC:4047]
ENSG00000196576	PLXNB2	plexin B2 [Source:HGNC Symbol;Acc:HGNC:9104]
