# Supplementary material for: Identification and characterization of multipotential stem cells in immortalized normal ovarian surface epithelial cells: The pluripotency of immortalized normal ovarian surface epithelial cells
Source: Acta Biochim Biophys Sin (Shanghai). 2024 Jan 19;56(2):239–54. doi: 10.3724/abbs.2023253 (PMC10984850; doi:10.3724/abbs.2023253)
Supplement: 23354Table_S7 [file 23354Table_S7.xlsx]

## Sheet: PSC vs.IOSE80 KEGG enrichment
Table S7. KEGG enrichment analysis of PSC and IOSE80 cells
Num	Pathway id	Description	Database	Ratio_in_study	Ratio_in_pop	Pvalue	Padjust	First Category	Second Category
111	hsa04360	Axon guidance	KEGG PATHWAY	111/5373	176/13731	9.31044e-11	3.10969e-08	Organismal Systems	Development and regeneration
111	hsa04020	Calcium signaling pathway	KEGG PATHWAY	111/5373	189/13731	3.30037e-08	5.51161e-06	Environmental Information Processing	Signal transduction
60	hsa05032	Morphine addiction	KEGG PATHWAY	60/5373	92/13731	3.48029e-07	1.93736e-05	Human Diseases	Substance dependence
58	hsa04512	ECM-receptor interaction	KEGG PATHWAY	58/5373	87/13731	1.74624e-07	1.94415e-05	Environmental Information Processing	Signaling molecules and interaction
57	hsa04727	GABAergic synapse	KEGG PATHWAY	57/5373	87/13731	5.41268e-07	2.25979e-05	Organismal Systems	Nervous system
50	hsa05412	Arrhythmogenic right ventricular cardiomyopathy	KEGG PATHWAY	50/5373	73/13731	3.43487e-07	2.2945e-05	Human Diseases	Cardiovascular disease
125	hsa04014	Ras signaling pathway	KEGG PATHWAY	125/5373	226/13731	5.12052e-07	2.44322e-05	Environmental Information Processing	Signal transduction
254	hsa05200	Pathways in cancer	KEGG PATHWAY	254/5373	509/13731	3.30196e-07	2.75713e-05	Human Diseases	Cancer: overview
153	hsa04010	MAPK signaling pathway	KEGG PATHWAY	153/5373	289/13731	1.07307e-06	3.98227e-05	Environmental Information Processing	Signal transduction
85	hsa04072	Phospholipase D signaling pathway	KEGG PATHWAY	85/5373	145/13731	1.448e-06	4.83631e-05	Environmental Information Processing	Signal transduction
116	hsa04024	cAMP signaling pathway	KEGG PATHWAY	116/5373	211/13731	1.94676e-06	5.00167e-05	Environmental Information Processing	Signal transduction
67	hsa04724	Glutamatergic synapse	KEGG PATHWAY	67/5373	109/13731	1.84822e-06	5.14422e-05	Organismal Systems	Nervous system
59	hsa04713	Circadian entrainment	KEGG PATHWAY	59/5373	93/13731	1.72126e-06	5.22637e-05	Organismal Systems	Environmental adaptation
112	hsa04015	Rap1 signaling pathway	KEGG PATHWAY	112/5373	203/13731	2.31237e-06	5.51664e-05	Environmental Information Processing	Signal transduction
105	hsa04510	Focal adhesion	KEGG PATHWAY	105/5373	190/13731	4.28135e-06	9.53314e-05	Cellular Processes	Cellular community - eukaryotes
83	hsa04514	Cell adhesion molecules	KEGG PATHWAY	83/5373	144/13731	4.85965e-06	0.000101445	Environmental Information Processing	Signaling molecules and interaction
169	hsa04080	Neuroactive ligand-receptor interaction	KEGG PATHWAY	169/5373	333/13731	8.86531e-06	0.000174177	Environmental Information Processing	Signaling molecules and interaction
55	hsa05414	Dilated cardiomyopathy	KEGG PATHWAY	55/5373	90/13731	1.92922e-05	0.000357977	Human Diseases	Cardiovascular disease
78	hsa04550	Signaling pathways regulating pluripotency of stem cells	KEGG PATHWAY	78/5373	138/13731	2.4419e-05	0.000429261	Cellular Processes	Cellular community - eukaryotes
52	hsa05410	Hypertrophic cardiomyopathy	KEGG PATHWAY	52/5373	85/13731	3.0958e-05	0.000492379	Human Diseases	Cardiovascular disease
72	hsa04926	Relaxin signaling pathway	KEGG PATHWAY	72/5373	126/13731	3.01266e-05	0.000503113	Organismal Systems	Endocrine system
29	hsa05033	Nicotine addiction	KEGG PATHWAY	29/5373	41/13731	4.03849e-05	0.000613117	Human Diseases	Substance dependence
170	hsa04151	PI3K-Akt signaling pathway	KEGG PATHWAY	170/5373	344/13731	5.6024e-05	0.000813566	Environmental Information Processing	Signal transduction
79	hsa04723	Retrograde endocannabinoid signaling	KEGG PATHWAY	79/5373	143/13731	6.40992e-05	0.000892048	Organismal Systems	Nervous system
87	hsa04022	cGMP-PKG signaling pathway	KEGG PATHWAY	87/5373	162/13731	0.000110478	0.00147599	Environmental Information Processing	Signal transduction
78	hsa04261	Adrenergic signaling in cardiomyocytes	KEGG PATHWAY	78/5373	143/13731	0.00012544	0.00161142	Organismal Systems	Circulatory system
157	hsa05165	Human papillomavirus infection	KEGG PATHWAY	157/5373	319/13731	0.000136877	0.00169322	Human Diseases	Infectious disease: viral
60	hsa05145	Toxoplasmosis	KEGG PATHWAY	60/5373	106/13731	0.000192409	0.00229517	Human Diseases	Infectious disease: parasitic
83	hsa04310	Wnt signaling pathway	KEGG PATHWAY	83/5373	156/13731	0.000236598	0.00272496	Environmental Information Processing	Signal transduction
59	hsa04725	Cholinergic synapse	KEGG PATHWAY	59/5373	105/13731	0.000283182	0.00315276	Organismal Systems	Nervous system
80	hsa05206	MicroRNAs in cancer	KEGG PATHWAY	80/5373	152/13731	0.000474376	0.00511102	Human Diseases	Cancer: overview
34	hsa05014	Amyotrophic lateral sclerosis	KEGG PATHWAY	34/5373	55/13731	0.000541506	0.00565197	Human Diseases	Neurodegenerative disease
52	hsa04974	Protein digestion and absorption	KEGG PATHWAY	52/5373	93/13731	0.000742016	0.0075101	Organismal Systems	Digestive system
53	hsa04933	AGE-RAGE signaling pathway in diabetic complications	KEGG PATHWAY	53/5373	96/13731	0.000990396	0.00918868	Human Diseases	Endocrine and metabolic disease
84	hsa05225	Hepatocellular carcinoma	KEGG PATHWAY	84/5373	164/13731	0.00104948	0.0092244	Human Diseases	Cancer: specific types
59	hsa04726	Serotonergic synapse	KEGG PATHWAY	59/5373	109/13731	0.00102441	0.00924739	Organismal Systems	Nervous system
45	hsa04911	Insulin secretion	KEGG PATHWAY	45/5373	79/13731	0.000973108	0.00928623	Organismal Systems	Endocrine system
54	hsa04750	Inflammatory mediator regulation of TRP channels	KEGG PATHWAY	54/5373	98/13731	0.000947416	0.00930697	Organismal Systems	Sensory system
70	hsa04371	Apelin signaling pathway	KEGG PATHWAY	70/5373	134/13731	0.00135024	0.0115636	Environmental Information Processing	Signal transduction
66	hsa04728	Dopaminergic synapse	KEGG PATHWAY	66/5373	126/13731	0.00166679	0.0139177	Organismal Systems	Nervous system
34	hsa05416	Viral myocarditis	KEGG PATHWAY	34/5373	58/13731	0.00203327	0.0165637	Human Diseases	Cardiovascular disease
30	hsa00330	Arginine and proline metabolism	KEGG PATHWAY	30/5373	50/13731	0.00222794	0.0177174	Metabolism	Amino acid metabolism
74	hsa05226	Gastric cancer	KEGG PATHWAY	74/5373	145/13731	0.00228411	0.0177417	Human Diseases	Cancer: specific types
52	hsa05146	Amoebiasis	KEGG PATHWAY	52/5373	97/13731	0.00260817	0.0197983	Human Diseases	Infectious disease: parasitic
49	hsa04350	TGF-beta signaling pathway	KEGG PATHWAY	49/5373	91/13731	0.00303096	0.0224964	Environmental Information Processing	Signal transduction
99	hsa04810	Regulation of actin cytoskeleton	KEGG PATHWAY	99/5373	203/13731	0.00310458	0.022542	Cellular Processes	Cell motility
45	hsa04260	Cardiac muscle contraction	KEGG PATHWAY	45/5373	84/13731	0.00497692	0.0353679	Organismal Systems	Circulatory system
54	hsa04931	Insulin resistance	KEGG PATHWAY	54/5373	104/13731	0.00532273	0.0362815	Human Diseases	Endocrine and metabolic disease
617	hsa01100	Metabolic pathways	KEGG PATHWAY	617/5373	1460/13731	0.00530216	0.0368942	Metabolism	Global and overview maps
51	hsa04640	Hematopoietic cell lineage	KEGG PATHWAY	51/5373	98/13731	0.00626787	0.0394994	Organismal Systems	Immune system
47	hsa05323	Rheumatoid arthritis	KEGG PATHWAY	47/5373	89/13731	0.00595263	0.0397636	Human Diseases	Immune disease
34	hsa04213	Longevity regulating pathway - multiple species	KEGG PATHWAY	34/5373	61/13731	0.00619741	0.0398064	Organismal Systems	Aging
75	hsa04934	Cushing syndrome	KEGG PATHWAY	75/5373	152/13731	0.00644287	0.0398504	Human Diseases	Endocrine and metabolic disease
56	hsa04668	TNF signaling pathway	KEGG PATHWAY	56/5373	109/13731	0.00612745	0.0401288	Environmental Information Processing	Signal transduction
61	hsa04611	Platelet activation	KEGG PATHWAY	61/5373	121/13731	0.00741993	0.0434782	Organismal Systems	Immune system
73	hsa04921	Oxytocin signaling pathway	KEGG PATHWAY	73/5373	148/13731	0.00719913	0.0437184	Organismal Systems	Endocrine system
48	hsa04666	Fc gamma R-mediated phagocytosis	KEGG PATHWAY	48/5373	92/13731	0.00738221	0.0440296	Organismal Systems	Immune system
46	hsa04658	Th1 and Th2 cell differentiation	KEGG PATHWAY	46/5373	88/13731	0.00823385	0.0474156	Organismal Systems	Immune system
34	hsa04927	Cortisol synthesis and secretion	KEGG PATHWAY	34/5373	62/13731	0.00863062	0.0488581	Organismal Systems	Endocrine system
65	hsa00230	Purine metabolism	KEGG PATHWAY	65/5373	131/13731	0.00915652	0.0509713	Metabolism	Nucleotide metabolism
38	hsa05100	Bacterial invasion of epithelial cells	KEGG PATHWAY	38/5373	71/13731	0.00957979	0.0516072	Human Diseases	Infectious disease: bacterial
71	hsa05224	Breast cancer	KEGG PATHWAY	71/5373	145/13731	0.00982186	0.0520715	Human Diseases	Cancer: specific types
48	hsa04925	Aldosterone synthesis and secretion	KEGG PATHWAY	48/5373	93/13731	0.00954808	0.0522797	Organismal Systems	Endocrine system
29	hsa04923	Regulation of lipolysis in adipocytes	KEGG PATHWAY	29/5373	52/13731	0.0109218	0.0569983	Organismal Systems	Endocrine system
74	hsa04390	Hippo signaling pathway	KEGG PATHWAY	74/5373	153/13731	0.0121728	0.0616015	Environmental Information Processing	Signal transduction
39	hsa05212	Pancreatic cancer	KEGG PATHWAY	39/5373	74/13731	0.0120699	0.0620206	Human Diseases	Cancer: specific types
43	hsa05210	Colorectal cancer	KEGG PATHWAY	43/5373	83/13731	0.0126236	0.0629297	Human Diseases	Cancer: specific types
25	hsa04930	Type II diabetes mellitus	KEGG PATHWAY	25/5373	44/13731	0.0130053	0.0638792	Human Diseases	Endocrine and metabolic disease
85	hsa05167	Kaposi sarcoma-associated herpesvirus infection	KEGG PATHWAY	85/5373	179/13731	0.0135016	0.0653554	Human Diseases	Infectious disease: viral
31	hsa04978	Mineral absorption	KEGG PATHWAY	31/5373	57/13731	0.0137677	0.0656917	Organismal Systems	Digestive system
39	hsa01521	EGFR tyrosine kinase inhibitor resistance	KEGG PATHWAY	39/5373	75/13731	0.0158031	0.0743413	Human Diseases	Drug resistance: antineoplastic
43	hsa04970	Salivary secretion	KEGG PATHWAY	43/5373	84/13731	0.0162307	0.0752926	Organismal Systems	Digestive system
27	hsa04913	Ovarian steroidogenesis	KEGG PATHWAY	27/5373	49/13731	0.0168291	0.0769991	Organismal Systems	Endocrine system
26	hsa05030	Cocaine addiction	KEGG PATHWAY	26/5373	47/13731	0.017674	0.0797717	Human Diseases	Substance dependence
49	hsa04916	Melanogenesis	KEGG PATHWAY	49/5373	98/13731	0.0183106	0.0815433	Organismal Systems	Endocrine system
85	hsa05034	Alcoholism	KEGG PATHWAY	85/5373	181/13731	0.018688	0.082129	Human Diseases	Substance dependence
30	hsa05134	Legionellosis	KEGG PATHWAY	30/5373	56/13731	0.0197093	0.0854923	Human Diseases	Infectious disease: bacterial
89	hsa05169	Epstein-Barr virus infection	KEGG PATHWAY	89/5373	191/13731	0.0206376	0.0872527	Human Diseases	Infectious disease: viral
34	hsa05031	Amphetamine addiction	KEGG PATHWAY	34/5373	65/13731	0.0209612	0.087513	Human Diseases	Substance dependence
47	hsa01522	Endocrine resistance	KEGG PATHWAY	47/5373	94/13731	0.0205482	0.0879886	Human Diseases	Drug resistance: antineoplastic
50	hsa04928	Parathyroid hormone synthesis, secretion and action	KEGG PATHWAY	50/5373	101/13731	0.0214553	0.0884699	Organismal Systems	Endocrine system
54	hsa04935	Growth hormone synthesis, secretion and action	KEGG PATHWAY	54/5373	111/13731	0.0255781	0.101703	Organismal Systems	Endocrine system
18	hsa00410	beta-Alanine metabolism	KEGG PATHWAY	18/5373	31/13731	0.0252422	0.102816	Metabolism	Metabolism of other amino acids
18	hsa05332	Graft-versus-host disease	KEGG PATHWAY	18/5373	31/13731	0.0252422	0.102816	Human Diseases	Immune disease
34	hsa04924	Renin secretion	KEGG PATHWAY	34/5373	66/13731	0.0272778	0.107186	Organismal Systems	Endocrine system
15	hsa00601	Glycosphingolipid biosynthesis - lacto and neolacto series	KEGG PATHWAY	15/5373	25/13731	0.0278902	0.108318	Metabolism	Glycan biosynthesis and metabolism
62	hsa05418	Fluid shear stress and atherosclerosis	KEGG PATHWAY	62/5373	130/13731	0.0283314	0.108766	Human Diseases	Cardiovascular disease
13	hsa00220	Arginine biosynthesis	KEGG PATHWAY	13/5373	21/13731	0.0291031	0.11046	Metabolism	Amino acid metabolism
22	hsa04940	Type I diabetes mellitus	KEGG PATHWAY	22/5373	40/13731	0.0301977	0.113326	Human Diseases	Endocrine and metabolic disease
27	hsa04961	Endocrine and other factor-regulated calcium reabsorption	KEGG PATHWAY	27/5373	51/13731	0.0312234	0.1146	Organismal Systems	Excretory system
60	hsa04270	Vascular smooth muscle contraction	KEGG PATHWAY	60/5373	126/13731	0.0316671	0.114965	Organismal Systems	Circulatory system
36	hsa05218	Melanoma	KEGG PATHWAY	36/5373	71/13731	0.0310605	0.115269	Human Diseases	Cancer: specific types
25	hsa04672	Intestinal immune network for IgA production	KEGG PATHWAY	25/5373	47/13731	0.0350063	0.121793	Organismal Systems	Immune system
42	hsa04540	Gap junction	KEGG PATHWAY	42/5373	85/13731	0.0341847	0.122771	Cellular Processes	Cellular community - eukaryotes
34	hsa04918	Thyroid hormone synthesis	KEGG PATHWAY	34/5373	67/13731	0.0349752	0.124274	Organismal Systems	Endocrine system
34	hsa04612	Antigen processing and presentation	KEGG PATHWAY	34/5373	67/13731	0.0349752	0.124274	Organismal Systems	Immune system
48	hsa05142	Chagas disease	KEGG PATHWAY	48/5373	99/13731	0.0361117	0.124343	Human Diseases	Infectious disease: parasitic
43	hsa05222	Small cell lung cancer	KEGG PATHWAY	43/5373	88/13731	0.0396637	0.13518	Human Diseases	Cancer: specific types
31	hsa05217	Basal cell carcinoma	KEGG PATHWAY	31/5373	61/13731	0.0418659	0.141244	Human Diseases	Cancer: specific types
15	hsa04950	Maturity onset diabetes of the young	KEGG PATHWAY	15/5373	26/13731	0.0424829	0.141893	Human Diseases	Endocrine and metabolic disease
15	hsa00790	Folate biosynthesis	KEGG PATHWAY	15/5373	26/13731	0.0424829	0.141893	Metabolism	Metabolism of cofactors and vitamins
30	hsa04730	Long-term depression	KEGG PATHWAY	30/5373	59/13731	0.0444758	0.144222	Organismal Systems	Nervous system
54	hsa04071	Sphingolipid signaling pathway	KEGG PATHWAY	54/5373	114/13731	0.0442984	0.145056	Environmental Information Processing	Signal transduction
96	hsa05163	Human cytomegalovirus infection	KEGG PATHWAY	96/5373	214/13731	0.0491783	0.15351	Human Diseases	Infectious disease: viral
36	hsa04971	Gastric acid secretion	KEGG PATHWAY	36/5373	73/13731	0.0488667	0.153976	Organismal Systems	Digestive system
7	hsa00920	Sulfur metabolism	KEGG PATHWAY	7/5373	10/13731	0.0485146	0.154323	Metabolism	Energy metabolism
9	hsa00533	Glycosaminoglycan biosynthesis - keratan sulfate	KEGG PATHWAY	9/5373	14/13731	0.0506443	0.155185	Metabolism	Glycan biosynthesis and metabolism
9	hsa00603	Glycosphingolipid biosynthesis - globo and isoglobo series	KEGG PATHWAY	9/5373	14/13731	0.0506443	0.155185	Metabolism	Glycan biosynthesis and metabolism
43	hsa05215	Prostate cancer	KEGG PATHWAY	43/5373	89/13731	0.0483266	0.155203	Human Diseases	Cancer: specific types
204	hsa05168	Herpes simplex virus 1 infection	KEGG PATHWAY	204/5373	476/13731	0.0502061	0.155267	Human Diseases	Infectious disease: viral
35	hsa01524	Platinum drug resistance	KEGG PATHWAY	35/5373	71/13731	0.0519088	0.156194	Human Diseases	Drug resistance: antineoplastic
23	hsa02010	ABC transporters	KEGG PATHWAY	23/5373	44/13731	0.0524583	0.156438	Environmental Information Processing	Membrane transport
34	hsa04520	Adherens junction	KEGG PATHWAY	34/5373	69/13731	0.0551555	0.163026	Cellular Processes	Cellular community - eukaryotes
94	hsa05166	Human T-cell leukemia virus 1 infection	KEGG PATHWAY	94/5373	211/13731	0.0607674	0.178038	Human Diseases	Infectious disease: viral
51	hsa04670	Leukocyte transendothelial migration	KEGG PATHWAY	51/5373	109/13731	0.0619685	0.179978	Organismal Systems	Immune system
35	hsa05140	Leishmaniasis	KEGG PATHWAY	35/5373	72/13731	0.0639235	0.184056	Human Diseases	Infectious disease: parasitic
14	hsa00534	Glycosaminoglycan biosynthesis - heparan sulfate / heparin	KEGG PATHWAY	14/5373	25/13731	0.065212	0.186161	Metabolism	Glycan biosynthesis and metabolism
19	hsa04960	Aldosterone-regulated sodium reabsorption	KEGG PATHWAY	19/5373	36/13731	0.0670369	0.189748	Organismal Systems	Excretory system
13	hsa00340	Histidine metabolism	KEGG PATHWAY	13/5373	23/13731	0.0688087	0.193127	Metabolism	Amino acid metabolism
40	hsa04146	Peroxisome	KEGG PATHWAY	40/5373	84/13731	0.0695414	0.193557	Cellular Processes	Transport and catabolism
30	hsa04929	GnRH secretion	KEGG PATHWAY	30/5373	61/13731	0.070522	0.194664	Organismal Systems	Endocrine system
65	hsa04145	Phagosome	KEGG PATHWAY	65/5373	143/13731	0.071377	0.195409	Cellular Processes	Transport and catabolism
87	hsa05205	Proteoglycans in cancer	KEGG PATHWAY	87/5373	196/13731	0.0748741	0.203317	Human Diseases	Cancer: overview
47	hsa04659	Th17 cell differentiation	KEGG PATHWAY	47/5373	101/13731	0.0775351	0.208844	Organismal Systems	Immune system
28	hsa05213	Endometrial cancer	KEGG PATHWAY	28/5373	57/13731	0.0799136	0.213529	Human Diseases	Cancer: specific types
9	hsa00604	Glycosphingolipid biosynthesis - ganglio series	KEGG PATHWAY	9/5373	15/13731	0.0834705	0.221263	Metabolism	Glycan biosynthesis and metabolism
45	hsa05231	Choline metabolism in cancer	KEGG PATHWAY	45/5373	97/13731	0.0867705	0.228199	Human Diseases	Cancer: overview
33	hsa04976	Bile secretion	KEGG PATHWAY	33/5373	69/13731	0.0878336	0.229191	Organismal Systems	Digestive system
14	hsa01040	Biosynthesis of unsaturated fatty acids	KEGG PATHWAY	14/5373	26/13731	0.0917293	0.237501	Metabolism	Lipid metabolism
22	hsa00514	Other types of O-glycan biosynthesis	KEGG PATHWAY	22/5373	44/13731	0.0936146	0.238682	Metabolism	Glycan biosynthesis and metabolism
22	hsa00600	Sphingolipid metabolism	KEGG PATHWAY	22/5373	44/13731	0.0936146	0.238682	Metabolism	Lipid metabolism
89	hsa05170	Human immunodeficiency virus 1 infection	KEGG PATHWAY	89/5373	203/13731	0.0950622	0.238728	Human Diseases	Infectious disease: viral
35	hsa05214	Glioma	KEGG PATHWAY	35/5373	74/13731	0.0936046	0.240492	Human Diseases	Cancer: specific types
40	hsa04211	Longevity regulating pathway	KEGG PATHWAY	40/5373	86/13731	0.0982157	0.244806	Organismal Systems	Aging
33	hsa00562	Inositol phosphate metabolism	KEGG PATHWAY	33/5373	70/13731	0.105587	0.257416	Metabolism	Carbohydrate metabolism
27	hsa04370	VEGF signaling pathway	KEGG PATHWAY	27/5373	56/13731	0.104903	0.257629	Environmental Information Processing	Signal transduction
137	hsa05010	Alzheimer disease	KEGG PATHWAY	137/5373	321/13731	0.104145	0.257663	Human Diseases	Neurodegenerative disease
16	hsa00512	Mucin type O-glycan biosynthesis	KEGG PATHWAY	16/5373	31/13731	0.108154	0.261764	Metabolism	Glycan biosynthesis and metabolism
35	hsa03320	PPAR signaling pathway	KEGG PATHWAY	35/5373	75/13731	0.111424	0.267739	Organismal Systems	Endocrine system
57	hsa04068	FoxO signaling pathway	KEGG PATHWAY	57/5373	128/13731	0.122022	0.29111	Environmental Information Processing	Signal transduction
9	hsa00730	Thiamine metabolism	KEGG PATHWAY	9/5373	16/13731	0.126303	0.299186	Metabolism	Metabolism of cofactors and vitamins
77	hsa05202	Transcriptional misregulation in cancer	KEGG PATHWAY	77/5373	177/13731	0.131154	0.306331	Human Diseases	Cancer: overview
17	hsa00760	Nicotinate and nicotinamide metabolism	KEGG PATHWAY	17/5373	34/13731	0.130932	0.307967	Metabolism	Metabolism of cofactors and vitamins
79	hsa04062	Chemokine signaling pathway	KEGG PATHWAY	79/5373	182/13731	0.132985	0.308451	Organismal Systems	Immune system
97	hsa04714	Thermogenesis	KEGG PATHWAY	97/5373	226/13731	0.134045	0.308766	Organismal Systems	Environmental adaptation
22	hsa00280	Valine, leucine and isoleucine degradation	KEGG PATHWAY	22/5373	46/13731	0.144969	0.331642	Metabolism	Amino acid metabolism
40	hsa04912	GnRH signaling pathway	KEGG PATHWAY	40/5373	89/13731	0.154269	0.343506	Organismal Systems	Endocrine system
6	hsa00072	Synthesis and degradation of ketone bodies	KEGG PATHWAY	6/5373	10/13731	0.151983	0.345322	Metabolism	Lipid metabolism
2	hsa00780	Biotin metabolism	KEGG PATHWAY	2/5373	2/13731	0.153102	0.345513	Metabolism	Metabolism of cofactors and vitamins
24	hsa04330	Notch signaling pathway	KEGG PATHWAY	24/5373	51/13731	0.15424	0.345746	Environmental Information Processing	Signal transduction
26	hsa01212	Fatty acid metabolism	KEGG PATHWAY	26/5373	56/13731	0.162422	0.3569	Metabolism	Global and overview maps
34	hsa01230	Biosynthesis of amino acids	KEGG PATHWAY	34/5373	75/13731	0.16221	0.358795	Metabolism	Global and overview maps
23	hsa05110	Vibrio cholerae infection	KEGG PATHWAY	23/5373	49/13731	0.164552	0.359217	Human Diseases	Infectious disease: bacterial
4	hsa00750	Vitamin B6 metabolism	KEGG PATHWAY	4/5373	6/13731	0.167347	0.362948	Metabolism	Metabolism of cofactors and vitamins
3	hsa00785	Lipoic acid metabolism	KEGG PATHWAY	3/5373	4/13731	0.169295	0.364803	Metabolism	Metabolism of cofactors and vitamins
35	hsa04721	Synaptic vesicle cycle	KEGG PATHWAY	35/5373	78/13731	0.177029	0.379024	Organismal Systems	Nervous system
9	hsa00910	Nitrogen metabolism	KEGG PATHWAY	9/5373	17/13731	0.178465	0.379663	Metabolism	Energy metabolism
9	hsa00360	Phenylalanine metabolism	KEGG PATHWAY	9/5373	17/13731	0.178465	0.379663	Metabolism	Amino acid metabolism
9	hsa00450	Selenocompound metabolism	KEGG PATHWAY	9/5373	17/13731	0.178465	0.379663	Metabolism	Metabolism of other amino acids
102	hsa04144	Endocytosis	KEGG PATHWAY	102/5373	242/13731	0.182718	0.381424	Cellular Processes	Transport and catabolism
53	hsa04142	Lysosome	KEGG PATHWAY	53/5373	122/13731	0.187146	0.38824	Cellular Processes	Transport and catabolism
31	hsa05120	Epithelial cell signaling in Helicobacter pylori infection	KEGG PATHWAY	31/5373	69/13731	0.192814	0.397529	Human Diseases	Infectious disease: bacterial
30	hsa05230	Central carbon metabolism in cancer	KEGG PATHWAY	30/5373	67/13731	0.204295	0.416064	Human Diseases	Cancer: overview
17	hsa05330	Allograft rejection	KEGG PATHWAY	17/5373	36/13731	0.203663	0.417322	Human Diseases	Immune disease
53	hsa04380	Osteoclast differentiation	KEGG PATHWAY	53/5373	123/13731	0.208097	0.418701	Organismal Systems	Development and regeneration
22	hsa00520	Amino sugar and nucleotide sugar metabolism	KEGG PATHWAY	22/5373	48/13731	0.20942	0.418839	Metabolism	Carbohydrate metabolism
62	hsa04932	Non-alcoholic fatty liver disease	KEGG PATHWAY	62/5373	145/13731	0.207152	0.419326	Human Diseases	Endocrine and metabolic disease
50	hsa05135	Yersinia infection	KEGG PATHWAY	50/5373	116/13731	0.215519	0.428471	Human Diseases	Infectious disease: bacterial
45	hsa04922	Glucagon signaling pathway	KEGG PATHWAY	45/5373	104/13731	0.220639	0.430956	Organismal Systems	Endocrine system
10	hsa00515	Mannose type O-glycan biosynthesis	KEGG PATHWAY	10/5373	20/13731	0.2197	0.4342	Metabolism	Glycan biosynthesis and metabolism
10	hsa00532	Glycosaminoglycan biosynthesis - chondroitin sulfate / dermatan sulfate	KEGG PATHWAY	10/5373	20/13731	0.2197	0.4342	Metabolism	Glycan biosynthesis and metabolism
6	hsa00430	Taurine and hypotaurine metabolism	KEGG PATHWAY	6/5373	11/13731	0.227579	0.441926	Metabolism	Metabolism of other amino acids
28	hsa00590	Arachidonic acid metabolism	KEGG PATHWAY	28/5373	63/13731	0.229429	0.442944	Metabolism	Lipid metabolism
86	hsa05132	Salmonella infection	KEGG PATHWAY	86/5373	206/13731	0.240091	0.460864	Human Diseases	Infectious disease: bacterial
29	hsa04917	Prolactin signaling pathway	KEGG PATHWAY	29/5373	66/13731	0.248079	0.473477	Organismal Systems	Endocrine system
19	hsa04962	Vasopressin-regulated water reabsorption	KEGG PATHWAY	19/5373	42/13731	0.254681	0.483315	Organismal Systems	Excretory system
8	hsa00120	Primary bile acid biosynthesis	KEGG PATHWAY	8/5373	16/13731	0.259648	0.484482	Metabolism	Lipid metabolism
16	hsa00250	Alanine, aspartate and glutamate metabolism	KEGG PATHWAY	16/5373	35/13731	0.26352	0.486274	Metabolism	Amino acid metabolism
35	hsa04012	ErbB signaling pathway	KEGG PATHWAY	35/5373	81/13731	0.25952	0.486965	Environmental Information Processing	Signal transduction
11	hsa04964	Proximal tubule bicarbonate reclamation	KEGG PATHWAY	11/5373	23/13731	0.258073	0.486984	Organismal Systems	Excretory system
28	hsa04720	Long-term potentiation	KEGG PATHWAY	28/5373	64/13731	0.262467	0.487022	Organismal Systems	Nervous system
13	hsa00650	Butanoate metabolism	KEGG PATHWAY	13/5373	28/13731	0.272173	0.491382	Metabolism	Carbohydrate metabolism
72	hsa05152	Tuberculosis	KEGG PATHWAY	72/5373	173/13731	0.274313	0.492584	Human Diseases	Infectious disease: bacterial
18	hsa00260	Glycine, serine and threonine metabolism	KEGG PATHWAY	18/5373	40/13731	0.272158	0.494025	Metabolism	Amino acid metabolism
32	hsa05220	Chronic myeloid leukemia	KEGG PATHWAY	32/5373	74/13731	0.270108	0.495692	Human Diseases	Cancer: specific types
45	hsa04066	HIF-1 signaling pathway	KEGG PATHWAY	45/5373	106/13731	0.271605	0.495716	Environmental Information Processing	Signal transduction
65	hsa05161	Hepatitis B	KEGG PATHWAY	65/5373	156/13731	0.282967	0.500059	Human Diseases	Infectious disease: viral
63	hsa04217	Necroptosis	KEGG PATHWAY	63/5373	151/13731	0.282286	0.501507	Cellular Processes	Cell growth and death
29	hsa05211	Renal cell carcinoma	KEGG PATHWAY	29/5373	67/13731	0.281493	0.502774	Human Diseases	Cancer: specific types
14	hsa04215	Apoptosis - multiple species	KEGG PATHWAY	14/5373	31/13731	0.303768	0.531196	Cellular Processes	Cell growth and death
3	hsa00524	Neomycin, kanamycin and gentamicin biosynthesis	KEGG PATHWAY	3/5373	5/13731	0.302499	0.531761	Metabolism	Biosynthesis of other secondary metabolites
42	hsa04660	T cell receptor signaling pathway	KEGG PATHWAY	42/5373	100/13731	0.311142	0.541258	Organismal Systems	Immune system
18	hsa05219	Bladder cancer	KEGG PATHWAY	18/5373	41/13731	0.317341	0.546349	Human Diseases	Cancer: specific types
29	hsa04664	Fc epsilon RI signaling pathway	KEGG PATHWAY	29/5373	68/13731	0.316447	0.547633	Organismal Systems	Immune system
24	hsa00480	Glutathione metabolism	KEGG PATHWAY	24/5373	56/13731	0.328909	0.563362	Metabolism	Metabolism of other amino acids
21	hsa05144	Malaria	KEGG PATHWAY	21/5373	49/13731	0.345568	0.588877	Human Diseases	Infectious disease: parasitic
81	hsa05130	Pathogenic Escherichia coli infection	KEGG PATHWAY	81/5373	199/13731	0.348591	0.591013	Human Diseases	Infectious disease: bacterial
33	hsa04742	Taste transduction	KEGG PATHWAY	33/5373	79/13731	0.354291	0.597643	Organismal Systems	Sensory system
36	hsa05235	PD-L1 expression and PD-1 checkpoint pathway in cancer	KEGG PATHWAY	36/5373	87/13731	0.37153	0.617368	Human Diseases	Cancer: overview
32	hsa04662	B cell receptor signaling pathway	KEGG PATHWAY	32/5373	77/13731	0.371475	0.620363	Organismal Systems	Immune system
26	hsa05321	Inflammatory bowel disease	KEGG PATHWAY	26/5373	62/13731	0.370238	0.621404	Human Diseases	Immune disease
39	hsa04070	Phosphatidylinositol signaling system	KEGG PATHWAY	39/5373	95/13731	0.387252	0.634029	Environmental Information Processing	Signal transduction
27	hsa04920	Adipocytokine signaling pathway	KEGG PATHWAY	27/5373	65/13731	0.389909	0.635266	Organismal Systems	Endocrine system
4	hsa04122	Sulfur relay system	KEGG PATHWAY	4/5373	8/13731	0.385777	0.637869	Genetic Information Processing	Folding, sorting and degradation
4	hsa00740	Riboflavin metabolism	KEGG PATHWAY	4/5373	8/13731	0.385777	0.637869	Metabolism	Metabolism of cofactors and vitamins
16	hsa05340	Primary immunodeficiency	KEGG PATHWAY	16/5373	38/13731	0.412557	0.649972	Human Diseases	Immune disease
16	hsa00513	Various types of N-glycan biosynthesis	KEGG PATHWAY	16/5373	38/13731	0.412557	0.649972	Metabolism	Glycan biosynthesis and metabolism
18	hsa00071	Fatty acid degradation	KEGG PATHWAY	18/5373	43/13731	0.412401	0.652806	Metabolism	Lipid metabolism
63	hsa04218	Cellular senescence	KEGG PATHWAY	63/5373	156/13731	0.402953	0.653332	Cellular Processes	Cell growth and death
26	hsa05223	Non-small cell lung cancer	KEGG PATHWAY	26/5373	63/13731	0.409829	0.654942	Human Diseases	Cancer: specific types
14	hsa00640	Propanoate metabolism	KEGG PATHWAY	14/5373	33/13731	0.412334	0.655807	Metabolism	Carbohydrate metabolism
8	hsa00511	Other glycan degradation	KEGG PATHWAY	8/5373	18/13731	0.406495	0.655891	Metabolism	Glycan biosynthesis and metabolism
53	hsa05322	Systemic lupus erythematosus	KEGG PATHWAY	53/5373	131/13731	0.409491	0.657548	Human Diseases	Immune disease
30	hsa05133	Pertussis	KEGG PATHWAY	30/5373	74/13731	0.445073	0.675702	Human Diseases	Infectious disease: bacterial
15	hsa00350	Tyrosine metabolism	KEGG PATHWAY	15/5373	36/13731	0.43915	0.675927	Metabolism	Amino acid metabolism
5	hsa00130	Ubiquinone and other terpenoid-quinone biosynthesis	KEGG PATHWAY	5/5373	11/13731	0.443238	0.675989	Metabolism	Metabolism of cofactors and vitamins
3	hsa00440	Phosphonate and phosphinate metabolism	KEGG PATHWAY	3/5373	6/13731	0.43765	0.676737	Metabolism	Metabolism of other amino acids
11	hsa04966	Collecting duct acid secretion	KEGG PATHWAY	11/5373	26/13731	0.442267	0.677602	Organismal Systems	Excretory system
53	hsa00190	Oxidative phosphorylation	KEGG PATHWAY	53/5373	132/13731	0.437197	0.67918	Metabolism	Energy metabolism
19	hsa00565	Ether lipid metabolism	KEGG PATHWAY	19/5373	46/13731	0.435744	0.680086	Metabolism	Lipid metabolism
10	hsa04977	Vitamin digestion and absorption	KEGG PATHWAY	10/5373	24/13731	0.475801	0.697006	Organismal Systems	Digestive system
114	hsa04060	Cytokine-cytokine receptor interaction	KEGG PATHWAY	114/5373	289/13731	0.478258	0.697547	Environmental Information Processing	Signaling molecules and interaction
40	hsa04625	C-type lectin receptor signaling pathway	KEGG PATHWAY	40/5373	100/13731	0.466819	0.699182	Organismal Systems	Immune system
53	hsa04915	Estrogen signaling pathway	KEGG PATHWAY	53/5373	133/13731	0.465027	0.699635	Organismal Systems	Endocrine system
34	hsa04610	Complement and coagulation cascades	KEGG PATHWAY	34/5373	85/13731	0.475578	0.69975	Organismal Systems	Immune system
12	hsa04392	Hippo signaling pathway - multiple species	KEGG PATHWAY	12/5373	29/13731	0.471424	0.699802	Environmental Information Processing	Signal transduction
12	hsa05310	Asthma	KEGG PATHWAY	12/5373	29/13731	0.471424	0.699802	Human Diseases	Immune disease
77	hsa05203	Viral carcinogenesis	KEGG PATHWAY	77/5373	194/13731	0.463303	0.700196	Human Diseases	Cancer: overview
91	hsa05131	Shigellosis	KEGG PATHWAY	91/5373	230/13731	0.470959	0.702233	Human Diseases	Infectious disease: bacterial
39	hsa04972	Pancreatic secretion	KEGG PATHWAY	39/5373	98/13731	0.484434	0.703482	Organismal Systems	Digestive system
44	hsa04722	Neurotrophin signaling pathway	KEGG PATHWAY	44/5373	111/13731	0.492136	0.711573	Organismal Systems	Nervous system
49	hsa04210	Apoptosis	KEGG PATHWAY	49/5373	124/13731	0.498968	0.718342	Cellular Processes	Cell growth and death
11	hsa00062	Fatty acid elongation	KEGG PATHWAY	11/5373	27/13731	0.504458	0.723128	Metabolism	Lipid metabolism
2	hsa00290	Valine, leucine and isoleucine biosynthesis	KEGG PATHWAY	2/5373	4/13731	0.509733	0.727567	Metabolism	Amino acid metabolism
25	hsa05221	Acute myeloid leukemia	KEGG PATHWAY	25/5373	63/13731	0.511956	0.727631	Human Diseases	Cancer: specific types
14	hsa05216	Thyroid cancer	KEGG PATHWAY	14/5373	35/13731	0.521955	0.738699	Human Diseases	Cancer: specific types
65	hsa04530	Tight junction	KEGG PATHWAY	65/5373	166/13731	0.526854	0.742486	Cellular Processes	Cellular community - eukaryotes
17	hsa00380	Tryptophan metabolism	KEGG PATHWAY	17/5373	43/13731	0.53608	0.752314	Metabolism	Amino acid metabolism
22	hsa00310	Lysine degradation	KEGG PATHWAY	22/5373	56/13731	0.541149	0.753099	Metabolism	Amino acid metabolism
10	hsa00563	Glycosylphosphatidylinositol (GPI)-anchor biosynthesis	KEGG PATHWAY	10/5373	25/13731	0.540068	0.754739	Metabolism	Glycan biosynthesis and metabolism
27	hsa04115	p53 signaling pathway	KEGG PATHWAY	27/5373	69/13731	0.545656	0.75622	Cellular Processes	Cell growth and death
45	hsa04919	Thyroid hormone signaling pathway	KEGG PATHWAY	45/5373	116/13731	0.564947	0.779721	Organismal Systems	Endocrine system
103	hsa05016	Huntington disease	KEGG PATHWAY	103/5373	266/13731	0.578095	0.788097	Human Diseases	Neurodegenerative disease
19	hsa04979	Cholesterol metabolism	KEGG PATHWAY	19/5373	49/13731	0.574179	0.789201	Organismal Systems	Digestive system
19	hsa00270	Cysteine and methionine metabolism	KEGG PATHWAY	19/5373	49/13731	0.574179	0.789201	Metabolism	Amino acid metabolism
12	hsa04710	Circadian rhythm	KEGG PATHWAY	12/5373	31/13731	0.58661	0.796455	Organismal Systems	Environmental adaptation
23	hsa00561	Glycerolipid metabolism	KEGG PATHWAY	23/5373	60/13731	0.598714	0.803094	Metabolism	Lipid metabolism
18	hsa04973	Carbohydrate digestion and absorption	KEGG PATHWAY	18/5373	47/13731	0.601121	0.803098	Organismal Systems	Digestive system
15	hsa00620	Pyruvate metabolism	KEGG PATHWAY	15/5373	39/13731	0.594138	0.80341	Metabolism	Carbohydrate metabolism
7	hsa01210	2-Oxocarboxylic acid metabolism	KEGG PATHWAY	7/5373	18/13731	0.596622	0.803515	Metabolism	Global and overview maps
37	hsa00564	Glycerophospholipid metabolism	KEGG PATHWAY	37/5373	97/13731	0.616782	0.820738	Metabolism	Lipid metabolism
50	hsa04140	Autophagy - animal	KEGG PATHWAY	50/5373	131/13731	0.622017	0.821161	Cellular Processes	Transport and catabolism
8	hsa04614	Renin-angiotensin system	KEGG PATHWAY	8/5373	21/13731	0.619753	0.821418	Organismal Systems	Endocrine system
2	hsa00232	Caffeine metabolism	KEGG PATHWAY	2/5373	5/13731	0.647889	0.845292	Metabolism	Biosynthesis of other secondary metabolites
2	hsa00471	D-Glutamine and D-glutamate metabolism	KEGG PATHWAY	2/5373	5/13731	0.647889	0.845292	Metabolism	Metabolism of other amino acids
2	hsa00400	Phenylalanine, tyrosine and tryptophan biosynthesis	KEGG PATHWAY	2/5373	5/13731	0.647889	0.845292	Metabolism	Amino acid metabolism
21	hsa00240	Pyrimidine metabolism	KEGG PATHWAY	21/5373	56/13731	0.647545	0.848157	Metabolism	Nucleotide metabolism
37	hsa04061	Viral protein interaction with cytokine and cytokine receptor	KEGG PATHWAY	37/5373	98/13731	0.646979	0.850753	Environmental Information Processing	Signaling molecules and interaction
7	hsa00531	Glycosaminoglycan degradation	KEGG PATHWAY	7/5373	19/13731	0.664131	0.856446	Metabolism	Glycan biosynthesis and metabolism
7	hsa00770	Pantothenate and CoA biosynthesis	KEGG PATHWAY	7/5373	19/13731	0.664131	0.856446	Metabolism	Metabolism of cofactors and vitamins
53	hsa05012	Parkinson disease	KEGG PATHWAY	53/5373	141/13731	0.67678	0.862766	Human Diseases	Neurodegenerative disease
56	hsa04150	mTOR signaling pathway	KEGG PATHWAY	56/5373	149/13731	0.680265	0.863911	Environmental Information Processing	Signal transduction
37	hsa04064	NF-kappa B signaling pathway	KEGG PATHWAY	37/5373	99/13731	0.676029	0.86511	Environmental Information Processing	Signal transduction
12	hsa00051	Fructose and mannose metabolism	KEGG PATHWAY	12/5373	33/13731	0.689268	0.872029	Metabolism	Carbohydrate metabolism
9	hsa00592	alpha-Linolenic acid metabolism	KEGG PATHWAY	9/5373	25/13731	0.696254	0.877542	Metabolism	Lipid metabolism
13	hsa00500	Starch and sucrose metabolism	KEGG PATHWAY	13/5373	36/13731	0.702921	0.882616	Metabolism	Carbohydrate metabolism
17	hsa00510	N-Glycan biosynthesis	KEGG PATHWAY	17/5373	47/13731	0.711603	0.89017	Metabolism	Glycan biosynthesis and metabolism
7	hsa00670	One carbon pool by folate	KEGG PATHWAY	7/5373	20/13731	0.724185	0.902529	Metabolism	Metabolism of cofactors and vitamins
59	hsa05164	Influenza A	KEGG PATHWAY	59/5373	159/13731	0.726986	0.902651	Human Diseases	Infectious disease: viral
18	hsa05320	Autoimmune thyroid disease	KEGG PATHWAY	18/5373	51/13731	0.758116	0.937818	Human Diseases	Immune disease
22	hsa04137	Mitophagy - animal	KEGG PATHWAY	22/5373	62/13731	0.762701	0.940008	Cellular Processes	Transport and catabolism
11	hsa03410	Base excision repair	KEGG PATHWAY	11/5373	32/13731	0.766073	0.940693	Genetic Information Processing	Replication and repair
43	hsa04152	AMPK signaling pathway	KEGG PATHWAY	43/5373	119/13731	0.777538	0.947802	Environmental Information Processing	Signal transduction
49	hsa04910	Insulin signaling pathway	KEGG PATHWAY	49/5373	135/13731	0.777532	0.951266	Organismal Systems	Endocrine system
10	hsa01523	Antifolate resistance	KEGG PATHWAY	10/5373	30/13731	0.797763	0.965409	Human Diseases	Drug resistance: antineoplastic
46	hsa05162	Measles	KEGG PATHWAY	46/5373	128/13731	0.797439	0.968525	Human Diseases	Infectious disease: viral
56	hsa04141	Protein processing in endoplasmic reticulum	KEGG PATHWAY	56/5373	156/13731	0.819539	0.977593	Genetic Information Processing	Folding, sorting and degradation
12	hsa05143	African trypanosomiasis	KEGG PATHWAY	12/5373	36/13731	0.810946	0.97782	Human Diseases	Infectious disease: parasitic
12	hsa03030	DNA replication	KEGG PATHWAY	12/5373	36/13731	0.810946	0.97782	Genetic Information Processing	Replication and repair
6	hsa00100	Steroid biosynthesis	KEGG PATHWAY	6/5373	19/13731	0.817562	0.978731	Metabolism	Lipid metabolism
35	hsa04620	Toll-like receptor signaling pathway	KEGG PATHWAY	35/5373	100/13731	0.829331	0.985753	Organismal Systems	Immune system
17	hsa03460	Fanconi anemia pathway	KEGG PATHWAY	17/5373	51/13731	0.839765	0.991101	Genetic Information Processing	Replication and repair
11	hsa05020	Prion disease	KEGG PATHWAY	11/5373	34/13731	0.838006	0.992532	Human Diseases	Neurodegenerative disease
38	hsa04650	Natural killer cell mediated cytotoxicity	KEGG PATHWAY	38/5373	110/13731	0.861896	0.99956	Organismal Systems	Immune system
25	hsa04740	Olfactory transduction	KEGG PATHWAY	25/5373	435/13731	1	1	Organismal Systems	Sensory system
7	hsa03430	Mismatch repair	KEGG PATHWAY	7/5373	23/13731	0.858122	1	Genetic Information Processing	Replication and repair
41	hsa01200	Carbon metabolism	KEGG PATHWAY	41/5373	118/13731	0.859063	1	Metabolism	Global and overview maps
30	hsa04657	IL-17 signaling pathway	KEGG PATHWAY	30/5373	88/13731	0.860585	1	Organismal Systems	Immune system
9	hsa00591	Linoleic acid metabolism	KEGG PATHWAY	9/5373	29/13731	0.861681	1	Metabolism	Lipid metabolism
12	hsa04216	Ferroptosis	KEGG PATHWAY	12/5373	38/13731	0.869825	1	Cellular Processes	Cell growth and death
14	hsa03050	Proteasome	KEGG PATHWAY	14/5373	44/13731	0.8759	1	Genetic Information Processing	Folding, sorting and degradation
10	hsa04130	SNARE interactions in vesicular transport	KEGG PATHWAY	10/5373	33/13731	0.890119	1	Genetic Information Processing	Folding, sorting and degradation
60	hsa04621	NOD-like receptor signaling pathway	KEGG PATHWAY	60/5373	172/13731	0.890696	1	Organismal Systems	Immune system
22	hsa00010	Glycolysis / Gluconeogenesis	KEGG PATHWAY	22/5373	68/13731	0.899623	1	Metabolism	Carbohydrate metabolism
13	hsa03420	Nucleotide excision repair	KEGG PATHWAY	13/5373	43/13731	0.914073	1	Genetic Information Processing	Replication and repair
50	hsa05160	Hepatitis C	KEGG PATHWAY	50/5373	147/13731	0.914502	1	Human Diseases	Infectious disease: viral
53	hsa04630	JAK-STAT signaling pathway	KEGG PATHWAY	53/5373	156/13731	0.92166	1	Environmental Information Processing	Signal transduction
32	hsa04914	Progesterone-mediated oocyte maturation	KEGG PATHWAY	32/5373	98/13731	0.923882	1	Organismal Systems	Endocrine system
23	hsa00980	Metabolism of xenobiotics by cytochrome P450	KEGG PATHWAY	23/5373	73/13731	0.929306	1	Metabolism	Xenobiotics biodegradation and metabolism
4	hsa00061	Fatty acid biosynthesis	KEGG PATHWAY	4/5373	17/13731	0.946325	1	Metabolism	Lipid metabolism
8	hsa00030	Pentose phosphate pathway	KEGG PATHWAY	8/5373	30/13731	0.947123	1	Metabolism	Carbohydrate metabolism
21	hsa04622	RIG-I-like receptor signaling pathway	KEGG PATHWAY	21/5373	69/13731	0.947978	1	Organismal Systems	Immune system
21	hsa00982	Drug metabolism - cytochrome P450	KEGG PATHWAY	21/5373	69/13731	0.947978	1	Metabolism	Xenobiotics biodegradation and metabolism
24	hsa00983	Drug metabolism - other enzymes	KEGG PATHWAY	24/5373	78/13731	0.95068	1	Metabolism	Xenobiotics biodegradation and metabolism
11	hsa03440	Homologous recombination	KEGG PATHWAY	11/5373	40/13731	0.955553	1	Genetic Information Processing	Replication and repair
8	hsa00052	Galactose metabolism	KEGG PATHWAY	8/5373	31/13731	0.959407	1	Metabolism	Carbohydrate metabolism
20	hsa00830	Retinol metabolism	KEGG PATHWAY	20/5373	68/13731	0.963755	1	Metabolism	Metabolism of cofactors and vitamins
24	hsa05204	Chemical carcinogenesis	KEGG PATHWAY	24/5373	81/13731	0.971169	1	Human Diseases	Cancer: overview
12	hsa04340	Hedgehog signaling pathway	KEGG PATHWAY	12/5373	46/13731	0.977921	1	Environmental Information Processing	Signal transduction
7	hsa00630	Glyoxylate and dicarboxylate metabolism	KEGG PATHWAY	7/5373	30/13731	0.978488	1	Metabolism	Carbohydrate metabolism
7	hsa03020	RNA polymerase	KEGG PATHWAY	7/5373	30/13731	0.978488	1	Genetic Information Processing	Transcription
9	hsa04975	Fat digestion and absorption	KEGG PATHWAY	9/5373	38/13731	0.985581	1	Organismal Systems	Digestive system
26	hsa05150	Staphylococcus aureus infection	KEGG PATHWAY	26/5373	92/13731	0.98907	1	Human Diseases	Infectious disease: bacterial
10	hsa03022	Basal transcription factors	KEGG PATHWAY	10/5373	43/13731	0.991065	1	Genetic Information Processing	Transcription
5	hsa04744	Phototransduction	KEGG PATHWAY	5/5373	27/13731	0.994095	1	Organismal Systems	Sensory system
6	hsa00020	Citrate cycle (TCA cycle)	KEGG PATHWAY	6/5373	31/13731	0.99477	1	Metabolism	Carbohydrate metabolism
9	hsa00860	Porphyrin and chlorophyll metabolism	KEGG PATHWAY	9/5373	42/13731	0.995511	1	Metabolism	Metabolism of cofactors and vitamins
36	hsa04114	Oocyte meiosis	KEGG PATHWAY	36/5373	127/13731	0.995892	1	Cellular Processes	Cell growth and death
14	hsa04623	Cytosolic DNA-sensing pathway	KEGG PATHWAY	14/5373	61/13731	0.997613	1	Organismal Systems	Immune system
3	hsa00900	Terpenoid backbone biosynthesis	KEGG PATHWAY	3/5373	22/13731	0.998015	1	Metabolism	Metabolism of terpenoids and polyketides
19	hsa03018	RNA degradation	KEGG PATHWAY	19/5373	78/13731	0.998028	1	Genetic Information Processing	Folding, sorting and degradation
8	hsa00970	Aminoacyl-tRNA biosynthesis	KEGG PATHWAY	8/5373	42/13731	0.998514	1	Genetic Information Processing	Translation
4	hsa00053	Ascorbate and aldarate metabolism	KEGG PATHWAY	4/5373	27/13731	0.998592	1	Metabolism	Carbohydrate metabolism
5	hsa04136	Autophagy - other	KEGG PATHWAY	5/5373	31/13731	0.998609	1	Cellular Processes	Transport and catabolism
21	hsa03015	mRNA surveillance pathway	KEGG PATHWAY	21/5373	89/13731	0.999372	1	Genetic Information Processing	Translation
2	hsa03060	Protein export	KEGG PATHWAY	2/5373	21/13731	0.999573	1	Genetic Information Processing	Folding, sorting and degradation
11	hsa00140	Steroid hormone biosynthesis	KEGG PATHWAY	11/5373	59/13731	0.9998	1	Metabolism	Lipid metabolism
29	hsa04110	Cell cycle	KEGG PATHWAY	29/5373	122/13731	0.999894	1	Cellular Processes	Cell growth and death
31	hsa04120	Ubiquitin mediated proteolysis	KEGG PATHWAY	31/5373	133/13731	0.999966	1	Genetic Information Processing	Folding, sorting and degradation
3	hsa00040	Pentose and glucuronate interconversions	KEGG PATHWAY	3/5373	34/13731	0.999988	1	Metabolism	Carbohydrate metabolism
11	hsa03008	Ribosome biogenesis in eukaryotes	KEGG PATHWAY	11/5373	74/13731	0.999999	1	Genetic Information Processing	Translation
19	hsa03010	Ribosome	KEGG PATHWAY	19/5373	132/13731	1	1	Genetic Information Processing	Translation
13	hsa03040	Spliceosome	KEGG PATHWAY	13/5373	130/13731	1	1	Genetic Information Processing	Transcription
23	hsa03013	RNA transport	KEGG PATHWAY	23/5373	155/13731	1	1	Genetic Information Processing	Translation

## Sheet: hsa04550
hsa04550 Signaling pathways regulating pluripotency of stem cells
gene id	gene name	gene description
ENSG00000007372	PAX6	paired box 6 [Source:HGNC Symbol;Acc:HGNC:8620]
ENSG00000008083	JARID2	jumonji and AT-rich interaction domain containing 2 [Source:HGNC Symbol;Acc:HGNC:6196]
ENSG00000016082	ISL1	ISL LIM homeobox 1 [Source:HGNC Symbol;Acc:HGNC:6132]
ENSG00000066468	FGFR2	fibroblast growth factor receptor 2 [Source:HGNC Symbol;Acc:HGNC:3689]
ENSG00000068078	FGFR3	fibroblast growth factor receptor 3 [Source:HGNC Symbol;Acc:HGNC:3690]
ENSG00000075290	WNT8B	Wnt family member 8B [Source:HGNC Symbol;Acc:HGNC:12789]
ENSG00000081059	TCF7	transcription factor 7 [Source:HGNC Symbol;Acc:HGNC:11639]
ENSG00000089116	LHX5	LIM homeobox 5 [Source:HGNC Symbol;Acc:HGNC:14216]
ENSG00000096968	JAK2	Janus kinase 2 [Source:HGNC Symbol;Acc:HGNC:6192]
ENSG00000105647	PIK3R2	phosphoinositide-3-kinase regulatory subunit 2 [Source:HGNC Symbol;Acc:HGNC:8980]
ENSG00000105991	HOXA1	homeobox A1 [Source:HGNC Symbol;Acc:HGNC:5099]
ENSG00000108379	WNT3	Wnt family member 3 [Source:HGNC Symbol;Acc:HGNC:12782]
ENSG00000111186	WNT5B	Wnt family member 5B [Source:HGNC Symbol;Acc:HGNC:16265]
ENSG00000111432	FZD10	frizzled class receptor 10 [Source:HGNC Symbol;Acc:HGNC:4039]
ENSG00000111704	NANOG	Nanog homeobox [Source:HGNC Symbol;Acc:HGNC:20857]
ENSG00000113594	LIFR	LIF receptor subunit alpha [Source:HGNC Symbol;Acc:HGNC:6597]
ENSG00000114251	WNT5A	Wnt family member 5A [Source:HGNC Symbol;Acc:HGNC:12784]
ENSG00000114739	ACVR2B	activin A receptor type 2B [Source:HGNC Symbol;Acc:HGNC:174]
ENSG00000115266	APC2	APC regulator of WNT signaling pathway 2 [Source:HGNC Symbol;Acc:HGNC:24036]
ENSG00000115289	PCGF1	polycomb group ring finger 1 [Source:HGNC Symbol;Acc:HGNC:17615]
ENSG00000115507	OTX1	orthodenticle homeobox 1 [Source:HGNC Symbol;Acc:HGNC:8521]
ENSG00000115738	ID2	inhibitor of DNA binding 2 [Source:HGNC Symbol;Acc:HGNC:5361]
ENSG00000117318	ID3	inhibitor of DNA binding 3, HLH protein [Source:HGNC Symbol;Acc:HGNC:5362]
ENSG00000117461	PIK3R3	phosphoinositide-3-kinase regulatory subunit 3 [Source:HGNC Symbol;Acc:HGNC:8981]
ENSG00000119715	ESRRB	estrogen related receptor beta [Source:HGNC Symbol;Acc:HGNC:3473]
ENSG00000120693	SMAD9	SMAD family member 9 [Source:HGNC Symbol;Acc:HGNC:6774]
ENSG00000121879	PIK3CA	phosphatidylinositol-4,5-bisphosphate 3-kinase catalytic subunit alpha [Source:HGNC Symbol;Acc:HGNC:8975]
ENSG00000122641	INHBA	inhibin subunit beta A [Source:HGNC Symbol;Acc:HGNC:6066]
ENSG00000123612	ACVR1C	activin A receptor type 1C [Source:HGNC Symbol;Acc:HGNC:18123]
ENSG00000125378	BMP4	bone morphogenetic protein 4 [Source:HGNC Symbol;Acc:HGNC:1071]
ENSG00000128342	LIF	LIF interleukin 6 family cytokine [Source:HGNC Symbol;Acc:HGNC:6596]
ENSG00000128645	HOXD1	homeobox D1 [Source:HGNC Symbol;Acc:HGNC:5132]
ENSG00000130829	DUSP9	dual specificity phosphatase 9 [Source:HGNC Symbol;Acc:HGNC:3076]
ENSG00000134352	IL6ST	interleukin 6 signal transducer [Source:HGNC Symbol;Acc:HGNC:6021]
ENSG00000135111	TBX3	T-box transcription factor 3 [Source:HGNC Symbol;Acc:HGNC:11602]
ENSG00000135503	ACVR1B	activin A receptor type 1B [Source:HGNC Symbol;Acc:HGNC:172]
ENSG00000136826	KLF4	Kruppel like factor 4 [Source:HGNC Symbol;Acc:HGNC:6348]
ENSG00000138685	FGF2	fibroblast growth factor 2 [Source:HGNC Symbol;Acc:HGNC:3676]
ENSG00000138696	BMPR1B	bone morphogenetic protein receptor type 1B [Source:HGNC Symbol;Acc:HGNC:1077]
ENSG00000139269	INHBE	inhibin subunit beta E [Source:HGNC Symbol;Acc:HGNC:24029]
ENSG00000140443	IGF1R	insulin like growth factor 1 receptor [Source:HGNC Symbol;Acc:HGNC:5465]
ENSG00000140836	ZFHX3	zinc finger homeobox 3 [Source:HGNC Symbol;Acc:HGNC:777]
ENSG00000141646	SMAD4	SMAD family member 4 [Source:HGNC Symbol;Acc:HGNC:6770]
ENSG00000142208	AKT1	AKT serine/threonine kinase 1 [Source:HGNC Symbol;Acc:HGNC:391]
ENSG00000143768	LEFTY2	left-right determination factor 2 [Source:HGNC Symbol;Acc:HGNC:3122]
ENSG00000143995	MEIS1	Meis homeobox 1 [Source:HGNC Symbol;Acc:HGNC:7000]
ENSG00000155760	FZD7	frizzled class receptor 7 [Source:HGNC Symbol;Acc:HGNC:4045]
ENSG00000156574	NODAL	nodal growth differentiation factor [Source:HGNC Symbol;Acc:HGNC:7865]
ENSG00000156711	MAPK13	mitogen-activated protein kinase 13 [Source:HGNC Symbol;Acc:HGNC:6875]
ENSG00000156925	ZIC3	Zic family member 3 [Source:HGNC Symbol;Acc:HGNC:12874]
ENSG00000157240	FZD1	frizzled class receptor 1 [Source:HGNC Symbol;Acc:HGNC:4038]
ENSG00000158955	WNT9B	Wnt family member 9B [Source:HGNC Symbol;Acc:HGNC:12779]
ENSG00000160867	FGFR4	fibroblast growth factor receptor 4 [Source:HGNC Symbol;Acc:HGNC:3691]
ENSG00000162434	JAK1	Janus kinase 1 [Source:HGNC Symbol;Acc:HGNC:6190]
ENSG00000162552	WNT4	Wnt family member 4 [Source:HGNC Symbol;Acc:HGNC:12783]
ENSG00000163251	FZD5	frizzled class receptor 5 [Source:HGNC Symbol;Acc:HGNC:4043]
ENSG00000163666	HESX1	HESX homeobox 1 [Source:HGNC Symbol;Acc:HGNC:4877]
ENSG00000164930	FZD6	frizzled class receptor 6 [Source:HGNC Symbol;Acc:HGNC:4044]
ENSG00000168283	BMI1	BMI1 proto-oncogene, polycomb ring finger [Source:HGNC Symbol;Acc:HGNC:1066]
ENSG00000168646	AXIN2	axin 2 [Source:HGNC Symbol;Acc:HGNC:904]
ENSG00000169856	ONECUT1	one cut homeobox 1 [Source:HGNC Symbol;Acc:HGNC:8138]
ENSG00000169884	WNT10B	Wnt family member 10B [Source:HGNC Symbol;Acc:HGNC:12775]
ENSG00000171608	PIK3CD	phosphatidylinositol-4,5-bisphosphate 3-kinase catalytic subunit delta [Source:HGNC Symbol;Acc:HGNC:8977]
ENSG00000172201	ID4	inhibitor of DNA binding 4, HLH protein [Source:HGNC Symbol;Acc:HGNC:5363]
ENSG00000174775	HRAS	HRas proto-oncogene, GTPase [Source:HGNC Symbol;Acc:HGNC:5173]
ENSG00000174804	FZD4	frizzled class receptor 4 [Source:HGNC Symbol;Acc:HGNC:4042]
ENSG00000175189	INHBC	inhibin subunit beta C [Source:HGNC Symbol;Acc:HGNC:6068]
ENSG00000177283	FZD8	frizzled class receptor 8 [Source:HGNC Symbol;Acc:HGNC:4046]
ENSG00000180628	PCGF5	polycomb group ring finger 5 [Source:HGNC Symbol;Acc:HGNC:28264]
ENSG00000181449	SOX2	SRY-box transcription factor 2 [Source:HGNC Symbol;Acc:HGNC:11195]
ENSG00000185386	MAPK11	mitogen-activated protein kinase 11 [Source:HGNC Symbol;Acc:HGNC:6873]
ENSG00000188064	WNT7B	Wnt family member 7B [Source:HGNC Symbol;Acc:HGNC:12787]
ENSG00000188130	MAPK12	mitogen-activated protein kinase 12 [Source:HGNC Symbol;Acc:HGNC:6874]
ENSG00000204217	BMPR2	bone morphogenetic protein receptor type 2 [Source:HGNC Symbol;Acc:HGNC:1078]
ENSG00000204531	POU5F1	POU class 5 homeobox 1 [Source:HGNC Symbol;Acc:HGNC:9221]
ENSG00000212993	POU5F1B	POU class 5 homeobox 1B [Source:HGNC Symbol;Acc:HGNC:9223]
ENSG00000243709	LEFTY1	left-right determination factor 1 [Source:HGNC Symbol;Acc:HGNC:6552]
ENSG00000269897	COMMD3-BMI1	COMMD3-BMI1 readthrough [Source:HGNC Symbol;Acc:HGNC:48326]
