# Supplementary material for: Identification and characterization of multipotential stem cells in immortalized normal ovarian surface epithelial cells: The pluripotency of immortalized normal ovarian surface epithelial cells
Source: Acta Biochim Biophys Sin (Shanghai). 2024 Jan 19;56(2):239–54. doi: 10.3724/abbs.2023253 (PMC10984850; doi:10.3724/abbs.2023253)
Supplement: 23354Table_S8 [file 23354Table_S8.xlsx]

## Sheet: IOSE80 vs GV  oocyte Diff_genes
Table S8. Differentially expressed genes of IOSE80 cells and Oocyte at GV stage
Gene_id	FC(IOSE/YNGGV)	Log2FC(IOSE/YNGGV)	Pvalue	Padjust	Significant	Regulate	GV	IOSE	Gene name	Gene description
ENSG00000116741	0.00731111	-7.09569	7.39159e-301	2.01746e-296	yes	down	5313.4	36.2767	RGS2	regulator of G protein signaling 2 [Source:HGNC Symbol;Acc:HGNC:9998]
ENSG00000111716	4886.6	12.2546	1.577e-202	2.15213e-198	yes	up	1.004	3103.48	LDHB	lactate dehydrogenase B [Source:HGNC Symbol;Acc:HGNC:6541]
ENSG00000160752	52.7377	5.72076	1.19844e-192	1.09034e-188	yes	up	16.268	771.41	FDPS	farnesyl diphosphate synthase [Source:HGNC Symbol;Acc:HGNC:3631]
ENSG00000164404	0.000173865	-12.4897	2.67415e-189	1.82471e-185	yes	down	5520.36	0.5	GDF9	growth differentiation factor 9 [Source:HGNC Symbol;Acc:HGNC:4224]
ENSG00000261456	7.45869e-05	-13.7107	1.4392e-188	7.85629e-185	yes	down	17655.4	2.03667	TUBB8	tubulin beta 8 class VIII [Source:HGNC Symbol;Acc:HGNC:20773]
ENSG00000104611	0.00520574	-7.58568	4.78544e-186	2.17689e-182	yes	down	745.694	4.52667	SH2D4A	SH2 domain containing 4A [Source:HGNC Symbol;Acc:HGNC:26102]
ENSG00000183508	0.000563228	-10.794	2.99552e-161	1.16799e-157	yes	down	798.052	0.42	TENT5C	terminal nucleotidyltransferase 5C [Source:HGNC Symbol;Acc:HGNC:24712]
ENSG00000174444	37.8075	5.2406	6.31163e-157	2.07e-153	yes	up	91.912	3003.2	RPL4	ribosomal protein L4 [Source:HGNC Symbol;Acc:HGNC:10353]
ENSG00000100330	0.0180115	-5.79494	6.82569e-157	2.07e-153	yes	down	243.424	2.98667	MTMR3	myotubularin related protein 3 [Source:HGNC Symbol;Acc:HGNC:7451]
ENSG00000083097	0.0104948	-6.57418	3.39185e-145	9.25772e-142	yes	down	194.704	1.62333	DOP1A	DOP1 leucine zipper like protein A [Source:HGNC Symbol;Acc:HGNC:21194]
ENSG00000080503	0.0135736	-6.20305	4.31091e-145	1.06965e-141	yes	down	574.598	6.12667	SMARCA2	SWI/SNF related, matrix associated, actin dependent regulator of chromatin, subfamily a, member 2 [Source:HGNC Symbol;Acc:HGNC:11098]
ENSG00000168288	35.3769	5.14473	2.26929e-140	5.1615e-137	yes	up	9.47	316.48	MMADHC	metabolism of cobalamin associated D [Source:HGNC Symbol;Acc:HGNC:25221]
ENSG00000147604	24.1728	4.59531	7.13162e-137	1.49731e-133	yes	up	456.392	11388.9	RPL7	ribosomal protein L7 [Source:HGNC Symbol;Acc:HGNC:10363]
ENSG00000114656	0.0145567	-6.10217	1.16414e-136	2.26958e-133	yes	down	217.64	5.71667	CFAP92	cilia and flagella associated protein 92 (putative) [Source:HGNC Symbol;Acc:HGNC:29231]
ENSG00000148842	0.0180193	-5.79431	8.13104e-134	1.47952e-130	yes	down	338.058	2.32	CNNM2	cyclin and CBS domain divalent metal cation transport mediator 2 [Source:HGNC Symbol;Acc:HGNC:103]
ENSG00000213719	228.747	7.83761	1.41217e-129	2.40898e-126	yes	up	2.626	608.583	CLIC1	chloride intracellular channel 1 [Source:HGNC Symbol;Acc:HGNC:2062]
ENSG00000146376	0.0109977	-6.50665	2.88286e-129	4.62851e-126	yes	down	182.636	1.77	ARHGAP18	Rho GTPase activating protein 18 [Source:HGNC Symbol;Acc:HGNC:21035]
ENSG00000101972	31.4333	4.97422	6.22349e-127	9.43689e-124	yes	up	10.77	41.06	STAG2	stromal antigen 2 [Source:HGNC Symbol;Acc:HGNC:11355]
ENSG00000119314	71.6482	6.16286	2.50512e-126	3.59868e-123	yes	up	2.422	35.51	PTBP3	polypyrimidine tract binding protein 3 [Source:HGNC Symbol;Acc:HGNC:10253]
ENSG00000137766	0.0009361	-10.061	3.52718e-125	4.79041e-122	yes	down	797.098	17.29	UNC13C	unc-13 homolog C [Source:HGNC Symbol;Acc:HGNC:23149]
ENSG00000118690	0.00440182	-7.82768	3.68574e-125	4.79041e-122	yes	down	302.002	2.85333	ARMC2	armadillo repeat containing 2 [Source:HGNC Symbol;Acc:HGNC:23045]
ENSG00000170340	0.0332525	-4.9104	5.18013e-122	6.42666e-119	yes	down	494.064	16.1	B3GNT2	UDP-GlcNAc:betaGal beta-1,3-N-acetylglucosaminyltransferase 2 [Source:HGNC Symbol;Acc:HGNC:15629]
ENSG00000117148	0.000152832	-12.6758	1.6041e-121	1.90357e-118	yes	down	3805.2	0.273333	ACTL8	actin like 8 [Source:HGNC Symbol;Acc:HGNC:24018]
ENSG00000121690	0.0355244	-4.81504	3.10722e-121	3.53369e-118	yes	down	495.444	16.2667	DEPDC7	DEP domain containing 7 [Source:HGNC Symbol;Acc:HGNC:29899]
ENSG00000181458	173.764	7.44098	3.42952e-119	3.74422e-116	yes	up	0.67	141.943	TMEM45A	transmembrane protein 45A [Source:HGNC Symbol;Acc:HGNC:25480]
ENSG00000128050	15.377	3.9427	7.71174e-119	8.09555e-116	yes	up	33.924	469.48	PAICS	phosphoribosylaminoimidazole carboxylase and phosphoribosylaminoimidazolesuccinocarboxamide synthase [Source:HGNC Symbol;Acc:HGNC:8587]
ENSG00000087586	0.0687068	-3.8634	1.84432e-118	1.8644e-115	yes	down	1933.76	122.537	AURKA	aurora kinase A [Source:HGNC Symbol;Acc:HGNC:11393]
ENSG00000155275	0.0187792	-5.73472	7.68811e-118	7.49426e-115	yes	down	370.79	6.73	TRMT44	tRNA methyltransferase 44 homolog [Source:HGNC Symbol;Acc:HGNC:26653]
ENSG00000079246	19.8066	4.30791	9.37111e-116	8.81983e-113	yes	up	37.246	627.173	XRCC5	X-ray repair cross complementing 5 [Source:HGNC Symbol;Acc:HGNC:12833]
ENSG00000117632	15.5765	3.9613	1.06273e-115	9.66874e-113	yes	up	184.904	2811.19	STMN1	stathmin 1 [Source:HGNC Symbol;Acc:HGNC:6510]
ENSG00000153162	0.00269957	-8.53306	4.71322e-115	4.14976e-112	yes	down	475.604	1.24	BMP6	bone morphogenetic protein 6 [Source:HGNC Symbol;Acc:HGNC:1073]
ENSG00000284762	0.00119544	-9.70824	5.3541e-113	4.56671e-110	yes	down	354.588	6.03333		phosphodiesterase 8B [Source:NCBI gene (formerly Entrezgene);Acc:8622]
ENSG00000248673	0.000570072	-10.7766	6.91914e-113	5.72275e-110	yes	down	141.948	0.323333	LINC01331	long intergenic non-protein coding RNA 1331 [Source:HGNC Symbol;Acc:HGNC:50538]
ENSG00000204628	27.5835	4.78573	1.11435e-112	8.94559e-110	yes	up	91.934	2426.68	RACK1	receptor for activated C kinase 1 [Source:HGNC Symbol;Acc:HGNC:4399]
ENSG00000005471	0.00396801	-7.97737	1.23262e-112	9.61235e-110	yes	down	549.446	1.25667	ABCB4	ATP binding cassette subfamily B member 4 [Source:HGNC Symbol;Acc:HGNC:45]
ENSG00000119335	42.0322	5.39342	4.66684e-110	3.53824e-107	yes	up	87.15	2696.14	SET	SET nuclear proto-oncogene [Source:HGNC Symbol;Acc:HGNC:10760]
ENSG00000178381	0.00362865	-8.10635	5.7262e-109	4.22408e-106	yes	down	6330.5	23.3533	ZFAND2A	zinc finger AN1-type containing 2A [Source:HGNC Symbol;Acc:HGNC:28073]
ENSG00000196466	0.0124741	-6.32492	1.17921e-108	8.46985e-106	yes	down	258.808	2.77333	ZNF799	zinc finger protein 799 [Source:HGNC Symbol;Acc:HGNC:28071]
ENSG00000100442	17.797	4.15356	6.25498e-108	4.37752e-105	yes	up	37.388	642	FKBP3	FKBP prolyl isomerase 3 [Source:HGNC Symbol;Acc:HGNC:3719]
ENSG00000171314	245.357	7.93874	5.0645e-107	3.45576e-104	yes	up	2.968	646.87	PGAM1	phosphoglycerate mutase 1 [Source:HGNC Symbol;Acc:HGNC:8888]
ENSG00000153814	0.0327184	-4.93375	1.10469e-106	7.35398e-104	yes	down	361.688	7.44667	JAZF1	JAZF zinc finger 1 [Source:HGNC Symbol;Acc:HGNC:28917]
ENSG00000173572	0.000302704	-11.6898	1.49326e-106	9.6778e-104	yes	down	613.016	0.133333	NLRP13	NLR family pyrin domain containing 13 [Source:HGNC Symbol;Acc:HGNC:22937]
ENSG00000164096	34.2642	5.09863	1.52468e-106	9.6778e-104	yes	up	21.814	508.753	C4orf3	chromosome 4 open reading frame 3 [Source:HGNC Symbol;Acc:HGNC:19225]
ENSG00000118298	74.6111	6.22132	1.86828e-105	1.15893e-102	yes	up	2.078	92.5867	CA14	carbonic anhydrase 14 [Source:HGNC Symbol;Acc:HGNC:1372]
ENSG00000059728	0.0100357	-6.63872	2.2575e-105	1.36925e-102	yes	down	258.926	7.07667	MXD1	MAX dimerization protein 1 [Source:HGNC Symbol;Acc:HGNC:6761]
ENSG00000013364	0.0036404	-8.10169	1.01161e-103	6.00235e-101	yes	down	376.666	1.63	MVP	major vault protein [Source:HGNC Symbol;Acc:HGNC:7531]
ENSG00000184617	0.000368308	-11.4068	2.25234e-103	1.30798e-100	yes	down	739.598	0.25	ZNF840P	zinc finger protein 840, pseudogene [Source:HGNC Symbol;Acc:HGNC:34344]
ENSG00000174306	0.00974275	-6.68146	1.49839e-100	8.52023e-98	yes	down	245.588	1.14	ZHX3	zinc fingers and homeoboxes 3 [Source:HGNC Symbol;Acc:HGNC:15935]
ENSG00000005108	0.00789898	-6.98412	1.17405e-99	6.5397e-97	yes	down	185.226	0.78	THSD7A	thrombospondin type 1 domain containing 7A [Source:HGNC Symbol;Acc:HGNC:22207]
ENSG00000148730	58.6394	5.8738	1.53407e-99	8.3742e-97	yes	up	1.18	59.3867	EIF4EBP2	eukaryotic translation initiation factor 4E binding protein 2 [Source:HGNC Symbol;Acc:HGNC:3289]
ENSG00000152670	0.00123369	-9.6628	1.77634e-98	9.50656e-96	yes	down	385.87	0.206667	DDX4	DEAD-box helicase 4 [Source:HGNC Symbol;Acc:HGNC:18700]
ENSG00000120051	0.00228058	-8.77638	5.61795e-98	2.94877e-95	yes	down	233.982	0.506667	CFAP58	cilia and flagella associated protein 58 [Source:HGNC Symbol;Acc:HGNC:26676]
ENSG00000137707	0.000278822	-11.8084	9.28148e-98	4.77978e-95	yes	down	2402.7	1.09	BTG4	BTG anti-proliferation factor 4 [Source:HGNC Symbol;Acc:HGNC:13862]
ENSG00000175130	219.151	7.77578	1.21125e-97	6.1222e-95	yes	up	1.634	328.69	MARCKSL1	MARCKS like 1 [Source:HGNC Symbol;Acc:HGNC:7142]
ENSG00000161654	23.4207	4.54971	4.6573e-97	2.31121e-94	yes	up	23.2	263.81	LSM12	LSM12 homolog [Source:HGNC Symbol;Acc:HGNC:26407]
ENSG00000173213	4.16002e-05	-14.5531	1.74501e-96	8.50506e-94	yes	down	9452.62	0.333333	TUBB8B	tubulin beta 8B [Source:HGNC Symbol;Acc:HGNC:24983]
ENSG00000119801	0.0595709	-4.06925	2.70236e-96	1.294e-93	yes	down	916.712	47.7267	YPEL5	yippee like 5 [Source:HGNC Symbol;Acc:HGNC:18329]
ENSG00000105928	0.0169853	-5.87957	5.08216e-95	2.3916e-92	yes	down	328.38	11.8667	GSDME	gasdermin E [Source:HGNC Symbol;Acc:HGNC:2810]
ENSG00000110497	0.0514749	-4.27999	6.13779e-95	2.8394e-92	yes	down	97.366	13.9867	AMBRA1	autophagy and beclin 1 regulator 1 [Source:HGNC Symbol;Acc:HGNC:25990]
ENSG00000166971	0.0138544	-6.17351	1.00899e-94	4.58989e-92	yes	down	590.178	11.2167	AKTIP	AKT interacting protein [Source:HGNC Symbol;Acc:HGNC:16710]
ENSG00000154639	664.047	9.37514	2.13004e-94	9.53072e-92	yes	up	0.74	123.05	CXADR	CXADR Ig-like cell adhesion molecule [Source:HGNC Symbol;Acc:HGNC:2559]
ENSG00000055609	0.0373332	-4.7434	2.35884e-93	1.03842e-90	yes	down	399.508	15.43	KMT2C	lysine methyltransferase 2C [Source:HGNC Symbol;Acc:HGNC:13726]
ENSG00000109927	0.00468706	-7.7371	7.56688e-93	3.27826e-90	yes	down	128.602	0.503333	TECTA	tectorin alpha [Source:HGNC Symbol;Acc:HGNC:11720]
ENSG00000267534	343.255	8.42314	1.19189e-92	5.08305e-90	yes	up	0.096	29.0267	S1PR2	sphingosine-1-phosphate receptor 2 [Source:HGNC Symbol;Acc:HGNC:3169]
ENSG00000248571	0.000980697	-9.99391	2.31956e-92	9.74001e-90	yes	down	586.27	0.303333		novel transcript
ENSG00000111640	29.8085	4.89765	1.18556e-91	4.90281e-89	yes	up	165.834	4581.27	GAPDH	glyceraldehyde-3-phosphate dehydrogenase [Source:HGNC Symbol;Acc:HGNC:4141]
ENSG00000134333	38.3139	5.2598	6.84403e-91	2.78807e-88	yes	up	86.976	3465.95	LDHA	lactate dehydrogenase A [Source:HGNC Symbol;Acc:HGNC:6535]
ENSG00000100316	18.8225	4.23438	1.26617e-90	5.08217e-88	yes	up	272.104	4775.88	RPL3	ribosomal protein L3 [Source:HGNC Symbol;Acc:HGNC:10332]
ENSG00000168826	0.0202406	-5.6266	2.40126e-90	9.49855e-88	yes	down	146.644	3.51667	ZBTB49	zinc finger and BTB domain containing 49 [Source:HGNC Symbol;Acc:HGNC:19883]
ENSG00000160145	0.016761	-5.89874	7.06796e-90	2.7559e-87	yes	down	355.6	8.63667	KALRN	kalirin RhoGEF kinase [Source:HGNC Symbol;Acc:HGNC:4814]
ENSG00000261812	5.04688e-05	-14.2742	8.9895e-90	3.45576e-87	yes	down	6917.74	0.253333	TUBB8P7	tubulin beta 8 class VIII pseudogene 7 [Source:HGNC Symbol;Acc:HGNC:42345]
ENSG00000214788	0.000851972	-10.1969	1.35159e-89	5.12363e-87	yes	down	591.054	1.34667		novel transcript
ENSG00000224078	31.7926	4.99062	1.49984e-89	5.60776e-87	yes	up	8.812	258.91	SNHG14	small nucleolar RNA host gene 14 [Source:HGNC Symbol;Acc:HGNC:37462]
ENSG00000099194	973.5	9.92704	2.47885e-89	9.14295e-87	yes	up	0.308	265.79	SCD	stearoyl-CoA desaturase [Source:HGNC Symbol;Acc:HGNC:10571]
ENSG00000229474	0.000936205	-10.0609	7.25843e-89	2.64149e-86	yes	down	772.942	0.636667	PATL2	PAT1 homolog 2 [Source:HGNC Symbol;Acc:HGNC:33630]
ENSG00000065150	15.9804	3.99823	1.00832e-88	3.62121e-86	yes	up	15.608	210.783	IPO5	importin 5 [Source:HGNC Symbol;Acc:HGNC:6402]
ENSG00000158169	0.0291496	-5.10038	2.93667e-87	1.04095e-84	yes	down	192.808	31.73	FANCC	FA complementation group C [Source:HGNC Symbol;Acc:HGNC:3584]
ENSG00000134058	0.0680015	-3.87829	4.31617e-87	1.49169e-84	yes	down	1710.46	120.77	CDK7	cyclin dependent kinase 7 [Source:HGNC Symbol;Acc:HGNC:1778]
ENSG00000140297	0.000770944	-10.3411	4.31756e-87	1.49169e-84	yes	down	711.14	0.756667	GCNT3	glucosaminyl (N-acetyl) transferase 3, mucin type [Source:HGNC Symbol;Acc:HGNC:4205]
ENSG00000136040	0.0169108	-5.88591	1.14294e-86	3.89944e-84	yes	down	76.854	1.65333	PLXNC1	plexin C1 [Source:HGNC Symbol;Acc:HGNC:9106]
ENSG00000135090	0.0301727	-5.05061	2.71607e-85	9.15214e-83	yes	down	184.156	3.32333	TAOK3	TAO kinase 3 [Source:HGNC Symbol;Acc:HGNC:18133]
ENSG00000077942	59.2749	5.88935	3.52199e-85	1.17231e-82	yes	up	1.99	99.62	FBLN1	fibulin 1 [Source:HGNC Symbol;Acc:HGNC:3600]
ENSG00000118307	0.00743448	-7.07155	5.43702e-85	1.78793e-82	yes	down	205.868	0.836667	CFAP94	cilia and flagella associated protein 94 [Source:HGNC Symbol;Acc:HGNC:29599]
ENSG00000129007	0.0182073	-5.77934	5.7981e-85	1.88397e-82	yes	down	238.98	7.11667	CALML4	calmodulin like 4 [Source:HGNC Symbol;Acc:HGNC:18445]
ENSG00000089009	16.4751	4.04222	1.16486e-84	3.74045e-82	yes	up	112.822	1813.97	RPL6	ribosomal protein L6 [Source:HGNC Symbol;Acc:HGNC:10362]
ENSG00000167460	541.69	9.08132	8.89706e-84	2.82368e-81	yes	up	0.608	308.22	TPM4	tropomyosin 4 [Source:HGNC Symbol;Acc:HGNC:12013]
ENSG00000105877	0.014057	-6.15256	3.60968e-83	1.13244e-80	yes	down	335.748	4.03	DNAH11	dynein axonemal heavy chain 11 [Source:HGNC Symbol;Acc:HGNC:2942]
ENSG00000143401	477.33	8.89884	4.71368e-83	1.46199e-80	yes	up	1.132	423.057	ANP32E	acidic nuclear phosphoprotein 32 family member E [Source:HGNC Symbol;Acc:HGNC:16673]
ENSG00000149131	335.541	8.39035	8.2429e-83	2.52788e-80	yes	up	0.16	83.1067	SERPING1	serpin family G member 1 [Source:HGNC Symbol;Acc:HGNC:1228]
ENSG00000188001	0.00432401	-7.85341	1.27816e-82	3.87623e-80	yes	down	442.186	0.356667	TPRG1	tumor protein p63 regulated 1 [Source:HGNC Symbol;Acc:HGNC:24759]
ENSG00000100911	74.6204	6.2215	1.46584e-82	4.39656e-80	yes	up	4.228	401.143	PSME2	proteasome activator subunit 2 [Source:HGNC Symbol;Acc:HGNC:9569]
ENSG00000206503	992.533	9.95497	2.76476e-82	8.20233e-80	yes	up	0.4	341.24	HLA-A	major histocompatibility complex, class I, A [Source:HGNC Symbol;Acc:HGNC:4931]
ENSG00000129422	0.00712446	-7.133	2.96775e-82	8.70987e-80	yes	down	165.644	2.43	MTUS1	microtubule associated scaffold protein 1 [Source:HGNC Symbol;Acc:HGNC:29789]
ENSG00000011295	27.2016	4.76562	6.23111e-82	1.80928e-79	yes	up	1.492	38.2633	TTC19	tetratricopeptide repeat domain 19 [Source:HGNC Symbol;Acc:HGNC:26006]
ENSG00000178568	0.00442941	-7.81867	8.23958e-82	2.36728e-79	yes	down	135.296	0.536667	ERBB4	erb-b2 receptor tyrosine kinase 4 [Source:HGNC Symbol;Acc:HGNC:3432]
ENSG00000069275	30.3733	4.92473	1.42761e-81	4.05886e-79	yes	up	10.792	234.923	NUCKS1	nuclear casein kinase and cyclin dependent kinase substrate 1 [Source:HGNC Symbol;Acc:HGNC:29923]
ENSG00000135218	0.00529791	-7.56036	2.29919e-81	6.4695e-79	yes	down	438.364	1.36	CD36	CD36 molecule [Source:HGNC Symbol;Acc:HGNC:1663]
ENSG00000248485	0.00320851	-8.28388	2.33398e-81	6.50037e-79	yes	down	367.562	1.21333	PCP4L1	Purkinje cell protein 4 like 1 [Source:HGNC Symbol;Acc:HGNC:20448]
ENSG00000047346	0.0187001	-5.74081	8.57987e-81	2.36544e-78	yes	down	188.11	4.18667	FAM214A	family with sequence similarity 214 member A [Source:HGNC Symbol;Acc:HGNC:25609]
ENSG00000137154	11.6048	3.53665	1.09675e-80	2.99348e-78	yes	up	457.244	5349.28	RPS6	ribosomal protein S6 [Source:HGNC Symbol;Acc:HGNC:10429]
ENSG00000163430	1944.17	10.9249	1.11857e-80	3.02279e-78	yes	up	0.048	118.95	FSTL1	follistatin like 1 [Source:HGNC Symbol;Acc:HGNC:3972]
ENSG00000180479	0.0261595	-5.25652	1.7945e-80	4.80188e-78	yes	down	182.648	4.45667	ZNF571	zinc finger protein 571 [Source:HGNC Symbol;Acc:HGNC:25000]
ENSG00000285571	0.00508255	-7.62023	2.33436e-80	6.18582e-78	yes	down	318.534	1.02333		novel transcript
ENSG00000142089	1053.51	10.041	1.64418e-79	4.31503e-77	yes	up	0.982	712.527	IFITM3	interferon induced transmembrane protein 3 [Source:HGNC Symbol;Acc:HGNC:5414]
ENSG00000205129	0.0439731	-4.50723	4.46908e-79	1.15134e-76	yes	down	426.202	19.5967	C4orf47	chromosome 4 open reading frame 47 [Source:HGNC Symbol;Acc:HGNC:34346]
ENSG00000250447	0.000404239	-11.2725	4.47138e-79	1.15134e-76	yes	down	999.442	0.0833333	LINC02105	long intergenic non-protein coding RNA 2105 [Source:HGNC Symbol;Acc:HGNC:52960]
ENSG00000139973	0.0132826	-6.23432	5.79968e-79	1.47941e-76	yes	down	34.222	1.05333	SYT16	synaptotagmin 16 [Source:HGNC Symbol;Acc:HGNC:23142]
ENSG00000059804	3513.07	11.7785	1.8635e-78	4.70949e-76	yes	up	0.136	270.627	SLC2A3	solute carrier family 2 member 3 [Source:HGNC Symbol;Acc:HGNC:11007]
ENSG00000135069	5243.83	12.3564	1.98819e-78	4.97851e-76	yes	up	0.046	224.187	PSAT1	phosphoserine aminotransferase 1 [Source:HGNC Symbol;Acc:HGNC:19129]
ENSG00000121210	0.0484973	-4.36595	6.2416e-78	1.54871e-75	yes	down	201.826	7.79	TMEM131L	transmembrane 131 like [Source:HGNC Symbol;Acc:HGNC:29146]
ENSG00000103187	56.0422	5.80844	1.25935e-77	3.09663e-75	yes	up	2.12	111.24	COTL1	coactosin like F-actin binding protein 1 [Source:HGNC Symbol;Acc:HGNC:18304]
ENSG00000133106	0.0098926	-6.65944	1.27949e-77	3.11808e-75	yes	down	295.002	1.64	EPSTI1	epithelial stromal interaction 1 [Source:HGNC Symbol;Acc:HGNC:16465]
ENSG00000149054	0.0275468	-5.18197	1.37694e-77	3.32586e-75	yes	down	348.504	9.56333	ZNF215	zinc finger protein 215 [Source:HGNC Symbol;Acc:HGNC:13007]
ENSG00000175279	0.0616017	-4.02089	3.28848e-77	7.87332e-75	yes	down	541.288	33.5433	CENPS	centromere protein S [Source:HGNC Symbol;Acc:HGNC:23163]
ENSG00000234741	15.3914	3.94405	3.5477e-77	8.42008e-75	yes	up	44.874	618.043	GAS5	growth arrest specific 5 [Source:HGNC Symbol;Acc:HGNC:16355]
ENSG00000146386	541.775	9.08155	3.59365e-77	8.45561e-75	yes	up	0.528	295.927	ABRACL	ABRA C-terminal like [Source:HGNC Symbol;Acc:HGNC:21230]
ENSG00000122257	33.7502	5.07682	4.21435e-77	9.83131e-75	yes	up	1.928	42.8067	RBBP6	RB binding protein 6, ubiquitin ligase [Source:HGNC Symbol;Acc:HGNC:9889]
ENSG00000140367	0.0505363	-4.30654	5.00755e-77	1.15827e-74	yes	down	271.946	14.31	UBE2Q2	ubiquitin conjugating enzyme E2 Q2 [Source:HGNC Symbol;Acc:HGNC:19248]
ENSG00000131018	0.0108818	-6.52194	8.34556e-77	1.91415e-74	yes	down	133.742	1.83667	SYNE1	spectrin repeat containing nuclear envelope protein 1 [Source:HGNC Symbol;Acc:HGNC:17089]
ENSG00000144580	12.7403	3.67133	1.52846e-76	3.47647e-74	yes	up	16.7	144.51	CNOT9	CCR4-NOT transcription complex subunit 9 [Source:HGNC Symbol;Acc:HGNC:10445]
ENSG00000146038	0.00198341	-8.9778	3.40732e-76	7.68591e-74	yes	down	161.992	33.53	DCDC2	doublecortin domain containing 2 [Source:HGNC Symbol;Acc:HGNC:18141]
ENSG00000100721	0.000706982	-10.466	8.72839e-76	1.95273e-73	yes	down	4775.94	3.68667	TCL1A	TCL1 family AKT coactivator A [Source:HGNC Symbol;Acc:HGNC:11648]
ENSG00000203909	0.000465412	-11.0692	1.55869e-75	3.45876e-73	yes	down	4375.44	2.02333	DPPA5	developmental pluripotency associated 5 [Source:HGNC Symbol;Acc:HGNC:19201]
ENSG00000188886	0.00201566	-8.95453	2.34976e-75	5.17212e-73	yes	down	305.384	0.37	ASTL	astacin like metalloendopeptidase [Source:HGNC Symbol;Acc:HGNC:31704]
ENSG00000140350	63.7413	5.99416	2.93568e-75	6.41011e-73	yes	up	9.538	539.313	ANP32A	acidic nuclear phosphoprotein 32 family member A [Source:HGNC Symbol;Acc:HGNC:13233]
ENSG00000112473	31.2414	4.96539	3.08915e-75	6.69168e-73	yes	up	3.874	119.323	SLC39A7	solute carrier family 39 member 7 [Source:HGNC Symbol;Acc:HGNC:4927]
ENSG00000168297	0.0179816	-5.79734	3.17523e-75	6.82399e-73	yes	down	199.004	4.02333	PXK	PX domain containing serine/threonine kinase like [Source:HGNC Symbol;Acc:HGNC:23326]
ENSG00000115875	8.93665	3.15973	9.02245e-75	1.9239e-72	yes	up	60.174	523.393	SRSF7	serine and arginine rich splicing factor 7 [Source:HGNC Symbol;Acc:HGNC:10789]
ENSG00000134884	37.3135	5.22162	1.07409e-74	2.27258e-72	yes	up	1.456	41.5033	ARGLU1	arginine and glutamate rich 1 [Source:HGNC Symbol;Acc:HGNC:25482]
ENSG00000182648	0.0229485	-5.44546	1.65825e-74	3.48155e-72	yes	down	291.626	5.97	LINC01006	long intergenic non-protein coding RNA 1006 [Source:HGNC Symbol;Acc:HGNC:48971]
ENSG00000172239	0.0704945	-3.82634	1.7167e-74	3.56075e-72	yes	down	1575.45	87.38	PAIP1	poly(A) binding protein interacting protein 1 [Source:HGNC Symbol;Acc:HGNC:16945]
ENSG00000063854	0.0209197	-5.57899	1.72206e-74	3.56075e-72	yes	down	378.496	6.50667	HAGH	hydroxyacylglutathione hydrolase [Source:HGNC Symbol;Acc:HGNC:4805]
ENSG00000121774	8.57109	3.09948	1.9248e-74	3.95004e-72	yes	up	21.702	166.28	KHDRBS1	KH RNA binding domain containing, signal transduction associated 1 [Source:HGNC Symbol;Acc:HGNC:18116]
ENSG00000145425	18.9394	4.24332	2.11277e-74	4.30343e-72	yes	up	220.68	4273.45	RPS3A	ribosomal protein S3A [Source:HGNC Symbol;Acc:HGNC:10421]
ENSG00000172244	0.0845549	-3.56397	2.13861e-74	4.32379e-72	yes	down	178.46	16.6033	C5orf34	chromosome 5 open reading frame 34 [Source:HGNC Symbol;Acc:HGNC:24738]
ENSG00000130741	29.3925	4.87737	2.73805e-74	5.49502e-72	yes	up	13.952	349.723	EIF2S3	eukaryotic translation initiation factor 2 subunit gamma [Source:HGNC Symbol;Acc:HGNC:3267]
ENSG00000149532	40.5087	5.34016	3.9047e-74	7.77918e-72	yes	up	1.84	26.0333	CPSF7	cleavage and polyadenylation specific factor 7 [Source:HGNC Symbol;Acc:HGNC:30098]
ENSG00000149273	18.4283	4.20385	7.69812e-74	1.52255e-71	yes	up	212.126	3899.76	RPS3	ribosomal protein S3 [Source:HGNC Symbol;Acc:HGNC:10420]
ENSG00000249825	0.00228791	-8.77175	9.80519e-74	1.92534e-71	yes	down	411.478	0.573333	THBS4-AS1	THBS4 antisense RNA 1 [Source:HGNC Symbol;Acc:HGNC:40583]
ENSG00000072864	0.0620337	-4.0108	1.02115e-73	1.9908e-71	yes	down	209.304	7.49667	NDE1	nudE neurodevelopment protein 1 [Source:HGNC Symbol;Acc:HGNC:17619]
ENSG00000060982	595.407	9.21773	1.18596e-73	2.29572e-71	yes	up	0.436	140.293	BCAT1	branched chain amino acid transaminase 1 [Source:HGNC Symbol;Acc:HGNC:976]
ENSG00000166800	0.00308472	-8.34065	1.2388e-73	2.38111e-71	yes	down	228.394	0.376667	LDHAL6A	lactate dehydrogenase A like 6A [Source:HGNC Symbol;Acc:HGNC:28335]
ENSG00000145730	725.375	9.50258	1.7681e-73	3.37472e-71	yes	up	0.122	57.1667	PAM	peptidylglycine alpha-amidating monooxygenase [Source:HGNC Symbol;Acc:HGNC:8596]
ENSG00000198331	0.0383782	-4.70357	1.96329e-73	3.72125e-71	yes	down	526.118	18.74	HYLS1	HYLS1 centriolar and ciliogenesis associated [Source:HGNC Symbol;Acc:HGNC:26558]
ENSG00000082516	0.0259903	-5.26588	3.44993e-73	6.49396e-71	yes	down	658.982	15.3333	GEMIN5	gem nuclear organelle associated protein 5 [Source:HGNC Symbol;Acc:HGNC:20043]
ENSG00000138246	0.0747958	-3.7409	3.67576e-73	6.87166e-71	yes	down	105.668	16.0667	DNAJC13	DnaJ heat shock protein family (Hsp40) member C13 [Source:HGNC Symbol;Acc:HGNC:30343]
ENSG00000133703	21.0402	4.39508	1.30852e-72	2.42957e-70	yes	up	2.09	25.4967	KRAS	KRAS proto-oncogene, GTPase [Source:HGNC Symbol;Acc:HGNC:6407]
ENSG00000135549	265.807	8.05424	2.29743e-72	4.23689e-70	yes	up	1.558	134.13	PKIB	cAMP-dependent protein kinase inhibitor beta [Source:HGNC Symbol;Acc:HGNC:9018]
ENSG00000103942	0.0334336	-4.90256	2.56214e-72	4.69335e-70	yes	down	154.964	3.93667	HOMER2	homer scaffold protein 2 [Source:HGNC Symbol;Acc:HGNC:17513]
ENSG00000249898	0.0266869	-5.22773	4.99951e-72	9.09711e-70	yes	down	162.184	2.89667	MCPH1-AS1	MCPH1 antisense RNA 1 [Source:HGNC Symbol;Acc:HGNC:51655]
ENSG00000062598	0.0792227	-3.65794	5.40301e-72	9.76622e-70	yes	down	215.394	17.0167	ELMO2	engulfment and cell motility 2 [Source:HGNC Symbol;Acc:HGNC:17233]
ENSG00000171320	0.0245663	-5.34718	7.13414e-72	1.28105e-69	yes	down	1026.79	19.8233	ESCO2	establishment of sister chromatid cohesion N-acetyltransferase 2 [Source:HGNC Symbol;Acc:HGNC:27230]
ENSG00000138642	0.00563857	-7.47046	1.00684e-71	1.79612e-69	yes	down	297.196	1.88333	HERC6	HECT and RLD domain containing E3 ubiquitin protein ligase family member 6 [Source:HGNC Symbol;Acc:HGNC:26072]
ENSG00000165916	21.9281	4.45471	1.17081e-71	2.07506e-69	yes	up	17.404	388.573	PSMC3	proteasome 26S subunit, ATPase 3 [Source:HGNC Symbol;Acc:HGNC:9549]
ENSG00000119686	0.0320342	-4.96424	4.5484e-71	8.0093e-69	yes	down	146.57	5.11667	FLVCR2	FLVCR heme transporter 2 [Source:HGNC Symbol;Acc:HGNC:20105]
ENSG00000186001	0.0702864	-3.83061	5.64097e-71	9.86953e-69	yes	down	119.2	11.1067	LRCH3	leucine rich repeats and calponin homology domain containing 3 [Source:HGNC Symbol;Acc:HGNC:28637]
ENSG00000120278	0.00620077	-7.33334	6.12015e-71	1.06397e-68	yes	down	50.046	0.313333	PLEKHG1	pleckstrin homology and RhoGEF domain containing G1 [Source:HGNC Symbol;Acc:HGNC:20884]
ENSG00000046651	0.0478445	-4.3855	2.90428e-70	5.01706e-68	yes	down	424.106	15.56	OFD1	OFD1 centriole and centriolar satellite protein [Source:HGNC Symbol;Acc:HGNC:2567]
ENSG00000139146	58.8266	5.8784	3.12345e-70	5.36172e-68	yes	up	11.884	439.693	SINHCAF	SIN3-HDAC complex associated factor [Source:HGNC Symbol;Acc:HGNC:30702]
ENSG00000160505	9.56709e-05	-13.3516	3.21798e-70	5.48946e-68	yes	down	1652.13	0.0633333	NLRP4	NLR family pyrin domain containing 4 [Source:HGNC Symbol;Acc:HGNC:22943]
ENSG00000140263	140.887	7.1384	3.35111e-70	5.68107e-68	yes	up	1.974	83.6533	SORD	sorbitol dehydrogenase [Source:HGNC Symbol;Acc:HGNC:11184]
ENSG00000239672	30.0881	4.91112	5.09096e-70	8.57733e-68	yes	up	17.624	487.177	NME1	NME/NM23 nucleoside diphosphate kinase 1 [Source:HGNC Symbol;Acc:HGNC:7849]
ENSG00000131236	9.8862	3.30542	6.35549e-70	1.06421e-67	yes	up	30.458	273.38	CAP1	cyclase associated actin cytoskeleton regulatory protein 1 [Source:HGNC Symbol;Acc:HGNC:20040]
ENSG00000164049	0.00154304	-9.34001	8.15422e-70	1.35708e-67	yes	down	481.286	0.983333	FBXW12	F-box and WD repeat domain containing 12 [Source:HGNC Symbol;Acc:HGNC:20729]
ENSG00000183117	0.0210324	-5.57124	1.1474e-69	1.89637e-67	yes	down	114.564	1.45333	CSMD1	CUB and Sushi multiple domains 1 [Source:HGNC Symbol;Acc:HGNC:14026]
ENSG00000139436	0.0492405	-4.34401	1.15335e-69	1.89637e-67	yes	down	199.512	10.2667	GIT2	GIT ArfGAP 2 [Source:HGNC Symbol;Acc:HGNC:4273]
ENSG00000254772	12.6318	3.65899	2.20326e-69	3.60095e-67	yes	up	206.444	2410	EEF1G	eukaryotic translation elongation factor 1 gamma [Source:HGNC Symbol;Acc:HGNC:3213]
ENSG00000178397	0.0618928	-4.01408	2.47324e-69	4.01813e-67	yes	down	221.144	12.3967	FAM220A	family with sequence similarity 220 member A [Source:HGNC Symbol;Acc:HGNC:22422]
ENSG00000251391	0.00178188	-9.13239	2.73979e-69	4.42484e-67	yes	down	153.494	0.1		novel transcript
ENSG00000157657	0.0643967	-3.95687	3.26316e-69	5.2391e-67	yes	down	105.614	3.19667	ZNF618	zinc finger protein 618 [Source:HGNC Symbol;Acc:HGNC:29416]
ENSG00000170421	623.412	9.28404	4.75435e-69	7.5886e-67	yes	up	0.4	196.217	KRT8	keratin 8 [Source:HGNC Symbol;Acc:HGNC:6446]
ENSG00000165714	0.0185379	-5.75338	5.10354e-69	8.09861e-67	yes	down	294.076	6.20333	BORCS5	BLOC-1 related complex subunit 5 [Source:HGNC Symbol;Acc:HGNC:17950]
ENSG00000066923	0.00517663	-7.59377	1.13319e-68	1.78781e-66	yes	down	916.388	2.3	STAG3	stromal antigen 3 [Source:HGNC Symbol;Acc:HGNC:11356]
ENSG00000172159	0.0088918	-6.81331	1.22542e-68	1.91492e-66	yes	down	107.07	0.903333	FRMD3	FERM domain containing 3 [Source:HGNC Symbol;Acc:HGNC:24125]
ENSG00000203907	0.000881967	-10.147	1.22778e-68	1.91492e-66	yes	down	1773.24	0.886667	OOEP	oocyte expressed protein [Source:HGNC Symbol;Acc:HGNC:21382]
ENSG00000135404	235.825	7.88157	1.44574e-68	2.24205e-66	yes	up	2.974	694.203	CD63	CD63 molecule [Source:HGNC Symbol;Acc:HGNC:1692]
ENSG00000244038	8.51127	3.08937	2.01565e-68	3.1082e-66	yes	up	66.116	514.717	DDOST	dolichyl-diphosphooligosaccharide--protein glycosyltransferase non-catalytic subunit [Source:HGNC Symbol;Acc:HGNC:2728]
ENSG00000023330	0.0734364	-3.76736	2.09946e-68	3.21925e-66	yes	down	665.434	46.0867	ALAS1	5'-aminolevulinate synthase 1 [Source:HGNC Symbol;Acc:HGNC:396]
ENSG00000148834	69.7768	6.12467	3.27222e-68	4.98949e-66	yes	up	4.56	320.71	GSTO1	glutathione S-transferase omega 1 [Source:HGNC Symbol;Acc:HGNC:13312]
ENSG00000135362	0.0353394	-4.82258	3.29197e-68	4.99172e-66	yes	down	179.862	3.45	PRR5L	proline rich 5 like [Source:HGNC Symbol;Acc:HGNC:25878]
ENSG00000157193	87.1844	6.446	3.44136e-68	5.18942e-66	yes	up	0.212	21.2567	LRP8	LDL receptor related protein 8 [Source:HGNC Symbol;Acc:HGNC:6700]
ENSG00000233098	229.611	7.84305	4.39962e-68	6.59798e-66	yes	up	0.532	74.1367	CCDC144NL-AS1	CCDC144NL antisense RNA 1 [Source:HGNC Symbol;Acc:HGNC:51340]
ENSG00000183023	0.0241639	-5.37101	6.01184e-68	8.96652e-66	yes	down	141.642	1.18	SLC8A1	solute carrier family 8 member A1 [Source:HGNC Symbol;Acc:HGNC:11068]
ENSG00000133816	0.00246268	-8.66556	9.40494e-68	1.3951e-65	yes	down	102.372	0.263333	MICAL2	microtubule associated monooxygenase, calponin and LIM domain containing 2 [Source:HGNC Symbol;Acc:HGNC:24693]
ENSG00000231312	0.0397738	-4.65204	2.15416e-67	3.17814e-65	yes	down	140.36	3.6	MAP4K3-DT	MAP4K3 divergent transcript [Source:HGNC Symbol;Acc:HGNC:54056]
ENSG00000157890	0.0136907	-6.19066	2.35466e-67	3.45527e-65	yes	down	108.736	25.33	MEGF11	multiple EGF like domains 11 [Source:HGNC Symbol;Acc:HGNC:29635]
ENSG00000162624	0.00751602	-7.05582	3.05685e-67	4.46169e-65	yes	down	118.888	0.85	LHX8	LIM homeobox 8 [Source:HGNC Symbol;Acc:HGNC:28838]
ENSG00000204920	0.0441336	-4.50198	4.03094e-67	5.85215e-65	yes	down	422.472	9.56667	ZNF155	zinc finger protein 155 [Source:HGNC Symbol;Acc:HGNC:12940]
ENSG00000134775	0.0317379	-4.97765	4.56884e-67	6.59798e-65	yes	down	109.806	3.71667	FHOD3	formin homology 2 domain containing 3 [Source:HGNC Symbol;Acc:HGNC:26178]
ENSG00000170775	0.0407814	-4.61595	4.78803e-67	6.87814e-65	yes	down	60.276	2.21	GPR37	G protein-coupled receptor 37 [Source:HGNC Symbol;Acc:HGNC:4494]
ENSG00000174579	0.0615026	-4.02321	5.13866e-67	7.34317e-65	yes	down	92.434	3.73667	MSL2	MSL complex subunit 2 [Source:HGNC Symbol;Acc:HGNC:25544]
ENSG00000052802	34.4304	5.10561	5.55723e-67	7.89996e-65	yes	up	10.516	333.123	MSMO1	methylsterol monooxygenase 1 [Source:HGNC Symbol;Acc:HGNC:10545]
ENSG00000186594	0.0105883	-6.56139	6.67319e-67	9.4372e-65	yes	down	161.588	1.32333	MIR22HG	MIR22 host gene [Source:HGNC Symbol;Acc:HGNC:28219]
ENSG00000161960	51.7725	5.69411	7.11872e-67	1.00154e-64	yes	up	78.412	3315.1	EIF4A1	eukaryotic translation initiation factor 4A1 [Source:HGNC Symbol;Acc:HGNC:3282]
ENSG00000288598	0.00768325	-7.02407	1.36124e-66	1.90532e-64	yes	down	107.912	1.24667		novel transcript
ENSG00000168389	0.0238424	-5.39032	1.42372e-66	1.98261e-64	yes	down	184.72	4.51667	MFSD2A	major facilitator superfamily domain containing 2A [Source:HGNC Symbol;Acc:HGNC:25897]
ENSG00000273079	0.0186787	-5.74246	1.82229e-66	2.52475e-64	yes	down	54.73	0.856667	GRIN2B	glutamate ionotropic receptor NMDA type subunit 2B [Source:HGNC Symbol;Acc:HGNC:4586]
ENSG00000185055	0.0170979	-5.87004	1.85798e-66	2.5612e-64	yes	down	281.324	4.18333	EFCAB10	EF-hand calcium binding domain 10 [Source:HGNC Symbol;Acc:HGNC:34531]
ENSG00000081377	99.8984	6.64239	2.21305e-66	3.03533e-64	yes	up	0.722	21.95	CDC14B	cell division cycle 14B [Source:HGNC Symbol;Acc:HGNC:1719]
ENSG00000182718	218.368	7.77062	2.43834e-66	3.32761e-64	yes	up	2.442	577.287	ANXA2	annexin A2 [Source:HGNC Symbol;Acc:HGNC:537]
ENSG00000251138	0.000993703	-9.9749	2.56303e-66	3.48036e-64	yes	down	363.934	0.37	LINC02882	long intergenic non-protein coding RNA 2882 [Source:HGNC Symbol;Acc:HGNC:54802]
ENSG00000185885	4118.91	12.008	2.83067e-66	3.82477e-64	yes	up	0.352	1378.04	IFITM1	interferon induced transmembrane protein 1 [Source:HGNC Symbol;Acc:HGNC:5412]
ENSG00000196305	8.38932	3.06855	3.0063e-66	4.04207e-64	yes	up	22.922	189.61	IARS1	isoleucyl-tRNA synthetase 1 [Source:HGNC Symbol;Acc:HGNC:5330]
ENSG00000050405	0.111376	-3.16649	6.40256e-66	8.56625e-64	yes	down	709.674	43.9467	LIMA1	LIM domain and actin binding 1 [Source:HGNC Symbol;Acc:HGNC:24636]
ENSG00000180304	532.859	9.05761	7.49015e-66	9.97249e-64	yes	up	0.898	406.11	OAZ2	ornithine decarboxylase antizyme 2 [Source:HGNC Symbol;Acc:HGNC:8096]
ENSG00000109458	0.0304993	-5.03508	1.09878e-65	1.45583e-63	yes	down	112.334	2.56333	GAB1	GRB2 associated binding protein 1 [Source:HGNC Symbol;Acc:HGNC:4066]
ENSG00000028203	11.2873	3.49662	1.5096e-65	1.99048e-63	yes	up	5.086	40.66	VEZT	vezatin, adherens junctions transmembrane protein [Source:HGNC Symbol;Acc:HGNC:18258]
ENSG00000155380	14.5488	3.86282	2.16109e-65	2.82644e-63	yes	up	23.058	298.173	SLC16A1	solute carrier family 16 member 1 [Source:HGNC Symbol;Acc:HGNC:10922]
ENSG00000100647	0.0473131	-4.40162	2.16431e-65	2.82644e-63	yes	down	55.468	2.30333	SUSD6	sushi domain containing 6 [Source:HGNC Symbol;Acc:HGNC:19956]
ENSG00000070756	15.932	3.99385	2.929e-65	3.80686e-63	yes	up	89.476	1264.72	PABPC1	poly(A) binding protein cytoplasmic 1 [Source:HGNC Symbol;Acc:HGNC:8554]
ENSG00000171487	0.000299605	-11.7047	3.37112e-65	4.36073e-63	yes	down	433.896	0.116667	NLRP5	NLR family pyrin domain containing 5 [Source:HGNC Symbol;Acc:HGNC:21269]
ENSG00000197410	0.00498641	-7.64778	5.50428e-65	7.0865e-63	yes	down	104.67	0.246667	DCHS2	dachsous cadherin-related 2 [Source:HGNC Symbol;Acc:HGNC:23111]
ENSG00000106263	16.0758	4.00682	5.60814e-65	7.18632e-63	yes	up	10.588	154.69	EIF3B	eukaryotic translation initiation factor 3 subunit B [Source:HGNC Symbol;Acc:HGNC:3280]
ENSG00000111669	11.4519	3.51752	9.13093e-65	1.16458e-62	yes	up	282.468	3097.12	TPI1	triosephosphate isomerase 1 [Source:HGNC Symbol;Acc:HGNC:12009]
ENSG00000120756	0.0939993	-3.41121	1.2158e-64	1.54345e-62	yes	down	322.69	28.25	PLS1	plastin 1 [Source:HGNC Symbol;Acc:HGNC:9090]
ENSG00000124766	499.701	8.96492	1.47778e-64	1.86734e-62	yes	up	0.504	217.213	SOX4	SRY-box transcription factor 4 [Source:HGNC Symbol;Acc:HGNC:11200]
ENSG00000166387	0.03677	-4.76533	1.7594e-64	2.21295e-62	yes	down	115.888	5.28667	PPFIBP2	PPFIA binding protein 2 [Source:HGNC Symbol;Acc:HGNC:9250]
ENSG00000249679	0.00135765	-9.52468	1.86497e-64	2.33498e-62	yes	down	147.534	0.24		novel transcript, antisense to CCDC110
ENSG00000265681	21.2336	4.40827	2.86259e-64	3.56765e-62	yes	up	91.59	2066.38	RPL17	ribosomal protein L17 [Source:HGNC Symbol;Acc:HGNC:10307]
ENSG00000091157	0.0427157	-4.54909	7.68945e-64	9.53981e-62	yes	down	99.462	4.73	WDR7	WD repeat domain 7 [Source:HGNC Symbol;Acc:HGNC:13490]
ENSG00000132549	0.0742709	-3.75106	1.71195e-63	2.1143e-61	yes	down	67.234	5.22667	VPS13B	vacuolar protein sorting 13 homolog B [Source:HGNC Symbol;Acc:HGNC:2183]
ENSG00000109452	0.00448843	-7.79957	2.21297e-63	2.72076e-61	yes	down	237.608	0.553333	INPP4B	inositol polyphosphate-4-phosphatase type II B [Source:HGNC Symbol;Acc:HGNC:6075]
ENSG00000070214	131.017	7.03361	2.40864e-63	2.94805e-61	yes	up	0.292	12.5367	SLC44A1	solute carrier family 44 member 1 [Source:HGNC Symbol;Acc:HGNC:18798]
ENSG00000157978	0.0353928	-4.8204	2.51403e-63	3.0633e-61	yes	down	103.354	3.19	LDLRAP1	low density lipoprotein receptor adaptor protein 1 [Source:HGNC Symbol;Acc:HGNC:18640]
ENSG00000065978	20.5111	4.35833	3.82265e-63	4.63713e-61	yes	up	34.61	586.123	YBX1	Y-box binding protein 1 [Source:HGNC Symbol;Acc:HGNC:8014]
ENSG00000129084	13.0003	3.70047	4.12664e-63	4.98373e-61	yes	up	35.76	507.7	PSMA1	proteasome 20S subunit alpha 1 [Source:HGNC Symbol;Acc:HGNC:9530]
ENSG00000143742	12.1558	3.60357	5.72482e-63	6.8834e-61	yes	up	132.394	1496.52	SRP9	signal recognition particle 9 [Source:HGNC Symbol;Acc:HGNC:11304]
ENSG00000167815	18.628	4.2194	6.2371e-63	7.46647e-61	yes	up	74.284	1339.67	PRDX2	peroxiredoxin 2 [Source:HGNC Symbol;Acc:HGNC:9353]
ENSG00000140526	0.0837203	-3.57828	6.35874e-63	7.57884e-61	yes	down	152.176	5.15	ABHD2	abhydrolase domain containing 2, acylglycerol lipase [Source:HGNC Symbol;Acc:HGNC:18717]
ENSG00000185238	54.1064	5.75773	6.58644e-63	7.81609e-61	yes	up	1.024	25.3	PRMT3	protein arginine methyltransferase 3 [Source:HGNC Symbol;Acc:HGNC:30163]
ENSG00000070087	6.55823	2.71331	6.63994e-63	7.84547e-61	yes	up	36.072	201.453	PFN2	profilin 2 [Source:HGNC Symbol;Acc:HGNC:8882]
ENSG00000170627	0.00223447	-8.80585	7.83606e-63	9.21886e-61	yes	down	622.426	0.373333	GTSF1	gametocyte specific factor 1 [Source:HGNC Symbol;Acc:HGNC:26565]
ENSG00000111684	106.438	6.73387	9.43189e-63	1.10487e-60	yes	up	0.544	37.88	LPCAT3	lysophosphatidylcholine acyltransferase 3 [Source:HGNC Symbol;Acc:HGNC:30244]
ENSG00000158806	0.000598063	-10.7074	1.01236e-62	1.18082e-60	yes	down	1249.51	0.946667	NPM2	nucleophosmin/nucleoplasmin 2 [Source:HGNC Symbol;Acc:HGNC:7930]
ENSG00000019582	4447.68	12.1188	1.13085e-62	1.31342e-60	yes	up	0.05	407.84	CD74	CD74 molecule [Source:HGNC Symbol;Acc:HGNC:1697]
ENSG00000254659	0.00218604	-8.83747	1.13955e-62	1.31792e-60	yes	down	269.502	0.243333	LINC02715	long intergenic non-protein coding RNA 2715 [Source:HGNC Symbol;Acc:HGNC:54232]
ENSG00000087495	0.00342126	-8.19126	1.60099e-62	1.84378e-60	yes	down	130.968	12.6267	PHACTR3	phosphatase and actin regulator 3 [Source:HGNC Symbol;Acc:HGNC:15833]
ENSG00000071575	49.1444	5.61896	2.40461e-62	2.75762e-60	yes	up	0.988	37.5733	TRIB2	tribbles pseudokinase 2 [Source:HGNC Symbol;Acc:HGNC:30809]
ENSG00000102409	682.891	9.41551	2.42462e-62	2.76894e-60	yes	up	0.346	220.64	BEX4	brain expressed X-linked 4 [Source:HGNC Symbol;Acc:HGNC:25475]
ENSG00000091073	0.0263443	-5.24637	2.4578e-62	2.79513e-60	yes	down	116.356	5.79667	DTX2	deltex E3 ubiquitin ligase 2 [Source:HGNC Symbol;Acc:HGNC:15973]
ENSG00000178035	7.5117	2.90914	2.61257e-62	2.95882e-60	yes	up	73.278	487.123	IMPDH2	inosine monophosphate dehydrogenase 2 [Source:HGNC Symbol;Acc:HGNC:6053]
ENSG00000068796	9.37143	3.22827	2.69439e-62	3.03887e-60	yes	up	4.864	43.9867	KIF2A	kinesin family member 2A [Source:HGNC Symbol;Acc:HGNC:6318]
ENSG00000136928	0.0217257	-5.52446	2.83415e-62	3.18335e-60	yes	down	193.732	2.64667	GABBR2	gamma-aminobutyric acid type B receptor subunit 2 [Source:HGNC Symbol;Acc:HGNC:4507]
ENSG00000120437	7.9135	2.98432	3.24542e-62	3.63035e-60	yes	up	78.064	556.75	ACAT2	acetyl-CoA acetyltransferase 2 [Source:HGNC Symbol;Acc:HGNC:94]
ENSG00000185650	1321.59	10.3681	5.50396e-62	6.13164e-60	yes	up	0.046	72.1933	ZFP36L1	ZFP36 ring finger protein like 1 [Source:HGNC Symbol;Acc:HGNC:1107]
ENSG00000111875	0.0303848	-5.04051	6.87983e-62	7.63325e-60	yes	down	1310.12	41.96	ASF1A	anti-silencing function 1A histone chaperone [Source:HGNC Symbol;Acc:HGNC:20995]
ENSG00000111371	1098.73	10.1016	7.97192e-62	8.80913e-60	yes	up	0.198	106.91	SLC38A1	solute carrier family 38 member 1 [Source:HGNC Symbol;Acc:HGNC:13447]
ENSG00000164022	13.9174	3.79881	1.41421e-61	1.55643e-59	yes	up	9.602	100.47	AIMP1	aminoacyl tRNA synthetase complex interacting multifunctional protein 1 [Source:HGNC Symbol;Acc:HGNC:10648]
ENSG00000100906	0.0391303	-4.67557	1.50077e-61	1.64506e-59	yes	down	263.048	9.85	NFKBIA	NFKB inhibitor alpha [Source:HGNC Symbol;Acc:HGNC:7797]
ENSG00000076716	1326.55	10.3735	1.5706e-61	1.71472e-59	yes	up	0.05	55.9433	GPC4	glypican 4 [Source:HGNC Symbol;Acc:HGNC:4452]
ENSG00000136448	17.0337	4.09032	1.61132e-61	1.75217e-59	yes	up	7.442	77.1233	NMT1	N-myristoyltransferase 1 [Source:HGNC Symbol;Acc:HGNC:7857]
ENSG00000133226	6.93318	2.79352	1.68532e-61	1.82536e-59	yes	up	59.57	280.337	SRRM1	serine and arginine repetitive matrix 1 [Source:HGNC Symbol;Acc:HGNC:16638]
ENSG00000137434	0.00303577	-8.36372	1.79778e-61	1.93947e-59	yes	down	726.256	3.93	C6orf52	chromosome 6 open reading frame 52 [Source:HGNC Symbol;Acc:HGNC:20881]
ENSG00000150275	0.0128721	-6.2796	1.84206e-61	1.97941e-59	yes	down	69.622	49.2333	PCDH15	protocadherin related 15 [Source:HGNC Symbol;Acc:HGNC:14674]
ENSG00000100201	18.769	4.23028	1.87978e-61	2.01202e-59	yes	up	7.548	129.01	DDX17	DEAD-box helicase 17 [Source:HGNC Symbol;Acc:HGNC:2740]
ENSG00000109089	238.383	7.89714	2.6435e-61	2.81843e-59	yes	up	0.086	17.8633	CDR2L	cerebellar degeneration related protein 2 like [Source:HGNC Symbol;Acc:HGNC:29999]
ENSG00000256223	0.0496114	-4.33318	3.0471e-61	3.2361e-59	yes	down	107.042	4.95	ZNF10	zinc finger protein 10 [Source:HGNC Symbol;Acc:HGNC:12879]
ENSG00000167981	0.0280286	-5.15695	6.37082e-61	6.73974e-59	yes	down	59.788	1.45333	ZNF597	zinc finger protein 597 [Source:HGNC Symbol;Acc:HGNC:26573]
ENSG00000188372	0.00104435	-9.90317	1.01041e-60	1.06479e-58	yes	down	8067.21	8.10667	ZP3	zona pellucida glycoprotein 3 [Source:HGNC Symbol;Acc:HGNC:13189]
ENSG00000115539	0.106773	-3.22738	1.10642e-60	1.16149e-58	yes	down	1601.89	170.053	PDCL3	phosducin like 3 [Source:HGNC Symbol;Acc:HGNC:28860]
ENSG00000169375	0.0550176	-4.18396	1.13987e-60	1.19201e-58	yes	down	476.426	23.0567	SIN3A	SIN3 transcription regulator family member A [Source:HGNC Symbol;Acc:HGNC:19353]
ENSG00000120669	0.00792592	-6.97921	1.14695e-60	1.19485e-58	yes	down	227.976	1.73333	SOHLH2	spermatogenesis and oogenesis specific basic helix-loop-helix 2 [Source:HGNC Symbol;Acc:HGNC:26026]
ENSG00000196277	0.00312198	-8.32332	1.15788e-60	1.20164e-58	yes	down	185.914	0.146667	GRM7	glutamate metabotropic receptor 7 [Source:HGNC Symbol;Acc:HGNC:4599]
ENSG00000204370	71.663	6.16316	1.33145e-60	1.37653e-58	yes	up	5.122	424.47	SDHD	succinate dehydrogenase complex subunit D [Source:HGNC Symbol;Acc:HGNC:10683]
ENSG00000106351	0.0243764	-5.35837	1.88006e-60	1.93639e-58	yes	down	63.796	1.49333	AGFG2	ArfGAP with FG repeats 2 [Source:HGNC Symbol;Acc:HGNC:5177]
ENSG00000120254	16.8508	4.07475	1.96581e-60	2.0171e-58	yes	up	4.638	40.9433	MTHFD1L	methylenetetrahydrofolate dehydrogenase (NADP+ dependent) 1 like [Source:HGNC Symbol;Acc:HGNC:21055]
ENSG00000184708	0.0482278	-4.37399	3.23237e-60	3.30428e-58	yes	down	205.39	10.6267	EIF4ENIF1	eukaryotic translation initiation factor 4E nuclear import factor 1 [Source:HGNC Symbol;Acc:HGNC:16687]
ENSG00000250131	0.0305816	-5.03119	3.82728e-60	3.89783e-58	yes	down	58.612	14.6067		novel transcript
ENSG00000133704	0.0581804	-4.10332	5.11941e-60	5.1944e-58	yes	down	332.53	16.1867	IPO8	importin 8 [Source:HGNC Symbol;Acc:HGNC:9853]
ENSG00000086619	0.0214452	-5.5432	8.79916e-60	8.89498e-58	yes	down	50.062	1.04	ERO1B	endoplasmic reticulum oxidoreductase 1 beta [Source:HGNC Symbol;Acc:HGNC:14355]
ENSG00000156508	10.3466	3.37108	9.07759e-60	9.14258e-58	yes	up	952.152	8891.71	EEF1A1	eukaryotic translation elongation factor 1 alpha 1 [Source:HGNC Symbol;Acc:HGNC:3189]
ENSG00000092199	6.98397	2.80405	1.16065e-59	1.16466e-57	yes	up	250.87	2237.01	HNRNPC	heterogeneous nuclear ribonucleoprotein C [Source:HGNC Symbol;Acc:HGNC:5035]
ENSG00000132801	0.0271226	-5.20436	1.16638e-59	1.16613e-57	yes	down	75.916	1.82	ZSWIM3	zinc finger SWIM-type containing 3 [Source:HGNC Symbol;Acc:HGNC:16157]
ENSG00000101608	11.2052	3.4861	1.23894e-59	1.23415e-57	yes	up	101.844	1113.81	MYL12A	myosin light chain 12A [Source:HGNC Symbol;Acc:HGNC:16701]
ENSG00000184828	0.0166098	-5.91182	1.25203e-59	1.24265e-57	yes	down	118.726	2.00667	ZBTB7C	zinc finger and BTB domain containing 7C [Source:HGNC Symbol;Acc:HGNC:31700]
ENSG00000121406	0.0622735	-4.00524	1.36399e-59	1.34887e-57	yes	down	76.95	4.20333	ZNF549	zinc finger protein 549 [Source:HGNC Symbol;Acc:HGNC:26632]
ENSG00000112419	1272.8	10.3138	1.73767e-59	1.7122e-57	yes	up	0.022	16.8833	PHACTR2	phosphatase and actin regulator 2 [Source:HGNC Symbol;Acc:HGNC:20956]
ENSG00000105251	0.000827285	-10.2393	1.76167e-59	1.72961e-57	yes	down	2080.23	1.04	SHD	Src homology 2 domain containing transforming protein D [Source:HGNC Symbol;Acc:HGNC:30633]
ENSG00000167553	0.0999294	-3.32295	3.21976e-59	3.14983e-57	yes	down	3358.5	307.79	TUBA1C	tubulin alpha 1c [Source:HGNC Symbol;Acc:HGNC:20768]
ENSG00000166681	830	9.69697	3.44e-59	3.35326e-57	yes	up	0.946	749.233	BEX3	brain expressed X-linked 3 [Source:HGNC Symbol;Acc:HGNC:13388]
ENSG00000112343	0.0277839	-5.16961	4.06159e-59	3.94509e-57	yes	down	1489.8	2.32	TRIM38	tripartite motif containing 38 [Source:HGNC Symbol;Acc:HGNC:10059]
ENSG00000103855	725.468	9.50277	4.18214e-59	4.04778e-57	yes	up	0.074	62.4767	CD276	CD276 molecule [Source:HGNC Symbol;Acc:HGNC:19137]
ENSG00000146707	0.00212	-8.88172	4.37047e-59	4.21511e-57	yes	down	1132.61	1.28667	POMZP3	POM121 and ZP3 fusion [Source:HGNC Symbol;Acc:HGNC:9203]
ENSG00000121542	0.0844319	-3.56607	4.3972e-59	4.22595e-57	yes	down	418.034	30.2567	SEC22A	SEC22 homolog A, vesicle trafficking protein [Source:HGNC Symbol;Acc:HGNC:20260]
ENSG00000186432	51.1567	5.67685	4.65285e-59	4.45597e-57	yes	up	1.312	51.4667	KPNA4	karyopherin subunit alpha 4 [Source:HGNC Symbol;Acc:HGNC:6397]
ENSG00000173473	7.79117	2.96184	6.92738e-59	6.61105e-57	yes	up	16.104	120.377	SMARCC1	SWI/SNF related, matrix associated, actin dependent regulator of chromatin subfamily c member 1 [Source:HGNC Symbol;Acc:HGNC:11104]
ENSG00000103489	0.0206992	-5.59428	7.29396e-59	6.93663e-57	yes	down	421.506	23.65	XYLT1	xylosyltransferase 1 [Source:HGNC Symbol;Acc:HGNC:15516]
ENSG00000152804	0.00791684	-6.98086	8.50795e-59	8.06306e-57	yes	down	163.824	1.24667	HHEX	hematopoietically expressed homeobox [Source:HGNC Symbol;Acc:HGNC:4901]
ENSG00000183741	1290.38	10.3336	9.5737e-59	9.04168e-57	yes	up	0.018	21.34	CBX6	chromobox 6 [Source:HGNC Symbol;Acc:HGNC:1556]
ENSG00000159885	0.0292673	-5.09457	1.50332e-58	1.41489e-56	yes	down	204.362	5.57333	ZNF222	zinc finger protein 222 [Source:HGNC Symbol;Acc:HGNC:13015]
ENSG00000227154	0.000207631	-12.2337	1.52357e-58	1.42901e-56	yes	down	1213.15	0.213333	MKRN6P	makorin ring finger protein 6, pseudogene [Source:HGNC Symbol;Acc:HGNC:7118]
ENSG00000283517	0.000301521	-11.6955	1.73294e-58	1.61983e-56	yes	down	2566.46	0.736667		novel transcript
ENSG00000072042	176.465	7.46324	2.42775e-58	2.26154e-56	yes	up	1.3	173.767	RDH11	retinol dehydrogenase 11 [Source:HGNC Symbol;Acc:HGNC:17964]
ENSG00000126787	0.0707708	-3.8207	2.99899e-58	2.78417e-56	yes	down	3018.67	155.02	DLGAP5	DLG associated protein 5 [Source:HGNC Symbol;Acc:HGNC:16864]
ENSG00000054118	19.9618	4.31917	3.40649e-58	3.15175e-56	yes	up	12.352	212.957	THRAP3	thyroid hormone receptor associated protein 3 [Source:HGNC Symbol;Acc:HGNC:22964]
ENSG00000134982	0.0743745	-3.74905	3.43378e-58	3.16627e-56	yes	down	70.208	3.51333	APC	APC regulator of WNT signaling pathway [Source:HGNC Symbol;Acc:HGNC:583]
ENSG00000164597	0.0928889	-3.42835	3.71757e-58	3.41641e-56	yes	down	255.15	16.6767	COG5	component of oligomeric golgi complex 5 [Source:HGNC Symbol;Acc:HGNC:14857]
ENSG00000180855	0.0434533	-4.52439	3.86904e-58	3.54368e-56	yes	down	170.734	6.54667	ZNF443	zinc finger protein 443 [Source:HGNC Symbol;Acc:HGNC:20878]
ENSG00000059145	0.00347665	-8.16809	4.18505e-58	3.82029e-56	yes	down	160.552	0.65	UNKL	unk like zinc finger [Source:HGNC Symbol;Acc:HGNC:14184]
ENSG00000196116	0.0147105	-6.08701	5.36451e-58	4.88063e-56	yes	down	72.32	0.91	TDRD7	tudor domain containing 7 [Source:HGNC Symbol;Acc:HGNC:30831]
ENSG00000104408	12.5774	3.65276	5.72112e-58	5.18778e-56	yes	up	94.7	1155.83	EIF3E	eukaryotic translation initiation factor 3 subunit E [Source:HGNC Symbol;Acc:HGNC:3277]
ENSG00000121207	0.0486882	-4.36028	6.57306e-58	5.94056e-56	yes	down	107.252	2.90667	LRAT	lecithin retinol acyltransferase [Source:HGNC Symbol;Acc:HGNC:6685]
ENSG00000134183	0.00624535	-7.323	9.21154e-58	8.29768e-56	yes	down	279.978	1.16667	GNAT2	G protein subunit alpha transducin 2 [Source:HGNC Symbol;Acc:HGNC:4394]
ENSG00000260192	0.00526165	-7.57027	1.09592e-57	9.83953e-56	yes	down	341.128	1.47667	LINC02240	long intergenic non-protein coding RNA 2240 [Source:HGNC Symbol;Acc:HGNC:53118]
ENSG00000138119	0.0138124	-6.17789	1.88257e-57	1.68469e-55	yes	down	94.85	1.23	MYOF	myoferlin [Source:HGNC Symbol;Acc:HGNC:3656]
ENSG00000198755	15.2771	3.9333	2.02508e-57	1.80629e-55	yes	up	100.756	1585.69	RPL10A	ribosomal protein L10a [Source:HGNC Symbol;Acc:HGNC:10299]
ENSG00000143248	75.8079	6.24428	2.13936e-57	1.90201e-55	yes	up	1.93	82.85	RGS5	regulator of G protein signaling 5 [Source:HGNC Symbol;Acc:HGNC:10001]
ENSG00000137948	0.00649071	-7.26741	2.2208e-57	1.968e-55	yes	down	168.936	0.69	BRDT	bromodomain testis associated [Source:HGNC Symbol;Acc:HGNC:1105]
ENSG00000047936	0.001979	-8.98101	2.50725e-57	2.21465e-55	yes	down	83.12	0.14	ROS1	ROS proto-oncogene 1, receptor tyrosine kinase [Source:HGNC Symbol;Acc:HGNC:10261]
ENSG00000145675	0.0415637	-4.58853	2.84324e-57	2.50333e-55	yes	down	63.506	1.93333	PIK3R1	phosphoinositide-3-kinase regulatory subunit 1 [Source:HGNC Symbol;Acc:HGNC:8979]
ENSG00000244509	2260.5	11.1424	3.0393e-57	2.66735e-55	yes	up	0.078	119.397	APOBEC3C	apolipoprotein B mRNA editing enzyme catalytic subunit 3C [Source:HGNC Symbol;Acc:HGNC:17353]
ENSG00000144381	12.6829	3.66482	3.15538e-57	2.76035e-55	yes	up	131.606	1411.17	HSPD1	heat shock protein family D (Hsp60) member 1 [Source:HGNC Symbol;Acc:HGNC:5261]
ENSG00000142188	0.0404997	-4.62595	3.48435e-57	3.0384e-55	yes	down	424.778	14.87	TMEM50B	transmembrane protein 50B [Source:HGNC Symbol;Acc:HGNC:1280]
ENSG00000122786	435.794	8.7675	3.57396e-57	3.10661e-55	yes	up	0.506	144.457	CALD1	caldesmon 1 [Source:HGNC Symbol;Acc:HGNC:1441]
ENSG00000180113	0.014985	-6.06034	5.24911e-57	4.54823e-55	yes	down	34.474	0.353333	TDRD6	tudor domain containing 6 [Source:HGNC Symbol;Acc:HGNC:21339]
ENSG00000100422	44.351	5.4709	5.8306e-57	5.03609e-55	yes	up	0.558	18.5	CERK	ceramide kinase [Source:HGNC Symbol;Acc:HGNC:19256]
ENSG00000170037	0.130769	-2.93491	7.09851e-57	6.11189e-55	yes	down	130.862	18.0667	CNTROB	centrobin, centriole duplication and spindle assembly protein [Source:HGNC Symbol;Acc:HGNC:29616]
ENSG00000153956	0.0752011	-3.7331	1.02191e-56	8.77111e-55	yes	down	129.358	3.45	CACNA2D1	calcium voltage-gated channel auxiliary subunit alpha2delta 1 [Source:HGNC Symbol;Acc:HGNC:1399]
ENSG00000166167	0.114069	-3.13202	1.03078e-56	8.81943e-55	yes	down	159.098	8.88333	BTRC	beta-transducin repeat containing E3 ubiquitin protein ligase [Source:HGNC Symbol;Acc:HGNC:1144]
ENSG00000142192	57.7917	5.85279	1.24741e-56	1.06397e-54	yes	up	7.406	273.143	APP	amyloid beta precursor protein [Source:HGNC Symbol;Acc:HGNC:620]
ENSG00000126775	0.0352104	-4.82785	1.27113e-56	1.08081e-54	yes	down	124.908	1.89667	ATG14	autophagy related 14 [Source:HGNC Symbol;Acc:HGNC:19962]
ENSG00000152127	0.0963612	-3.3754	1.57819e-56	1.33774e-54	yes	down	269.314	5.56667	MGAT5	alpha-1,6-mannosylglycoprotein 6-beta-N-acetylglucosaminyltransferase [Source:HGNC Symbol;Acc:HGNC:7049]
ENSG00000120899	0.0261712	-5.25588	1.80545e-56	1.52563e-54	yes	down	58.412	1.09	PTK2B	protein tyrosine kinase 2 beta [Source:HGNC Symbol;Acc:HGNC:9612]
ENSG00000175779	0.00137084	-9.51073	2.06127e-56	1.73643e-54	yes	down	177.452	0.336667	LINC02694	long intergenic non-protein coding RNA 2694 [Source:HGNC Symbol;Acc:HGNC:33796]
ENSG00000213246	9.59226	3.26187	2.13096e-56	1.78961e-54	yes	up	15.174	232.52	SUPT4H1	SPT4 homolog, DSIF elongation factor subunit [Source:HGNC Symbol;Acc:HGNC:11467]
ENSG00000167191	248.982	7.95989	2.16891e-56	1.8159e-54	yes	up	0.198	72.3933	GPRC5B	G protein-coupled receptor class C group 5 member B [Source:HGNC Symbol;Acc:HGNC:13308]
ENSG00000214324	0.000521309	-10.9056	2.36137e-56	1.97099e-54	yes	down	583.586	0.206667	C3orf56	chromosome 3 open reading frame 56 [Source:HGNC Symbol;Acc:HGNC:32481]
ENSG00000142541	10.4533	3.38588	2.41667e-56	2.01099e-54	yes	up	229.732	2267.71	RPL13A	ribosomal protein L13a [Source:HGNC Symbol;Acc:HGNC:10304]
ENSG00000234456	0.0292198	-5.09691	2.52258e-56	2.09274e-54	yes	down	136.71	5.82	MAGI2-AS3	MAGI2 antisense RNA 3 [Source:HGNC Symbol;Acc:HGNC:40862]
ENSG00000131914	20.2287	4.33833	3.00244e-56	2.48329e-54	yes	up	9.636	183.563	LIN28A	lin-28 homolog A [Source:HGNC Symbol;Acc:HGNC:15986]
ENSG00000110721	73.841	6.20635	3.58457e-56	2.95581e-54	yes	up	1.126	44.7633	CHKA	choline kinase alpha [Source:HGNC Symbol;Acc:HGNC:1937]
ENSG00000173221	0.0470783	-4.40879	4.6309e-56	3.8071e-54	yes	down	678.632	31.1333	GLRX	glutaredoxin [Source:HGNC Symbol;Acc:HGNC:4330]
ENSG00000127540	31.6079	4.98221	5.00609e-56	4.10319e-54	yes	up	2.832	63.02	UQCR11	ubiquinol-cytochrome c reductase, complex III subunit XI [Source:HGNC Symbol;Acc:HGNC:30862]
ENSG00000108733	0.0639781	-3.96628	5.86673e-56	4.79421e-54	yes	down	64.188	4.02333	PEX12	peroxisomal biogenesis factor 12 [Source:HGNC Symbol;Acc:HGNC:8854]
ENSG00000197181	0.0548377	-4.18869	6.06999e-56	4.9455e-54	yes	down	31.064	1.49667	PIWIL2	piwi like RNA-mediated gene silencing 2 [Source:HGNC Symbol;Acc:HGNC:17644]
ENSG00000135205	0.00813807	-6.9411	6.58613e-56	5.35005e-54	yes	down	79.632	0.903333	CCDC146	coiled-coil domain containing 146 [Source:HGNC Symbol;Acc:HGNC:29296]
ENSG00000178031	0.0117805	-6.40746	7.36964e-56	5.96875e-54	yes	down	79.15	1.39	ADAMTSL1	ADAMTS like 1 [Source:HGNC Symbol;Acc:HGNC:14632]
ENSG00000104953	0.000485298	-11.0088	7.76821e-56	6.27295e-54	yes	down	670.142	0.98	TLE6	TLE family member 6, subcortical maternal complex member [Source:HGNC Symbol;Acc:HGNC:30788]
ENSG00000251297	0.00011792	-13.0499	8.83634e-56	7.11443e-54	yes	down	1781.21	0.183333	TUBB7P	tubulin beta 7 pseudogene [Source:HGNC Symbol;Acc:HGNC:12413]
ENSG00000136261	9.05375	3.17852	8.90688e-56	7.15013e-54	yes	up	26.452	191.673	BZW2	basic leucine zipper and W2 domains 2 [Source:HGNC Symbol;Acc:HGNC:18808]
ENSG00000102781	0.0411428	-4.60321	9.25822e-56	7.41038e-54	yes	down	155.758	5.25	KATNAL1	katanin catalytic subunit A1 like 1 [Source:HGNC Symbol;Acc:HGNC:28361]
ENSG00000120685	0.0754732	-3.72789	9.67796e-56	7.72369e-54	yes	down	559.768	32.2067	PROSER1	proline and serine rich 1 [Source:HGNC Symbol;Acc:HGNC:20291]
ENSG00000130816	0.0129819	-6.26735	1.10749e-55	8.81275e-54	yes	down	4282.95	51.3733	DNMT1	DNA methyltransferase 1 [Source:HGNC Symbol;Acc:HGNC:2976]
ENSG00000285854	8094.83	12.9828	1.14317e-55	9.07026e-54	yes	up	0.022	439.907		novel transcript
ENSG00000170522	7.02779	2.81307	1.36446e-55	1.07946e-53	yes	up	37.634	61.1833	ELOVL6	ELOVL fatty acid elongase 6 [Source:HGNC Symbol;Acc:HGNC:15829]
ENSG00000214575	0.00580467	-7.42857	1.41589e-55	1.11691e-53	yes	down	244.63	1.11	CPEB1	cytoplasmic polyadenylation element binding protein 1 [Source:HGNC Symbol;Acc:HGNC:21744]
ENSG00000137947	0.0927291	-3.43083	1.5607e-55	1.2276e-53	yes	down	297.324	30.0333	GTF2B	general transcription factor IIB [Source:HGNC Symbol;Acc:HGNC:4648]
ENSG00000109475	8.8765	3.14999	1.80623e-55	1.41665e-53	yes	up	141.41	1435.64	RPL34	ribosomal protein L34 [Source:HGNC Symbol;Acc:HGNC:10340]
ENSG00000170296	9.35794	3.22619	2.62428e-55	2.05235e-53	yes	up	30.35	327.133	GABARAP	GABA type A receptor-associated protein [Source:HGNC Symbol;Acc:HGNC:4067]
ENSG00000146109	21.249	4.40932	2.64611e-55	2.06351e-53	yes	up	2.792	52.0633	ABT1	activator of basal transcription 1 [Source:HGNC Symbol;Acc:HGNC:17369]
ENSG00000064666	1030.44	10.009	2.92145e-55	2.27174e-53	yes	up	0.17	155.46	CNN2	calponin 2 [Source:HGNC Symbol;Acc:HGNC:2156]
ENSG00000092345	0.035986	-4.79642	3.24048e-55	2.51266e-53	yes	down	72.2	5.92	DAZL	deleted in azoospermia like [Source:HGNC Symbol;Acc:HGNC:2685]
ENSG00000196511	0.0563206	-4.15019	3.31448e-55	2.56276e-53	yes	down	231.988	3.44667	TPK1	thiamin pyrophosphokinase 1 [Source:HGNC Symbol;Acc:HGNC:17358]
ENSG00000288066	87.358	6.44887	5.0607e-55	3.90188e-53	yes	up	0.95	75.85		novel transcript, antisense to ARL5A
ENSG00000143320	3233	11.6587	5.29835e-55	4.07361e-53	yes	up	0.14	418.083	CRABP2	cellular retinoic acid binding protein 2 [Source:HGNC Symbol;Acc:HGNC:2339]
ENSG00000140368	0.0156891	-5.99409	5.73776e-55	4.39905e-53	yes	down	619.238	8.45667	PSTPIP1	proline-serine-threonine phosphatase interacting protein 1 [Source:HGNC Symbol;Acc:HGNC:9580]
ENSG00000275066	0.0692962	-3.85108	6.4646e-55	4.94243e-53	yes	down	123.894	4.28333	SYNRG	synergin gamma [Source:HGNC Symbol;Acc:HGNC:557]
ENSG00000104321	0.0100456	-6.63729	6.76096e-55	5.15457e-53	yes	down	43.92	0.966667	TRPA1	transient receptor potential cation channel subfamily A member 1 [Source:HGNC Symbol;Acc:HGNC:497]
ENSG00000196230	862.715	9.75274	7.63767e-55	5.80675e-53	yes	up	1.836	1482.24	TUBB	tubulin beta class I [Source:HGNC Symbol;Acc:HGNC:20778]
ENSG00000277443	243.528	7.92794	7.80168e-55	5.91498e-53	yes	up	0.69	143.59	MARCKS	myristoylated alanine rich protein kinase C substrate [Source:HGNC Symbol;Acc:HGNC:6759]
ENSG00000198858	0.0572395	-4.12685	7.8629e-55	5.94487e-53	yes	down	184.102	10.4467	R3HDM4	R3H domain containing 4 [Source:HGNC Symbol;Acc:HGNC:28270]
ENSG00000105438	11.4763	3.52058	8.52856e-55	6.43035e-53	yes	up	17.846	184.303	KDELR1	KDEL endoplasmic reticulum protein retention receptor 1 [Source:HGNC Symbol;Acc:HGNC:6304]
ENSG00000113048	30.0115	4.90744	1.22764e-54	9.2306e-53	yes	up	3.644	85.63	MRPS27	mitochondrial ribosomal protein S27 [Source:HGNC Symbol;Acc:HGNC:14512]
ENSG00000102466	0.00155952	-9.32469	1.25219e-54	9.38938e-53	yes	down	45.338	0.0433333	FGF14	fibroblast growth factor 14 [Source:HGNC Symbol;Acc:HGNC:3671]
ENSG00000102174	0.00184147	-9.08493	1.29395e-54	9.67592e-53	yes	down	163.904	0.153333	PHEX	phosphate regulating endopeptidase homolog X-linked [Source:HGNC Symbol;Acc:HGNC:8918]
ENSG00000176473	0.0466862	-4.42086	1.53869e-54	1.14746e-52	yes	down	116.138	5.77667	WDR25	WD repeat domain 25 [Source:HGNC Symbol;Acc:HGNC:21064]
ENSG00000102144	16.7158	4.06314	1.54413e-54	1.14838e-52	yes	up	101.362	1616.15	PGK1	phosphoglycerate kinase 1 [Source:HGNC Symbol;Acc:HGNC:8896]
ENSG00000188312	0.0539442	-4.21239	1.72074e-54	1.27625e-52	yes	down	371.25	8.50333	CENPP	centromere protein P [Source:HGNC Symbol;Acc:HGNC:32933]
ENSG00000186446	0.0678317	-3.8819	1.77484e-54	1.3128e-52	yes	down	55.11	3.37667	ZNF501	zinc finger protein 501 [Source:HGNC Symbol;Acc:HGNC:23717]
ENSG00000131711	75.4489	6.23743	2.16765e-54	1.59903e-52	yes	up	2.082	86.84	MAP1B	microtubule associated protein 1B [Source:HGNC Symbol;Acc:HGNC:6836]
ENSG00000136295	245.159	7.93757	2.32371e-54	1.70953e-52	yes	up	0.142	20.42	TTYH3	tweety family member 3 [Source:HGNC Symbol;Acc:HGNC:22222]
ENSG00000196352	0.0497661	-4.32869	2.50485e-54	1.83784e-52	yes	down	280.046	11.6867	CD55	CD55 molecule (Cromer blood group) [Source:HGNC Symbol;Acc:HGNC:2665]
ENSG00000205918	0.00318281	-8.29548	2.64085e-54	1.93242e-52	yes	down	420.588	0.746667	PDPK2P	3-phosphoinositide dependent protein kinase 2, pseudogene [Source:HGNC Symbol;Acc:HGNC:49897]
ENSG00000167552	69.6872	6.12282	3.14747e-54	2.29698e-52	yes	up	13.46	833.977	TUBA1A	tubulin alpha 1a [Source:HGNC Symbol;Acc:HGNC:20766]
ENSG00000170515	5.97138	2.57806	3.641e-54	2.65006e-52	yes	up	75.778	392.2	PA2G4	proliferation-associated 2G4 [Source:HGNC Symbol;Acc:HGNC:8550]
ENSG00000164587	9.16218	3.19569	4.12033e-54	2.99096e-52	yes	up	454.594	4421.52	RPS14	ribosomal protein S14 [Source:HGNC Symbol;Acc:HGNC:10387]
ENSG00000007237	0.035409	-4.81974	5.21076e-54	3.77248e-52	yes	down	56.876	1.18333	GAS7	growth arrest specific 7 [Source:HGNC Symbol;Acc:HGNC:4169]
ENSG00000228650	0.000105876	-13.2053	5.47313e-54	3.95195e-52	yes	down	1843.83	0.246667		novel transcript
ENSG00000130779	0.104974	-3.2519	5.83513e-54	4.20221e-52	yes	down	68.462	6.96667	CLIP1	CAP-Gly domain containing linker protein 1 [Source:HGNC Symbol;Acc:HGNC:10461]
ENSG00000283765	0.0575583	-4.11883	6.0933e-54	4.3766e-52	yes	down	274.41	14.0833		novel protein
ENSG00000204380	0.00227503	-8.7799	6.1462e-54	4.40301e-52	yes	down	431.278	0.283333	PKP4-AS1	PKP4 antisense RNA 1 [Source:HGNC Symbol;Acc:HGNC:52580]
ENSG00000171475	0.115089	-3.11918	6.3807e-54	4.55903e-52	yes	down	98.406	8.35333	WIPF2	WAS/WASL interacting protein family member 2 [Source:HGNC Symbol;Acc:HGNC:30923]
ENSG00000235823	42.067	5.39462	6.72598e-54	4.79318e-52	yes	up	1.792	102.513	OLMALINC	oligodendrocyte maturation-associated long intergenic non-coding RNA [Source:HGNC Symbol;Acc:HGNC:28060]
ENSG00000169131	0.0742137	-3.75217	7.46403e-54	5.30529e-52	yes	down	121.132	7.84667	ZNF354A	zinc finger protein 354A [Source:HGNC Symbol;Acc:HGNC:11628]
ENSG00000178761	93.261	6.5432	1.17046e-53	8.2978e-52	yes	up	0.698	12.87	FAM219B	family with sequence similarity 219 member B [Source:HGNC Symbol;Acc:HGNC:24695]
ENSG00000175806	0.013843	-6.1747	1.4892e-53	1.05301e-51	yes	down	197.626	1.8	MSRA	methionine sulfoxide reductase A [Source:HGNC Symbol;Acc:HGNC:7377]
ENSG00000164330	0.00242744	-8.68635	1.5526e-53	1.09501e-51	yes	down	153.376	0.286667	EBF1	EBF transcription factor 1 [Source:HGNC Symbol;Acc:HGNC:3126]
ENSG00000169752	0.00924787	-6.75666	1.90811e-53	1.34227e-51	yes	down	117.318	0.406667	NRG4	neuregulin 4 [Source:HGNC Symbol;Acc:HGNC:29862]
ENSG00000166402	25.4147	4.66759	1.96235e-53	1.37687e-51	yes	up	0.618	13.4367	TUB	TUB bipartite transcription factor [Source:HGNC Symbol;Acc:HGNC:12406]
ENSG00000116133	18.0716	4.17565	1.9714e-53	1.37967e-51	yes	up	9.252	154.633	DHCR24	24-dehydrocholesterol reductase [Source:HGNC Symbol;Acc:HGNC:2859]
ENSG00000109654	145.203	7.18193	2.00112e-53	1.3969e-51	yes	up	0.646	10.0933	TRIM2	tripartite motif containing 2 [Source:HGNC Symbol;Acc:HGNC:15974]
ENSG00000183840	0.00212982	-8.87505	2.08434e-53	1.45127e-51	yes	down	181.246	0.506667	GPR39	G protein-coupled receptor 39 [Source:HGNC Symbol;Acc:HGNC:4496]
ENSG00000114648	0.0970121	-3.36569	2.56949e-53	1.78452e-51	yes	down	160.112	18.2767	KLHL18	kelch like family member 18 [Source:HGNC Symbol;Acc:HGNC:29120]
ENSG00000176788	18.9551	4.24451	2.72469e-53	1.8875e-51	yes	up	2.638	32.24	BASP1	brain abundant membrane attached signal protein 1 [Source:HGNC Symbol;Acc:HGNC:957]
ENSG00000148840	0.128779	-2.95703	3.09281e-53	2.13709e-51	yes	down	233.83	31.9533	PPRC1	PPARG related coactivator 1 [Source:HGNC Symbol;Acc:HGNC:30025]
ENSG00000177426	1869.25	10.8682	4.98834e-53	3.43817e-51	yes	up	0.178	228.187	TGIF1	TGFB induced factor homeobox 1 [Source:HGNC Symbol;Acc:HGNC:11776]
ENSG00000143549	5.73606	2.52006	5.59718e-53	3.84809e-51	yes	up	129.35	645.573	TPM3	tropomyosin 3 [Source:HGNC Symbol;Acc:HGNC:12012]
ENSG00000169689	13.0806	3.70935	6.09827e-53	4.18206e-51	yes	up	19.006	261.85	CENPX	centromere protein X [Source:HGNC Symbol;Acc:HGNC:11422]
ENSG00000087460	15.689	3.97168	6.12521e-53	4.19001e-51	yes	up	85.256	683.407	GNAS	GNAS complex locus [Source:HGNC Symbol;Acc:HGNC:4392]
ENSG00000140092	0.0286244	-5.12661	7.01236e-53	4.78489e-51	yes	down	60.276	4.01667	FBLN5	fibulin 5 [Source:HGNC Symbol;Acc:HGNC:3602]
ENSG00000164002	0.0497618	-4.32882	8.46204e-53	5.75967e-51	yes	down	134.788	5.50667	EXO5	exonuclease 5 [Source:HGNC Symbol;Acc:HGNC:26115]
ENSG00000130749	21.5137	4.42718	8.65781e-53	5.87827e-51	yes	up	2.562	12.6267	ZC3H4	zinc finger CCCH-type containing 4 [Source:HGNC Symbol;Acc:HGNC:17808]
ENSG00000178719	22.2062	4.47289	9.24935e-53	6.26431e-51	yes	up	1.706	30.2833	GRINA	glutamate ionotropic receptor NMDA type subunit associated protein 1 [Source:HGNC Symbol;Acc:HGNC:4589]
ENSG00000150672	0.0817067	-3.6134	1.03491e-52	6.99179e-51	yes	down	161.614	13.9533	DLG2	discs large MAGUK scaffold protein 2 [Source:HGNC Symbol;Acc:HGNC:2901]
ENSG00000111275	36.4206	5.18668	1.30513e-52	8.79558e-51	yes	up	1.102	29.2767	ALDH2	aldehyde dehydrogenase 2 family member [Source:HGNC Symbol;Acc:HGNC:404]
ENSG00000095627	0.001231	-9.66595	1.93627e-52	1.30169e-50	yes	down	107.556	0.113333	TDRD1	tudor domain containing 1 [Source:HGNC Symbol;Acc:HGNC:11712]
ENSG00000141753	911.441	9.832	2.00701e-52	1.34593e-50	yes	up	0.064	56.85	IGFBP4	insulin like growth factor binding protein 4 [Source:HGNC Symbol;Acc:HGNC:5473]
ENSG00000247157	0.00940399	-6.73251	2.13769e-52	1.43005e-50	yes	down	56.202	0.443333	LINC01252	long intergenic non-protein coding RNA 1252 [Source:HGNC Symbol;Acc:HGNC:27888]
ENSG00000158545	0.114839	-3.12232	2.3594e-52	1.57451e-50	yes	down	137.702	21.6433	ZC3H18	zinc finger CCCH-type containing 18 [Source:HGNC Symbol;Acc:HGNC:25091]
ENSG00000135486	6.37245	2.67185	2.43321e-52	1.6198e-50	yes	up	605.768	2968.17	HNRNPA1	heterogeneous nuclear ribonucleoprotein A1 [Source:HGNC Symbol;Acc:HGNC:5031]
ENSG00000187391	0.0261469	-5.25722	2.45633e-52	1.63122e-50	yes	down	221.386	3.23	MAGI2	membrane associated guanylate kinase, WW and PDZ domain containing 2 [Source:HGNC Symbol;Acc:HGNC:18957]
ENSG00000143194	0.000353182	-11.4673	2.77716e-52	1.8398e-50	yes	down	685.992	0.166667	MAEL	maelstrom spermatogenic transposon silencer [Source:HGNC Symbol;Acc:HGNC:25929]
ENSG00000112494	0.00248979	-8.64976	3.37634e-52	2.23132e-50	yes	down	227.698	0.43	UNC93A	unc-93 homolog A [Source:HGNC Symbol;Acc:HGNC:12570]
ENSG00000006042	2378.72	11.216	3.6823e-52	2.42765e-50	yes	up	0.086	136.107	TMEM98	transmembrane protein 98 [Source:HGNC Symbol;Acc:HGNC:24529]
ENSG00000150527	0.0880751	-3.50512	3.73317e-52	2.45526e-50	yes	down	166.736	12.83	MIA2	MIA SH3 domain ER export factor 2 [Source:HGNC Symbol;Acc:HGNC:18432]
ENSG00000139351	0.00369192	-8.08141	3.93125e-52	2.57932e-50	yes	down	250.714	0.563333	SYCP3	synaptonemal complex protein 3 [Source:HGNC Symbol;Acc:HGNC:18130]
ENSG00000107862	0.0633834	-3.97975	5.18415e-52	3.3932e-50	yes	down	92.992	9.43	GBF1	golgi brefeldin A resistant guanine nucleotide exchange factor 1 [Source:HGNC Symbol;Acc:HGNC:4181]
ENSG00000151322	0.0178883	-5.80484	5.39302e-52	3.52146e-50	yes	down	86.858	0.543333	NPAS3	neuronal PAS domain protein 3 [Source:HGNC Symbol;Acc:HGNC:19311]
ENSG00000101856	650.76	9.34598	6.38404e-52	4.15861e-50	yes	up	0.22	126.64	PGRMC1	progesterone receptor membrane component 1 [Source:HGNC Symbol;Acc:HGNC:16090]
ENSG00000101680	1012.96	9.98436	6.42309e-52	4.17409e-50	yes	up	0.012	32.1033	LAMA1	laminin subunit alpha 1 [Source:HGNC Symbol;Acc:HGNC:6481]
ENSG00000163754	0.0344196	-4.86063	6.66584e-52	4.32155e-50	yes	down	1093.47	34.7567	GYG1	glycogenin 1 [Source:HGNC Symbol;Acc:HGNC:4699]
ENSG00000175866	0.0117653	-6.40932	6.83849e-52	4.42298e-50	yes	down	248.824	3.36667	BAIAP2	BAR/IMD domain containing adaptor protein 2 [Source:HGNC Symbol;Acc:HGNC:947]
ENSG00000157388	0.0174249	-5.8427	7.63247e-52	4.92484e-50	yes	down	36.088	0.47	CACNA1D	calcium voltage-gated channel subunit alpha1 D [Source:HGNC Symbol;Acc:HGNC:1391]
ENSG00000133961	0.0884926	-3.4983	8.76927e-52	5.64501e-50	yes	down	274.402	20.13	NUMB	NUMB endocytic adaptor protein [Source:HGNC Symbol;Acc:HGNC:8060]
ENSG00000215018	0.0053186	-7.55474	9.17363e-52	5.89141e-50	yes	down	230.304	0.59	COL28A1	collagen type XXVIII alpha 1 chain [Source:HGNC Symbol;Acc:HGNC:22442]
ENSG00000106991	0.0150328	-6.05574	1.1465e-51	7.34567e-50	yes	down	46.822	0.6	ENG	endoglin [Source:HGNC Symbol;Acc:HGNC:3349]
ENSG00000110427	0.0433169	-4.52892	1.30347e-51	8.33185e-50	yes	down	23.312	0.8	KIAA1549L	KIAA1549 like [Source:HGNC Symbol;Acc:HGNC:24836]
ENSG00000137075	0.105368	-3.24649	1.42753e-51	9.10349e-50	yes	down	134.048	12.3667	RNF38	ring finger protein 38 [Source:HGNC Symbol;Acc:HGNC:18052]
ENSG00000112378	1182.08	10.2071	1.51856e-51	9.66147e-50	yes	up	0.062	68.0367	PERP	p53 apoptosis effector related to PMP22 [Source:HGNC Symbol;Acc:HGNC:17637]
ENSG00000138095	17.0516	4.09184	1.53199e-51	9.72423e-50	yes	up	14.872	184.95	LRPPRC	leucine rich pentatricopeptide repeat containing [Source:HGNC Symbol;Acc:HGNC:15714]
ENSG00000110080	0.080315	-3.63819	1.79305e-51	1.13549e-49	yes	down	116.322	8.83333	ST3GAL4	ST3 beta-galactoside alpha-2,3-sialyltransferase 4 [Source:HGNC Symbol;Acc:HGNC:10864]
ENSG00000151623	0.0182396	-5.77678	1.86986e-51	1.18139e-49	yes	down	47.554	1.21333	NR3C2	nuclear receptor subfamily 3 group C member 2 [Source:HGNC Symbol;Acc:HGNC:7979]
ENSG00000205208	62.0799	5.95605	1.91705e-51	1.20841e-49	yes	up	1.086	57.16	C4orf46	chromosome 4 open reading frame 46 [Source:HGNC Symbol;Acc:HGNC:27320]
ENSG00000127837	35.7041	5.15802	2.43006e-51	1.52825e-49	yes	up	6.174	195.733	AAMP	angio associated migratory cell protein [Source:HGNC Symbol;Acc:HGNC:18]
ENSG00000137509	65.5641	6.03484	2.68462e-51	1.68446e-49	yes	up	3.204	181.897	PRCP	prolylcarboxypeptidase [Source:HGNC Symbol;Acc:HGNC:9344]
ENSG00000124422	12.8064	3.67879	3.06882e-51	1.92111e-49	yes	up	8.208	94.9067	USP22	ubiquitin specific peptidase 22 [Source:HGNC Symbol;Acc:HGNC:12621]
ENSG00000141664	0.0519435	-4.26691	3.41037e-51	2.13004e-49	yes	down	45.31	2.48333	ZCCHC2	zinc finger CCHC-type containing 2 [Source:HGNC Symbol;Acc:HGNC:22916]
ENSG00000204525	1380.57	10.4311	4.06291e-51	2.53181e-49	yes	up	0.12	118.137	HLA-C	major histocompatibility complex, class I, C [Source:HGNC Symbol;Acc:HGNC:4933]
ENSG00000147872	354.425	8.46934	4.22294e-51	2.62554e-49	yes	up	0.546	128.92	PLIN2	perilipin 2 [Source:HGNC Symbol;Acc:HGNC:248]
ENSG00000164023	0.00479028	-7.70567	5.38483e-51	3.34031e-49	yes	down	51.28	0.29	SGMS2	sphingomyelin synthase 2 [Source:HGNC Symbol;Acc:HGNC:28395]
ENSG00000133138	39.5977	5.30735	5.56352e-51	3.43599e-49	yes	up	0.562	16.0933	TBC1D8B	TBC1 domain family member 8B [Source:HGNC Symbol;Acc:HGNC:24715]
ENSG00000277987	0.0166572	-5.90771	5.56426e-51	3.43599e-49	yes	down	45.366	0.673333	LINC02351	long intergenic non-protein coding RNA 2351 [Source:HGNC Symbol;Acc:HGNC:53273]
ENSG00000173805	0.00264779	-8.561	5.67596e-51	3.49706e-49	yes	down	147.848	0.26	HAP1	huntingtin associated protein 1 [Source:HGNC Symbol;Acc:HGNC:4812]
ENSG00000188613	0.0309793	-5.01255	6.33311e-51	3.89315e-49	yes	down	70.968	1.92	NANOS1	nanos C2HC-type zinc finger 1 [Source:HGNC Symbol;Acc:HGNC:23044]
ENSG00000129195	396.954	8.63283	6.39278e-51	3.921e-49	yes	up	0.344	124.063	PIMREG	PICALM interacting mitotic regulator [Source:HGNC Symbol;Acc:HGNC:25483]
ENSG00000163377	0.0240748	-5.37633	6.52883e-51	3.99547e-49	yes	down	134.8	2.58667	TAFA4	TAFA chemokine like family member 4 [Source:HGNC Symbol;Acc:HGNC:21591]
ENSG00000184571	0.000774146	-10.3351	7.39976e-51	4.51833e-49	yes	down	190.808	0.123333	PIWIL3	piwi like RNA-mediated gene silencing 3 [Source:HGNC Symbol;Acc:HGNC:18443]
ENSG00000259781	8.25709	3.04563	7.89576e-51	4.81042e-49	yes	up	169.682	1539.13	HMGB1P6	high mobility group box 1 pseudogene 6 [Source:HGNC Symbol;Acc:HGNC:4998]
ENSG00000105819	7.79965	2.96341	8.95037e-51	5.44079e-49	yes	up	21.47	164.61	PMPCB	peptidase, mitochondrial processing subunit beta [Source:HGNC Symbol;Acc:HGNC:9119]
ENSG00000069020	0.0539961	-4.211	1.18046e-50	7.15987e-49	yes	down	84.894	2.78	MAST4	microtubule associated serine/threonine kinase family member 4 [Source:HGNC Symbol;Acc:HGNC:19037]
ENSG00000116560	11.1235	3.47554	1.28597e-50	7.78253e-49	yes	up	20.388	214.06	SFPQ	splicing factor proline and glutamine rich [Source:HGNC Symbol;Acc:HGNC:10774]
ENSG00000089157	8.62943	3.10927	1.30953e-50	7.90758e-49	yes	up	485.508	3902.16	RPLP0	ribosomal protein lateral stalk subunit P0 [Source:HGNC Symbol;Acc:HGNC:10371]
ENSG00000170633	0.125196	-2.99774	1.90462e-50	1.14756e-48	yes	down	741.574	86.1467	RNF34	ring finger protein 34 [Source:HGNC Symbol;Acc:HGNC:17297]
ENSG00000168710	12.0545	3.5915	1.96904e-50	1.18377e-48	yes	up	5.772	75.33	AHCYL1	adenosylhomocysteinase like 1 [Source:HGNC Symbol;Acc:HGNC:344]
ENSG00000125319	0.078015	-3.6801	2.02253e-50	1.21325e-48	yes	down	86.676	6.65333	HROB	homologous recombination factor with OB-fold [Source:HGNC Symbol;Acc:HGNC:28460]
ENSG00000198467	390.47	8.60907	2.47923e-50	1.48395e-48	yes	up	0.302	112.963	TPM2	tropomyosin 2 [Source:HGNC Symbol;Acc:HGNC:12011]
ENSG00000144468	0.141187	-2.82432	2.611e-50	1.5594e-48	yes	down	93.748	11.4133	RHBDD1	rhomboid domain containing 1 [Source:HGNC Symbol;Acc:HGNC:23081]
ENSG00000124145	1912.21	10.901	2.67443e-50	1.5938e-48	yes	up	0.04	64.8467	SDC4	syndecan 4 [Source:HGNC Symbol;Acc:HGNC:10661]
ENSG00000260314	0.00388074	-8.00945	2.75783e-50	1.63992e-48	yes	down	44.122	0.153333	MRC1	mannose receptor C-type 1 [Source:HGNC Symbol;Acc:HGNC:7228]
ENSG00000167889	0.0109403	-6.5142	3.59089e-50	2.13065e-48	yes	down	73.494	0.726667	MGAT5B	alpha-1,6-mannosylglycoprotein 6-beta-N-acetylglucosaminyltransferase B [Source:HGNC Symbol;Acc:HGNC:24140]
ENSG00000164885	0.069407	-3.84878	4.69745e-50	2.78118e-48	yes	down	347.66	21.8233	CDK5	cyclin dependent kinase 5 [Source:HGNC Symbol;Acc:HGNC:1774]
ENSG00000198612	0.135717	-2.88133	4.75934e-50	2.81172e-48	yes	down	1608.06	191.11	COPS8	COP9 signalosome subunit 8 [Source:HGNC Symbol;Acc:HGNC:24335]
ENSG00000128052	1582.04	10.6276	5.09074e-50	3.00101e-48	yes	up	0.02	18.3233	KDR	kinase insert domain receptor [Source:HGNC Symbol;Acc:HGNC:6307]
ENSG00000132155	159.893	7.32096	6.3079e-50	3.71051e-48	yes	up	0.42	33.6	RAF1	Raf-1 proto-oncogene, serine/threonine kinase [Source:HGNC Symbol;Acc:HGNC:9829]
ENSG00000142864	12.0164	3.58694	6.68459e-50	3.92364e-48	yes	up	53.71	487.463	SERBP1	SERPINE1 mRNA binding protein 1 [Source:HGNC Symbol;Acc:HGNC:17860]
ENSG00000178202	369.512	8.52948	7.12903e-50	4.17553e-48	yes	up	0.048	15.3933	POGLUT3	protein O-glucosyltransferase 3 [Source:HGNC Symbol;Acc:HGNC:28496]
ENSG00000196074	0.000828333	-10.2375	7.28951e-50	4.26038e-48	yes	down	177.438	0.0966667	SYCP2	synaptonemal complex protein 2 [Source:HGNC Symbol;Acc:HGNC:11490]
ENSG00000175193	0.0628056	-3.99296	7.88581e-50	4.59904e-48	yes	down	394.502	29.46	PARL	presenilin associated rhomboid like [Source:HGNC Symbol;Acc:HGNC:18253]
ENSG00000118418	20522.9	14.3249	8.53722e-50	4.96834e-48	yes	up	0	440.69	HMGN3	high mobility group nucleosomal binding domain 3 [Source:HGNC Symbol;Acc:HGNC:12312]
ENSG00000063046	6.15022	2.62064	9.28114e-50	5.38978e-48	yes	up	82.47	395.463	EIF4B	eukaryotic translation initiation factor 4B [Source:HGNC Symbol;Acc:HGNC:3285]
ENSG00000157168	0.0502733	-4.31406	1.10725e-49	6.41638e-48	yes	down	133.522	14.6233	NRG1	neuregulin 1 [Source:HGNC Symbol;Acc:HGNC:7997]
ENSG00000092621	35498.7	15.1155	1.26147e-49	7.29458e-48	yes	up	0	292.793	PHGDH	phosphoglycerate dehydrogenase [Source:HGNC Symbol;Acc:HGNC:8923]
ENSG00000276747	0.000125308	-12.9622	1.28224e-49	7.39904e-48	yes	down	1052.21	0.106667	PADI6	peptidyl arginine deiminase 6 [Source:HGNC Symbol;Acc:HGNC:20449]
ENSG00000181467	8.98883	3.16813	1.63074e-49	9.39017e-48	yes	up	8.032	63.9933	RAP2B	RAP2B, member of RAS oncogene family [Source:HGNC Symbol;Acc:HGNC:9862]
ENSG00000131153	0.0944518	-3.40428	1.67643e-49	9.63294e-48	yes	down	1332.3	113.337	GINS2	GINS complex subunit 2 [Source:HGNC Symbol;Acc:HGNC:24575]
ENSG00000158077	0.00286259	-8.44846	2.66725e-49	1.52941e-47	yes	down	61.15	0.156667	NLRP14	NLR family pyrin domain containing 14 [Source:HGNC Symbol;Acc:HGNC:22939]
ENSG00000011454	0.0672734	-3.89382	2.75175e-49	1.57455e-47	yes	down	117.086	6.43333	RABGAP1	RAB GTPase activating protein 1 [Source:HGNC Symbol;Acc:HGNC:17155]
ENSG00000185201	443.737	8.79356	3.01816e-49	1.72338e-47	yes	up	1.862	324.83	IFITM2	interferon induced transmembrane protein 2 [Source:HGNC Symbol;Acc:HGNC:5413]
ENSG00000106686	0.0125838	-6.31229	3.28981e-49	1.87457e-47	yes	down	109.594	36.52	SPATA6L	spermatogenesis associated 6 like [Source:HGNC Symbol;Acc:HGNC:25472]
ENSG00000228794	0.0383717	-4.70382	3.9674e-49	2.25596e-47	yes	down	273.142	8.53	LINC01128	long intergenic non-protein coding RNA 1128 [Source:HGNC Symbol;Acc:HGNC:49377]
ENSG00000137601	0.104601	-3.25703	4.66261e-49	2.64576e-47	yes	down	110.128	10.5467	NEK1	NIMA related kinase 1 [Source:HGNC Symbol;Acc:HGNC:7744]
ENSG00000136478	0.0943937	-3.40517	4.93948e-49	2.79706e-47	yes	down	42.498	3.43333	TEX2	testis expressed 2 [Source:HGNC Symbol;Acc:HGNC:30884]
ENSG00000205126	0.000158268	-12.6253	5.82364e-49	3.2909e-47	yes	down	849.266	0.0466667	ACCSL	1-aminocyclopropane-1-carboxylate synthase homolog (inactive) like [Source:HGNC Symbol;Acc:HGNC:34391]
ENSG00000020577	0.0358198	-4.8031	5.93528e-49	3.34163e-47	yes	down	232.938	2.27667	SAMD4A	sterile alpha motif domain containing 4A [Source:HGNC Symbol;Acc:HGNC:23023]
ENSG00000186205	134.864	7.07536	5.9379e-49	3.34163e-47	yes	up	0.12	18.4833	MTARC1	mitochondrial amidoxime reducing component 1 [Source:HGNC Symbol;Acc:HGNC:26189]
ENSG00000128606	0.0127918	-6.28863	6.14587e-49	3.45155e-47	yes	down	170.288	3.25333	LRRC17	leucine rich repeat containing 17 [Source:HGNC Symbol;Acc:HGNC:16895]
ENSG00000198838	0.0134674	-6.21438	7.17208e-49	4.01961e-47	yes	down	55.852	0.48	RYR3	ryanodine receptor 3 [Source:HGNC Symbol;Acc:HGNC:10485]
ENSG00000106034	0.0110993	-6.49339	7.63849e-49	4.27223e-47	yes	down	68.466	0.436667	CPED1	cadherin like and PC-esterase domain containing 1 [Source:HGNC Symbol;Acc:HGNC:26159]
ENSG00000092841	46.7989	5.5484	7.88687e-49	4.40213e-47	yes	up	43.484	2460.93	MYL6	myosin light chain 6 [Source:HGNC Symbol;Acc:HGNC:7587]
ENSG00000172340	29.1869	4.86725	9.76887e-49	5.44146e-47	yes	up	3.872	82.1533	SUCLG2	succinate-CoA ligase GDP-forming subunit beta [Source:HGNC Symbol;Acc:HGNC:11450]
ENSG00000205339	12.1231	3.59969	1.27606e-48	7.09343e-47	yes	up	7.824	79.6633	IPO7	importin 7 [Source:HGNC Symbol;Acc:HGNC:9852]
ENSG00000237469	0.000116912	-13.0623	1.38922e-48	7.70679e-47	yes	down	2058.18	0.11	TUBB8P10	tubulin beta 8 class VIII pseudogene 10 [Source:HGNC Symbol;Acc:HGNC:42348]
ENSG00000185989	0.0864061	-3.53272	1.41817e-48	7.85142e-47	yes	down	78.292	67.1567	RASA3	RAS p21 protein activator 3 [Source:HGNC Symbol;Acc:HGNC:20331]
ENSG00000224356	0.00907862	-6.78331	1.47362e-48	8.14191e-47	yes	down	46.808	0.576667		novel transcript
ENSG00000147044	197.158	7.62321	1.48461e-48	8.18606e-47	yes	up	0.786	25.3333	CASK	calcium/calmodulin dependent serine protein kinase [Source:HGNC Symbol;Acc:HGNC:1497]
ENSG00000114520	0.129575	-2.94814	1.99514e-48	1.09789e-46	yes	down	192.692	22.5233	SNX4	sorting nexin 4 [Source:HGNC Symbol;Acc:HGNC:11175]
ENSG00000176887	17167.3	14.0674	2.06251e-48	1.13268e-46	yes	up	0.004	55.48	SOX11	SRY-box transcription factor 11 [Source:HGNC Symbol;Acc:HGNC:11191]
ENSG00000132646	0.189224	-2.40183	2.24433e-48	1.23006e-46	yes	down	2462.75	438.247	PCNA	proliferating cell nuclear antigen [Source:HGNC Symbol;Acc:HGNC:8729]
ENSG00000179218	11.5909	3.53492	2.33867e-48	1.27919e-46	yes	up	34.108	795.997	CALR	calreticulin [Source:HGNC Symbol;Acc:HGNC:1455]
ENSG00000170854	0.088247	-3.50231	2.50062e-48	1.36504e-46	yes	down	317.214	25.5733	RIOX2	ribosomal oxygenase 2 [Source:HGNC Symbol;Acc:HGNC:19441]
ENSG00000180347	0.00730349	-7.0972	2.57158e-48	1.40097e-46	yes	down	158.004	0.33	ITPRID1	ITPR interacting domain containing 1 [Source:HGNC Symbol;Acc:HGNC:27363]
ENSG00000165119	11.1155	3.4745	2.83907e-48	1.54362e-46	yes	up	104.868	1248.91	HNRNPK	heterogeneous nuclear ribonucleoprotein K [Source:HGNC Symbol;Acc:HGNC:5044]
ENSG00000110315	192.059	7.58541	3.31568e-48	1.79917e-46	yes	up	0.114	48	RNF141	ring finger protein 141 [Source:HGNC Symbol;Acc:HGNC:21159]
ENSG00000140025	0.112678	-3.14972	3.9631e-48	2.1462e-46	yes	down	133.972	45.62	EFCAB11	EF-hand calcium binding domain 11 [Source:HGNC Symbol;Acc:HGNC:20357]
ENSG00000274172	0.00772504	-7.01624	4.18249e-48	2.26053e-46	yes	down	182.198	0.813333	MIR8071-1	microRNA 8071-1 [Source:HGNC Symbol;Acc:HGNC:50041]
ENSG00000124191	0.0212706	-5.555	4.56237e-48	2.46098e-46	yes	down	65.6	1.61667	TOX2	TOX high mobility group box family member 2 [Source:HGNC Symbol;Acc:HGNC:16095]
ENSG00000112081	22.7682	4.50895	4.83409e-48	2.6024e-46	yes	up	29.066	776.58	SRSF3	serine and arginine rich splicing factor 3 [Source:HGNC Symbol;Acc:HGNC:10785]
ENSG00000137309	29.9541	4.90468	4.89293e-48	2.62889e-46	yes	up	24.45	678.37	HMGA1	high mobility group AT-hook 1 [Source:HGNC Symbol;Acc:HGNC:5010]
ENSG00000116260	13.2853	3.73176	5.07612e-48	2.72196e-46	yes	up	5.596	85.16	QSOX1	quiescin sulfhydryl oxidase 1 [Source:HGNC Symbol;Acc:HGNC:9756]
ENSG00000111481	6.12991	2.61587	5.2425e-48	2.80566e-46	yes	up	39.418	169.28	COPZ1	COPI coat complex subunit zeta 1 [Source:HGNC Symbol;Acc:HGNC:2243]
ENSG00000180438	0.000563209	-10.794	6.80467e-48	3.63457e-46	yes	down	402.342	0.166667	TPRXL	tetrapeptide repeat homeobox like (pseudogene) [Source:HGNC Symbol;Acc:HGNC:32178]
ENSG00000134317	0.0195689	-5.6753	6.95945e-48	3.70998e-46	yes	down	67.032	2.67	GRHL1	grainyhead like transcription factor 1 [Source:HGNC Symbol;Acc:HGNC:17923]
ENSG00000176714	0.0348002	-4.84476	7.17609e-48	3.81802e-46	yes	down	82.222	2.19333	CCDC121	coiled-coil domain containing 121 [Source:HGNC Symbol;Acc:HGNC:25833]
ENSG00000127423	0.138835	-2.84856	8.89522e-48	4.72347e-46	yes	down	99.248	16.19	AUNIP	aurora kinase A and ninein interacting protein [Source:HGNC Symbol;Acc:HGNC:28363]
ENSG00000155093	0.0111009	-6.49318	9.52987e-48	5.05064e-46	yes	down	169.728	29.24	PTPRN2	protein tyrosine phosphatase receptor type N2 [Source:HGNC Symbol;Acc:HGNC:9677]
ENSG00000124570	501.997	8.97153	9.55286e-48	5.05302e-46	yes	up	0.072	44.68	SERPINB6	serpin family B member 6 [Source:HGNC Symbol;Acc:HGNC:8950]
ENSG00000179059	2305.41	11.1708	9.89625e-48	5.22453e-46	yes	up	0.034	69.7933	ZFP42	ZFP42 zinc finger protein [Source:HGNC Symbol;Acc:HGNC:30949]
ENSG00000155465	0.0189548	-5.7213	9.93962e-48	5.2373e-46	yes	down	271.85	4.62333	SLC7A7	solute carrier family 7 member 7 [Source:HGNC Symbol;Acc:HGNC:11065]
ENSG00000145247	1465.68	10.5174	1.10776e-47	5.82565e-46	yes	up	0.224	328.08	OCIAD2	OCIA domain containing 2 [Source:HGNC Symbol;Acc:HGNC:28685]
ENSG00000137700	35.5041	5.14991	1.11444e-47	5.84951e-46	yes	up	1.164	30.93	SLC37A4	solute carrier family 37 member 4 [Source:HGNC Symbol;Acc:HGNC:4061]
ENSG00000088832	6.35748	2.66846	1.55129e-47	8.12688e-46	yes	up	27.596	155.287	FKBP1A	FKBP prolyl isomerase 1A [Source:HGNC Symbol;Acc:HGNC:3711]
ENSG00000109113	924.403	9.85238	1.77537e-47	9.28293e-46	yes	up	0.196	115.953	RAB34	RAB34, member RAS oncogene family [Source:HGNC Symbol;Acc:HGNC:16519]
ENSG00000174977	0.066842	-3.9031	1.97835e-47	1.03245e-45	yes	down	359.862	16.8433		poly(A) binding protein interacting protein 1 (PAIP1) pseudogene
ENSG00000262921	0.00609314	-7.3586	2.14735e-47	1.11851e-45	yes	down	88.824	0.78		novel transcript
ENSG00000108953	9.80281	3.2932	2.46323e-47	1.2806e-45	yes	up	209.86	1960.86	YWHAE	tyrosine 3-monooxygenase/tryptophan 5-monooxygenase activation protein epsilon [Source:HGNC Symbol;Acc:HGNC:12851]
ENSG00000001630	42.0113	5.39271	2.47968e-47	1.2867e-45	yes	up	5.738	186.323	CYP51A1	cytochrome P450 family 51 subfamily A member 1 [Source:HGNC Symbol;Acc:HGNC:2649]
ENSG00000111554	0.0748882	-3.73912	2.96866e-47	1.5375e-45	yes	down	143.894	9.88333	MDM1	Mdm1 nuclear protein [Source:HGNC Symbol;Acc:HGNC:29917]
ENSG00000156299	0.0407697	-4.61636	3.01938e-47	1.56081e-45	yes	down	413.204	12.22	TIAM1	TIAM Rac1 associated GEF 1 [Source:HGNC Symbol;Acc:HGNC:11805]
ENSG00000115232	0.0290925	-5.10321	3.30327e-47	1.70434e-45	yes	down	34.896	0.836667	ITGA4	integrin subunit alpha 4 [Source:HGNC Symbol;Acc:HGNC:6140]
ENSG00000149506	0.000178426	-12.4524	3.62236e-47	1.86545e-45	yes	down	946	0.223333	ZP1	zona pellucida glycoprotein 1 [Source:HGNC Symbol;Acc:HGNC:13187]
ENSG00000108771	0.0147569	-6.08247	3.89055e-47	1.99979e-45	yes	down	105.37	2.76	DHX58	DExH-box helicase 58 [Source:HGNC Symbol;Acc:HGNC:29517]
ENSG00000071082	8.8122	3.1395	5.4024e-47	2.77168e-45	yes	up	149.256	1424.06	RPL31	ribosomal protein L31 [Source:HGNC Symbol;Acc:HGNC:10334]
ENSG00000147274	4.7898	2.25996	5.53318e-47	2.83344e-45	yes	up	137.856	602.073	RBMX	RNA binding motif protein X-linked [Source:HGNC Symbol;Acc:HGNC:9910]
ENSG00000148053	0.01095	-6.51293	6.30965e-47	3.22501e-45	yes	down	29.902	0.233333	NTRK2	neurotrophic receptor tyrosine kinase 2 [Source:HGNC Symbol;Acc:HGNC:8032]
ENSG00000157680	0.0194087	-5.68716	6.53922e-47	3.3361e-45	yes	down	37.24	52.2533	DGKI	diacylglycerol kinase iota [Source:HGNC Symbol;Acc:HGNC:2855]
ENSG00000100353	8.96553	3.16439	7.13353e-47	3.63251e-45	yes	up	39.526	348.017	EIF3D	eukaryotic translation initiation factor 3 subunit D [Source:HGNC Symbol;Acc:HGNC:3278]
ENSG00000152580	0.00323296	-8.27293	7.17471e-47	3.64668e-45	yes	down	68.48	0.353333	IGSF10	immunoglobulin superfamily member 10 [Source:HGNC Symbol;Acc:HGNC:26384]
ENSG00000243910	0.000559043	-10.8048	7.4899e-47	3.7998e-45	yes	down	686.278	0.373333	TUBA4B	tubulin alpha 4b [Source:HGNC Symbol;Acc:HGNC:18637]
ENSG00000148123	0.00401723	-7.95958	8.63089e-47	4.37053e-45	yes	down	319.706	0.546667	PLPPR1	phospholipid phosphatase related 1 [Source:HGNC Symbol;Acc:HGNC:25993]
ENSG00000105136	0.0767777	-3.70317	8.83127e-47	4.46371e-45	yes	down	98.91	6.31667	ZNF419	zinc finger protein 419 [Source:HGNC Symbol;Acc:HGNC:20648]
ENSG00000183439	0.0156344	-5.99914	9.00829e-47	4.54478e-45	yes	down	163.374	2.15667	TRIM61	tripartite motif containing 61 [Source:HGNC Symbol;Acc:HGNC:24339]
ENSG00000136319	0.0752833	-3.73153	9.79525e-47	4.93268e-45	yes	down	303.198	20.7867	TTC5	tetratricopeptide repeat domain 5 [Source:HGNC Symbol;Acc:HGNC:19274]
ENSG00000153774	8.77368	3.13318	1.04177e-46	5.22689e-45	yes	up	35.452	232.863	CFDP1	craniofacial development protein 1 [Source:HGNC Symbol;Acc:HGNC:1873]
ENSG00000137824	0.0842045	-3.56996	1.04178e-46	5.22689e-45	yes	down	222.802	17.5133	RMDN3	regulator of microtubule dynamics 3 [Source:HGNC Symbol;Acc:HGNC:25550]
ENSG00000100504	175.278	7.45351	1.16597e-46	5.83925e-45	yes	up	0.402	57.73	PYGL	glycogen phosphorylase L [Source:HGNC Symbol;Acc:HGNC:9725]
ENSG00000104490	0.0122645	-6.34937	1.34166e-46	6.70682e-45	yes	down	61.656	1.35667	NCALD	neurocalcin delta [Source:HGNC Symbol;Acc:HGNC:7655]
ENSG00000160392	0.0289622	-5.10968	1.35844e-46	6.77831e-45	yes	down	68.042	1.78333	C19orf47	chromosome 19 open reading frame 47 [Source:HGNC Symbol;Acc:HGNC:26723]
ENSG00000215866	661.49	9.36958	1.38921e-46	6.91917e-45	yes	up	0.104	104.527	LINC01356	long intergenic non-protein coding RNA 1356 [Source:HGNC Symbol;Acc:HGNC:50587]
ENSG00000163558	9.54827	3.25524	1.39811e-46	6.95084e-45	yes	up	9.13	55.7667	PRKCI	protein kinase C iota [Source:HGNC Symbol;Acc:HGNC:9404]
ENSG00000108509	0.0420126	-4.57303	1.63274e-46	8.10255e-45	yes	down	138.86	4.41333	CAMTA2	calmodulin binding transcription activator 2 [Source:HGNC Symbol;Acc:HGNC:18807]
ENSG00000177697	16.5012	4.0445	1.75039e-46	8.67065e-45	yes	up	3.272	50.6933	CD151	CD151 molecule (Raph blood group) [Source:HGNC Symbol;Acc:HGNC:1630]
ENSG00000058335	0.00262498	-8.57348	2.41292e-46	1.19309e-44	yes	down	334.872	0.11	RASGRF1	Ras protein specific guanine nucleotide releasing factor 1 [Source:HGNC Symbol;Acc:HGNC:9875]
ENSG00000204304	107.912	6.75371	2.81119e-46	1.3875e-44	yes	up	0.224	19.6333	PBX2	PBX homeobox 2 [Source:HGNC Symbol;Acc:HGNC:8633]
ENSG00000219438	0.0233372	-5.42122	3.02958e-46	1.49259e-44	yes	down	62.78	1.14	TAFA5	TAFA chemokine like family member 5 [Source:HGNC Symbol;Acc:HGNC:21592]
ENSG00000140009	0.0157282	-5.9905	3.41004e-46	1.677e-44	yes	down	37.314	0.423333	ESR2	estrogen receptor 2 [Source:HGNC Symbol;Acc:HGNC:3468]
ENSG00000259248	0.0188438	-5.72976	4.00931e-46	1.96817e-44	yes	down	212.634	0.993333	USP3-AS1	USP3 antisense RNA 1 [Source:HGNC Symbol;Acc:HGNC:44140]
ENSG00000160014	7.43867	2.89504	4.11688e-46	2.01735e-44	yes	up	28.834	110.45	CALM3	calmodulin 3 [Source:HGNC Symbol;Acc:HGNC:1449]
ENSG00000163380	0.00677159	-7.20629	4.13629e-46	2.02322e-44	yes	down	59.816	0.193333	LMOD3	leiomodin 3 [Source:HGNC Symbol;Acc:HGNC:6649]
ENSG00000218357	0.0177119	-5.81914	4.2992e-46	2.09915e-44	yes	down	49.036	0.343333	LINC01644	long intergenic non-protein coding RNA 1644 [Source:HGNC Symbol;Acc:HGNC:52431]
ENSG00000275078	0.00514883	-7.60154	5.97806e-46	2.91366e-44	yes	down	14.58	0.0566667		MAD1 mitotic arrest deficient-like 1 (yeast) (MAD1L1) pseudogene
ENSG00000140563	0.0476326	-4.39191	6.88164e-46	3.34808e-44	yes	down	40.784	1.59	MCTP2	multiple C2 and transmembrane domain containing 2 [Source:HGNC Symbol;Acc:HGNC:25636]
ENSG00000162104	0.0308183	-5.02007	8.37353e-46	4.06668e-44	yes	down	116.748	1.8	ADCY9	adenylate cyclase 9 [Source:HGNC Symbol;Acc:HGNC:240]
ENSG00000150093	15.3194	3.93729	8.53723e-46	4.13881e-44	yes	up	14.948	185.133	ITGB1	integrin subunit beta 1 [Source:HGNC Symbol;Acc:HGNC:6153]
ENSG00000103056	0.00462655	-7.75585	9.26277e-46	4.48259e-44	yes	down	90.468	0.42	SMPD3	sphingomyelin phosphodiesterase 3 [Source:HGNC Symbol;Acc:HGNC:14240]
ENSG00000244265	0.0026482	-8.56077	1.01369e-45	4.89691e-44	yes	down	69.754	0.736667	SIAH2-AS1	SIAH2 antisense RNA 1 [Source:HGNC Symbol;Acc:HGNC:40526]
ENSG00000152128	0.0178102	-5.81115	1.02363e-45	4.93621e-44	yes	down	100.208	1.22333	TMEM163	transmembrane protein 163 [Source:HGNC Symbol;Acc:HGNC:25380]
ENSG00000234745	842.142	9.71792	1.03203e-45	4.96792e-44	yes	up	0.092	75.12	HLA-B	major histocompatibility complex, class I, B [Source:HGNC Symbol;Acc:HGNC:4932]
ENSG00000139278	0.0407817	-4.61593	1.04784e-45	5.03517e-44	yes	down	55.484	1.3	GLIPR1	GLI pathogenesis related 1 [Source:HGNC Symbol;Acc:HGNC:17001]
ENSG00000149257	2207.22	11.108	1.15801e-45	5.55476e-44	yes	up	0.078	110.89	SERPINH1	serpin family H member 1 [Source:HGNC Symbol;Acc:HGNC:1546]
ENSG00000131115	0.078351	-3.67391	1.17708e-45	5.63633e-44	yes	down	124.104	9.57	ZNF227	zinc finger protein 227 [Source:HGNC Symbol;Acc:HGNC:13020]
ENSG00000172987	0.0267536	-5.22412	1.2288e-45	5.87371e-44	yes	down	130.3	0.986667	HPSE2	heparanase 2 (inactive) [Source:HGNC Symbol;Acc:HGNC:18374]
ENSG00000198833	112.419	6.81274	1.33271e-45	6.35927e-44	yes	up	0.11	10.6567	UBE2J1	ubiquitin conjugating enzyme E2 J1 [Source:HGNC Symbol;Acc:HGNC:17598]
ENSG00000146122	0.0294461	-5.08578	1.40011e-45	6.66922e-44	yes	down	33.742	0.683333	DAAM2	dishevelled associated activator of morphogenesis 2 [Source:HGNC Symbol;Acc:HGNC:18143]
ENSG00000253288	0.0252645	-5.30674	1.43647e-45	6.83049e-44	yes	down	196.946	3.53333		novel transcript
ENSG00000101577	0.10354	-3.27175	1.45896e-45	6.92535e-44	yes	down	76.462	6.62667	LPIN2	lipin 2 [Source:HGNC Symbol;Acc:HGNC:14450]
ENSG00000157429	0.0484105	-4.36854	1.59323e-45	7.54959e-44	yes	down	48.902	3.04333	ZNF19	zinc finger protein 19 [Source:HGNC Symbol;Acc:HGNC:12981]
ENSG00000117394	158.15	7.30515	2.18505e-45	1.0336e-43	yes	up	1.384	175.12	SLC2A1	solute carrier family 2 member 1 [Source:HGNC Symbol;Acc:HGNC:11005]
ENSG00000112893	8.50076	3.08759	2.28992e-45	1.08133e-43	yes	up	5.778	43.0967	MAN2A1	mannosidase alpha class 2A member 1 [Source:HGNC Symbol;Acc:HGNC:6824]
ENSG00000080007	0.00582335	-7.42393	2.35247e-45	1.10895e-43	yes	down	208.828	1.18333	DDX43	DEAD-box helicase 43 [Source:HGNC Symbol;Acc:HGNC:18677]
ENSG00000146453	0.00173427	-9.17146	2.35981e-45	1.11049e-43	yes	down	218.652	0.356667	PNLDC1	PARN like, ribonuclease domain containing 1 [Source:HGNC Symbol;Acc:HGNC:21185]
ENSG00000186472	0.0197444	-5.66241	2.88355e-45	1.35462e-43	yes	down	50.91	16.61	PCLO	piccolo presynaptic cytomatrix protein [Source:HGNC Symbol;Acc:HGNC:13406]
ENSG00000132680	9.6495	3.27045	3.12343e-45	1.46479e-43	yes	up	3.322	28.9567	KHDC4	KH domain containing 4, pre-mRNA splicing factor [Source:HGNC Symbol;Acc:HGNC:29145]
ENSG00000080819	98.8786	6.62759	3.19407e-45	1.49535e-43	yes	up	0.178	16.61	CPOX	coproporphyrinogen oxidase [Source:HGNC Symbol;Acc:HGNC:2321]
ENSG00000185222	357.333	8.48113	3.3668e-45	1.57352e-43	yes	up	0.52	214.73	TCEAL9	transcription elongation factor A like 9 [Source:HGNC Symbol;Acc:HGNC:30084]
ENSG00000139726	90.9176	6.50649	3.46688e-45	1.61752e-43	yes	up	2.212	114.923	DENR	density regulated re-initiation and release factor [Source:HGNC Symbol;Acc:HGNC:2769]
ENSG00000162639	0.0146634	-6.09164	3.56258e-45	1.65934e-43	yes	down	473.862	5.82	HENMT1	HEN methyltransferase 1 [Source:HGNC Symbol;Acc:HGNC:26400]
ENSG00000156853	0.0597025	-4.06606	4.14578e-45	1.92768e-43	yes	down	91.428	5.47	ZNF689	zinc finger protein 689 [Source:HGNC Symbol;Acc:HGNC:25173]
ENSG00000175766	0.00204274	-8.93528	4.62867e-45	2.14855e-43	yes	down	203.428	0.226667	EIF4E1B	eukaryotic translation initiation factor 4E family member 1B [Source:HGNC Symbol;Acc:HGNC:33179]
ENSG00000253773	0.00564547	-7.46869	5.00821e-45	2.32078e-43	yes	down	62.812	0.33	C8orf37-AS1	C8orf37 antisense RNA 1 [Source:HGNC Symbol;Acc:HGNC:50444]
ENSG00000114455	0.00394104	-7.98721	5.25358e-45	2.43036e-43	yes	down	164.432	0.463333	HHLA2	HERV-H LTR-associating 2 [Source:HGNC Symbol;Acc:HGNC:4905]
ENSG00000169306	0.00992411	-6.65485	5.90402e-45	2.72664e-43	yes	down	40.612	0.25	IL1RAPL1	interleukin 1 receptor accessory protein like 1 [Source:HGNC Symbol;Acc:HGNC:5996]
ENSG00000170144	9.26945	3.21248	6.11503e-45	2.81932e-43	yes	up	26.846	213.327	HNRNPA3	heterogeneous nuclear ribonucleoprotein A3 [Source:HGNC Symbol;Acc:HGNC:24941]
ENSG00000276043	0.0340564	-4.87593	6.36564e-45	2.92991e-43	yes	down	520.838	15.8967	UHRF1	ubiquitin like with PHD and ring finger domains 1 [Source:HGNC Symbol;Acc:HGNC:12556]
ENSG00000196591	7.46789	2.9007	6.84225e-45	3.14052e-43	yes	up	65.682	454.747	HDAC2	histone deacetylase 2 [Source:HGNC Symbol;Acc:HGNC:4853]
ENSG00000231500	9.38557	3.23044	6.84623e-45	3.14052e-43	yes	up	310.516	3229.47	RPS18	ribosomal protein S18 [Source:HGNC Symbol;Acc:HGNC:10401]
ENSG00000140332	15167.2	13.8887	7.36298e-45	3.3719e-43	yes	up	0	35.7533	TLE3	TLE family member 3, transcriptional corepressor [Source:HGNC Symbol;Acc:HGNC:11839]
ENSG00000143891	30.6163	4.93623	7.73852e-45	3.53794e-43	yes	up	5.5	25.55	GALM	galactose mutarotase [Source:HGNC Symbol;Acc:HGNC:24063]
ENSG00000226140	0.0122588	-6.35003	7.96977e-45	3.63757e-43	yes	down	38.198	0.78	LINC02654	long intergenic non-protein coding RNA 2654 [Source:HGNC Symbol;Acc:HGNC:54140]
ENSG00000154096	2973	11.5377	8.21114e-45	3.74148e-43	yes	up	0.06	428.54	THY1	Thy-1 cell surface antigen [Source:HGNC Symbol;Acc:HGNC:11801]
ENSG00000175105	0.0675692	-3.88749	8.87907e-45	4.03909e-43	yes	down	60.236	23.5833	ZNF654	zinc finger protein 654 [Source:HGNC Symbol;Acc:HGNC:25612]
ENSG00000138279	0.0733097	-3.76985	1.10718e-44	5.02819e-43	yes	down	1064.53	73.0133	ANXA7	annexin A7 [Source:HGNC Symbol;Acc:HGNC:545]
ENSG00000287134	0.00163837	-9.25352	1.27459e-44	5.77885e-43	yes	down	145.124	0.2		novel transcript, antisense to DLC1
ENSG00000175691	0.0385496	-4.69714	1.3483e-44	6.1029e-43	yes	down	99.524	3.25	ZNF77	zinc finger protein 77 [Source:HGNC Symbol;Acc:HGNC:13150]
ENSG00000253535	0.00134397	-9.53929	1.38616e-44	6.26387e-43	yes	down	216.432	0.206667		novel transcript
ENSG00000248605	4004.84	11.9675	1.41926e-44	6.40288e-43	yes	up	0.042	120.98		novel transcript
ENSG00000187446	11.625	3.53916	1.66977e-44	7.5206e-43	yes	up	52.252	570.533	CHP1	calcineurin like EF-hand protein 1 [Source:HGNC Symbol;Acc:HGNC:17433]
ENSG00000197747	96.7466	6.59614	1.75356e-44	7.88493e-43	yes	up	1	98.9267	S100A10	S100 calcium binding protein A10 [Source:HGNC Symbol;Acc:HGNC:10487]
ENSG00000100558	0.000239331	-12.0287	1.77363e-44	7.96207e-43	yes	down	936.384	0.51	PLEK2	pleckstrin 2 [Source:HGNC Symbol;Acc:HGNC:19238]
ENSG00000254999	5.96575	2.5767	2.04698e-44	9.17411e-43	yes	up	62.242	355.76	BRK1	BRICK1 subunit of SCAR/WAVE actin nucleating complex [Source:HGNC Symbol;Acc:HGNC:23057]
ENSG00000172602	0.0100274	-6.6399	2.21375e-44	9.90527e-43	yes	down	471.598	3.94	RND1	Rho family GTPase 1 [Source:HGNC Symbol;Acc:HGNC:18314]
ENSG00000138430	11.3357	3.5028	2.36244e-44	1.05532e-42	yes	up	16.756	203.643	OLA1	Obg like ATPase 1 [Source:HGNC Symbol;Acc:HGNC:28833]
ENSG00000049449	18557	14.1797	2.36918e-44	1.05661e-42	yes	up	0.034	169.573	RCN1	reticulocalbin 1 [Source:HGNC Symbol;Acc:HGNC:9934]
ENSG00000203668	44.4634	5.47455	2.63939e-44	1.1752e-42	yes	up	0.254	4.59667	CHML	CHM like Rab escort protein [Source:HGNC Symbol;Acc:HGNC:1941]
ENSG00000130695	0.120973	-3.04724	3.12494e-44	1.38912e-42	yes	down	127.052	18.8267	CEP85	centrosomal protein 85 [Source:HGNC Symbol;Acc:HGNC:25309]
ENSG00000038427	141.235	7.14195	3.39848e-44	1.50826e-42	yes	up	0.606	70.0333	VCAN	versican [Source:HGNC Symbol;Acc:HGNC:2464]
ENSG00000115295	0.00756717	-7.04603	3.41954e-44	1.51514e-42	yes	down	76.068	0.413333	CLIP4	CAP-Gly domain containing linker protein family member 4 [Source:HGNC Symbol;Acc:HGNC:26108]
ENSG00000161970	9.59608	3.26245	3.7738e-44	1.6694e-42	yes	up	71	675.74	RPL26	ribosomal protein L26 [Source:HGNC Symbol;Acc:HGNC:10327]
ENSG00000144959	0.0235381	-5.40886	3.85962e-44	1.7046e-42	yes	down	116.148	2.62333	NCEH1	neutral cholesterol ester hydrolase 1 [Source:HGNC Symbol;Acc:HGNC:29260]
ENSG00000166582	14.2007	3.82789	3.92233e-44	1.7295e-42	yes	up	5.536	56.04	CENPV	centromere protein V [Source:HGNC Symbol;Acc:HGNC:29920]
ENSG00000107959	0.12749	-2.97154	4.76504e-44	2.09769e-42	yes	down	182.146	21.9567	PITRM1	pitrilysin metallopeptidase 1 [Source:HGNC Symbol;Acc:HGNC:17663]
ENSG00000112237	13.6836	3.77438	5.02429e-44	2.20826e-42	yes	up	13.04	164.31	CCNC	cyclin C [Source:HGNC Symbol;Acc:HGNC:1581]
ENSG00000157800	30.626	4.93668	5.23065e-44	2.29526e-42	yes	up	1.492	42.14	SLC37A3	solute carrier family 37 member 3 [Source:HGNC Symbol;Acc:HGNC:20651]
ENSG00000125835	10.6105	3.40742	5.2447e-44	2.29773e-42	yes	up	77.628	789.377	SNRPB	small nuclear ribonucleoprotein polypeptides B and B1 [Source:HGNC Symbol;Acc:HGNC:11153]
ENSG00000160973	30.766	4.94327	5.48079e-44	2.39732e-42	yes	up	0.716	18.7767	FOXH1	forkhead box H1 [Source:HGNC Symbol;Acc:HGNC:3814]
ENSG00000144152	0.00639749	-7.28828	6.40254e-44	2.79601e-42	yes	down	415.824	1.83667	FBLN7	fibulin 7 [Source:HGNC Symbol;Acc:HGNC:26740]
ENSG00000138028	0.0119506	-6.38677	6.71315e-44	2.92698e-42	yes	down	83.314	1.64	CGREF1	cell growth regulator with EF-hand domain 1 [Source:HGNC Symbol;Acc:HGNC:16962]
ENSG00000140470	0.0228154	-5.45385	6.80783e-44	2.96352e-42	yes	down	74.672	0.523333	ADAMTS17	ADAM metallopeptidase with thrombospondin type 1 motif 17 [Source:HGNC Symbol;Acc:HGNC:17109]
ENSG00000189283	0.0314732	-4.98973	7.08911e-44	3.08105e-42	yes	down	179.54	6.71333	FHIT	fragile histidine triad diadenosine triphosphatase [Source:HGNC Symbol;Acc:HGNC:3701]
ENSG00000147065	320.827	8.32565	7.46234e-44	3.23811e-42	yes	up	0.384	107.413	MSN	moesin [Source:HGNC Symbol;Acc:HGNC:7373]
ENSG00000123485	0.108606	-3.20282	7.61637e-44	3.2997e-42	yes	down	514.428	50.4633	HJURP	Holliday junction recognition protein [Source:HGNC Symbol;Acc:HGNC:25444]
ENSG00000135148	0.116747	-3.09854	8.32879e-44	3.60263e-42	yes	down	269.452	35.65	TRAFD1	TRAF-type zinc finger domain containing 1 [Source:HGNC Symbol;Acc:HGNC:24808]
ENSG00000149948	9912.8	13.2751	8.84203e-44	3.81858e-42	yes	up	0.002	49.3267	HMGA2	high mobility group AT-hook 2 [Source:HGNC Symbol;Acc:HGNC:5009]
ENSG00000084207	149.843	7.22731	9.03094e-44	3.894e-42	yes	up	11.996	1872.28	GSTP1	glutathione S-transferase pi 1 [Source:HGNC Symbol;Acc:HGNC:4638]
ENSG00000143507	0.0255028	-5.2932	9.17129e-44	3.94828e-42	yes	down	102.6	2.74	DUSP10	dual specificity phosphatase 10 [Source:HGNC Symbol;Acc:HGNC:3065]
ENSG00000223611	0.00712367	-7.13316	9.48049e-44	4.07497e-42	yes	down	26.696	0.236667	SUPT20HL2	SUPT20H like 2 [Source:HGNC Symbol;Acc:HGNC:31797]
ENSG00000064270	0.0117729	-6.40838	1.06182e-43	4.55679e-42	yes	down	37.554	0.696667	ATP2C2	ATPase secretory pathway Ca2+ transporting 2 [Source:HGNC Symbol;Acc:HGNC:29103]
ENSG00000060138	14.6302	3.87088	1.11195e-43	4.76445e-42	yes	up	17.854	282.927	YBX3	Y-box binding protein 3 [Source:HGNC Symbol;Acc:HGNC:2428]
ENSG00000178691	62.1387	5.95742	1.24763e-43	5.33743e-42	yes	up	0.444	23.25	SUZ12	SUZ12 polycomb repressive complex 2 subunit [Source:HGNC Symbol;Acc:HGNC:17101]
ENSG00000187772	25.2421	4.65776	1.34478e-43	5.74405e-42	yes	up	2.262	40.8367	LIN28B	lin-28 homolog B [Source:HGNC Symbol;Acc:HGNC:32207]
ENSG00000085117	0.0655949	-3.93027	1.37407e-43	5.85462e-42	yes	down	117.812	9.91	CD82	CD82 molecule [Source:HGNC Symbol;Acc:HGNC:6210]
ENSG00000116977	0.0350437	-4.8347	1.37496e-43	5.85462e-42	yes	down	475.814	14.46	LGALS8	galectin 8 [Source:HGNC Symbol;Acc:HGNC:6569]
ENSG00000124491	0.000993523	-9.97516	1.38908e-43	5.90553e-42	yes	down	136.198	0.11	F13A1	coagulation factor XIII A chain [Source:HGNC Symbol;Acc:HGNC:3531]
ENSG00000109133	10.1115	3.33793	1.63469e-43	6.93893e-42	yes	up	33.538	65.2167	TMEM33	transmembrane protein 33 [Source:HGNC Symbol;Acc:HGNC:25541]
ENSG00000162694	166.267	7.37735	1.72164e-43	7.29665e-42	yes	up	0.95	75.3833	EXTL2	exostosin like glycosyltransferase 2 [Source:HGNC Symbol;Acc:HGNC:3516]
ENSG00000158164	10166.6	13.3115	1.7398e-43	7.3622e-42	yes	up	0.03	510.063	TMSB15A	thymosin beta 15A [Source:HGNC Symbol;Acc:HGNC:30744]
ENSG00000214102	9.91152e-06	-16.6225	1.74622e-43	7.37791e-42	yes	down	3771.81	0.0266667	WEE2	WEE2 oocyte meiosis inhibiting kinase [Source:HGNC Symbol;Acc:HGNC:19684]
ENSG00000128272	10.5936	3.40512	2.01067e-43	8.4781e-42	yes	up	29.96	370.22	ATF4	activating transcription factor 4 [Source:HGNC Symbol;Acc:HGNC:786]
ENSG00000054654	0.0691829	-3.85344	2.01283e-43	8.4781e-42	yes	down	171.814	16.37	SYNE2	spectrin repeat containing nuclear envelope protein 2 [Source:HGNC Symbol;Acc:HGNC:17084]
ENSG00000164674	0.00117822	-9.72918	2.32742e-43	9.78808e-42	yes	down	179.024	0.186667	SYTL3	synaptotagmin like 3 [Source:HGNC Symbol;Acc:HGNC:15587]
ENSG00000032389	0.106565	-3.2302	2.57384e-43	1.08078e-41	yes	down	186.064	21.6733	EIPR1	EARP complex and GARP complex interacting protein 1 [Source:HGNC Symbol;Acc:HGNC:12383]
ENSG00000162819	35.3954	5.14549	2.85819e-43	1.19833e-41	yes	up	4.63	57.9067	BROX	BRO1 domain and CAAX motif containing [Source:HGNC Symbol;Acc:HGNC:26512]
ENSG00000164032	463.835	8.85747	2.88604e-43	1.20815e-41	yes	up	9.55	4677.5	H2AZ1	H2A.Z variant histone 1 [Source:HGNC Symbol;Acc:HGNC:4741]
ENSG00000034510	189.058	7.56268	2.99523e-43	1.25194e-41	yes	up	9.058	2105.87	TMSB10	thymosin beta 10 [Source:HGNC Symbol;Acc:HGNC:11879]
ENSG00000197989	88.4562	6.46689	3.23446e-43	1.34987e-41	yes	up	0.594	15.97	SNHG12	small nucleolar RNA host gene 12 [Source:HGNC Symbol;Acc:HGNC:30062]
ENSG00000078246	0.0804142	-3.63641	3.5201e-43	1.46684e-41	yes	down	240.012	16.16	TULP3	TUB like protein 3 [Source:HGNC Symbol;Acc:HGNC:12425]
ENSG00000065911	55.6602	5.79857	3.58264e-43	1.49062e-41	yes	up	5.598	284.34	MTHFD2	methylenetetrahydrofolate dehydrogenase (NADP+ dependent) 2, methenyltetrahydrofolate cyclohydrolase [Source:HGNC Symbol;Acc:HGNC:7434]
ENSG00000181826	23.4254	4.55	3.91369e-43	1.62588e-41	yes	up	1.034	16.66	RELL1	RELT like 1 [Source:HGNC Symbol;Acc:HGNC:27379]
ENSG00000140854	0.0922246	-3.4387	3.95971e-43	1.6425e-41	yes	down	98.344	8.93333	KATNB1	katanin regulatory subunit B1 [Source:HGNC Symbol;Acc:HGNC:6217]
ENSG00000113368	19.2792	4.26897	4.21855e-43	1.74721e-41	yes	up	6.362	115.003	LMNB1	lamin B1 [Source:HGNC Symbol;Acc:HGNC:6637]
ENSG00000105793	0.0870115	-3.52265	4.45851e-43	1.8438e-41	yes	down	487.544	41.41	GTPBP10	GTP binding protein 10 [Source:HGNC Symbol;Acc:HGNC:25106]
ENSG00000276087	0.0154677	-6.01459	5.08216e-43	2.09853e-41	yes	down	63.24	0.95		novel transcript
ENSG00000008405	0.136482	-2.87321	5.1501e-43	2.12337e-41	yes	down	127.78	17.06	CRY1	cryptochrome circadian regulator 1 [Source:HGNC Symbol;Acc:HGNC:2384]
ENSG00000100445	479.373	8.905	5.16677e-43	2.12702e-41	yes	up	0.154	54.87	SDR39U1	short chain dehydrogenase/reductase family 39U member 1 [Source:HGNC Symbol;Acc:HGNC:20275]
ENSG00000261713	0.00269114	-8.53757	5.79258e-43	2.38106e-41	yes	down	80.528	0.203333	SSTR5-AS1	SSTR5 antisense RNA 1 [Source:HGNC Symbol;Acc:HGNC:26502]
ENSG00000175348	0.0575384	-4.11933	7.02694e-43	2.88411e-41	yes	down	100.772	5.70333	TMEM9B	TMEM9 domain family member B [Source:HGNC Symbol;Acc:HGNC:1168]
ENSG00000089169	0.0092168	-6.76152	7.30117e-43	2.99216e-41	yes	down	35.848	0.473333	RPH3A	rabphilin 3A [Source:HGNC Symbol;Acc:HGNC:17056]
ENSG00000181163	4.88114	2.28722	7.8249e-43	3.20199e-41	yes	up	1393.02	6302.15	NPM1	nucleophosmin 1 [Source:HGNC Symbol;Acc:HGNC:7910]
ENSG00000166558	0.00177944	-9.13436	7.8612e-43	3.21164e-41	yes	down	178.876	0.756667	SLC38A8	solute carrier family 38 member 8 [Source:HGNC Symbol;Acc:HGNC:32434]
ENSG00000106605	12189.1	13.5733	7.87202e-43	3.21164e-41	yes	up	0.02	286.917	BLVRA	biliverdin reductase A [Source:HGNC Symbol;Acc:HGNC:1062]
ENSG00000236303	0.0126633	-6.3032	8.27378e-43	3.37052e-41	yes	down	28.112	0.323333	LINC02646	long intergenic non-protein coding RNA 2646 [Source:HGNC Symbol;Acc:HGNC:54130]
ENSG00000079739	10.3846	3.37638	9.40846e-43	3.82704e-41	yes	up	11.956	110.25	PGM1	phosphoglucomutase 1 [Source:HGNC Symbol;Acc:HGNC:8905]
ENSG00000156966	4521.81	12.1427	9.53467e-43	3.87261e-41	yes	up	0.03	124.833	B3GNT7	UDP-GlcNAc:betaGal beta-1,3-N-acetylglucosaminyltransferase 7 [Source:HGNC Symbol;Acc:HGNC:18811]
ENSG00000280206	0.0434571	-4.52426	1.02081e-42	4.13995e-41	yes	down	135.618	5.97333		novel transcript
ENSG00000117592	16.4206	4.03743	1.06668e-42	4.31959e-41	yes	up	26.932	429.96	PRDX6	peroxiredoxin 6 [Source:HGNC Symbol;Acc:HGNC:16753]
ENSG00000122406	7.00257	2.80788	1.09493e-42	4.42742e-41	yes	up	319.736	2259.37	RPL5	ribosomal protein L5 [Source:HGNC Symbol;Acc:HGNC:10360]
ENSG00000184368	0.0293075	-5.09259	1.10309e-42	4.45381e-41	yes	down	96.3	1.23	MAP7D2	MAP7 domain containing 2 [Source:HGNC Symbol;Acc:HGNC:25899]
ENSG00000171951	0.0606696	-4.04288	1.16686e-42	4.70432e-41	yes	down	51.614	3.35667	SCG2	secretogranin II [Source:HGNC Symbol;Acc:HGNC:10575]
ENSG00000080802	0.159229	-2.65082	1.3064e-42	5.25911e-41	yes	down	96.634	14.1933	CNOT4	CCR4-NOT transcription complex subunit 4 [Source:HGNC Symbol;Acc:HGNC:7880]
ENSG00000109606	7.21715	2.85143	1.51033e-42	6.07114e-41	yes	up	39.504	197.873	DHX15	DEAH-box helicase 15 [Source:HGNC Symbol;Acc:HGNC:2738]
ENSG00000047365	0.0137623	-6.18314	1.80507e-42	7.24522e-41	yes	down	26.382	0.586667	ARAP2	ArfGAP with RhoGAP domain, ankyrin repeat and PH domain 2 [Source:HGNC Symbol;Acc:HGNC:16924]
ENSG00000092330	0.163073	-2.61641	2.15365e-42	8.63166e-41	yes	down	138.846	19.9033	TINF2	TERF1 interacting nuclear factor 2 [Source:HGNC Symbol;Acc:HGNC:11824]
ENSG00000231304	0.00463283	-7.75389	2.21849e-42	8.87853e-41	yes	down	146.44	0.403333	SGO1-AS1	SGO1 antisense RNA 1 [Source:HGNC Symbol;Acc:HGNC:41081]
ENSG00000214694	0.0305834	-5.03111	2.25287e-42	9.00292e-41	yes	down	62.918	0.936667	ARHGEF33	Rho guanine nucleotide exchange factor 33 [Source:HGNC Symbol;Acc:HGNC:37252]
ENSG00000248871	0.00330559	-8.24088	2.28421e-42	9.11481e-41	yes	down	288.036	0.563333	TNFSF12-TNFSF13	TNFSF12-TNFSF13 readthrough [Source:HGNC Symbol;Acc:HGNC:33537]
ENSG00000156869	838.658	9.71194	2.3259e-42	9.26762e-41	yes	up	0.034	12.4067	FRRS1	ferric chelate reductase 1 [Source:HGNC Symbol;Acc:HGNC:27622]
ENSG00000171970	0.10149	-3.30059	2.47728e-42	9.85639e-41	yes	down	99.066	10.0033	ZNF57	zinc finger protein 57 [Source:HGNC Symbol;Acc:HGNC:13125]
ENSG00000159247	0.0010791	-9.85595	2.75196e-42	1.09333e-40	yes	down	4070.75	3.83667	TUBBP5	tubulin beta pseudogene 5 [Source:HGNC Symbol;Acc:HGNC:23674]
ENSG00000214189	0.0433944	-4.52635	2.91616e-42	1.15688e-40	yes	down	102.514	4.12667	ZNF788P	zinc finger family member 788, pseudogene [Source:HGNC Symbol;Acc:HGNC:33112]
ENSG00000184949	0.0331839	-4.91337	3.2209e-42	1.27593e-40	yes	down	98.03	1.24333	FAM227A	family with sequence similarity 227 member A [Source:HGNC Symbol;Acc:HGNC:44197]
ENSG00000166803	389.368	8.60499	3.31806e-42	1.31251e-40	yes	up	0.404	127.49	PCLAF	PCNA clamp associated factor [Source:HGNC Symbol;Acc:HGNC:28961]
ENSG00000169946	0.0101703	-6.61949	3.33354e-42	1.31673e-40	yes	down	314.026	71.9233	ZFPM2	zinc finger protein, FOG family member 2 [Source:HGNC Symbol;Acc:HGNC:16700]
ENSG00000188107	0.0552828	-4.17703	3.42717e-42	1.35175e-40	yes	down	138.562	32.8733	EYS	eyes shut homolog [Source:HGNC Symbol;Acc:HGNC:21555]
ENSG00000123416	6.05628	2.59843	3.56856e-42	1.40549e-40	yes	up	480.848	2588.65	TUBA1B	tubulin alpha 1b [Source:HGNC Symbol;Acc:HGNC:18809]
ENSG00000132541	9.69538	3.2773	3.5784e-42	1.40733e-40	yes	up	9.476	101.033	RIDA	reactive intermediate imine deaminase A homolog [Source:HGNC Symbol;Acc:HGNC:16897]
ENSG00000110514	0.167443	-2.57826	3.85204e-42	1.51277e-40	yes	down	41.542	7.05	MADD	MAP kinase activating death domain [Source:HGNC Symbol;Acc:HGNC:6766]
ENSG00000149050	0.0338226	-4.88587	4.34721e-42	1.70478e-40	yes	down	47.854	1.91	ZNF214	zinc finger protein 214 [Source:HGNC Symbol;Acc:HGNC:13006]
ENSG00000198464	13.587	3.76415	4.3811e-42	1.71561e-40	yes	up	4.8	18.1567	ZNF480	zinc finger protein 480 [Source:HGNC Symbol;Acc:HGNC:23305]
ENSG00000258754	0.000790607	-10.3048	4.44763e-42	1.73916e-40	yes	down	366.582	0.1	LINC01579	long intergenic non-protein coding RNA 1579 [Source:HGNC Symbol;Acc:HGNC:27519]
ENSG00000130202	41.1698	5.36351	4.50774e-42	1.76015e-40	yes	up	2.288	53.5267	NECTIN2	nectin cell adhesion molecule 2 [Source:HGNC Symbol;Acc:HGNC:9707]
ENSG00000143570	15.9542	3.99586	4.6672e-42	1.81981e-40	yes	up	9.858	144.737	SLC39A1	solute carrier family 39 member 1 [Source:HGNC Symbol;Acc:HGNC:12876]
ENSG00000147439	0.0858735	-3.54164	4.93492e-42	1.92145e-40	yes	down	265.21	27.5733	BIN3	bridging integrator 3 [Source:HGNC Symbol;Acc:HGNC:1054]
ENSG00000179873	5.423e-05	-14.1706	5.68451e-42	2.21016e-40	yes	down	1092.01	0.06	NLRP11	NLR family pyrin domain containing 11 [Source:HGNC Symbol;Acc:HGNC:22945]
ENSG00000070159	0.0535274	-4.22358	6.45661e-42	2.50678e-40	yes	down	91.802	6.25667	PTPN3	protein tyrosine phosphatase non-receptor type 3 [Source:HGNC Symbol;Acc:HGNC:9655]
ENSG00000214414	0.00422125	-7.88812	6.55576e-42	2.54166e-40	yes	down	53.354	0.1	TRIM77	tripartite motif containing 77 [Source:HGNC Symbol;Acc:HGNC:34228]
ENSG00000168924	6.30727	2.65702	6.89346e-42	2.6688e-40	yes	up	3.34	18.97	LETM1	leucine zipper and EF-hand containing transmembrane protein 1 [Source:HGNC Symbol;Acc:HGNC:6556]
ENSG00000154040	0.0409579	-4.60971	7.08386e-42	2.73862e-40	yes	down	223.216	12.17	CABYR	calcium binding tyrosine phosphorylation regulated [Source:HGNC Symbol;Acc:HGNC:15569]
ENSG00000160991	26.4087	4.72294	7.12625e-42	2.75112e-40	yes	up	0.256	2.6	ORAI2	ORAI calcium release-activated calcium modulator 2 [Source:HGNC Symbol;Acc:HGNC:21667]
ENSG00000108091	0.128807	-2.95671	7.49095e-42	2.88782e-40	yes	down	117.692	13.4667	CCDC6	coiled-coil domain containing 6 [Source:HGNC Symbol;Acc:HGNC:18782]
ENSG00000137221	0.0964299	-3.37438	8.24709e-42	3.17484e-40	yes	down	68.49	5.84333	TJAP1	tight junction associated protein 1 [Source:HGNC Symbol;Acc:HGNC:17949]
ENSG00000247400	0.0123289	-6.34182	9.06582e-42	3.4851e-40	yes	down	185.088	0.876667	DNAJC3-DT	DNAJC3 divergent transcript [Source:HGNC Symbol;Acc:HGNC:39808]
ENSG00000120616	0.0978331	-3.35353	1.01059e-41	3.87947e-40	yes	down	67.528	5.51667	EPC1	enhancer of polycomb homolog 1 [Source:HGNC Symbol;Acc:HGNC:19876]
ENSG00000197548	0.113375	-3.14083	1.07774e-41	4.13142e-40	yes	down	322.16	19.9733	ATG7	autophagy related 7 [Source:HGNC Symbol;Acc:HGNC:16935]
ENSG00000136026	45.7338	5.51519	1.09122e-41	4.17725e-40	yes	up	1.6	64.72	CKAP4	cytoskeleton associated protein 4 [Source:HGNC Symbol;Acc:HGNC:16991]
ENSG00000276234	0.0600721	-4.05716	1.13966e-41	4.3518e-40	yes	down	99.538	5.19	TADA2A	transcriptional adaptor 2A [Source:HGNC Symbol;Acc:HGNC:11531]
ENSG00000105426	22.3185	4.48017	1.14001e-41	4.3518e-40	yes	up	8.44	40.0833	PTPRS	protein tyrosine phosphatase receptor type S [Source:HGNC Symbol;Acc:HGNC:9681]
ENSG00000159917	0.0375869	-4.73363	1.16868e-41	4.45502e-40	yes	down	51.676	1.73667	ZNF235	zinc finger protein 235 [Source:HGNC Symbol;Acc:HGNC:12866]
ENSG00000164675	0.00530761	-7.55772	1.27908e-41	4.86908e-40	yes	down	133.722	0.42	IQUB	IQ motif and ubiquitin domain containing [Source:HGNC Symbol;Acc:HGNC:21995]
ENSG00000170325	0.0124566	-6.32694	1.43239e-41	5.44507e-40	yes	down	970.318	3.18667	PRDM10	PR/SET domain 10 [Source:HGNC Symbol;Acc:HGNC:13995]
ENSG00000198924	0.110094	-3.18319	1.7237e-41	6.54336e-40	yes	down	75.694	7.24333	DCLRE1A	DNA cross-link repair 1A [Source:HGNC Symbol;Acc:HGNC:17660]
ENSG00000063601	0.0735634	-3.76487	1.8354e-41	6.95771e-40	yes	down	98.746	4.38667	MTMR1	myotubularin related protein 1 [Source:HGNC Symbol;Acc:HGNC:7449]
ENSG00000137776	10.1763	3.34715	1.86909e-41	7.07558e-40	yes	up	16.922	180.92	SLTM	SAFB like transcription modulator [Source:HGNC Symbol;Acc:HGNC:20709]
ENSG00000231205	81.1848	6.34314	1.9663e-41	7.43325e-40	yes	up	0.82	42.3	ZNF826P	zinc finger protein 826, pseudogene [Source:HGNC Symbol;Acc:HGNC:33875]
ENSG00000116774	9265.72	13.1777	1.98732e-41	7.50234e-40	yes	up	0	84.2933	OLFML3	olfactomedin like 3 [Source:HGNC Symbol;Acc:HGNC:24956]
ENSG00000104824	23.7345	4.56891	1.99298e-41	7.51332e-40	yes	up	2.752	102.8	HNRNPL	heterogeneous nuclear ribonucleoprotein L [Source:HGNC Symbol;Acc:HGNC:5045]
ENSG00000149403	0.0275614	-5.18121	2.13962e-41	8.055e-40	yes	down	52.586	9.27	GRIK4	glutamate ionotropic receptor kainate type subunit 4 [Source:HGNC Symbol;Acc:HGNC:4582]
ENSG00000169635	0.106946	-3.22504	2.17409e-41	8.17348e-40	yes	down	41.88	3.78333	HIC2	HIC ZBTB transcriptional repressor 2 [Source:HGNC Symbol;Acc:HGNC:18595]
ENSG00000256995	0.0117813	-6.40736	2.19917e-41	8.25642e-40	yes	down	86.368	0.266667		novel transcript
ENSG00000176393	10.5642	3.40111	2.21015e-41	8.28623e-40	yes	up	4.248	41.7067	RNPEP	arginyl aminopeptidase [Source:HGNC Symbol;Acc:HGNC:10078]
ENSG00000100815	0.126281	-2.98529	2.37655e-41	8.89789e-40	yes	down	169.368	14.5067	TRIP11	thyroid hormone receptor interactor 11 [Source:HGNC Symbol;Acc:HGNC:12305]
ENSG00000185792	1.43008e-05	-16.0935	2.45821e-41	9.19101e-40	yes	down	1152.47	0	NLRP9	NLR family pyrin domain containing 9 [Source:HGNC Symbol;Acc:HGNC:22941]
ENSG00000160200	100.008	6.64397	2.61163e-41	9.75127e-40	yes	up	0.688	64.17	CBS	cystathionine beta-synthase [Source:HGNC Symbol;Acc:HGNC:1550]
ENSG00000116704	0.0442991	-4.49658	3.0586e-41	1.14045e-39	yes	down	53.02	1.93333	SLC35D1	solute carrier family 35 member D1 [Source:HGNC Symbol;Acc:HGNC:20800]
ENSG00000188831	0.000835621	-10.2249	3.22695e-41	1.20159e-39	yes	down	727.792	0.563333	DPPA3P2	developmental pluripotency associated 3 pseudogene 2 [Source:HGNC Symbol;Acc:HGNC:20417]
ENSG00000152503	0.0727117	-3.78167	3.69836e-41	1.37525e-39	yes	down	57.398	3.99333	TRIM36	tripartite motif containing 36 [Source:HGNC Symbol;Acc:HGNC:16280]
ENSG00000157191	0.10073	-3.31143	3.81117e-41	1.41527e-39	yes	down	368.562	36.5	NECAP2	NECAP endocytosis associated 2 [Source:HGNC Symbol;Acc:HGNC:25528]
ENSG00000226674	0.00990108	-6.6582	3.86436e-41	1.43307e-39	yes	down	75.418	1.26333	TEX41	testis expressed 41 [Source:HGNC Symbol;Acc:HGNC:48667]
ENSG00000184867	7980.72	12.9623	3.90156e-41	1.4449e-39	yes	up	0	42.1167	ARMCX2	armadillo repeat containing X-linked 2 [Source:HGNC Symbol;Acc:HGNC:16869]
ENSG00000104112	10870.6	13.4081	4.32641e-41	1.60007e-39	yes	up	0	57.1167	SCG3	secretogranin III [Source:HGNC Symbol;Acc:HGNC:13707]
ENSG00000137331	83.6373	6.38608	4.57926e-41	1.69129e-39	yes	up	0.54	39.5033	IER3	immediate early response 3 [Source:HGNC Symbol;Acc:HGNC:5392]
ENSG00000260032	406.447	8.66692	5.20923e-41	1.92136e-39	yes	up	0.068	24.4367	NORAD	non-coding RNA activated by DNA damage [Source:HGNC Symbol;Acc:HGNC:44311]
ENSG00000015133	0.116887	-3.09681	5.63344e-41	2.07502e-39	yes	down	95.154	11.4633	CCDC88C	coiled-coil domain containing 88C [Source:HGNC Symbol;Acc:HGNC:19967]
ENSG00000172943	0.097163	-3.36345	6.20079e-41	2.28092e-39	yes	down	83.754	6.00667	PHF8	PHD finger protein 8 [Source:HGNC Symbol;Acc:HGNC:20672]
ENSG00000171055	0.0938737	-3.41314	6.38954e-41	2.34719e-39	yes	down	359.276	23.1633	FEZ2	fasciculation and elongation protein zeta 2 [Source:HGNC Symbol;Acc:HGNC:3660]
ENSG00000275674	0.0120692	-6.37252	6.44353e-41	2.36384e-39	yes	down	25.374	0.243333		novel protein
ENSG00000115464	0.150115	-2.73586	6.90903e-41	2.53121e-39	yes	down	207.254	54.72	USP34	ubiquitin specific peptidase 34 [Source:HGNC Symbol;Acc:HGNC:20066]
ENSG00000138678	0.012045	-6.37542	7.31507e-41	2.67637e-39	yes	down	53.772	0.626667	GPAT3	glycerol-3-phosphate acyltransferase 3 [Source:HGNC Symbol;Acc:HGNC:28157]
ENSG00000197930	11.9991	3.58486	8.24796e-41	3.01365e-39	yes	up	5.522	38.74	ERO1A	endoplasmic reticulum oxidoreductase 1 alpha [Source:HGNC Symbol;Acc:HGNC:13280]
ENSG00000278318	0.0156341	-5.99916	8.69663e-41	3.17334e-39	yes	down	30.772	0.326667	ZNF229	zinc finger protein 229 [Source:HGNC Symbol;Acc:HGNC:13022]
ENSG00000287117	0.0168189	-5.89377	8.95592e-41	3.26359e-39	yes	down	114.708	1.27333		novel transcript
ENSG00000253100	0.00319296	-8.29089	9.18223e-41	3.3416e-39	yes	down	187.914	0.4		novel transcript
ENSG00000111605	5.29707	2.4052	9.42025e-41	3.42365e-39	yes	up	28.364	104.993	CPSF6	cleavage and polyadenylation specific factor 6 [Source:HGNC Symbol;Acc:HGNC:13871]
ENSG00000161547	33.2638	5.05588	1.00638e-40	3.65269e-39	yes	up	3.652	118.267	SRSF2	serine and arginine rich splicing factor 2 [Source:HGNC Symbol;Acc:HGNC:10783]
ENSG00000185467	1.51133e-05	-16.0138	1.04366e-40	3.78296e-39	yes	down	2188.58	0	KPNA7	karyopherin subunit alpha 7 [Source:HGNC Symbol;Acc:HGNC:21839]
ENSG00000161888	30.2572	4.91921	1.06578e-40	3.85802e-39	yes	up	1.898	38.5833	SPC24	SPC24 component of NDC80 kinetochore complex [Source:HGNC Symbol;Acc:HGNC:26913]
ENSG00000177410	14.8346	3.89089	1.0682e-40	3.86165e-39	yes	up	10.164	185.523	ZFAS1	ZNFX1 antisense RNA 1 [Source:HGNC Symbol;Acc:HGNC:33101]
ENSG00000163281	0.0407872	-4.61574	1.13559e-40	4.09985e-39	yes	down	536.898	15.8633	GNPDA2	glucosamine-6-phosphate deaminase 2 [Source:HGNC Symbol;Acc:HGNC:21526]
ENSG00000141736	619.455	9.27486	1.28952e-40	4.64942e-39	yes	up	0.078	21.4367	ERBB2	erb-b2 receptor tyrosine kinase 2 [Source:HGNC Symbol;Acc:HGNC:3430]
ENSG00000148655	0.0261315	-5.25807	1.32609e-40	4.77498e-39	yes	down	33.092	4.03	LRMDA	leucine rich melanocyte differentiation associated [Source:HGNC Symbol;Acc:HGNC:23405]
ENSG00000104980	0.0623032	-4.00455	1.59008e-40	5.71799e-39	yes	down	121.73	7.94	TIMM44	translocase of inner mitochondrial membrane 44 [Source:HGNC Symbol;Acc:HGNC:17316]
ENSG00000188779	0.00396979	-7.97672	1.60455e-40	5.76243e-39	yes	down	54.174	0.173333	SKOR1	SKI family transcriptional corepressor 1 [Source:HGNC Symbol;Acc:HGNC:21326]
ENSG00000137875	0.00132033	-9.56488	1.83041e-40	6.56495e-39	yes	down	354.89	0.533333	BCL2L10	BCL2 like 10 [Source:HGNC Symbol;Acc:HGNC:993]
ENSG00000172331	0.107695	-3.21498	1.86741e-40	6.68885e-39	yes	down	523.312	51.7	BPGM	bisphosphoglycerate mutase [Source:HGNC Symbol;Acc:HGNC:1093]
ENSG00000164989	0.0615428	-4.02227	2.02723e-40	7.25179e-39	yes	down	15.246	1.66333	CCDC171	coiled-coil domain containing 171 [Source:HGNC Symbol;Acc:HGNC:29828]
ENSG00000233508	0.00123291	-9.66372	2.08116e-40	7.43499e-39	yes	down	213.686	0.186667		novel transcript
ENSG00000197498	13.7489	3.78125	2.28618e-40	8.15674e-39	yes	up	18.098	267.74	RPF2	ribosome production factor 2 homolog [Source:HGNC Symbol;Acc:HGNC:20870]
ENSG00000213699	41.6731	5.38105	2.48636e-40	8.85936e-39	yes	up	1.718	68.96	SLC35F6	solute carrier family 35 member F6 [Source:HGNC Symbol;Acc:HGNC:26055]
ENSG00000117036	12.7707	3.67476	2.51929e-40	8.96501e-39	yes	up	3.506	19.86	ETV3	ETS variant transcription factor 3 [Source:HGNC Symbol;Acc:HGNC:3492]
ENSG00000228221	0.00994894	-6.65124	2.54995e-40	9.06229e-39	yes	down	188.118	10.56	LINC00578	long intergenic non-protein coding RNA 578 [Source:HGNC Symbol;Acc:HGNC:43807]
ENSG00000181894	0.021662	-5.52869	2.64254e-40	9.37912e-39	yes	down	32.732	0.563333	ZNF329	zinc finger protein 329 [Source:HGNC Symbol;Acc:HGNC:14209]
ENSG00000187866	0.0255311	-5.2916	2.8979e-40	1.02721e-38	yes	down	86.06	1.89333	PABIR1	PP2A Aalpha (PPP2R1A) and B55A (PPP2R2A) interacting phosphatase regulator 1 [Source:HGNC Symbol;Acc:HGNC:23490]
ENSG00000169139	7.39806	2.88715	2.99234e-40	1.05931e-38	yes	up	81.672	702.657	UBE2V2	ubiquitin conjugating enzyme E2 V2 [Source:HGNC Symbol;Acc:HGNC:12495]
ENSG00000167065	0.0581589	-4.10386	3.25481e-40	1.15074e-38	yes	down	40.71	2.49333	DUSP18	dual specificity phosphatase 18 [Source:HGNC Symbol;Acc:HGNC:18484]
ENSG00000135905	0.0113638	-6.45941	4.00741e-40	1.41498e-38	yes	down	85.046	0.523333	DOCK10	dedicator of cytokinesis 10 [Source:HGNC Symbol;Acc:HGNC:23479]
ENSG00000134684	41.6322	5.37963	4.22494e-40	1.48987e-38	yes	up	3.846	146.32	YARS1	tyrosyl-tRNA synthetase 1 [Source:HGNC Symbol;Acc:HGNC:12840]
ENSG00000074696	32.5233	5.0234	5.16767e-40	1.81995e-38	yes	up	10.932	273.253	HACD3	3-hydroxyacyl-CoA dehydratase 3 [Source:HGNC Symbol;Acc:HGNC:24175]
ENSG00000162592	0.000869545	-10.1675	5.25919e-40	1.8498e-38	yes	down	190.4	0.13	CCDC27	coiled-coil domain containing 27 [Source:HGNC Symbol;Acc:HGNC:26546]
ENSG00000092964	12.3232	3.62331	5.43609e-40	1.90956e-38	yes	up	13.434	143.22	DPYSL2	dihydropyrimidinase like 2 [Source:HGNC Symbol;Acc:HGNC:3014]
ENSG00000286140	226.609	7.82406	6.63753e-40	2.32859e-38	yes	up	0.082	17.05	DERPC	DERPC proline and glycine rich nuclear protein [Source:HGNC Symbol;Acc:HGNC:54084]
ENSG00000101464	0.120969	-3.04729	7.01824e-40	2.459e-38	yes	down	311.9	39.09	PIGU	phosphatidylinositol glycan anchor biosynthesis class U [Source:HGNC Symbol;Acc:HGNC:15791]
ENSG00000242017	0.00657522	-7.24875	7.04636e-40	2.46568e-38	yes	down	151.538	0.293333	ALG1L15P	ALG1 like 15, pseudogene [Source:HGNC Symbol;Acc:HGNC:44384]
ENSG00000151611	0.046401	-4.4297	7.06915e-40	2.47049e-38	yes	down	82.95	2.95	MMAA	metabolism of cobalamin associated A [Source:HGNC Symbol;Acc:HGNC:18871]
ENSG00000159166	0.00845058	-6.88673	7.81769e-40	2.7286e-38	yes	down	614.286	4.43333	LAD1	ladinin 1 [Source:HGNC Symbol;Acc:HGNC:6472]
ENSG00000253352	9.54108	3.25415	8.20908e-40	2.86154e-38	yes	up	4.742	42.8	TUG1	taurine up-regulated 1 [Source:HGNC Symbol;Acc:HGNC:26066]
ENSG00000166579	0.041478	-4.59151	8.23246e-40	2.86603e-38	yes	down	162.882	6.77	NDEL1	nudE neurodevelopment protein 1 like 1 [Source:HGNC Symbol;Acc:HGNC:17620]
ENSG00000095951	0.120427	-3.05377	8.82636e-40	3.06887e-38	yes	down	46.944	5.94	HIVEP1	HIVEP zinc finger 1 [Source:HGNC Symbol;Acc:HGNC:4920]
ENSG00000138668	7.65031	2.93552	9.69861e-40	3.36786e-38	yes	up	43.29	307.27	HNRNPD	heterogeneous nuclear ribonucleoprotein D [Source:HGNC Symbol;Acc:HGNC:5036]
ENSG00000153015	7.34789	2.87733	9.94823e-40	3.45015e-38	yes	up	24.108	168.763	CWC27	CWC27 spliceosome associated cyclophilin [Source:HGNC Symbol;Acc:HGNC:10664]
ENSG00000276550	56.4201	5.81814	1.07018e-39	3.7068e-38	yes	up	0.122	6.30333	HERC2P2	hect domain and RLD 2 pseudogene 2 [Source:HGNC Symbol;Acc:HGNC:4870]
ENSG00000126583	0.0273076	-5.19455	1.14496e-39	3.96078e-38	yes	down	91.642	2.32667	PRKCG	protein kinase C gamma [Source:HGNC Symbol;Acc:HGNC:9402]
ENSG00000131351	0.100131	-3.32004	1.16266e-39	4.01692e-38	yes	down	294.36	32.2933	HAUS8	HAUS augmin like complex subunit 8 [Source:HGNC Symbol;Acc:HGNC:30532]
ENSG00000067798	0.0355287	-4.81487	1.24972e-39	4.31225e-38	yes	down	38.18	4.8	NAV3	neuron navigator 3 [Source:HGNC Symbol;Acc:HGNC:15998]
ENSG00000054277	35.8098	5.16228	1.26197e-39	4.34902e-38	yes	up	0.746	19.05	OPN3	opsin 3 [Source:HGNC Symbol;Acc:HGNC:14007]
ENSG00000111817	57.9452	5.85662	1.35689e-39	4.67025e-38	yes	up	0.636	17.7367	DSE	dermatan sulfate epimerase [Source:HGNC Symbol;Acc:HGNC:21144]
ENSG00000013810	0.0883397	-3.50079	1.42434e-39	4.89621e-38	yes	down	614.638	59.2367	TACC3	transforming acidic coiled-coil containing protein 3 [Source:HGNC Symbol;Acc:HGNC:11524]
ENSG00000175061	17.3894	4.12013	1.71664e-39	5.89357e-38	yes	up	37.334	639.41	SNHG29	small nucleolar RNA host gene 29 [Source:HGNC Symbol;Acc:HGNC:28619]
ENSG00000108424	6.43435	2.68579	1.7223e-39	5.9056e-38	yes	up	43.052	277.617	KPNB1	karyopherin subunit beta 1 [Source:HGNC Symbol;Acc:HGNC:6400]
ENSG00000123595	98.9517	6.62865	1.75914e-39	6.02435e-38	yes	up	3.076	45.6167	RAB9A	RAB9A, member RAS oncogene family [Source:HGNC Symbol;Acc:HGNC:9792]
ENSG00000169857	0.0541808	-4.20607	1.86091e-39	6.36488e-38	yes	down	157.276	8.98333	AVEN	apoptosis and caspase activation inhibitor [Source:HGNC Symbol;Acc:HGNC:13509]
ENSG00000121064	211.562	7.72494	1.90852e-39	6.51956e-38	yes	up	0.69	71.8833	SCPEP1	serine carboxypeptidase 1 [Source:HGNC Symbol;Acc:HGNC:29507]
ENSG00000248538	0.00297591	-8.39245	2.26188e-39	7.71696e-38	yes	down	198.334	0.626667		novel transcript
ENSG00000167210	0.00519331	-7.58913	2.40744e-39	8.20332e-38	yes	down	108.72	0.446667	LOXHD1	lipoxygenase homology domains 1 [Source:HGNC Symbol;Acc:HGNC:26521]
ENSG00000184697	134.051	7.06664	2.5917e-39	8.8202e-38	yes	up	2.544	284.87	CLDN6	claudin 6 [Source:HGNC Symbol;Acc:HGNC:2048]
ENSG00000178974	0.0933856	-3.42066	2.82879e-39	9.61508e-38	yes	down	86.782	6.79	FBXO34	F-box protein 34 [Source:HGNC Symbol;Acc:HGNC:20201]
ENSG00000135048	0.114274	-3.12943	2.83607e-39	9.62783e-38	yes	down	178.868	22.5933	CEMIP2	cell migration inducing hyaluronidase 2 [Source:HGNC Symbol;Acc:HGNC:11869]
ENSG00000186976	0.014616	-6.0963	2.9284e-39	9.92893e-38	yes	down	34.224	1.00333	EFCAB6	EF-hand calcium binding domain 6 [Source:HGNC Symbol;Acc:HGNC:24204]
ENSG00000101558	4.88321	2.28783	3.18977e-39	1.08017e-37	yes	up	24.164	99.3733	VAPA	VAMP associated protein A [Source:HGNC Symbol;Acc:HGNC:12648]
ENSG00000152953	0.0345048	-4.85706	3.39189e-39	1.14719e-37	yes	down	43.546	0.973333	STK32B	serine/threonine kinase 32B [Source:HGNC Symbol;Acc:HGNC:14217]
ENSG00000149548	0.0230047	-5.44193	3.51391e-39	1.18699e-37	yes	down	139.482	2.86333	CCDC15	coiled-coil domain containing 15 [Source:HGNC Symbol;Acc:HGNC:25798]
ENSG00000175970	56.4208	5.81815	3.56746e-39	1.20359e-37	yes	up	0.542	24.04	UNC119B	unc-119 lipid binding chaperone B [Source:HGNC Symbol;Acc:HGNC:16488]
ENSG00000168374	6.33067	2.66236	3.64243e-39	1.22736e-37	yes	up	67.172	388.423	ARF4	ADP ribosylation factor 4 [Source:HGNC Symbol;Acc:HGNC:655]
ENSG00000074800	24.3294	4.60463	4.11105e-39	1.38356e-37	yes	up	113.104	2738.52	ENO1	enolase 1 [Source:HGNC Symbol;Acc:HGNC:3350]
ENSG00000197451	26.6511	4.73612	4.15766e-39	1.39753e-37	yes	up	5.556	131.907	HNRNPAB	heterogeneous nuclear ribonucleoprotein A/B [Source:HGNC Symbol;Acc:HGNC:5034]
ENSG00000032219	0.173553	-2.52655	4.37812e-39	1.46982e-37	yes	down	94.95	19.1067	ARID4A	AT-rich interaction domain 4A [Source:HGNC Symbol;Acc:HGNC:9885]
ENSG00000104695	26.3308	4.71868	4.96766e-39	1.66569e-37	yes	up	2.916	78.4233	PPP2CB	protein phosphatase 2 catalytic subunit beta [Source:HGNC Symbol;Acc:HGNC:9300]
ENSG00000129003	0.0996193	-3.32743	5.18033e-39	1.73487e-37	yes	down	21.57	4.54667	VPS13C	vacuolar protein sorting 13 homolog C [Source:HGNC Symbol;Acc:HGNC:23594]
ENSG00000249859	86.0512	6.42712	5.44252e-39	1.82044e-37	yes	up	0.554	70.3167	PVT1	Pvt1 oncogene [Source:HGNC Symbol;Acc:HGNC:9709]
ENSG00000236673	100.052	6.64461	5.60967e-39	1.87406e-37	yes	up	1.246	74.81		novel transcript
ENSG00000147408	0.00328527	-8.24977	6.54557e-39	2.18404e-37	yes	down	65.208	0.14	CSGALNACT1	chondroitin sulfate N-acetylgalactosaminyltransferase 1 [Source:HGNC Symbol;Acc:HGNC:24290]
ENSG00000113328	6.73181	2.75099	6.57892e-39	2.19249e-37	yes	up	74.508	570.723	CCNG1	cyclin G1 [Source:HGNC Symbol;Acc:HGNC:1592]
ENSG00000154319	0.011003	-6.50596	6.8363e-39	2.27549e-37	yes	down	45.2	0.483333	FAM167A	family with sequence similarity 167 member A [Source:HGNC Symbol;Acc:HGNC:15549]
ENSG00000163681	15.6486	3.96797	6.89418e-39	2.29196e-37	yes	up	1.84	15.6433	SLMAP	sarcolemma associated protein [Source:HGNC Symbol;Acc:HGNC:16643]
ENSG00000155849	0.104458	-3.259	8.07591e-39	2.68156e-37	yes	down	130.368	11.09	ELMO1	engulfment and cell motility 1 [Source:HGNC Symbol;Acc:HGNC:16286]
ENSG00000174684	47.3352	5.56484	8.31842e-39	2.75872e-37	yes	up	0.462	20.1067	B4GAT1	beta-1,4-glucuronyltransferase 1 [Source:HGNC Symbol;Acc:HGNC:15685]
ENSG00000286132	0.0778213	-3.68369	8.67623e-39	2.87389e-37	yes	down	90.722	6.23667		novel protein
ENSG00000052344	10050.9	13.295	8.89124e-39	2.94154e-37	yes	up	0	78.2467	PRSS8	serine protease 8 [Source:HGNC Symbol;Acc:HGNC:9491]
ENSG00000165672	5.49793	2.45889	8.97e-39	2.96401e-37	yes	up	184.62	933.043	PRDX3	peroxiredoxin 3 [Source:HGNC Symbol;Acc:HGNC:9354]
ENSG00000213965	655.252	9.35591	9.4145e-39	3.10713e-37	yes	up	0.042	25.9133	NUDT19	nudix hydrolase 19 [Source:HGNC Symbol;Acc:HGNC:32036]
ENSG00000156218	0.0307521	-5.02317	9.78697e-39	3.22615e-37	yes	down	63.618	2.08667	ADAMTSL3	ADAMTS like 3 [Source:HGNC Symbol;Acc:HGNC:14633]
ENSG00000115053	9.18884	3.19988	9.98859e-39	3.28864e-37	yes	up	101.944	912.8	NCL	nucleolin [Source:HGNC Symbol;Acc:HGNC:7667]
ENSG00000178222	0.0311115	-5.00641	1.00281e-38	3.29767e-37	yes	down	60.808	1.45667	RNF212	ring finger protein 212 [Source:HGNC Symbol;Acc:HGNC:27729]
ENSG00000159063	5.43985	2.44357	1.06514e-38	3.49844e-37	yes	up	34.028	158.99	ALG8	ALG8 alpha-1,3-glucosyltransferase [Source:HGNC Symbol;Acc:HGNC:23161]
ENSG00000141756	5915.23	12.5302	1.12902e-38	3.70379e-37	yes	up	0	43.42	FKBP10	FKBP prolyl isomerase 10 [Source:HGNC Symbol;Acc:HGNC:18169]
ENSG00000184602	74.589	6.22089	1.16924e-38	3.83111e-37	yes	up	0.228	14.4633	SNN	stannin [Source:HGNC Symbol;Acc:HGNC:11149]
ENSG00000116273	0.142348	-2.81251	1.30331e-38	4.26529e-37	yes	down	49.328	6.20667	PHF13	PHD finger protein 13 [Source:HGNC Symbol;Acc:HGNC:22983]
ENSG00000117595	0.0607705	-4.04048	1.40175e-38	4.58195e-37	yes	down	145.496	7.6	IRF6	interferon regulatory factor 6 [Source:HGNC Symbol;Acc:HGNC:6121]
ENSG00000177275	0.00672186	-7.21692	1.42298e-38	4.6458e-37	yes	down	25.338	0.163333	OR2AJ1	olfactory receptor family 2 subfamily AJ member 1 [Source:HGNC Symbol;Acc:HGNC:15001]
ENSG00000114023	43.6321	5.44732	1.48494e-38	4.8423e-37	yes	up	11.81	516.8	FAM162A	family with sequence similarity 162 member A [Source:HGNC Symbol;Acc:HGNC:17865]
ENSG00000164828	0.173541	-2.52665	1.57713e-38	5.13679e-37	yes	down	292.018	54.6233	SUN1	Sad1 and UNC84 domain containing 1 [Source:HGNC Symbol;Acc:HGNC:18587]
ENSG00000091972	8879.09	13.1162	1.64845e-38	5.36267e-37	yes	up	0	62.37	CD200	CD200 molecule [Source:HGNC Symbol;Acc:HGNC:7203]
ENSG00000011275	0.152203	-2.71593	1.82909e-38	5.94324e-37	yes	down	71.628	9.72333	RNF216	ring finger protein 216 [Source:HGNC Symbol;Acc:HGNC:21698]
ENSG00000189159	10.2287	3.35455	1.93611e-38	6.28349e-37	yes	up	44.656	475.753	JPT1	Jupiter microtubule associated homolog 1 [Source:HGNC Symbol;Acc:HGNC:14569]
ENSG00000148925	0.17278	-2.53299	2.2422e-38	7.26824e-37	yes	down	159.542	24.1867	BTBD10	BTB domain containing 10 [Source:HGNC Symbol;Acc:HGNC:21445]
ENSG00000285557	0.0131344	-6.25051	2.2675e-38	7.34153e-37	yes	down	33.052	0.41		novel transcript
ENSG00000146072	7238.64	12.8215	2.38183e-38	7.70257e-37	yes	up	0	27.8433	TNFRSF21	TNF receptor superfamily member 21 [Source:HGNC Symbol;Acc:HGNC:13469]
ENSG00000259768	0.0533589	-4.22813	2.56382e-38	8.27187e-37	yes	down	44.29	1.72		novel transcript, antisense to ZFHX3
ENSG00000106013	0.00881036	-6.82658	2.56393e-38	8.27187e-37	yes	down	147.064	0.946667	ANKRD7	ankyrin repeat domain 7 [Source:HGNC Symbol;Acc:HGNC:18588]
ENSG00000170275	37.7725	5.23926	2.67409e-38	8.61707e-37	yes	up	1.39	61.8533	CRTAP	cartilage associated protein [Source:HGNC Symbol;Acc:HGNC:2379]
ENSG00000151093	0.0778921	-3.68238	2.83408e-38	9.12187e-37	yes	down	63.514	5.15333	OXSM	3-oxoacyl-ACP synthase, mitochondrial [Source:HGNC Symbol;Acc:HGNC:26063]
ENSG00000169594	0.0286462	-5.12551	3.01158e-38	9.68174e-37	yes	down	19.668	0.733333	BNC1	basonuclin 1 [Source:HGNC Symbol;Acc:HGNC:1081]
ENSG00000115350	0.0351233	-4.83143	3.05965e-38	9.82471e-37	yes	down	196.302	8.31333	POLE4	DNA polymerase epsilon 4, accessory subunit [Source:HGNC Symbol;Acc:HGNC:18755]
ENSG00000165795	249.082	7.96048	3.19085e-38	1.0234e-36	yes	up	0.266	21.2467	NDRG2	NDRG family member 2 [Source:HGNC Symbol;Acc:HGNC:14460]
ENSG00000123131	81.0588	6.3409	3.21254e-38	1.02914e-36	yes	up	3.264	262.39	PRDX4	peroxiredoxin 4 [Source:HGNC Symbol;Acc:HGNC:17169]
ENSG00000139350	0.107288	-3.22043	3.22528e-38	1.03178e-36	yes	down	300.906	33.7567	NEDD1	NEDD1 gamma-tubulin ring complex targeting factor [Source:HGNC Symbol;Acc:HGNC:7723]
ENSG00000162949	0.0136564	-6.19428	3.22833e-38	1.03178e-36	yes	down	157.358	0.94	CAPN13	calpain 13 [Source:HGNC Symbol;Acc:HGNC:16663]
ENSG00000146676	195.861	7.61368	3.48129e-38	1.11132e-36	yes	up	0.026	4.17667	PURB	purine rich element binding protein B [Source:HGNC Symbol;Acc:HGNC:9702]
ENSG00000273559	0.13265	-2.9143	4.07282e-38	1.29864e-36	yes	down	118.158	15.0067	CWC25	CWC25 spliceosome associated protein homolog [Source:HGNC Symbol;Acc:HGNC:25989]
ENSG00000163389	6784.86	12.7281	4.14566e-38	1.32032e-36	yes	up	0	36.78	POGLUT1	protein O-glucosyltransferase 1 [Source:HGNC Symbol;Acc:HGNC:22954]
ENSG00000145934	0.0204149	-5.61423	4.39036e-38	1.39662e-36	yes	down	66.146	1.57333	TENM2	teneurin transmembrane protein 2 [Source:HGNC Symbol;Acc:HGNC:29943]
ENSG00000160282	0.00745816	-7.06696	4.52302e-38	1.43715e-36	yes	down	389.488	1.84333	FTCD	formimidoyltransferase cyclodeaminase [Source:HGNC Symbol;Acc:HGNC:3974]
ENSG00000274572	0.0153562	-6.02504	4.69569e-38	1.49028e-36	yes	down	27.51	0.356667	ZYXP1	zyxin pseudogene 1 [Source:HGNC Symbol;Acc:HGNC:51695]
ENSG00000156265	0.000907995	-10.105	5.21504e-38	1.65319e-36	yes	down	383.936	0.213333	MAP3K7CL	MAP3K7 C-terminal like [Source:HGNC Symbol;Acc:HGNC:16457]
ENSG00000225830	0.0671576	-3.8963	5.23252e-38	1.6568e-36	yes	down	111.946	4.16	ERCC6	ERCC excision repair 6, chromatin remodeling factor [Source:HGNC Symbol;Acc:HGNC:3438]
ENSG00000156858	0.0535854	-4.22202	5.79928e-38	1.83413e-36	yes	down	67.878	3.62333	PRR14	proline rich 14 [Source:HGNC Symbol;Acc:HGNC:28458]
ENSG00000154122	0.0994518	-3.32986	6.06776e-38	1.91682e-36	yes	down	349.78	12.7933	ANKH	ANKH inorganic pyrophosphate transport regulator [Source:HGNC Symbol;Acc:HGNC:15492]
ENSG00000120942	0.15211	-2.71682	6.30843e-38	1.99055e-36	yes	down	48.974	6.66333	UBIAD1	UbiA prenyltransferase domain containing 1 [Source:HGNC Symbol;Acc:HGNC:30791]
ENSG00000228791	0.0109596	-6.51166	6.6988e-38	2.11128e-36	yes	down	36.284	0.743333	THRB-AS1	THRB antisense RNA 1 [Source:HGNC Symbol;Acc:HGNC:44515]
ENSG00000288597	178.974	7.4836	6.92069e-38	2.1787e-36	yes	up	0.088	37.18		novel transcript
ENSG00000245248	0.0477757	-4.38758	7.04639e-38	2.21572e-36	yes	down	77.728	2.54333	USP2-AS1	USP2 antisense RNA 1 (head to head) [Source:HGNC Symbol;Acc:HGNC:48673]
ENSG00000136925	0.0679337	-3.87973	7.09723e-38	2.22913e-36	yes	down	72.918	5.34	TSTD2	thiosulfate sulfurtransferase like domain containing 2 [Source:HGNC Symbol;Acc:HGNC:30087]
ENSG00000119729	11.6443	3.54156	7.28127e-38	2.28431e-36	yes	up	2.002	17.73	RHOQ	ras homolog family member Q [Source:HGNC Symbol;Acc:HGNC:17736]
ENSG00000141738	0.0102438	-6.6091	7.29389e-38	2.28564e-36	yes	down	313.4	3.33	GRB7	growth factor receptor bound protein 7 [Source:HGNC Symbol;Acc:HGNC:4567]
ENSG00000130385	2.18541e-05	-15.4817	7.40139e-38	2.31667e-36	yes	down	2325.82	0	BMP15	bone morphogenetic protein 15 [Source:HGNC Symbol;Acc:HGNC:1068]
ENSG00000287621	0.00391656	-7.9962	7.45144e-38	2.32966e-36	yes	down	161.45	0.41		novel transcript
ENSG00000082438	0.0223165	-5.48574	8.29657e-38	2.59092e-36	yes	down	34.902	1.67667	COBLL1	cordon-bleu WH2 repeat protein like 1 [Source:HGNC Symbol;Acc:HGNC:23571]
ENSG00000103319	0.156229	-2.67827	8.3726e-38	2.61168e-36	yes	down	36.602	4.19333	EEF2K	eukaryotic elongation factor 2 kinase [Source:HGNC Symbol;Acc:HGNC:24615]
ENSG00000162999	0.0508263	-4.29828	8.65397e-38	2.69636e-36	yes	down	41.334	1.86333	DUSP19	dual specificity phosphatase 19 [Source:HGNC Symbol;Acc:HGNC:18894]
ENSG00000089472	6606.1	12.6896	8.87191e-38	2.76112e-36	yes	up	0	20.6967	HEPH	hephaestin [Source:HGNC Symbol;Acc:HGNC:4866]
ENSG00000108469	0.0635114	-3.97684	9.21098e-38	2.86338e-36	yes	down	91.724	9.03	RECQL5	RecQ like helicase 5 [Source:HGNC Symbol;Acc:HGNC:9950]
ENSG00000185518	0.0265665	-5.23425	9.66889e-38	3.00231e-36	yes	down	17.84	0.293333	SV2B	synaptic vesicle glycoprotein 2B [Source:HGNC Symbol;Acc:HGNC:16874]
ENSG00000196531	6.97637	2.80248	9.75263e-38	3.02487e-36	yes	up	265.654	1969.79	NACA	nascent polypeptide associated complex subunit alpha [Source:HGNC Symbol;Acc:HGNC:7629]
ENSG00000228748	24.2561	4.60027	9.79724e-38	3.03525e-36	yes	up	2.53	60.6333		novel transcript
ENSG00000198673	0.0123723	-6.33674	1.04361e-37	3.2295e-36	yes	down	72.204	0.966667	TAFA2	TAFA chemokine like family member 2 [Source:HGNC Symbol;Acc:HGNC:21589]
ENSG00000111906	8.72983	3.12595	1.04894e-37	3.24231e-36	yes	up	20.92	179.323	HDDC2	HD domain containing 2 [Source:HGNC Symbol;Acc:HGNC:21078]
ENSG00000039600	0.0139683	-6.1617	1.082e-37	3.34074e-36	yes	down	30.014	0.28	SOX30	SRY-box transcription factor 30 [Source:HGNC Symbol;Acc:HGNC:30635]
ENSG00000185551	0.0137088	-6.18876	1.08789e-37	3.35512e-36	yes	down	51.388	0.416667	NR2F2	nuclear receptor subfamily 2 group F member 2 [Source:HGNC Symbol;Acc:HGNC:7976]
ENSG00000267761	0.00368371	-8.08463	1.0948e-37	3.37262e-36	yes	down	126.178	0.176667	MIR4527HG	MIR4527 host gene [Source:HGNC Symbol;Acc:HGNC:31724]
ENSG00000214194	5.82855	2.54314	1.10465e-37	3.39912e-36	yes	up	36.584	211.123	SMIM30	small integral membrane protein 30 [Source:HGNC Symbol;Acc:HGNC:48953]
ENSG00000148672	5.34677	2.41867	1.10887e-37	3.40829e-36	yes	up	10.772	49.8533	GLUD1	glutamate dehydrogenase 1 [Source:HGNC Symbol;Acc:HGNC:4335]
ENSG00000168259	8.99658	3.16938	1.12989e-37	3.46896e-36	yes	up	37.66	292.11	DNAJC7	DnaJ heat shock protein family (Hsp40) member C7 [Source:HGNC Symbol;Acc:HGNC:12392]
ENSG00000223930	0.00795693	-6.97357	1.15431e-37	3.53997e-36	yes	down	147.912	1.33333		novel transcript, antisense to KCNMB2
ENSG00000164841	0.104029	-3.26494	1.26146e-37	3.86423e-36	yes	down	35.16	11.5133	TMEM74	transmembrane protein 74 [Source:HGNC Symbol;Acc:HGNC:26409]
ENSG00000079332	11.3366	3.50291	1.40549e-37	4.30062e-36	yes	up	48.674	309.313	SAR1A	secretion associated Ras related GTPase 1A [Source:HGNC Symbol;Acc:HGNC:10534]
ENSG00000176945	0.00772793	-7.0157	1.43097e-37	4.37366e-36	yes	down	56.546	0.366667	MUC20	mucin 20, cell surface associated [Source:HGNC Symbol;Acc:HGNC:23282]
ENSG00000130309	17.9511	4.166	1.43419e-37	4.37861e-36	yes	up	3.674	61.3033	COLGALT1	collagen beta(1-O)galactosyltransferase 1 [Source:HGNC Symbol;Acc:HGNC:26182]
ENSG00000157259	57.5035	5.84558	1.6435e-37	5.01203e-36	yes	up	0.442	16.0633	GATAD1	GATA zinc finger domain containing 1 [Source:HGNC Symbol;Acc:HGNC:29941]
ENSG00000147140	39.1334	5.29033	1.77259e-37	5.39968e-36	yes	up	14.944	609.303	NONO	non-POU domain containing octamer binding [Source:HGNC Symbol;Acc:HGNC:7871]
ENSG00000169302	0.00694476	-7.16986	1.78474e-37	5.43064e-36	yes	down	137.698	0.21	STK32A	serine/threonine kinase 32A [Source:HGNC Symbol;Acc:HGNC:28317]
ENSG00000173281	77.7755	6.28124	1.79315e-37	5.45015e-36	yes	up	0.204	6.54667	PPP1R3B	protein phosphatase 1 regulatory subunit 3B [Source:HGNC Symbol;Acc:HGNC:14942]
ENSG00000161955	0.0196371	-5.67027	2.14311e-37	6.50657e-36	yes	down	86.484	1.63667	TNFSF13	TNF superfamily member 13 [Source:HGNC Symbol;Acc:HGNC:11928]
ENSG00000105185	0.0477304	-4.38895	2.20213e-37	6.67832e-36	yes	down	2848.14	153.367	PDCD5	programmed cell death 5 [Source:HGNC Symbol;Acc:HGNC:8764]
ENSG00000150753	5.19756	2.37783	2.29876e-37	6.96364e-36	yes	up	186.424	750.117	CCT5	chaperonin containing TCP1 subunit 5 [Source:HGNC Symbol;Acc:HGNC:1618]
ENSG00000171345	126.577	6.98387	2.34156e-37	7.08543e-36	yes	up	1.256	146.467	KRT19	keratin 19 [Source:HGNC Symbol;Acc:HGNC:6436]
ENSG00000171100	0.0773798	-3.6919	2.35742e-37	7.12552e-36	yes	down	64.278	4.77667	MTM1	myotubularin 1 [Source:HGNC Symbol;Acc:HGNC:7448]
ENSG00000165970	0.00221314	-8.81969	2.36973e-37	7.1548e-36	yes	down	212.14	0.15	SLC6A5	solute carrier family 6 member 5 [Source:HGNC Symbol;Acc:HGNC:11051]
ENSG00000162613	4.67784	2.22584	2.54014e-37	7.66083e-36	yes	up	32.592	126.883	FUBP1	far upstream element binding protein 1 [Source:HGNC Symbol;Acc:HGNC:4004]
ENSG00000080166	0.00360816	-8.11452	2.6946e-37	8.1177e-36	yes	down	41.78	0.18	DCT	dopachrome tautomerase [Source:HGNC Symbol;Acc:HGNC:2709]
ENSG00000151693	0.0637933	-3.97045	2.95009e-37	8.87759e-36	yes	down	20.56	1.99667	ASAP2	ArfGAP with SH3 domain, ankyrin repeat and PH domain 2 [Source:HGNC Symbol;Acc:HGNC:2721]
ENSG00000175471	0.0341593	-4.87158	3.02046e-37	9.07935e-36	yes	down	29.466	18.8467	MCTP1	multiple C2 and transmembrane domain containing 1 [Source:HGNC Symbol;Acc:HGNC:26183]
ENSG00000146592	0.0903462	-3.46839	3.04949e-37	9.15653e-36	yes	down	46.184	36.8267	CREB5	cAMP responsive element binding protein 5 [Source:HGNC Symbol;Acc:HGNC:16844]
ENSG00000175155	0.0248853	-5.32856	3.11694e-37	9.34875e-36	yes	down	53.332	0.87	YPEL2	yippee like 2 [Source:HGNC Symbol;Acc:HGNC:18326]
ENSG00000173212	77.3228	6.27282	3.39354e-37	1.01672e-35	yes	up	0.336	23.0233	MAB21L3	mab-21 like 3 [Source:HGNC Symbol;Acc:HGNC:26787]
ENSG00000140391	12.2232	3.61155	3.62123e-37	1.08375e-35	yes	up	9.934	137.317	TSPAN3	tetraspanin 3 [Source:HGNC Symbol;Acc:HGNC:17752]
ENSG00000173530	5515.54	12.4293	3.77933e-37	1.12982e-35	yes	up	0	20.55	TNFRSF10D	TNF receptor superfamily member 10d [Source:HGNC Symbol;Acc:HGNC:11907]
ENSG00000162378	37.7709	5.2392	3.98893e-37	1.19118e-35	yes	up	0.492	6.18333	ZYG11B	zyg-11 family member B, cell cycle regulator [Source:HGNC Symbol;Acc:HGNC:25820]
ENSG00000167306	0.0957277	-3.38492	4.1167e-37	1.22799e-35	yes	down	46.206	7.26667	MYO5B	myosin VB [Source:HGNC Symbol;Acc:HGNC:7603]
ENSG00000096384	5.2668	2.39693	4.38748e-37	1.30733e-35	yes	up	560.1	2631.31	HSP90AB1	heat shock protein 90 alpha family class B member 1 [Source:HGNC Symbol;Acc:HGNC:5258]
ENSG00000171204	10.1633	3.3453	4.53485e-37	1.3489e-35	yes	up	17.604	163.593	TMEM126B	transmembrane protein 126B [Source:HGNC Symbol;Acc:HGNC:30883]
ENSG00000153237	0.0299853	-5.0596	4.53685e-37	1.3489e-35	yes	down	74.898	1.87667	CCDC148	coiled-coil domain containing 148 [Source:HGNC Symbol;Acc:HGNC:25191]
ENSG00000197892	0.0844419	-3.5659	4.54839e-37	1.34977e-35	yes	down	70.676	4.47667	KIF13B	kinesin family member 13B [Source:HGNC Symbol;Acc:HGNC:14405]
ENSG00000165732	16.5233	4.04643	4.54967e-37	1.34977e-35	yes	up	8.554	125.607	DDX21	DExD-box helicase 21 [Source:HGNC Symbol;Acc:HGNC:2744]
ENSG00000187109	7.45561	2.89833	5.10044e-37	1.51152e-35	yes	up	176.554	1064.6	NAP1L1	nucleosome assembly protein 1 like 1 [Source:HGNC Symbol;Acc:HGNC:7637]
ENSG00000151067	0.0315479	-4.98631	5.22249e-37	1.54602e-35	yes	down	98.22	0.95	CACNA1C	calcium voltage-gated channel subunit alpha1 C [Source:HGNC Symbol;Acc:HGNC:1390]
ENSG00000135624	15.0407	3.9108	5.24266e-37	1.5503e-35	yes	up	43.262	575.453	CCT7	chaperonin containing TCP1 subunit 7 [Source:HGNC Symbol;Acc:HGNC:1622]
ENSG00000187775	0.0206726	-5.59614	5.40548e-37	1.59672e-35	yes	down	35.976	0.666667	DNAH17	dynein axonemal heavy chain 17 [Source:HGNC Symbol;Acc:HGNC:2946]
ENSG00000175087	0.102372	-3.28811	5.55128e-37	1.63802e-35	yes	down	21.28	1.88667	PDIK1L	PDLIM1 interacting kinase 1 like [Source:HGNC Symbol;Acc:HGNC:18981]
ENSG00000103310	2.50631e-05	-15.2841	5.57526e-37	1.64332e-35	yes	down	1044.19	0	ZP2	zona pellucida glycoprotein 2 [Source:HGNC Symbol;Acc:HGNC:13188]
ENSG00000198689	0.146771	-2.76836	5.62508e-37	1.65621e-35	yes	down	52.448	7.31333	SLC9A6	solute carrier family 9 member A6 [Source:HGNC Symbol;Acc:HGNC:11079]
ENSG00000100216	6.19963	2.63218	5.64344e-37	1.65983e-35	yes	up	29.806	166.897	TOMM22	translocase of outer mitochondrial membrane 22 [Source:HGNC Symbol;Acc:HGNC:18002]
ENSG00000159164	739.131	9.52969	5.78808e-37	1.70054e-35	yes	up	0.034	17.4433	SV2A	synaptic vesicle glycoprotein 2A [Source:HGNC Symbol;Acc:HGNC:20566]
ENSG00000164300	10.9312	3.45037	6.41485e-37	1.88265e-35	yes	up	90.058	1146.76	SERINC5	serine incorporator 5 [Source:HGNC Symbol;Acc:HGNC:18825]
ENSG00000129103	22.6724	4.50287	6.49727e-37	1.90479e-35	yes	up	2.87	58.1133	SUMF2	sulfatase modifying factor 2 [Source:HGNC Symbol;Acc:HGNC:20415]
ENSG00000104369	23.7535	4.57007	6.77299e-37	1.9835e-35	yes	up	0.466	8.33333	JPH1	junctophilin 1 [Source:HGNC Symbol;Acc:HGNC:14201]
ENSG00000058091	16.2002	4.01794	8.08444e-37	2.36502e-35	yes	up	3.802	35.43	CDK14	cyclin dependent kinase 14 [Source:HGNC Symbol;Acc:HGNC:8883]
ENSG00000286393	0.0198305	-5.65614	8.13434e-37	2.37707e-35	yes	down	15.904	0.446667		novel transcript
ENSG00000122026	8.91641	3.15646	8.82747e-37	2.57687e-35	yes	up	185.422	1988.88	RPL21	ribosomal protein L21 [Source:HGNC Symbol;Acc:HGNC:10313]
ENSG00000105640	9.29927	3.21712	8.99534e-37	2.62306e-35	yes	up	301.372	2972.01	RPL18A	ribosomal protein L18a [Source:HGNC Symbol;Acc:HGNC:10311]
ENSG00000142937	14.0367	3.81113	9.39319e-37	2.73615e-35	yes	up	119.152	1675.25	RPS8	ribosomal protein S8 [Source:HGNC Symbol;Acc:HGNC:10441]
ENSG00000204272	332.072	8.37535	1.03068e-36	2.99907e-35	yes	up	0.73	82.6533	NBDY	negative regulator of P-body association [Source:HGNC Symbol;Acc:HGNC:50713]
ENSG00000183324	0.000103008	-13.245	1.15929e-36	3.36972e-35	yes	down	2115.82	0.0933333	REC114	REC114 meiotic recombination protein [Source:HGNC Symbol;Acc:HGNC:25065]
ENSG00000113739	93.4676	6.5464	1.17549e-36	3.41317e-35	yes	up	0.436	17.4	STC2	stanniocalcin 2 [Source:HGNC Symbol;Acc:HGNC:11374]
ENSG00000155085	0.0482647	-4.37289	1.22487e-36	3.55276e-35	yes	down	80.046	2.66	AK9	adenylate kinase 9 [Source:HGNC Symbol;Acc:HGNC:33814]
ENSG00000151090	0.0132	-6.24332	1.24556e-36	3.60895e-35	yes	down	171.81	0.94	THRB	thyroid hormone receptor beta [Source:HGNC Symbol;Acc:HGNC:11799]
ENSG00000213113	0.000683433	-10.5149	1.34567e-36	3.89487e-35	yes	down	752.192	0.726667	TUBB8P8	tubulin beta 8 class VIII pseudogene 8 [Source:HGNC Symbol;Acc:HGNC:42346]
ENSG00000148481	0.0809169	-3.62742	1.34892e-36	3.90014e-35	yes	down	251.05	19.0267	MINDY3	MINDY lysine 48 deubiquitinase 3 [Source:HGNC Symbol;Acc:HGNC:23578]
ENSG00000250584	0.00307822	-8.34369	1.35277e-36	3.90714e-35	yes	down	156.152	0.403333	LINC01511	long intergenic non-protein coding RNA 1511 [Source:HGNC Symbol;Acc:HGNC:51200]
ENSG00000142669	54.4305	5.76634	1.51624e-36	4.37467e-35	yes	up	3.108	174.28	SH3BGRL3	SH3 domain binding glutamate rich protein like 3 [Source:HGNC Symbol;Acc:HGNC:15568]
ENSG00000112149	0.0285418	-5.13078	1.67436e-36	4.82576e-35	yes	down	192.794	5.41667	CD83	CD83 molecule [Source:HGNC Symbol;Acc:HGNC:1703]
ENSG00000187607	55.0173	5.78181	1.7003e-36	4.89534e-35	yes	up	5.886	153.19	ZNF286A	zinc finger protein 286A [Source:HGNC Symbol;Acc:HGNC:13501]
ENSG00000258231	0.0024933	-8.64773	1.71804e-36	4.94121e-35	yes	down	59.726	0.143333		novel transcript
ENSG00000165152	206.139	7.68748	2.19513e-36	6.30672e-35	yes	up	0.062	12.5967	PGAP4	post-GPI attachment to proteins GalNAc transferase 4 [Source:HGNC Symbol;Acc:HGNC:28180]
ENSG00000133740	41.2479	5.36625	2.21686e-36	6.36245e-35	yes	up	1.088	35.2267	E2F5	E2F transcription factor 5 [Source:HGNC Symbol;Acc:HGNC:3119]
ENSG00000108298	8.4096	3.07204	2.22648e-36	6.38335e-35	yes	up	192.55	1633.13	RPL19	ribosomal protein L19 [Source:HGNC Symbol;Acc:HGNC:10312]
ENSG00000135829	14.6851	3.87628	2.40239e-36	6.88047e-35	yes	up	10.416	141.327	DHX9	DExH-box helicase 9 [Source:HGNC Symbol;Acc:HGNC:2750]
ENSG00000186300	0.0793301	-3.65599	2.70998e-36	7.75327e-35	yes	down	100.242	7.10333	ZNF555	zinc finger protein 555 [Source:HGNC Symbol;Acc:HGNC:28382]
ENSG00000196839	0.0760223	-3.71743	2.73522e-36	7.81729e-35	yes	down	171.466	13.38	ADA	adenosine deaminase [Source:HGNC Symbol;Acc:HGNC:186]
ENSG00000198242	5.56483	2.47634	2.96219e-36	8.45711e-35	yes	up	385.9	2349.28	RPL23A	ribosomal protein L23a [Source:HGNC Symbol;Acc:HGNC:10317]
ENSG00000054282	0.12522	-2.99746	3.1173e-36	8.89066e-35	yes	down	367.846	24.8967	SDCCAG8	SHH signaling and ciliogenesis regulator SDCCAG8 [Source:HGNC Symbol;Acc:HGNC:10671]
ENSG00000198133	0.0239756	-5.38229	3.47743e-36	9.90742e-35	yes	down	25.584	13.35	TMEM229B	transmembrane protein 229B [Source:HGNC Symbol;Acc:HGNC:20130]
ENSG00000136169	0.0705474	-3.82526	3.51363e-36	1.00001e-34	yes	down	61.744	2.76333	SETDB2	SET domain bifurcated histone lysine methyltransferase 2 [Source:HGNC Symbol;Acc:HGNC:20263]
ENSG00000277851	0.0038405	-8.02449	3.60349e-36	1.02452e-34	yes	down	47.668	0.0933333	LINC02391	long intergenic non-protein coding RNA 2391 [Source:HGNC Symbol;Acc:HGNC:53318]
ENSG00000111674	9441.37	13.2048	3.64902e-36	1.03638e-34	yes	up	0	65.5467	ENO2	enolase 2 [Source:HGNC Symbol;Acc:HGNC:3353]
ENSG00000143319	87.8092	6.4563	3.79833e-36	1.07767e-34	yes	up	0.71	35.9833	ISG20L2	interferon stimulated exonuclease gene 20 like 2 [Source:HGNC Symbol;Acc:HGNC:25745]
ENSG00000162595	0.00472383	-7.72583	3.82298e-36	1.08354e-34	yes	down	115.298	0.523333	DIRAS3	DIRAS family GTPase 3 [Source:HGNC Symbol;Acc:HGNC:687]
ENSG00000118257	625.855	9.28968	3.85019e-36	1.09011e-34	yes	up	0.378	22.5133	NRP2	neuropilin 2 [Source:HGNC Symbol;Acc:HGNC:8005]
ENSG00000218336	20.6665	4.36922	4.19677e-36	1.18701e-34	yes	up	1.008	5.37667	TENM3	teneurin transmembrane protein 3 [Source:HGNC Symbol;Acc:HGNC:29944]
ENSG00000116996	2.81675e-05	-15.1156	4.56395e-36	1.28953e-34	yes	down	1103.63	0	ZP4	zona pellucida glycoprotein 4 [Source:HGNC Symbol;Acc:HGNC:15770]
ENSG00000272602	0.149435	-2.74241	5.08688e-36	1.4358e-34	yes	down	120.338	16.7467	ZNF595	zinc finger protein 595 [Source:HGNC Symbol;Acc:HGNC:27196]
ENSG00000115275	13.7781	3.7843	5.36702e-36	1.5133e-34	yes	up	1.562	18.44	MOGS	mannosyl-oligosaccharide glucosidase [Source:HGNC Symbol;Acc:HGNC:24862]
ENSG00000168702	0.00256502	-8.60681	5.90751e-36	1.66398e-34	yes	down	103.406	0.15	LRP1B	LDL receptor related protein 1B [Source:HGNC Symbol;Acc:HGNC:6693]
ENSG00000075884	0.00394179	-7.98693	6.00972e-36	1.69102e-34	yes	down	153.672	0.223333	ARHGAP15	Rho GTPase activating protein 15 [Source:HGNC Symbol;Acc:HGNC:21030]
ENSG00000113742	0.0835058	-3.58198	7.10924e-36	1.99835e-34	yes	down	74.248	5.17	CPEB4	cytoplasmic polyadenylation element binding protein 4 [Source:HGNC Symbol;Acc:HGNC:21747]
ENSG00000026025	213.506	7.73813	7.44188e-36	2.08824e-34	yes	up	3.166	622.467	VIM	vimentin [Source:HGNC Symbol;Acc:HGNC:12692]
ENSG00000122692	7.47769	2.90259	7.44435e-36	2.08824e-34	yes	up	9.704	64.0133	SMU1	SMU1 DNA replication regulator and spliceosomal factor [Source:HGNC Symbol;Acc:HGNC:18247]
ENSG00000183258	11.9552	3.57956	7.51853e-36	2.10689e-34	yes	up	9.98	76.3367	DDX41	DEAD-box helicase 41 [Source:HGNC Symbol;Acc:HGNC:18674]
ENSG00000275111	0.0763232	-3.71174	7.59792e-36	2.12695e-34	yes	down	39.966	2.49	ZNF2	zinc finger protein 2 [Source:HGNC Symbol;Acc:HGNC:12991]
ENSG00000139287	0.00956248	-6.7084	7.9501e-36	2.22326e-34	yes	down	35.346	0.61	TPH2	tryptophan hydroxylase 2 [Source:HGNC Symbol;Acc:HGNC:20692]
ENSG00000197102	6.26156	2.64652	8.59304e-36	2.4006e-34	yes	up	11.066	95.2433	DYNC1H1	dynein cytoplasmic 1 heavy chain 1 [Source:HGNC Symbol;Acc:HGNC:2961]
ENSG00000144644	0.00258428	-8.59602	8.79844e-36	2.45547e-34	yes	down	50.544	0.22	GADL1	glutamate decarboxylase like 1 [Source:HGNC Symbol;Acc:HGNC:27949]
ENSG00000089327	5433.49	12.4077	9.30492e-36	2.59416e-34	yes	up	0	108.357	FXYD5	FXYD domain containing ion transport regulator 5 [Source:HGNC Symbol;Acc:HGNC:4029]
ENSG00000155760	9994.92	13.287	9.36549e-36	2.60838e-34	yes	up	0	28.2033	FZD7	frizzled class receptor 7 [Source:HGNC Symbol;Acc:HGNC:4045]
ENSG00000061273	555.855	9.11856	9.52733e-36	2.65075e-34	yes	up	0.054	21.8267	HDAC7	histone deacetylase 7 [Source:HGNC Symbol;Acc:HGNC:14067]
ENSG00000230590	28.2301	4.81916	1.05047e-35	2.91971e-34	yes	up	2.378	40.08	FTX	FTX transcript, XIST regulator [Source:HGNC Symbol;Acc:HGNC:37190]
ENSG00000166265	4373.77	12.0947	1.05886e-35	2.94002e-34	yes	up	0	19.6733	CYYR1	cysteine and tyrosine rich 1 [Source:HGNC Symbol;Acc:HGNC:16274]
ENSG00000126016	0.0857007	-3.54455	1.1115e-35	3.08305e-34	yes	down	44.192	3.09	AMOT	angiomotin [Source:HGNC Symbol;Acc:HGNC:17810]
ENSG00000146223	7.73264	2.95096	1.32852e-35	3.68129e-34	yes	up	13.904	127.75	RPL7L1	ribosomal protein L7 like 1 [Source:HGNC Symbol;Acc:HGNC:21370]
ENSG00000071051	0.053104	-4.23504	1.42944e-35	3.956e-34	yes	down	111.186	6.36667	NCK2	NCK adaptor protein 2 [Source:HGNC Symbol;Acc:HGNC:7665]
ENSG00000280362	0.00336282	-8.21611	1.43056e-35	3.956e-34	yes	down	96.65	0.13		TEC
ENSG00000075089	11.4764	3.5206	1.43468e-35	3.96338e-34	yes	up	8.076	78.9233	ACTR6	actin related protein 6 [Source:HGNC Symbol;Acc:HGNC:24025]
ENSG00000189167	2.54571e-05	-15.2616	1.47587e-35	4.07304e-34	yes	down	2005.5	0	ZAR1L	zygote arrest 1 like [Source:HGNC Symbol;Acc:HGNC:37116]
ENSG00000182586	0.0337035	-4.89096	1.57584e-35	4.34453e-34	yes	down	45.478	0.85	LINC00334	long intergenic non-protein coding RNA 334 [Source:HGNC Symbol;Acc:HGNC:16425]
ENSG00000130204	14.7722	3.88481	1.62687e-35	4.48071e-34	yes	up	3.79	49.99	TOMM40	translocase of outer mitochondrial membrane 40 [Source:HGNC Symbol;Acc:HGNC:18001]
ENSG00000010539	0.101136	-3.30564	1.71996e-35	4.73232e-34	yes	down	125.442	11.81	ZNF200	zinc finger protein 200 [Source:HGNC Symbol;Acc:HGNC:12993]
ENSG00000104381	0.110917	-3.17245	1.84587e-35	5.07363e-34	yes	down	203.466	15.62	GDAP1	ganglioside induced differentiation associated protein 1 [Source:HGNC Symbol;Acc:HGNC:15968]
ENSG00000274276	6321.05	12.6259	1.96927e-35	5.40738e-34	yes	up	0	37.6167	CBSL	cystathionine beta-synthase like [Source:HGNC Symbol;Acc:HGNC:51829]
ENSG00000198142	119.625	6.90238	2.00792e-35	5.50797e-34	yes	up	0.132	13.6867	SOWAHC	sosondowah ankyrin repeat domain family member C [Source:HGNC Symbol;Acc:HGNC:26149]
ENSG00000158480	0.0832653	-3.58614	2.02819e-35	5.55798e-34	yes	down	46.098	3.33667	SPATA2	spermatogenesis associated 2 [Source:HGNC Symbol;Acc:HGNC:14681]
ENSG00000164924	7.35171	2.87808	2.04483e-35	5.59796e-34	yes	up	90.934	583.497	YWHAZ	tyrosine 3-monooxygenase/tryptophan 5-monooxygenase activation protein zeta [Source:HGNC Symbol;Acc:HGNC:12855]
ENSG00000070047	0.0439586	-4.50771	2.06962e-35	5.66014e-34	yes	down	17.56	0.88	PHRF1	PHD and ring finger domains 1 [Source:HGNC Symbol;Acc:HGNC:24351]
ENSG00000188153	4298.08	12.0695	2.15421e-35	5.88558e-34	yes	up	0	24.0633	COL4A5	collagen type IV alpha 5 chain [Source:HGNC Symbol;Acc:HGNC:2207]
ENSG00000198948	0.0791037	-3.66011	2.28099e-35	6.22574e-34	yes	down	22.804	2.27333	MFAP3L	microfibril associated protein 3 like [Source:HGNC Symbol;Acc:HGNC:29083]
ENSG00000138767	0.110972	-3.17173	2.39941e-35	6.54241e-34	yes	down	61.916	3.89	CNOT6L	CCR4-NOT transcription complex subunit 6 like [Source:HGNC Symbol;Acc:HGNC:18042]
ENSG00000071243	0.156641	-2.67446	2.4498e-35	6.67314e-34	yes	down	210.722	32.3	ING3	inhibitor of growth family member 3 [Source:HGNC Symbol;Acc:HGNC:14587]
ENSG00000166394	33.922	5.08415	2.58915e-35	7.04568e-34	yes	up	0.418	64.1633	CYB5R2	cytochrome b5 reductase 2 [Source:HGNC Symbol;Acc:HGNC:24376]
ENSG00000088808	0.0440438	-4.50492	2.65441e-35	7.21608e-34	yes	down	27.336	1.67	PPP1R13B	protein phosphatase 1 regulatory subunit 13B [Source:HGNC Symbol;Acc:HGNC:14950]
ENSG00000154162	0.0324311	-4.94648	2.692e-35	7.31098e-34	yes	down	62.022	2.00333	CDH12	cadherin 12 [Source:HGNC Symbol;Acc:HGNC:1751]
ENSG00000196376	484.409	8.92008	2.69686e-35	7.31692e-34	yes	up	0.02	14.7767	SLC35F1	solute carrier family 35 member F1 [Source:HGNC Symbol;Acc:HGNC:21483]
ENSG00000100897	8.90877	3.15523	2.84632e-35	7.71475e-34	yes	up	5.032	38.0567	DCAF11	DDB1 and CUL4 associated factor 11 [Source:HGNC Symbol;Acc:HGNC:20258]
ENSG00000149507	3.31305e-05	-14.8815	3.15034e-35	8.53029e-34	yes	down	2272.25	0.0466667	OOSP2	oocyte secreted protein 2 [Source:HGNC Symbol;Acc:HGNC:26699]
ENSG00000222005	0.000555754	-10.8133	3.38293e-35	9.15102e-34	yes	down	674.572	0.21	LINC01118	long intergenic non-protein coding RNA 1118 [Source:HGNC Symbol;Acc:HGNC:49261]
ENSG00000171501	0.00443255	-7.81765	3.40258e-35	9.19505e-34	yes	down	134.16	0.336667	OR1N2	olfactory receptor family 1 subfamily N member 2 [Source:HGNC Symbol;Acc:HGNC:15111]
ENSG00000143727	4.72362	2.23989	3.41814e-35	9.22797e-34	yes	up	93.342	453.5	ACP1	acid phosphatase 1 [Source:HGNC Symbol;Acc:HGNC:122]
ENSG00000151812	0.0327818	-4.93096	3.51309e-35	9.47494e-34	yes	down	35.6	0.596667	SLC35F4	solute carrier family 35 member F4 [Source:HGNC Symbol;Acc:HGNC:19845]
ENSG00000100890	43.0618	5.42834	3.60971e-35	9.72589e-34	yes	up	1.204	50.5933	PRORP	protein only RNase P catalytic subunit [Source:HGNC Symbol;Acc:HGNC:19958]
ENSG00000275004	0.1597	-2.64656	4.13726e-35	1.11363e-33	yes	down	85.366	11.8533	ZNF280B	zinc finger protein 280B [Source:HGNC Symbol;Acc:HGNC:23022]
ENSG00000164237	15.6453	3.96766	4.19837e-35	1.12897e-33	yes	up	2.95	11.9867	CMBL	carboxymethylenebutenolidase homolog [Source:HGNC Symbol;Acc:HGNC:25090]
ENSG00000258807	0.00133986	-9.5437	4.29989e-35	1.15513e-33	yes	down	188.676	0.0566667		novel transcript
ENSG00000236886	0.00916725	-6.76929	4.36281e-35	1.17088e-33	yes	down	49.4	0.396667		novel transcript, antisense to IGFBP5 and TNP1
ENSG00000110756	0.186901	-2.41965	4.39638e-35	1.17873e-33	yes	down	44.898	7.26333	HPS5	HPS5 biogenesis of lysosomal organelles complex 2 subunit 2 [Source:HGNC Symbol;Acc:HGNC:17022]
ENSG00000158486	0.0248329	-5.3316	4.50497e-35	1.20666e-33	yes	down	36.192	13.2	DNAH3	dynein axonemal heavy chain 3 [Source:HGNC Symbol;Acc:HGNC:2949]
ENSG00000177459	0.0216723	-5.528	4.52362e-35	1.21047e-33	yes	down	55.624	1.20667	ERICH5	glutamate rich 5 [Source:HGNC Symbol;Acc:HGNC:26823]
ENSG00000089597	14.1756	3.82534	4.67657e-35	1.25017e-33	yes	up	8.718	118.227	GANAB	glucosidase II alpha subunit [Source:HGNC Symbol;Acc:HGNC:4138]
ENSG00000135063	0.0407415	-4.61736	4.87149e-35	1.301e-33	yes	down	163.506	4.91333	FAM189A2	family with sequence similarity 189 member A2 [Source:HGNC Symbol;Acc:HGNC:24820]
ENSG00000235640	0.00103888	-9.91075	5.16817e-35	1.37889e-33	yes	down	45.932	0.04	ELOAP1	ELOA pseudogene 1 [Source:HGNC Symbol;Acc:HGNC:54534]
ENSG00000183155	0.0900157	-3.47368	6.0152e-35	1.60331e-33	yes	down	45.482	3.67	RABIF	RAB interacting factor [Source:HGNC Symbol;Acc:HGNC:9797]
ENSG00000083817	0.0950198	-3.39563	6.22041e-35	1.65639e-33	yes	down	42.116	3.54667	ZNF416	zinc finger protein 416 [Source:HGNC Symbol;Acc:HGNC:20645]
ENSG00000248994	0.0311716	-5.00362	6.37555e-35	1.69605e-33	yes	down	52.726	1.52		novel transcript
ENSG00000144847	0.0321351	-4.95971	6.40045e-35	1.70101e-33	yes	down	29.664	0.863333	IGSF11	immunoglobulin superfamily member 11 [Source:HGNC Symbol;Acc:HGNC:16669]
ENSG00000224905	147.185	7.20149	6.82241e-35	1.81139e-33	yes	up	0.228	18.4433		novel transcript, antisense to LIPI
ENSG00000138078	0.12288	-3.02468	7.08379e-35	1.87896e-33	yes	down	149.94	14.22	PREPL	prolyl endopeptidase like [Source:HGNC Symbol;Acc:HGNC:30228]
ENSG00000221818	0.02272	-5.45989	7.37322e-35	1.95383e-33	yes	down	95.732	1.72	EBF2	EBF transcription factor 2 [Source:HGNC Symbol;Acc:HGNC:19090]
ENSG00000167797	0.0483135	-4.37143	7.61994e-35	2.01725e-33	yes	down	456.558	22.3167	CDK2AP2	cyclin dependent kinase 2 associated protein 2 [Source:HGNC Symbol;Acc:HGNC:30833]
ENSG00000174749	69.3201	6.1152	8.49191e-35	2.24591e-33	yes	up	0.334	20.1767	FAM241A	family with sequence similarity 241 member A [Source:HGNC Symbol;Acc:HGNC:26813]
ENSG00000163947	0.0699266	-3.83801	8.63715e-35	2.28211e-33	yes	down	46.782	3.52333	ARHGEF3	Rho guanine nucleotide exchange factor 3 [Source:HGNC Symbol;Acc:HGNC:683]
ENSG00000100285	0.0738715	-3.75884	9.29001e-35	2.45224e-33	yes	down	45.702	2.91333	NEFH	neurofilament heavy [Source:HGNC Symbol;Acc:HGNC:7737]
ENSG00000066933	0.193981	-2.36602	9.65173e-35	2.54526e-33	yes	down	67.716	13.49	MYO9A	myosin IXA [Source:HGNC Symbol;Acc:HGNC:7608]
ENSG00000250337	645.462	9.33419	9.67923e-35	2.55005e-33	yes	up	0.094	44.7467	PURPL	p53 upregulated regulator of p53 levels [Source:HGNC Symbol;Acc:HGNC:48995]
ENSG00000074319	0.29276	-1.77221	1.02504e-34	2.69793e-33	yes	down	628.806	171.643	TSG101	tumor susceptibility 101 [Source:HGNC Symbol;Acc:HGNC:15971]
ENSG00000158796	0.215306	-2.21554	1.02845e-34	2.70429e-33	yes	down	226.852	50.2467	DEDD	death effector domain containing [Source:HGNC Symbol;Acc:HGNC:2755]
ENSG00000186714	0.00509025	-7.61805	1.05589e-34	2.77367e-33	yes	down	66.4	0.213333	CCDC73	coiled-coil domain containing 73 [Source:HGNC Symbol;Acc:HGNC:23261]
ENSG00000169241	17.1858	4.10314	1.05687e-34	2.77367e-33	yes	up	5.836	120.367	SLC50A1	solute carrier family 50 member 1 [Source:HGNC Symbol;Acc:HGNC:30657]
ENSG00000260596	63.4758	5.98813	1.1304e-34	2.9638e-33	yes	up	1.306	52.05	DUX4	double homeobox 4 [Source:HGNC Symbol;Acc:HGNC:50800]
ENSG00000187678	16.4256	4.03788	1.2168e-34	3.18727e-33	yes	up	1.674	23.5767	SPRY4	sprouty RTK signaling antagonist 4 [Source:HGNC Symbol;Acc:HGNC:15533]
ENSG00000076604	70.2021	6.13344	1.2509e-34	3.27346e-33	yes	up	0.476	26.9833	TRAF4	TNF receptor associated factor 4 [Source:HGNC Symbol;Acc:HGNC:12034]
ENSG00000257093	0.144786	-2.788	1.27318e-34	3.32855e-33	yes	down	55.376	6.20333	DENND11	DENN domain containing 11 [Source:HGNC Symbol;Acc:HGNC:29472]
ENSG00000196465	14.0903	3.81663	1.28505e-34	3.35637e-33	yes	up	7.878	100.557	MYL6B	myosin light chain 6B [Source:HGNC Symbol;Acc:HGNC:29823]
ENSG00000134215	0.030299	-5.04459	1.29249e-34	3.37258e-33	yes	down	76.224	1.77	VAV3	vav guanine nucleotide exchange factor 3 [Source:HGNC Symbol;Acc:HGNC:12659]
ENSG00000136935	0.108203	-3.20819	1.36233e-34	3.55144e-33	yes	down	43.794	5.31333	GOLGA1	golgin A1 [Source:HGNC Symbol;Acc:HGNC:4424]
ENSG00000197746	7.05907	2.81948	1.37051e-34	3.56935e-33	yes	up	96.766	616.94	PSAP	prosaposin [Source:HGNC Symbol;Acc:HGNC:9498]
ENSG00000241743	31.3306	4.9695	1.45532e-34	3.78661e-33	yes	up	0.194	6.05667	XACT	X active specific transcript [Source:HGNC Symbol;Acc:HGNC:45056]
ENSG00000164211	18.8178	4.23403	1.48856e-34	3.86941e-33	yes	up	2.772	28.0033	STARD4	StAR related lipid transfer domain containing 4 [Source:HGNC Symbol;Acc:HGNC:18058]
ENSG00000146243	0.0996763	-3.32661	1.57665e-34	4.0945e-33	yes	down	37.614	2.22333	IRAK1BP1	interleukin 1 receptor associated kinase 1 binding protein 1 [Source:HGNC Symbol;Acc:HGNC:17368]
ENSG00000144868	0.0660373	-3.92057	1.60281e-34	4.15846e-33	yes	down	73.458	4.74667	TMEM108	transmembrane protein 108 [Source:HGNC Symbol;Acc:HGNC:28451]
ENSG00000135299	0.0710735	-3.81455	1.67038e-34	4.32967e-33	yes	down	52.906	3.23	ANKRD6	ankyrin repeat domain 6 [Source:HGNC Symbol;Acc:HGNC:17280]
ENSG00000166340	142.86	7.15846	1.68971e-34	4.37561e-33	yes	up	0.494	39.2167	TPP1	tripeptidyl peptidase 1 [Source:HGNC Symbol;Acc:HGNC:2073]
ENSG00000287916	99.871	6.64199	1.69669e-34	4.38951e-33	yes	up	0.368	35.8867		novel transcript, antisense to SSR3
ENSG00000240563	554.593	9.11529	1.87165e-34	4.83758e-33	yes	up	0.308	151.42	L1TD1	LINE1 type transposase domain containing 1 [Source:HGNC Symbol;Acc:HGNC:25595]
ENSG00000196646	0.0724825	-3.78622	1.88921e-34	4.87835e-33	yes	down	81.284	5.64333	ZNF136	zinc finger protein 136 [Source:HGNC Symbol;Acc:HGNC:12920]
ENSG00000104213	0.0186213	-5.7469	1.92378e-34	4.96291e-33	yes	down	106.466	2.18	PDGFRL	platelet derived growth factor receptor like [Source:HGNC Symbol;Acc:HGNC:8805]
ENSG00000145147	56.3441	5.81619	2.079e-34	5.35828e-33	yes	up	1.032	14.8433	SLIT2	slit guidance ligand 2 [Source:HGNC Symbol;Acc:HGNC:11086]
ENSG00000160207	0.00214279	-8.86629	2.12421e-34	5.46963e-33	yes	down	159.966	0.226667	HSF2BP	heat shock transcription factor 2 binding protein [Source:HGNC Symbol;Acc:HGNC:5226]
ENSG00000136867	0.00423821	-7.88233	2.13703e-34	5.49747e-33	yes	down	90.928	0.516667	SLC31A2	solute carrier family 31 member 2 [Source:HGNC Symbol;Acc:HGNC:11017]
ENSG00000179750	4337.29	12.0826	2.17044e-34	5.57816e-33	yes	up	0	40.51	APOBEC3B	apolipoprotein B mRNA editing enzyme catalytic subunit 3B [Source:HGNC Symbol;Acc:HGNC:17352]
ENSG00000163960	6.66833	2.73733	2.20661e-34	5.66578e-33	yes	up	7.562	32.1133	UBXN7	UBX domain protein 7 [Source:HGNC Symbol;Acc:HGNC:29119]
ENSG00000196411	4598.87	12.1671	2.31223e-34	5.92692e-33	yes	up	0.004	24.4667	EPHB4	EPH receptor B4 [Source:HGNC Symbol;Acc:HGNC:3395]
ENSG00000122574	187.93	7.55405	2.31266e-34	5.92692e-33	yes	up	0.098	15.6533	WIPF3	WAS/WASL interacting protein family member 3 [Source:HGNC Symbol;Acc:HGNC:22004]
ENSG00000103485	4578.64	12.1607	2.35169e-34	6.0213e-33	yes	up	0	39.72	QPRT	quinolinate phosphoribosyltransferase [Source:HGNC Symbol;Acc:HGNC:9755]
ENSG00000285010	3.67708e-05	-14.7311	2.59889e-34	6.64799e-33	yes	down	3666.41	0	OOSP4A	oocyte secreted protein family member 4A [Source:HGNC Symbol;Acc:HGNC:53904]
ENSG00000134343	0.00719937	-7.11791	2.70436e-34	6.91131e-33	yes	down	42.78	0.123333	ANO3	anoctamin 3 [Source:HGNC Symbol;Acc:HGNC:14004]
ENSG00000108848	4.53297	2.18046	2.7256e-34	6.95909e-33	yes	up	48.944	341.263	LUC7L3	LUC7 like 3 pre-mRNA splicing factor [Source:HGNC Symbol;Acc:HGNC:24309]
ENSG00000138617	0.0893421	-3.48452	2.77997e-34	7.09126e-33	yes	down	67.43	5.54333	PARP16	poly(ADP-ribose) polymerase family member 16 [Source:HGNC Symbol;Acc:HGNC:26040]
ENSG00000157450	0.089683	-3.47902	2.92613e-34	7.45713e-33	yes	down	110.04	15.1833	RNF111	ring finger protein 111 [Source:HGNC Symbol;Acc:HGNC:17384]
ENSG00000223715	0.0076793	-7.02481	2.93991e-34	7.48526e-33	yes	down	67.97	0.613333	LINC01208	long intergenic non-protein coding RNA 1208 [Source:HGNC Symbol;Acc:HGNC:49639]
ENSG00000132950	0.124932	-3.00079	3.06795e-34	7.80398e-33	yes	down	166.962	14.7433	ZMYM5	zinc finger MYM-type containing 5 [Source:HGNC Symbol;Acc:HGNC:13029]
ENSG00000169756	25.2821	4.66004	3.22514e-34	8.19618e-33	yes	up	2.294	23.2433	LIMS1	LIM zinc finger domain containing 1 [Source:HGNC Symbol;Acc:HGNC:6616]
ENSG00000181885	1009.2	9.97899	3.40214e-34	8.63796e-33	yes	up	0.074	86.07	CLDN7	claudin 7 [Source:HGNC Symbol;Acc:HGNC:2049]
ENSG00000242265	19.2673	4.26808	3.43117e-34	8.6987e-33	yes	up	2.376	58.42	PEG10	paternally expressed 10 [Source:HGNC Symbol;Acc:HGNC:14005]
ENSG00000156103	104.542	6.70794	3.43244e-34	8.6987e-33	yes	up	0.632	6.98	MMP16	matrix metallopeptidase 16 [Source:HGNC Symbol;Acc:HGNC:7162]
ENSG00000261404	0.00398408	-7.97154	3.52754e-34	8.93142e-33	yes	down	82.156	0.57	PSMD7-DT	PSMD7 divergent transcript [Source:HGNC Symbol;Acc:HGNC:53056]
ENSG00000205089	0.0165397	-5.91792	3.54704e-34	8.97247e-33	yes	down	46.956	0.46	CCNI2	cyclin I family member 2 [Source:HGNC Symbol;Acc:HGNC:33869]
ENSG00000101126	18.3311	4.19622	3.56377e-34	9.00643e-33	yes	up	4.676	255.093	ADNP	activity dependent neuroprotector homeobox [Source:HGNC Symbol;Acc:HGNC:15766]
ENSG00000155368	5.85933	2.55073	3.61154e-34	9.11873e-33	yes	up	119.726	773.023	DBI	diazepam binding inhibitor, acyl-CoA binding protein [Source:HGNC Symbol;Acc:HGNC:2690]
ENSG00000266663	0.0159357	-5.9716	3.64327e-34	9.19034e-33	yes	down	16.366	0.213333	MIR3169	microRNA 3169 [Source:HGNC Symbol;Acc:HGNC:38380]
ENSG00000116017	45.2413	5.49957	3.99148e-34	1.00594e-32	yes	up	0.23	9.44333	ARID3A	AT-rich interaction domain 3A [Source:HGNC Symbol;Acc:HGNC:3031]
ENSG00000227051	3937.25	11.943	4.06805e-34	1.02429e-32	yes	up	0	8.47	C14orf132	chromosome 14 open reading frame 132 [Source:HGNC Symbol;Acc:HGNC:20346]
ENSG00000148584	0.00733761	-7.09047	4.40621e-34	1.10842e-32	yes	down	84.028	0.206667	A1CF	APOBEC1 complementation factor [Source:HGNC Symbol;Acc:HGNC:24086]
ENSG00000260808	0.0151868	-6.04104	4.46985e-34	1.12339e-32	yes	down	150.11	1.3		novel transcript
ENSG00000008394	73.3595	6.19691	4.5603e-34	1.14507e-32	yes	up	9.694	800.163	MGST1	microsomal glutathione S-transferase 1 [Source:HGNC Symbol;Acc:HGNC:7061]
ENSG00000041515	0.0137017	-6.1895	4.8994e-34	1.22846e-32	yes	down	36.024	0.403333	MYO16	myosin XVI [Source:HGNC Symbol;Acc:HGNC:29822]
ENSG00000147010	0.163193	-2.61534	4.90141e-34	1.22846e-32	yes	down	120.05	15.06	SH3KBP1	SH3 domain containing kinase binding protein 1 [Source:HGNC Symbol;Acc:HGNC:13867]
ENSG00000132793	132.308	7.04776	4.97561e-34	1.24591e-32	yes	up	0.074	8.29	LPIN3	lipin 3 [Source:HGNC Symbol;Acc:HGNC:14451]
ENSG00000166441	8.65339	3.11327	5.14236e-34	1.28648e-32	yes	up	121.702	1136.49	RPL27A	ribosomal protein L27a [Source:HGNC Symbol;Acc:HGNC:10329]
ENSG00000168824	0.0356246	-4.81098	5.30616e-34	1.32625e-32	yes	down	390.272	14.1133	NSG1	neuronal vesicle trafficking associated 1 [Source:HGNC Symbol;Acc:HGNC:18790]
ENSG00000285834	0.025381	-5.30011	5.95264e-34	1.48647e-32	yes	down	54.182	1.06		novel transcript
ENSG00000172073	0.0150373	-6.05531	6.3949e-34	1.59545e-32	yes	down	43.12	0.536667	TEX37	testis expressed 37 [Source:HGNC Symbol;Acc:HGNC:26341]
ENSG00000178804	3.71231e-05	-14.7173	6.43405e-34	1.60375e-32	yes	down	2976.32	0.116667	H1-8	H1.8 linker histone [Source:HGNC Symbol;Acc:HGNC:18463]
ENSG00000171241	0.0614224	-4.02509	6.61259e-34	1.64675e-32	yes	down	128.332	6.36667	SHCBP1	SHC binding and spindle associated 1 [Source:HGNC Symbol;Acc:HGNC:29547]
ENSG00000234511	0.00776137	-7.00947	6.67081e-34	1.65974e-32	yes	down	391.11	6.88	C5orf58	chromosome 5 open reading frame 58 [Source:HGNC Symbol;Acc:HGNC:37272]
ENSG00000145592	8.37328	3.06579	6.75511e-34	1.67918e-32	yes	up	85.978	605.763	RPL37	ribosomal protein L37 [Source:HGNC Symbol;Acc:HGNC:10347]
ENSG00000136878	0.0559004	-4.161	6.82786e-34	1.69572e-32	yes	down	56.79	4.21333	USP20	ubiquitin specific peptidase 20 [Source:HGNC Symbol;Acc:HGNC:12619]
ENSG00000099940	0.0735407	-3.76531	6.85422e-34	1.70072e-32	yes	down	143.578	4.22	SNAP29	synaptosome associated protein 29 [Source:HGNC Symbol;Acc:HGNC:11133]
ENSG00000124767	12.0977	3.59666	6.86235e-34	1.70119e-32	yes	up	52.042	631.117	GLO1	glyoxalase I [Source:HGNC Symbol;Acc:HGNC:4323]
ENSG00000180448	0.0244345	-5.35494	6.8971e-34	1.70825e-32	yes	down	157.854	4.56	ARHGAP45	Rho GTPase activating protein 45 [Source:HGNC Symbol;Acc:HGNC:17102]
ENSG00000176928	4655.15	12.1846	7.02183e-34	1.73757e-32	yes	up	0	12.18	GCNT4	glucosaminyl (N-acetyl) transferase 4 [Source:HGNC Symbol;Acc:HGNC:17973]
ENSG00000261371	0.0129908	-6.26637	7.13241e-34	1.76333e-32	yes	down	29.458	0.41	PECAM1	platelet and endothelial cell adhesion molecule 1 [Source:HGNC Symbol;Acc:HGNC:8823]
ENSG00000174844	0.0060235	-7.37518	7.35488e-34	1.81669e-32	yes	down	29.222	0.0533333	DNAH12	dynein axonemal heavy chain 12 [Source:HGNC Symbol;Acc:HGNC:2943]
ENSG00000258271	0.0013611	-9.52101	7.51829e-34	1.85537e-32	yes	down	414.776	0.47		RNA binding motif protein, X-linked (RBMX) pseudogene
ENSG00000085721	0.170546	-2.55177	8.07516e-34	1.991e-32	yes	down	164.668	23.0767	RRN3	RRN3 homolog, RNA polymerase I transcription factor [Source:HGNC Symbol;Acc:HGNC:30346]
ENSG00000115548	0.176506	-2.50221	8.5762e-34	2.11262e-32	yes	down	121.112	25.8067	KDM3A	lysine demethylase 3A [Source:HGNC Symbol;Acc:HGNC:20815]
ENSG00000129194	0.00949122	-6.71919	9.20596e-34	2.26571e-32	yes	down	134.52	1.52667	SOX15	SRY-box transcription factor 15 [Source:HGNC Symbol;Acc:HGNC:11196]
ENSG00000119638	15.8999	3.99094	9.21918e-34	2.26692e-32	yes	up	1.812	23.0867	NEK9	NIMA related kinase 9 [Source:HGNC Symbol;Acc:HGNC:18591]
ENSG00000215475	0.01136	-6.45989	1.01873e-33	2.50272e-32	yes	down	37.648	0.23	SIAH3	siah E3 ubiquitin protein ligase family member 3 [Source:HGNC Symbol;Acc:HGNC:30553]
ENSG00000163659	0.030905	-5.01602	1.07048e-33	2.62749e-32	yes	down	89.216	3.04	TIPARP	TCDD inducible poly(ADP-ribose) polymerase [Source:HGNC Symbol;Acc:HGNC:23696]
ENSG00000110074	33.6405	5.07213	1.16252e-33	2.84969e-32	yes	up	1.388	38.1867	FOXRED1	FAD dependent oxidoreductase domain containing 1 [Source:HGNC Symbol;Acc:HGNC:26927]
ENSG00000180398	17.4323	4.12369	1.16309e-33	2.84969e-32	yes	up	20.488	93.1733	MCFD2	multiple coagulation factor deficiency 2, ER cargo receptor complex subunit [Source:HGNC Symbol;Acc:HGNC:18451]
ENSG00000130147	9.7177	3.28061	1.16757e-33	2.8581e-32	yes	up	2.228	16.75	SH3BP4	SH3 domain binding protein 4 [Source:HGNC Symbol;Acc:HGNC:10826]
ENSG00000105401	11.8558	3.56752	1.18643e-33	2.90165e-32	yes	up	11.248	102.483	CDC37	cell division cycle 37, HSP90 cochaperone [Source:HGNC Symbol;Acc:HGNC:1735]
ENSG00000177885	18.8004	4.23269	1.21497e-33	2.96879e-32	yes	up	10.12	69.9367	GRB2	growth factor receptor bound protein 2 [Source:HGNC Symbol;Acc:HGNC:4566]
ENSG00000204710	0.000592768	-10.7202	1.26608e-33	3.09091e-32	yes	down	504.66	0.253333	SPDYC	speedy/RINGO cell cycle regulator family member C [Source:HGNC Symbol;Acc:HGNC:32681]
ENSG00000173597	55.0231	5.78197	1.28761e-33	3.14067e-32	yes	up	0.168	8.37667	SULT1B1	sulfotransferase family 1B member 1 [Source:HGNC Symbol;Acc:HGNC:17845]
ENSG00000272595	0.00804083	-6.95844	1.34683e-33	3.28218e-32	yes	down	56.816	0.396667	OR10AH1P	olfactory receptor family 10 subfamily AH member 1 pseudogene [Source:HGNC Symbol;Acc:HGNC:19647]
ENSG00000182578	0.00145377	-9.42599	1.35543e-33	3.30019e-32	yes	down	71.798	0.246667	CSF1R	colony stimulating factor 1 receptor [Source:HGNC Symbol;Acc:HGNC:2433]
ENSG00000053108	0.0327093	-4.93416	1.36572e-33	3.32228e-32	yes	down	49.498	0.75	FSTL4	follistatin like 4 [Source:HGNC Symbol;Acc:HGNC:21389]
ENSG00000112414	0.0462344	-4.43489	1.38211e-33	3.35916e-32	yes	down	33.036	1.09333	ADGRG6	adhesion G protein-coupled receptor G6 [Source:HGNC Symbol;Acc:HGNC:13841]
ENSG00000188811	0.131042	-2.9319	1.42847e-33	3.46875e-32	yes	down	55.732	7.67667	NHLRC3	NHL repeat containing 3 [Source:HGNC Symbol;Acc:HGNC:33751]
ENSG00000183801	0.00167141	-9.22472	1.48293e-33	3.59779e-32	yes	down	156.564	0.173333	OLFML1	olfactomedin like 1 [Source:HGNC Symbol;Acc:HGNC:24473]
ENSG00000181804	0.0279625	-5.16036	1.50117e-33	3.6388e-32	yes	down	32.548	0.763333	SLC9A9	solute carrier family 9 member A9 [Source:HGNC Symbol;Acc:HGNC:20653]
ENSG00000267605	45.0727	5.49418	1.63851e-33	3.96819e-32	yes	up	4.312	106.007		novel transcript, antisense to ZNF383
ENSG00000182308	0.014255	-6.13239	1.69939e-33	4.11199e-32	yes	down	22.344	0.27	DCAF4L1	DDB1 and CUL4 associated factor 4 like 1 [Source:HGNC Symbol;Acc:HGNC:27723]
ENSG00000134769	385.833	8.59183	1.89032e-33	4.56992e-32	yes	up	1.824	81.6767	DTNA	dystrobrevin alpha [Source:HGNC Symbol;Acc:HGNC:3057]
ENSG00000100889	4363.63	12.0913	1.91783e-33	4.63232e-32	yes	up	0	35.8733	PCK2	phosphoenolpyruvate carboxykinase 2, mitochondrial [Source:HGNC Symbol;Acc:HGNC:8725]
ENSG00000138079	0.00178325	-9.13127	1.9553e-33	4.71866e-32	yes	down	197.804	0.213333	SLC3A1	solute carrier family 3 member 1 [Source:HGNC Symbol;Acc:HGNC:11025]
ENSG00000175213	0.0591584	-4.07927	2.00257e-33	4.82846e-32	yes	down	32.568	1.78667	ZNF408	zinc finger protein 408 [Source:HGNC Symbol;Acc:HGNC:20041]
ENSG00000156273	0.0896157	-3.4801	2.19692e-33	5.29238e-32	yes	down	204.32	10.7333	BACH1	BTB domain and CNC homolog 1 [Source:HGNC Symbol;Acc:HGNC:935]
ENSG00000178796	0.000739653	-10.4009	2.43789e-33	5.86771e-32	yes	down	1004.69	0.15	RIIAD1	regulatory subunit of type II PKA R-subunit domain containing 1 [Source:HGNC Symbol;Acc:HGNC:26686]
ENSG00000171863	7.31787	2.87142	2.45784e-33	5.9105e-32	yes	up	210.098	1622.67	RPS7	ribosomal protein S7 [Source:HGNC Symbol;Acc:HGNC:10440]
ENSG00000155875	0.0014823	-9.39795	2.546e-33	6.11712e-32	yes	down	130.806	0.16	SAXO1	stabilizer of axonemal microtubules 1 [Source:HGNC Symbol;Acc:HGNC:28566]
ENSG00000224577	0.00860398	-6.86078	2.57081e-33	6.17129e-32	yes	down	54.58	0.74	LINC01117	long intergenic non-protein coding RNA 1117 [Source:HGNC Symbol;Acc:HGNC:49260]
ENSG00000283683	4.55189e-05	-14.4232	2.61741e-33	6.27765e-32	yes	down	1007.89	0	MYOCOS	myocilin opposite strand [Source:HGNC Symbol;Acc:HGNC:53429]
ENSG00000134323	3659.08	11.8373	2.63528e-33	6.31495e-32	yes	up	0	31.8067	MYCN	MYCN proto-oncogene, bHLH transcription factor [Source:HGNC Symbol;Acc:HGNC:7559]
ENSG00000100058	105.077	6.7153	2.65322e-33	6.35236e-32	yes	up	0.482	33.13	CRYBB2P1	crystallin beta B2 pseudogene 1 [Source:HGNC Symbol;Acc:HGNC:2399]
ENSG00000233251	59.1963	5.88744	2.71072e-33	6.48434e-32	yes	up	0.452	23.7667		novel transcript, antisense to CCDC85A
ENSG00000116459	7.07796	2.82333	2.75938e-33	6.59496e-32	yes	up	78.716	583.227	ATP5PB	ATP synthase peripheral stalk-membrane subunit b [Source:HGNC Symbol;Acc:HGNC:840]
ENSG00000287744	0.00658586	-7.24641	2.76256e-33	6.5968e-32	yes	down	44.694	0.426667		novel transcript
ENSG00000101367	4.16438	2.0581	2.80338e-33	6.68275e-32	yes	up	59.782	221.343	MAPRE1	microtubule associated protein RP/EB family member 1 [Source:HGNC Symbol;Acc:HGNC:6890]
ENSG00000131469	10.0941	3.33544	2.80346e-33	6.68275e-32	yes	up	135.452	1650.92	RPL27	ribosomal protein L27 [Source:HGNC Symbol;Acc:HGNC:10328]
ENSG00000033122	0.0365596	-4.77361	2.80796e-33	6.68765e-32	yes	down	10.822	0.66	LRRC7	leucine rich repeat containing 7 [Source:HGNC Symbol;Acc:HGNC:18531]
ENSG00000083093	0.18369	-2.44466	2.90215e-33	6.90595e-32	yes	down	81.544	19.6567	PALB2	partner and localizer of BRCA2 [Source:HGNC Symbol;Acc:HGNC:26144]
ENSG00000152669	0.0143338	-6.12444	3.0171e-33	7.17322e-32	yes	down	61.37	0.23	CCNO	cyclin O [Source:HGNC Symbol;Acc:HGNC:18576]
ENSG00000140859	0.0259917	-5.2658	3.12138e-33	7.41471e-32	yes	down	44.352	2.39	KIFC3	kinesin family member C3 [Source:HGNC Symbol;Acc:HGNC:6326]
ENSG00000119979	5.13576	2.36058	3.12557e-33	7.41821e-32	yes	up	20.134	80.2867	DENND10	DENN domain containing 10 [Source:HGNC Symbol;Acc:HGNC:31793]
ENSG00000151364	3306.28	11.691	3.21172e-33	7.61605e-32	yes	up	0	29.4933	KCTD14	potassium channel tetramerization domain containing 14 [Source:HGNC Symbol;Acc:HGNC:23295]
ENSG00000119866	867.803	9.76122	3.26768e-33	7.74202e-32	yes	up	0.05	20.46	BCL11A	BAF chromatin remodeling complex subunit BCL11A [Source:HGNC Symbol;Acc:HGNC:13221]
ENSG00000130023	0.0753793	-3.72969	3.31883e-33	7.85639e-32	yes	down	395.616	13.53	ERMARD	ER membrane associated RNA degradation [Source:HGNC Symbol;Acc:HGNC:21056]
ENSG00000124151	0.123489	-3.01755	3.3327e-33	7.88239e-32	yes	down	42.266	4.49667	NCOA3	nuclear receptor coactivator 3 [Source:HGNC Symbol;Acc:HGNC:7670]
ENSG00000218561	4.13326e-05	-14.5624	3.3924e-33	8.01663e-32	yes	down	1470.39	0		ribosomal protein L29 (RPL29) pseudogene
ENSG00000126261	11.1479	3.47869	3.42156e-33	8.07855e-32	yes	up	15.962	151.173	UBA2	ubiquitin like modifier activating enzyme 2 [Source:HGNC Symbol;Acc:HGNC:30661]
ENSG00000212719	0.10314	-3.27733	3.63207e-33	8.56816e-32	yes	down	24.736	2.75	LINC02693	long intergenic non-protein coding RNA 2693 [Source:HGNC Symbol;Acc:HGNC:27904]
ENSG00000143127	0.00535677	-7.54442	3.74953e-33	8.83763e-32	yes	down	75.418	0.423333	ITGA10	integrin subunit alpha 10 [Source:HGNC Symbol;Acc:HGNC:6135]
ENSG00000186314	0.091073	-3.45683	3.76609e-33	8.869e-32	yes	down	152.38	9.99333	PRELID2	PRELI domain containing 2 [Source:HGNC Symbol;Acc:HGNC:28306]
ENSG00000125944	9.16661	3.19639	3.88444e-33	9.13982e-32	yes	up	37.522	346.72	HNRNPR	heterogeneous nuclear ribonucleoprotein R [Source:HGNC Symbol;Acc:HGNC:5047]
ENSG00000136450	11.7719	3.55728	3.94014e-33	9.26289e-32	yes	up	6.944	43.4067	SRSF1	serine and arginine rich splicing factor 1 [Source:HGNC Symbol;Acc:HGNC:10780]
ENSG00000196262	6.78295	2.76191	3.98834e-33	9.36815e-32	yes	up	300.664	2166.83	PPIA	peptidylprolyl isomerase A [Source:HGNC Symbol;Acc:HGNC:9253]
ENSG00000173898	29.6328	4.88912	4.10564e-33	9.63536e-32	yes	up	0.168	13.7733	SPTBN2	spectrin beta, non-erythrocytic 2 [Source:HGNC Symbol;Acc:HGNC:11276]
ENSG00000129351	6.02834	2.59176	4.38183e-33	1.02747e-31	yes	up	41.488	168.79	ILF3	interleukin enhancer binding factor 3 [Source:HGNC Symbol;Acc:HGNC:6038]
ENSG00000285424	0.0147029	-6.08775	4.51011e-33	1.05664e-31	yes	down	104.658	1.32333		novel transcript
ENSG00000131238	7.61554	2.92895	5.08608e-33	1.19056e-31	yes	up	44.188	314.267	PPT1	palmitoyl-protein thioesterase 1 [Source:HGNC Symbol;Acc:HGNC:9325]
ENSG00000056050	0.157489	-2.66668	5.42829e-33	1.26958e-31	yes	down	704.184	106.747	HPF1	histone PARylation factor 1 [Source:HGNC Symbol;Acc:HGNC:26051]
ENSG00000144550	0.0365813	-4.77275	5.4785e-33	1.28022e-31	yes	down	210.02	3.86667	CPNE9	copine family member 9 [Source:HGNC Symbol;Acc:HGNC:24336]
ENSG00000122584	0.00194816	-9.00367	5.51885e-33	1.28855e-31	yes	down	129.544	0.27	NXPH1	neurexophilin 1 [Source:HGNC Symbol;Acc:HGNC:20693]
ENSG00000185973	4053.14	11.9848	5.53762e-33	1.29183e-31	yes	up	0	41.5367	TMLHE	trimethyllysine hydroxylase, epsilon [Source:HGNC Symbol;Acc:HGNC:18308]
ENSG00000153157	0.041608	-4.58699	5.66738e-33	1.32097e-31	yes	down	61.144	3.46667	SYCP2L	synaptonemal complex protein 2 like [Source:HGNC Symbol;Acc:HGNC:21537]
ENSG00000074590	3642.53	11.8307	5.74554e-33	1.33804e-31	yes	up	0	8.46	NUAK1	NUAK family kinase 1 [Source:HGNC Symbol;Acc:HGNC:14311]
ENSG00000111530	6.2928	2.6537	5.84491e-33	1.36002e-31	yes	up	11.98	70.1133	CAND1	cullin associated and neddylation dissociated 1 [Source:HGNC Symbol;Acc:HGNC:30688]
ENSG00000106052	0.247461	-2.01473	6.04513e-33	1.40541e-31	yes	down	788.784	154.567	TAX1BP1	Tax1 binding protein 1 [Source:HGNC Symbol;Acc:HGNC:11575]
ENSG00000038382	0.133978	-2.89993	6.07518e-33	1.4112e-31	yes	down	104.116	10.8567	TRIO	trio Rho guanine nucleotide exchange factor [Source:HGNC Symbol;Acc:HGNC:12303]
ENSG00000147027	4037.84	11.9794	6.27117e-33	1.45549e-31	yes	up	0	13.72	TMEM47	transmembrane protein 47 [Source:HGNC Symbol;Acc:HGNC:18515]
ENSG00000187569	4.69937e-05	-14.3772	6.27851e-33	1.45595e-31	yes	down	2396.81	0.0933333	DPPA3	developmental pluripotency associated 3 [Source:HGNC Symbol;Acc:HGNC:19199]
ENSG00000077616	0.0641643	-3.96208	6.61974e-33	1.53378e-31	yes	down	37.17	2.52667	NAALAD2	N-acetylated alpha-linked acidic dipeptidase 2 [Source:HGNC Symbol;Acc:HGNC:14526]
ENSG00000139433	29.4681	4.88108	6.64334e-33	1.53794e-31	yes	up	4.278	111.213	GLTP	glycolipid transfer protein [Source:HGNC Symbol;Acc:HGNC:24867]
ENSG00000168890	0.112867	-3.1473	6.69054e-33	1.54756e-31	yes	down	60.43	11.09	TMEM150A	transmembrane protein 150A [Source:HGNC Symbol;Acc:HGNC:24677]
ENSG00000189067	5.71904	2.51577	6.80001e-33	1.57155e-31	yes	up	18.068	70.6333	LITAF	lipopolysaccharide induced TNF factor [Source:HGNC Symbol;Acc:HGNC:16841]
ENSG00000173275	0.121009	-3.04681	7.06935e-33	1.63241e-31	yes	down	38.044	4.27333	ZNF449	zinc finger protein 449 [Source:HGNC Symbol;Acc:HGNC:21039]
ENSG00000004487	4.86718	2.28309	7.40485e-33	1.70844e-31	yes	up	36.876	179.853	KDM1A	lysine demethylase 1A [Source:HGNC Symbol;Acc:HGNC:29079]
ENSG00000147526	0.122107	-3.03378	7.88118e-33	1.8168e-31	yes	down	39.702	30.3567	TACC1	transforming acidic coiled-coil containing protein 1 [Source:HGNC Symbol;Acc:HGNC:11522]
ENSG00000166004	0.0891874	-3.48702	8.02425e-33	1.84822e-31	yes	down	51.556	6.54	CEP295	centrosomal protein 295 [Source:HGNC Symbol;Acc:HGNC:29366]
ENSG00000197043	19.7176	4.30142	8.21729e-33	1.89108e-31	yes	up	4.396	75.4267	ANXA6	annexin A6 [Source:HGNC Symbol;Acc:HGNC:544]
ENSG00000114790	0.149691	-2.73994	8.42241e-33	1.93666e-31	yes	down	32.008	5.85	ARHGEF26	Rho guanine nucleotide exchange factor 26 [Source:HGNC Symbol;Acc:HGNC:24490]
ENSG00000092201	6.29256	2.65365	8.50511e-33	1.95403e-31	yes	up	42.506	240.8	SUPT16H	SPT16 homolog, facilitates chromatin remodeling subunit [Source:HGNC Symbol;Acc:HGNC:11465]
ENSG00000187790	0.0952843	-3.39162	9.03281e-33	2.07352e-31	yes	down	78.156	10.12	FANCM	FA complementation group M [Source:HGNC Symbol;Acc:HGNC:23168]
ENSG00000164756	0.0083769	-6.89937	9.04878e-33	2.07544e-31	yes	down	38.216	0.293333	SLC30A8	solute carrier family 30 member 8 [Source:HGNC Symbol;Acc:HGNC:20303]
ENSG00000183853	3300.23	11.6884	9.28971e-33	2.12891e-31	yes	up	0	6.34667	KIRREL1	kirre like nephrin family adhesion molecule 1 [Source:HGNC Symbol;Acc:HGNC:15734]
ENSG00000112514	8.17268	3.03081	9.41526e-33	2.15587e-31	yes	up	38.806	328.403	CUTA	cutA divalent cation tolerance homolog [Source:HGNC Symbol;Acc:HGNC:21101]
ENSG00000138640	0.0405593	-4.62382	9.7355e-33	2.22733e-31	yes	down	728.182	25.2433	FAM13A	family with sequence similarity 13 member A [Source:HGNC Symbol;Acc:HGNC:19367]
ENSG00000146242	49.3393	5.62467	1.01894e-32	2.32922e-31	yes	up	0.292	12.8633	TPBG	trophoblast glycoprotein [Source:HGNC Symbol;Acc:HGNC:12004]
ENSG00000142405	0.0278189	-5.16779	1.03047e-32	2.35361e-31	yes	down	39.338	0.61	NLRP12	NLR family pyrin domain containing 12 [Source:HGNC Symbol;Acc:HGNC:22938]
ENSG00000134532	0.0317579	-4.97674	1.03573e-32	2.36364e-31	yes	down	65.278	1.76667	SOX5	SRY-box transcription factor 5 [Source:HGNC Symbol;Acc:HGNC:11201]
ENSG00000078618	8.30948	3.05476	1.04095e-32	2.37357e-31	yes	up	14.086	104.217	NRDC	nardilysin convertase [Source:HGNC Symbol;Acc:HGNC:7995]
ENSG00000156983	0.148737	-2.74916	1.0755e-32	2.45031e-31	yes	down	39.114	6.47667	BRPF1	bromodomain and PHD finger containing 1 [Source:HGNC Symbol;Acc:HGNC:14255]
ENSG00000099954	17.9558	4.16638	1.19303e-32	2.71581e-31	yes	up	2.612	31.5067	CECR2	CECR2 histone acetyl-lysine reader [Source:HGNC Symbol;Acc:HGNC:1840]
ENSG00000161021	44.7504	5.48383	1.19824e-32	2.72539e-31	yes	up	0.42	15.2067	MAML1	mastermind like transcriptional coactivator 1 [Source:HGNC Symbol;Acc:HGNC:13632]
ENSG00000168028	8.18426	3.03285	1.24584e-32	2.83131e-31	yes	up	157.95	1267.88	RPSA	ribosomal protein SA [Source:HGNC Symbol;Acc:HGNC:6502]
ENSG00000080815	0.228402	-2.13035	1.24735e-32	2.83239e-31	yes	down	178.324	33.0433	PSEN1	presenilin 1 [Source:HGNC Symbol;Acc:HGNC:9508]
ENSG00000170927	0.0992568	-3.33269	1.28038e-32	2.90496e-31	yes	down	18.1	0.896667	PKHD1	PKHD1 ciliary IPT domain containing fibrocystin/polyductin [Source:HGNC Symbol;Acc:HGNC:9016]
ENSG00000244198	148.961	7.21879	1.29234e-32	2.92966e-31	yes	up	0.392	14.27	ARHGEF35-AS1	ARHGEF35 antisense RNA 1 [Source:HGNC Symbol;Acc:HGNC:41292]
ENSG00000154001	6.03693	2.59382	1.38029e-32	3.12645e-31	yes	up	7.956	33.0567	PPP2R5E	protein phosphatase 2 regulatory subunit B'epsilon [Source:HGNC Symbol;Acc:HGNC:9313]
ENSG00000122824	688.216	9.42672	1.42921e-32	3.23457e-31	yes	up	0.044	28.7833	NUDT10	nudix hydrolase 10 [Source:HGNC Symbol;Acc:HGNC:17621]
ENSG00000244694	1240.22	10.2764	1.43839e-32	3.25265e-31	yes	up	0.02	23.7967	PTCHD4	patched domain containing 4 [Source:HGNC Symbol;Acc:HGNC:21345]
ENSG00000183337	2896.35	11.5	1.5155e-32	3.42417e-31	yes	up	0.002	17.6067	BCOR	BCL6 corepressor [Source:HGNC Symbol;Acc:HGNC:20893]
ENSG00000187323	0.0063926	-7.28938	1.60641e-32	3.62657e-31	yes	down	52.082	0.133333	DCC	DCC netrin 1 receptor [Source:HGNC Symbol;Acc:HGNC:2701]
ENSG00000106086	18.5888	4.21636	1.61627e-32	3.64583e-31	yes	up	2.29	15.99	PLEKHA8	pleckstrin homology domain containing A8 [Source:HGNC Symbol;Acc:HGNC:30037]
ENSG00000128739	23.6855	4.56593	1.62819e-32	3.66969e-31	yes	up	72.002	1574.35	SNRPN	small nuclear ribonucleoprotein polypeptide N [Source:HGNC Symbol;Acc:HGNC:11164]
ENSG00000224074	0.0053899	-7.53553	1.69388e-32	3.81459e-31	yes	down	17.79	0.14	LINC00691	long intergenic non-protein coding RNA 691 [Source:HGNC Symbol;Acc:HGNC:44514]
ENSG00000172349	0.0192061	-5.70229	1.697e-32	3.81847e-31	yes	down	32.096	0.653333	IL16	interleukin 16 [Source:HGNC Symbol;Acc:HGNC:5980]
ENSG00000168268	111.311	6.79846	1.72028e-32	3.86765e-31	yes	up	1.32	128.617	NT5DC2	5'-nucleotidase domain containing 2 [Source:HGNC Symbol;Acc:HGNC:25717]
ENSG00000048471	0.0912792	-3.45357	1.73455e-32	3.89653e-31	yes	down	60.95	1.56	SNX29	sorting nexin 29 [Source:HGNC Symbol;Acc:HGNC:30542]
ENSG00000085491	2237.25	11.1275	1.83071e-32	4.10916e-31	yes	up	0.016	29.9233	SLC25A24	solute carrier family 25 member 24 [Source:HGNC Symbol;Acc:HGNC:20662]
ENSG00000187546	0.00904634	-6.78845	1.92184e-32	4.31017e-31	yes	down	57.092	0.22	AGMO	alkylglycerol monooxygenase [Source:HGNC Symbol;Acc:HGNC:33784]
ENSG00000207394	0.00560037	-7.48026	2.05628e-32	4.60788e-31	yes	down	26.296	0.123333	RNU6-1060P	RNA, U6 small nuclear 1060, pseudogene [Source:HGNC Symbol;Acc:HGNC:48023]
ENSG00000167634	0.00558902	-7.48319	2.08129e-32	4.66011e-31	yes	down	161.208	0.806667	NLRP7	NLR family pyrin domain containing 7 [Source:HGNC Symbol;Acc:HGNC:22947]
ENSG00000260834	28.317	4.8236	2.08858e-32	4.67261e-31	yes	up	6.956	141.797		novel transcript
ENSG00000083799	0.118782	-3.07361	2.11697e-32	4.73223e-31	yes	down	54.734	3.73333	CYLD	CYLD lysine 63 deubiquitinase [Source:HGNC Symbol;Acc:HGNC:2584]
ENSG00000109685	0.220919	-2.17841	2.39752e-32	5.35497e-31	yes	down	135.622	21.86	NSD2	nuclear receptor binding SET domain protein 2 [Source:HGNC Symbol;Acc:HGNC:12766]
ENSG00000138759	257.914	8.01075	2.45202e-32	5.47223e-31	yes	up	0.136	7.53333	FRAS1	Fraser extracellular matrix complex subunit 1 [Source:HGNC Symbol;Acc:HGNC:19185]
ENSG00000196739	428.747	8.74398	2.54275e-32	5.67008e-31	yes	up	0.048	10.8033	COL27A1	collagen type XXVII alpha 1 chain [Source:HGNC Symbol;Acc:HGNC:22986]
ENSG00000101347	0.0822251	-3.60428	2.57528e-32	5.73794e-31	yes	down	107.592	8.32333	SAMHD1	SAM and HD domain containing deoxynucleoside triphosphate triphosphohydrolase 1 [Source:HGNC Symbol;Acc:HGNC:15925]
ENSG00000179399	0.00903317	-6.79055	2.59958e-32	5.78735e-31	yes	down	34.536	0.326667	GPC5	glypican 5 [Source:HGNC Symbol;Acc:HGNC:4453]
ENSG00000119707	4.60276	2.2025	2.60943e-32	5.80292e-31	yes	up	29.612	121.623	RBM25	RNA binding motif protein 25 [Source:HGNC Symbol;Acc:HGNC:23244]
ENSG00000115896	0.00166487	-9.23037	2.61089e-32	5.80292e-31	yes	down	53.878	0.16	PLCL1	phospholipase C like 1 (inactive) [Source:HGNC Symbol;Acc:HGNC:9063]
ENSG00000087365	4.28064	2.09783	2.61295e-32	5.80292e-31	yes	up	55.158	195.33	SF3B2	splicing factor 3b subunit 2 [Source:HGNC Symbol;Acc:HGNC:10769]
ENSG00000112739	9.89918	3.30731	2.67099e-32	5.92698e-31	yes	up	2.916	27.3	PRPF4B	pre-mRNA processing factor 4B [Source:HGNC Symbol;Acc:HGNC:17346]
ENSG00000203908	4.93834e-05	-14.3056	2.73002e-32	6.05306e-31	yes	down	1286.57	0	KHDC3L	KH domain containing 3 like, subcortical maternal complex member [Source:HGNC Symbol;Acc:HGNC:33699]
ENSG00000197061	2812.81	11.4578	2.8566e-32	6.32857e-31	yes	up	0.148	525.157	H4C3	H4 clustered histone 3 [Source:HGNC Symbol;Acc:HGNC:4787]
ENSG00000088882	3598.45	11.8132	2.88167e-32	6.37893e-31	yes	up	0	21.68	CPXM1	carboxypeptidase X, M14 family member 1 [Source:HGNC Symbol;Acc:HGNC:15771]
ENSG00000081154	6.7472	2.75429	2.90433e-32	6.42388e-31	yes	up	51.356	376.743	PCNP	PEST proteolytic signal containing nuclear protein [Source:HGNC Symbol;Acc:HGNC:30023]
ENSG00000151287	0.164964	-2.59978	2.92147e-32	6.45657e-31	yes	down	517.202	77.7567	TEX30	testis expressed 30 [Source:HGNC Symbol;Acc:HGNC:25188]
ENSG00000165623	0.0117477	-6.41148	2.94946e-32	6.51314e-31	yes	down	185.546	1.62	UCMA	upper zone of growth plate and cartilage matrix associated [Source:HGNC Symbol;Acc:HGNC:25205]
ENSG00000163803	0.00597961	-7.38573	3.04106e-32	6.71001e-31	yes	down	50.664	0.22	PLB1	phospholipase B1 [Source:HGNC Symbol;Acc:HGNC:30041]
ENSG00000230131	0.0173089	-5.85234	3.05183e-32	6.72833e-31	yes	down	39.152	0.74	LINC02641	long intergenic non-protein coding RNA 2641 [Source:HGNC Symbol;Acc:HGNC:54125]
ENSG00000110092	400.742	8.64653	3.2441e-32	7.14644e-31	yes	up	0.094	16.7767	CCND1	cyclin D1 [Source:HGNC Symbol;Acc:HGNC:1582]
ENSG00000134852	0.10407	-3.26437	3.33005e-32	7.32986e-31	yes	down	128.618	5.71333	CLOCK	clock circadian regulator [Source:HGNC Symbol;Acc:HGNC:2082]
ENSG00000267797	0.0060072	-7.37909	3.39366e-32	7.46386e-31	yes	down	59.102	0.2	NRBF2P1	nuclear receptor binding factor 2 pseudogene 1 [Source:HGNC Symbol;Acc:HGNC:44604]
ENSG00000224746	0.00339481	-8.20245	3.46347e-32	7.61127e-31	yes	down	84.37	0.2		novel transcript, antisense to MTPN
ENSG00000115446	5.90254	2.56134	3.72974e-32	8.18983e-31	yes	up	20.836	118.6	UNC50	unc-50 inner nuclear membrane RNA binding protein [Source:HGNC Symbol;Acc:HGNC:16046]
ENSG00000173875	6.61377	2.72547	3.73642e-32	8.1979e-31	yes	up	3.658	14.0933	ZNF791	zinc finger protein 791 [Source:HGNC Symbol;Acc:HGNC:26895]
ENSG00000189403	4.04502	2.01615	3.78195e-32	8.29112e-31	yes	up	746.234	2263.06	HMGB1	high mobility group box 1 [Source:HGNC Symbol;Acc:HGNC:4983]
ENSG00000184515	3315.84	11.6952	3.89126e-32	8.52392e-31	yes	up	0	81.2567	BEX5	brain expressed X-linked 5 [Source:HGNC Symbol;Acc:HGNC:27990]
ENSG00000175073	0.118383	-3.07847	3.99027e-32	8.73378e-31	yes	down	27.41	2.83667	VCPIP1	valosin containing protein interacting protein 1 [Source:HGNC Symbol;Acc:HGNC:30897]
ENSG00000091262	0.00675576	-7.20967	4.01151e-32	8.77326e-31	yes	down	91.302	0.99	ABCC6	ATP binding cassette subfamily C member 6 [Source:HGNC Symbol;Acc:HGNC:57]
ENSG00000073282	0.00688659	-7.18199	4.02498e-32	8.79566e-31	yes	down	32.584	26.8833	TP63	tumor protein p63 [Source:HGNC Symbol;Acc:HGNC:15979]
ENSG00000074201	8.7339	3.12663	4.15244e-32	9.06695e-31	yes	up	34.986	284.217	CLNS1A	chloride nucleotide-sensitive channel 1A [Source:HGNC Symbol;Acc:HGNC:2080]
ENSG00000253619	0.00340857	-8.19662	4.32388e-32	9.43374e-31	yes	down	92.25	0.483333		novel transcript
ENSG00000159479	0.181862	-2.45908	4.46902e-32	9.7426e-31	yes	down	150.672	33.0067	MED8	mediator complex subunit 8 [Source:HGNC Symbol;Acc:HGNC:19971]
ENSG00000197959	0.0811011	-3.62413	4.49686e-32	9.79546e-31	yes	down	28.786	1.58333	DNM3	dynamin 3 [Source:HGNC Symbol;Acc:HGNC:29125]
ENSG00000197077	0.068775	-3.86197	4.54487e-32	9.89217e-31	yes	down	68.24	2.26	KIAA1671	KIAA1671 [Source:HGNC Symbol;Acc:HGNC:29345]
ENSG00000146409	3562.23	11.7986	4.62941e-32	1.00681e-30	yes	up	0	20.97	SLC18B1	solute carrier family 18 member B1 [Source:HGNC Symbol;Acc:HGNC:21573]
ENSG00000151962	0.00204581	-8.93311	4.69882e-32	1.02109e-30	yes	down	117.386	0.103333	RBM46	RNA binding motif protein 46 [Source:HGNC Symbol;Acc:HGNC:28401]
ENSG00000258232	0.0750549	-3.73591	4.88548e-32	1.06081e-30	yes	down	1898.47	145.173		novel transcript, antisense to TUBA1C
ENSG00000137818	5.36617	2.42389	4.92248e-32	1.068e-30	yes	up	167.694	812.437	RPLP1	ribosomal protein lateral stalk subunit P1 [Source:HGNC Symbol;Acc:HGNC:10372]
ENSG00000134755	3846.26	11.9092	4.94483e-32	1.07199e-30	yes	up	0.002	15.61	DSC2	desmocollin 2 [Source:HGNC Symbol;Acc:HGNC:3036]
ENSG00000170631	0.0786054	-3.66923	4.9816e-32	1.07911e-30	yes	down	100.068	7.07	ZNF16	zinc finger protein 16 [Source:HGNC Symbol;Acc:HGNC:12947]
ENSG00000134318	41.6234	5.37932	5.0451e-32	1.092e-30	yes	up	0.624	12.14	ROCK2	Rho associated coiled-coil containing protein kinase 2 [Source:HGNC Symbol;Acc:HGNC:10252]
ENSG00000138698	5.47176	2.45201	5.1803e-32	1.12037e-30	yes	up	22.286	33.2867	RAP1GDS1	Rap1 GTPase-GDP dissociation stimulator 1 [Source:HGNC Symbol;Acc:HGNC:9859]
ENSG00000137807	0.220094	-2.18381	5.63684e-32	1.21815e-30	yes	down	210.25	43.9367	KIF23	kinesin family member 23 [Source:HGNC Symbol;Acc:HGNC:6392]
ENSG00000108528	7.1376	2.83544	6.18268e-32	1.33505e-30	yes	up	9.046	65.0567	SLC25A11	solute carrier family 25 member 11 [Source:HGNC Symbol;Acc:HGNC:10981]
ENSG00000258871	0.00468498	-7.73774	6.71135e-32	1.44806e-30	yes	down	50.056	0.176667		novel transcript
ENSG00000108039	8.78749	3.13545	7.3966e-32	1.59465e-30	yes	up	6.988	50.6933	XPNPEP1	X-prolyl aminopeptidase 1 [Source:HGNC Symbol;Acc:HGNC:12822]
ENSG00000214944	0.0256534	-5.28471	7.47249e-32	1.60974e-30	yes	down	19.2	1.18667	ARHGEF28	Rho guanine nucleotide exchange factor 28 [Source:HGNC Symbol;Acc:HGNC:30322]
ENSG00000138685	4003.32	11.967	8.36445e-32	1.80047e-30	yes	up	0	15.23	FGF2	fibroblast growth factor 2 [Source:HGNC Symbol;Acc:HGNC:3676]
ENSG00000227028	0.015919	-5.97311	8.50432e-32	1.82913e-30	yes	down	51.03	1.16333	SLC8A1-AS1	SLC8A1 antisense RNA 1 [Source:HGNC Symbol;Acc:HGNC:44102]
ENSG00000211891	0.000189585	-12.3649	8.51905e-32	1.83086e-30	yes	down	748.798	0.106667	IGHE	immunoglobulin heavy constant epsilon [Source:HGNC Symbol;Acc:HGNC:5522]
ENSG00000205622	0.00505463	-7.62818	9.37693e-32	2.01364e-30	yes	down	128.164	0.25		novel transcript
ENSG00000166016	0.0936257	-3.41695	1.0001e-31	2.14596e-30	yes	down	45.672	3.32	ABTB2	ankyrin repeat and BTB domain containing 2 [Source:HGNC Symbol;Acc:HGNC:23842]
ENSG00000120690	0.16514	-2.59824	1.08696e-31	2.33052e-30	yes	down	47.776	6.18	ELF1	E74 like ETS transcription factor 1 [Source:HGNC Symbol;Acc:HGNC:3316]
ENSG00000254726	10.9722	3.45578	1.09604e-31	2.34813e-30	yes	up	1.334	12.6067	MEX3A	mex-3 RNA binding family member A [Source:HGNC Symbol;Acc:HGNC:33482]
ENSG00000197943	0.0961217	-3.37899	1.10489e-31	2.36525e-30	yes	down	25.922	2.51333	PLCG2	phospholipase C gamma 2 [Source:HGNC Symbol;Acc:HGNC:9066]
ENSG00000144366	2428.46	11.2458	1.1392e-31	2.43679e-30	yes	up	0.042	65.5567	GULP1	GULP PTB domain containing engulfment adaptor 1 [Source:HGNC Symbol;Acc:HGNC:18649]
ENSG00000157045	0.146952	-2.76658	1.16071e-31	2.48084e-30	yes	down	133.826	22.41	NTAN1	N-terminal asparagine amidase [Source:HGNC Symbol;Acc:HGNC:29909]
ENSG00000256269	17.1006	4.09597	1.17895e-31	2.51786e-30	yes	up	6.21	93.48	HMBS	hydroxymethylbilane synthase [Source:HGNC Symbol;Acc:HGNC:4982]
ENSG00000172059	0.0752525	-3.73212	1.36196e-31	2.90644e-30	yes	down	60.616	4.15	KLF11	Kruppel like factor 11 [Source:HGNC Symbol;Acc:HGNC:11811]
ENSG00000136153	0.0734005	-3.76807	1.37257e-31	2.9268e-30	yes	down	113.66	5.66333	LMO7	LIM domain 7 [Source:HGNC Symbol;Acc:HGNC:6646]
ENSG00000255717	45.2891	5.50109	1.52268e-31	3.24435e-30	yes	up	2.71	101.503	SNHG1	small nucleolar RNA host gene 1 [Source:HGNC Symbol;Acc:HGNC:32688]
ENSG00000167721	5.00936	2.32463	1.62958e-31	3.4694e-30	yes	up	13.734	58.8367	TSR1	TSR1 ribosome maturation factor [Source:HGNC Symbol;Acc:HGNC:25542]
ENSG00000135617	0.0193406	-5.69223	1.64486e-31	3.49921e-30	yes	down	93.946	1.71333	PRADC1	protease associated domain containing 1 [Source:HGNC Symbol;Acc:HGNC:16047]
ENSG00000060709	0.0257268	-5.28058	1.67605e-31	3.56277e-30	yes	down	58.014	0.92	RIMBP2	RIMS binding protein 2 [Source:HGNC Symbol;Acc:HGNC:30339]
ENSG00000138735	128.516	7.0058	1.78257e-31	3.78627e-30	yes	up	0.48	10.66	PDE5A	phosphodiesterase 5A [Source:HGNC Symbol;Acc:HGNC:8784]
ENSG00000163026	0.154759	-2.6919	1.80323e-31	3.82716e-30	yes	down	116.44	13.3667	WDCP	WD repeat and coiled coil containing [Source:HGNC Symbol;Acc:HGNC:26157]
ENSG00000079112	0.000851157	-10.1983	1.90381e-31	4.0375e-30	yes	down	106.622	0.07	CDH17	cadherin 17 [Source:HGNC Symbol;Acc:HGNC:1756]
ENSG00000106571	5484.83	12.4212	1.90596e-31	4.03893e-30	yes	up	0	11.17	GLI3	GLI family zinc finger 3 [Source:HGNC Symbol;Acc:HGNC:4319]
ENSG00000166888	473.597	8.88752	1.98093e-31	4.19452e-30	yes	up	0.066	12.68	STAT6	signal transducer and activator of transcription 6 [Source:HGNC Symbol;Acc:HGNC:11368]
ENSG00000007174	0.0192528	-5.69879	2.00304e-31	4.23806e-30	yes	down	94.796	2.31	DNAH9	dynein axonemal heavy chain 9 [Source:HGNC Symbol;Acc:HGNC:2953]
ENSG00000086717	0.00860986	-6.85979	2.00604e-31	4.24113e-30	yes	down	33.09	0.236667	PPEF1	protein phosphatase with EF-hand domain 1 [Source:HGNC Symbol;Acc:HGNC:9243]
ENSG00000269416	16.5536	4.04907	2.05417e-31	4.33951e-30	yes	up	3.244	22.4433	LINC01224	long intergenic non-protein coding RNA 1224 [Source:HGNC Symbol;Acc:HGNC:49676]
ENSG00000168002	7.42042	2.8915	2.06928e-31	4.36806e-30	yes	up	57.178	421.423	POLR2G	RNA polymerase II subunit G [Source:HGNC Symbol;Acc:HGNC:9194]
ENSG00000153187	5.12497	2.35754	2.15471e-31	4.54488e-30	yes	up	68.314	312.473	HNRNPU	heterogeneous nuclear ribonucleoprotein U [Source:HGNC Symbol;Acc:HGNC:5048]
ENSG00000205176	557.584	9.12305	2.16111e-31	4.55486e-30	yes	up	0.01	7.65667	REXO1L1P	REXO1 like 1, pseudogene [Source:HGNC Symbol;Acc:HGNC:24660]
ENSG00000258526	0.0401624	-4.63801	2.3044e-31	4.8531e-30	yes	down	103.154	3.94		novel transcript
ENSG00000001626	0.0170208	-5.87656	2.45204e-31	5.16005e-30	yes	down	108.558	0.723333	CFTR	CF transmembrane conductance regulator [Source:HGNC Symbol;Acc:HGNC:1884]
ENSG00000122779	12.7295	3.67011	2.49573e-31	5.24795e-30	yes	up	3.02	47.6967	TRIM24	tripartite motif containing 24 [Source:HGNC Symbol;Acc:HGNC:11812]
ENSG00000225439	26.4977	4.7278	2.52379e-31	5.30287e-30	yes	up	0.642	14.3933	BOLA3-AS1	BOLA3 divergent transcript [Source:HGNC Symbol;Acc:HGNC:42922]
ENSG00000166046	0.0382843	-4.7071	2.55323e-31	5.36061e-30	yes	down	40.394	1.53	TCP11L2	t-complex 11 like 2 [Source:HGNC Symbol;Acc:HGNC:28627]
ENSG00000196968	22.542	4.49454	2.61673e-31	5.48971e-30	yes	up	0.844	17.2	FUT11	fucosyltransferase 11 [Source:HGNC Symbol;Acc:HGNC:19233]
ENSG00000187605	0.136616	-2.87181	2.6898e-31	5.63867e-30	yes	down	21.948	8.70333	TET3	tet methylcytosine dioxygenase 3 [Source:HGNC Symbol;Acc:HGNC:28313]
ENSG00000134258	0.00626353	-7.31881	2.71135e-31	5.67948e-30	yes	down	55.668	0.39	VTCN1	V-set domain containing T cell activation inhibitor 1 [Source:HGNC Symbol;Acc:HGNC:28873]
ENSG00000100979	2842.68	11.473	2.75351e-31	5.76336e-30	yes	up	0.024	59.34	PLTP	phospholipid transfer protein [Source:HGNC Symbol;Acc:HGNC:9093]
ENSG00000142627	231.58	7.85537	2.7619e-31	5.7765e-30	yes	up	0.062	12.9967	EPHA2	EPH receptor A2 [Source:HGNC Symbol;Acc:HGNC:3386]
ENSG00000127989	24.0768	4.58957	3.11421e-31	6.50838e-30	yes	up	4.68	60.1733	MTERF1	mitochondrial transcription termination factor 1 [Source:HGNC Symbol;Acc:HGNC:21463]
ENSG00000232956	14.5064	3.85862	3.13183e-31	6.54018e-30	yes	up	9.27	101.457	SNHG15	small nucleolar RNA host gene 15 [Source:HGNC Symbol;Acc:HGNC:27797]
ENSG00000103064	36.1607	5.17635	3.21227e-31	6.70304e-30	yes	up	0.792	15.0833	SLC7A6	solute carrier family 7 member 6 [Source:HGNC Symbol;Acc:HGNC:11064]
ENSG00000078487	0.00897026	-6.80063	3.35591e-31	6.99741e-30	yes	down	44.15	0.81	ZCWPW1	zinc finger CW-type and PWWP domain containing 1 [Source:HGNC Symbol;Acc:HGNC:23486]
ENSG00000112619	0.0077042	-7.02014	3.56057e-31	7.41848e-30	yes	down	94.182	0.426667	PRPH2	peripherin 2 [Source:HGNC Symbol;Acc:HGNC:9942]
ENSG00000196569	0.0807217	-3.6309	3.64304e-31	7.58452e-30	yes	down	7.202	0.976667	LAMA2	laminin subunit alpha 2 [Source:HGNC Symbol;Acc:HGNC:6482]
ENSG00000228613	0.0191205	-5.70873	3.81858e-31	7.94393e-30	yes	down	52.836	1.12667		novel transcript
ENSG00000215908	99.4937	6.63653	3.85698e-31	8.01771e-30	yes	up	0.51	28.7933	CROCCP2	CROCC pseudogene 2 [Source:HGNC Symbol;Acc:HGNC:28170]
ENSG00000197085	0.0053277	-7.55227	3.9842e-31	8.27586e-30	yes	down	34.626	0.113333	NPSR1-AS1	NPSR1 antisense RNA 1 [Source:HGNC Symbol;Acc:HGNC:22128]
ENSG00000237720	0.0165634	-5.91586	4.10075e-31	8.51147e-30	yes	down	23.826	0.96		novel transcript
ENSG00000114738	143.954	7.16946	4.12762e-31	8.56073e-30	yes	up	0.288	17.1167	MAPKAPK3	MAPK activated protein kinase 3 [Source:HGNC Symbol;Acc:HGNC:6888]
ENSG00000197647	0.0469565	-4.41253	4.42869e-31	9.17818e-30	yes	down	51.776	2.09	ZNF433	zinc finger protein 433 [Source:HGNC Symbol;Acc:HGNC:20811]
ENSG00000234899	0.0251155	-5.31528	4.48829e-31	9.29464e-30	yes	down	30.952	0.413333	SOX9-AS1	SOX9 antisense RNA 1 [Source:HGNC Symbol;Acc:HGNC:49321]
ENSG00000256340	0.00203786	-8.93873	4.70263e-31	9.73113e-30	yes	down	126.616	0.346667	ABCC6P1	ATP binding cassette subfamily C member 6 pseudogene 1 [Source:HGNC Symbol;Acc:HGNC:33352]
ENSG00000109686	17.2966	4.11242	4.89462e-31	1.01207e-29	yes	up	1.866	22.2133	SH3D19	SH3 domain containing 19 [Source:HGNC Symbol;Acc:HGNC:30418]
ENSG00000017483	3154.17	11.623	5.10933e-31	1.05567e-29	yes	up	0	31.1333	SLC38A5	solute carrier family 38 member 5 [Source:HGNC Symbol;Acc:HGNC:18070]
ENSG00000164815	0.138897	-2.84792	5.33435e-31	1.10133e-29	yes	down	294.706	37.5067	ORC5	origin recognition complex subunit 5 [Source:HGNC Symbol;Acc:HGNC:8491]
ENSG00000184613	3295.03	11.6861	5.34755e-31	1.10322e-29	yes	up	0.01	31.1067	NELL2	neural EGFL like 2 [Source:HGNC Symbol;Acc:HGNC:7751]
ENSG00000170236	0.0036829	-8.08494	5.35199e-31	1.1033e-29	yes	down	257.914	0.33	USP50	ubiquitin specific peptidase 50 [Source:HGNC Symbol;Acc:HGNC:20079]
ENSG00000236345	0.0140349	-6.15483	5.47091e-31	1.12697e-29	yes	down	43.294	0.643333	SCAT8	S-phase cancer associated transcript 8 [Source:HGNC Symbol;Acc:HGNC:40967]
ENSG00000069998	71.0279	6.15031	5.64752e-31	1.16247e-29	yes	up	0.628	41.5267	HDHD5	haloacid dehalogenase like hydrolase domain containing 5 [Source:HGNC Symbol;Acc:HGNC:1843]
ENSG00000151176	30.8082	4.94524	6.38644e-31	1.31358e-29	yes	up	0.61	11.5933	PLBD2	phospholipase B domain containing 2 [Source:HGNC Symbol;Acc:HGNC:27283]
ENSG00000287292	0.00617398	-7.33958	6.44077e-31	1.32375e-29	yes	down	65.05	21.8533		novel transcript
ENSG00000139233	67.7339	6.08181	6.57526e-31	1.35038e-29	yes	up	0.654	58.67	LLPH	LLP homolog, long-term synaptic facilitation factor [Source:HGNC Symbol;Acc:HGNC:28229]
ENSG00000135801	0.142283	-2.81317	6.59839e-31	1.35411e-29	yes	down	49.91	6.56333	TAF5L	TATA-box binding protein associated factor 5 like [Source:HGNC Symbol;Acc:HGNC:17304]
ENSG00000157927	0.00736078	-7.08593	6.98837e-31	1.43306e-29	yes	down	84.66	0.866667	RADIL	Rap associating with DIL domain [Source:HGNC Symbol;Acc:HGNC:22226]
ENSG00000137802	0.034095	-4.8743	7.09478e-31	1.45379e-29	yes	down	12.474	2.01333	MAPKBP1	mitogen-activated protein kinase binding protein 1 [Source:HGNC Symbol;Acc:HGNC:29536]
ENSG00000259316	53.8959	5.7521	7.21459e-31	1.47723e-29	yes	up	3.72	176.46		novel protein
ENSG00000069188	0.138515	-2.85189	7.33718e-31	1.50121e-29	yes	down	22.812	1.78667	SDK2	sidekick cell adhesion molecule 2 [Source:HGNC Symbol;Acc:HGNC:19308]
ENSG00000076641	0.0124287	-6.33018	7.4162e-31	1.51624e-29	yes	down	14.8	0.153333	PAG1	phosphoprotein membrane anchor with glycosphingolipid microdomains 1 [Source:HGNC Symbol;Acc:HGNC:30043]
ENSG00000101104	0.097639	-3.3564	7.57198e-31	1.54693e-29	yes	down	84.782	6.82333	PABPC1L	poly(A) binding protein cytoplasmic 1 like [Source:HGNC Symbol;Acc:HGNC:15797]
ENSG00000277067	2632.24	11.3621	7.68676e-31	1.5692e-29	yes	up	0	19.7467		novel transcript
ENSG00000100612	778.409	9.60438	7.88595e-31	1.60866e-29	yes	up	0.112	56.4233	DHRS7	dehydrogenase/reductase 7 [Source:HGNC Symbol;Acc:HGNC:21524]
ENSG00000072506	8.83689	3.14354	7.89509e-31	1.60933e-29	yes	up	21.394	185.953	HSD17B10	hydroxysteroid 17-beta dehydrogenase 10 [Source:HGNC Symbol;Acc:HGNC:4800]
ENSG00000204681	2685.38	11.3909	8.52093e-31	1.7356e-29	yes	up	0	11.6533	GABBR1	gamma-aminobutyric acid type B receptor subunit 1 [Source:HGNC Symbol;Acc:HGNC:4070]
ENSG00000141570	0.0307122	-5.02504	8.62337e-31	1.75515e-29	yes	down	43.372	0.793333	CBX8	chromobox 8 [Source:HGNC Symbol;Acc:HGNC:15962]
ENSG00000260643	0.0875948	-3.51301	8.84853e-31	1.79964e-29	yes	down	31.414	3.93		novel protein
ENSG00000075624	14.6376	3.87161	9.42898e-31	1.91627e-29	yes	up	186.872	3065.58	ACTB	actin beta [Source:HGNC Symbol;Acc:HGNC:132]
ENSG00000144821	0.020094	-5.63709	9.82344e-31	1.99495e-29	yes	down	21.418	0.433333	MYH15	myosin heavy chain 15 [Source:HGNC Symbol;Acc:HGNC:31073]
ENSG00000112715	2751.16	11.4258	1.01259e-30	2.05483e-29	yes	up	0	13.7233	VEGFA	vascular endothelial growth factor A [Source:HGNC Symbol;Acc:HGNC:12680]
ENSG00000229251	0.000170029	-12.5219	1.0271e-30	2.08274e-29	yes	down	682.174	0.03	HNRNPA1P8	heterogeneous nuclear ribonucleoprotein A1 pseudogene 8 [Source:HGNC Symbol;Acc:HGNC:39126]
ENSG00000084623	5.65991	2.50078	1.09321e-30	2.21515e-29	yes	up	71.144	350.81	EIF3I	eukaryotic translation initiation factor 3 subunit I [Source:HGNC Symbol;Acc:HGNC:3272]
ENSG00000282987	0.0148996	-6.06859	1.16463e-30	2.35812e-29	yes	down	41.304	0.723333		novel transcript
ENSG00000149084	9.2576	3.21064	1.2465e-30	2.52201e-29	yes	up	26.85	176.247	HSD17B12	hydroxysteroid 17-beta dehydrogenase 12 [Source:HGNC Symbol;Acc:HGNC:18646]
ENSG00000215421	0.0458949	-4.44552	1.28565e-30	2.59931e-29	yes	down	29.662	1.53667	ZNF407	zinc finger protein 407 [Source:HGNC Symbol;Acc:HGNC:19904]
ENSG00000267337	0.00657784	-7.24817	1.32563e-30	2.67814e-29	yes	down	69.852	0.32	LINC01478	long intergenic non-protein coding RNA 1478 [Source:HGNC Symbol;Acc:HGNC:51121]
ENSG00000154545	2485.4	11.2793	1.34681e-30	2.71893e-29	yes	up	0	13.9967	MAGED4	MAGE family member D4 [Source:HGNC Symbol;Acc:HGNC:23793]
ENSG00000065717	0.0156697	-5.99588	1.35847e-30	2.74043e-29	yes	down	48.778	0.596667	TLE2	TLE family member 2, transcriptional corepressor [Source:HGNC Symbol;Acc:HGNC:11838]
ENSG00000269821	30.9903	4.95374	1.37141e-30	2.76449e-29	yes	up	0.052	1.41667	KCNQ1OT1	KCNQ1 opposite strand/antisense transcript 1 [Source:HGNC Symbol;Acc:HGNC:6295]
ENSG00000258667	123.614	6.94969	1.39496e-30	2.80989e-29	yes	up	0.19	21.2	HIF1A-AS3	HIF1A antisense RNA 3 [Source:HGNC Symbol;Acc:HGNC:54284]
ENSG00000141510	31.0846	4.95813	1.41463e-30	2.84742e-29	yes	up	1.808	46.0967	TP53	tumor protein p53 [Source:HGNC Symbol;Acc:HGNC:11998]
ENSG00000168137	5.68298	2.50665	1.49333e-30	3.0036e-29	yes	up	8.158	37.64	SETD5	SET domain containing 5 [Source:HGNC Symbol;Acc:HGNC:25566]
ENSG00000198034	9.04445	3.17703	1.50717e-30	3.02922e-29	yes	up	171.458	1454.6	RPS4X	ribosomal protein S4 X-linked [Source:HGNC Symbol;Acc:HGNC:10424]
ENSG00000132205	0.0441667	-4.5009	1.55215e-30	3.11732e-29	yes	down	81.126	3.62	EMILIN2	elastin microfibril interfacer 2 [Source:HGNC Symbol;Acc:HGNC:19881]
ENSG00000100601	0.215858	-2.21185	1.58152e-30	3.17396e-29	yes	down	128.05	27.65	ALKBH1	alkB homolog 1, histone H2A dioxygenase [Source:HGNC Symbol;Acc:HGNC:17911]
ENSG00000133863	0.0511628	-4.28876	1.63029e-30	3.26944e-29	yes	down	17.794	0.75	TEX15	testis expressed 15, meiosis and synapsis associated [Source:HGNC Symbol;Acc:HGNC:11738]
ENSG00000125170	173.374	7.43775	1.67955e-30	3.36577e-29	yes	up	0.25	36.7133	DOK4	docking protein 4 [Source:HGNC Symbol;Acc:HGNC:19868]
ENSG00000161638	263.952	8.04413	1.74507e-30	3.4945e-29	yes	up	0.394	62.72	ITGA5	integrin subunit alpha 5 [Source:HGNC Symbol;Acc:HGNC:6141]
ENSG00000122566	6.37808	2.67312	1.86625e-30	3.73441e-29	yes	up	135.484	803.413	HNRNPA2B1	heterogeneous nuclear ribonucleoprotein A2/B1 [Source:HGNC Symbol;Acc:HGNC:5033]
ENSG00000256663	0.013969	-6.16163	1.97939e-30	3.95791e-29	yes	down	62.498	0.69		ubiquitin-like with PHD and ring finger domains 1 (UHRF1) pseudogene
ENSG00000223601	6.66062e-05	-13.874	1.98757e-30	3.97135e-29	yes	down	527.496	0	EBLN1	endogenous Bornavirus like nucleoprotein 1 [Source:HGNC Symbol;Acc:HGNC:39430]
ENSG00000112655	275.583	8.10635	2.0391e-30	4.07133e-29	yes	up	0.666	187.4	PTK7	protein tyrosine kinase 7 (inactive) [Source:HGNC Symbol;Acc:HGNC:9618]
ENSG00000233723	0.0466996	-4.42045	2.07989e-30	4.14975e-29	yes	down	135.432	76.89	LINC01122	long intergenic non-protein coding RNA 1122 [Source:HGNC Symbol;Acc:HGNC:49267]
ENSG00000131931	0.148081	-2.75554	2.08614e-30	4.15917e-29	yes	down	133.024	18.21	THAP1	THAP domain containing 1 [Source:HGNC Symbol;Acc:HGNC:20856]
ENSG00000154134	0.0572622	-4.12627	2.17033e-30	4.32387e-29	yes	down	35.71	2.01	ROBO3	roundabout guidance receptor 3 [Source:HGNC Symbol;Acc:HGNC:13433]
ENSG00000107949	4.55579	2.1877	2.19624e-30	4.37229e-29	yes	up	107.446	462.63	BCCIP	BRCA2 and CDKN1A interacting protein [Source:HGNC Symbol;Acc:HGNC:978]
ENSG00000178162	3204.55	11.6459	2.36141e-30	4.69769e-29	yes	up	0	24.7967	FAR2P2	fatty acyl-CoA reductase 2 pseudogene 2 [Source:HGNC Symbol;Acc:HGNC:49279]
ENSG00000137409	8.03634	3.00654	2.37116e-30	4.71365e-29	yes	up	11.142	86.6333	MTCH1	mitochondrial carrier 1 [Source:HGNC Symbol;Acc:HGNC:17586]
ENSG00000072422	174.532	7.44734	2.4739e-30	4.91431e-29	yes	up	0.034	5.47	RHOBTB1	Rho related BTB domain containing 1 [Source:HGNC Symbol;Acc:HGNC:18738]
ENSG00000022267	2824.63	11.4638	2.48592e-30	4.9346e-29	yes	up	0.008	25.7033	FHL1	four and a half LIM domains 1 [Source:HGNC Symbol;Acc:HGNC:3702]
ENSG00000175600	0.0353724	-4.82123	2.58272e-30	5.12302e-29	yes	down	131.94	4.63	SUGCT	succinyl-CoA:glutarate-CoA transferase [Source:HGNC Symbol;Acc:HGNC:16001]
ENSG00000160336	0.144292	-2.79294	2.6016e-30	5.15673e-29	yes	down	112.224	22.65	ZNF761	zinc finger protein 761 [Source:HGNC Symbol;Acc:HGNC:23179]
ENSG00000189238	0.0142695	-6.13092	2.68989e-30	5.32785e-29	yes	down	59.846	0.746667	LINC00943	long intergenic non-protein coding RNA 943 [Source:HGNC Symbol;Acc:HGNC:48639]
ENSG00000143321	8.30906	3.05469	2.73591e-30	5.41507e-29	yes	up	16.11	119.247	HDGF	heparin binding growth factor [Source:HGNC Symbol;Acc:HGNC:4856]
ENSG00000182621	0.140754	-2.82875	2.8377e-30	5.61248e-29	yes	down	202.492	7.49	PLCB1	phospholipase C beta 1 [Source:HGNC Symbol;Acc:HGNC:15917]
ENSG00000119681	0.0459578	-4.44355	2.8524e-30	5.63746e-29	yes	down	16.892	0.366667	LTBP2	latent transforming growth factor beta binding protein 2 [Source:HGNC Symbol;Acc:HGNC:6715]
ENSG00000163002	0.198061	-2.33598	2.90733e-30	5.74187e-29	yes	down	411.244	73.5167	NUP35	nucleoporin 35 [Source:HGNC Symbol;Acc:HGNC:29797]
ENSG00000154175	0.0115475	-6.43628	3.04289e-30	6.00525e-29	yes	down	44.34	0.286667	ABI3BP	ABI family member 3 binding protein [Source:HGNC Symbol;Acc:HGNC:17265]
ENSG00000075618	2192.91	11.0986	3.07163e-30	6.05759e-29	yes	up	0.016	29.7433	FSCN1	fascin actin-bundling protein 1 [Source:HGNC Symbol;Acc:HGNC:11148]
ENSG00000130024	41.2405	5.36599	3.3332e-30	6.56869e-29	yes	up	1.4	33.9267	PHF10	PHD finger protein 10 [Source:HGNC Symbol;Acc:HGNC:18250]
ENSG00000173726	5.29682	2.40513	3.33913e-30	6.57563e-29	yes	up	34.908	178.47	TOMM20	translocase of outer mitochondrial membrane 20 [Source:HGNC Symbol;Acc:HGNC:20947]
ENSG00000150893	2410.67	11.2352	3.48984e-30	6.86747e-29	yes	up	0	1.92	FREM2	FRAS1 related extracellular matrix 2 [Source:HGNC Symbol;Acc:HGNC:25396]
ENSG00000125633	0.183181	-2.44866	3.54139e-30	6.96389e-29	yes	down	65.546	7.44667	CCDC93	coiled-coil domain containing 93 [Source:HGNC Symbol;Acc:HGNC:25611]
ENSG00000165588	0.0181221	-5.78611	3.59719e-30	7.06851e-29	yes	down	1575.6	27.0533	OTX2	orthodenticle homeobox 2 [Source:HGNC Symbol;Acc:HGNC:8522]
ENSG00000185483	5607.25	12.4531	3.69763e-30	7.26066e-29	yes	up	0	14.39	ROR1	receptor tyrosine kinase like orphan receptor 1 [Source:HGNC Symbol;Acc:HGNC:10256]
ENSG00000169914	0.162997	-2.61708	3.76438e-30	7.38642e-29	yes	down	26.418	3.79	OTUD3	OTU deubiquitinase 3 [Source:HGNC Symbol;Acc:HGNC:29038]
ENSG00000198929	0.0208162	-5.58615	4.09017e-30	8.0199e-29	yes	down	18.49	0.313333	NOS1AP	nitric oxide synthase 1 adaptor protein [Source:HGNC Symbol;Acc:HGNC:16859]
ENSG00000166192	0.116245	-3.10476	4.21472e-30	8.25819e-29	yes	down	83.864	8.82	SENP8	SUMO peptidase family member, NEDD8 specific [Source:HGNC Symbol;Acc:HGNC:22992]
ENSG00000010292	11.224	3.48852	4.26584e-30	8.35235e-29	yes	up	4.916	48.3367	NCAPD2	non-SMC condensin I complex subunit D2 [Source:HGNC Symbol;Acc:HGNC:24305]
ENSG00000166734	13.8926	3.79625	4.36738e-30	8.54503e-29	yes	up	1.708	18.71	GOLM2	golgi membrane protein 2 [Source:HGNC Symbol;Acc:HGNC:24892]
ENSG00000249348	55.7176	5.80006	4.38626e-30	8.57582e-29	yes	up	0.414	20.4333	UGDH-AS1	UGDH antisense RNA 1 [Source:HGNC Symbol;Acc:HGNC:40601]
ENSG00000286112	8.31699	3.05606	4.4256e-30	8.64654e-29	yes	up	4.786	35.4433		kynurenine aminotransferase 1 [Source:NCBI gene (formerly Entrezgene);Acc:883]
ENSG00000169855	13.1816	3.72046	4.76979e-30	9.31235e-29	yes	up	5.044	24.4967	ROBO1	roundabout guidance receptor 1 [Source:HGNC Symbol;Acc:HGNC:10249]
ENSG00000135414	19.299	4.27045	4.96234e-30	9.68136e-29	yes	up	0.186	3.15333	GDF11	growth differentiation factor 11 [Source:HGNC Symbol;Acc:HGNC:4216]
ENSG00000137142	16.4495	4.03997	5.11025e-30	9.9628e-29	yes	up	5.976	84.6533	IGFBPL1	insulin like growth factor binding protein like 1 [Source:HGNC Symbol;Acc:HGNC:20081]
ENSG00000112874	260.098	8.02291	5.21077e-30	1.01515e-28	yes	up	0.066	9.46	NUDT12	nudix hydrolase 12 [Source:HGNC Symbol;Acc:HGNC:18826]
ENSG00000198373	0.139487	-2.84179	5.31826e-30	1.03535e-28	yes	down	93.276	9.23667	WWP2	WW domain containing E3 ubiquitin protein ligase 2 [Source:HGNC Symbol;Acc:HGNC:16804]
ENSG00000163785	44.3991	5.47246	5.35949e-30	1.04264e-28	yes	up	1.428	41.9767	RYK	receptor like tyrosine kinase [Source:HGNC Symbol;Acc:HGNC:10481]
ENSG00000226887	866.701	9.75939	6.26018e-30	1.21699e-28	yes	up	0.1	16.4267	ERVMER34-1	endogenous retrovirus group MER34 member 1, envelope [Source:HGNC Symbol;Acc:HGNC:42970]
ENSG00000165775	7.79482	2.96252	6.35458e-30	1.23446e-28	yes	up	17.19	143.847	FUNDC2	FUN14 domain containing 2 [Source:HGNC Symbol;Acc:HGNC:24925]
ENSG00000153827	0.232642	-2.10382	6.5258e-30	1.26682e-28	yes	down	152.006	20.54	TRIP12	thyroid hormone receptor interactor 12 [Source:HGNC Symbol;Acc:HGNC:12306]
ENSG00000179709	0.000221303	-12.1417	6.84532e-30	1.32791e-28	yes	down	249.578	0.05	NLRP8	NLR family pyrin domain containing 8 [Source:HGNC Symbol;Acc:HGNC:22940]
ENSG00000162642	12.7013	3.6669	6.95487e-30	1.3482e-28	yes	up	7.25	63.36	C1orf52	chromosome 1 open reading frame 52 [Source:HGNC Symbol;Acc:HGNC:24871]
ENSG00000163714	5.62109	2.49085	6.99543e-30	1.3551e-28	yes	up	39.82	184.38	U2SURP	U2 snRNP associated SURP domain containing [Source:HGNC Symbol;Acc:HGNC:30855]
ENSG00000107099	0.0462751	-4.43362	7.56208e-30	1.46383e-28	yes	down	37.416	1.2	DOCK8	dedicator of cytokinesis 8 [Source:HGNC Symbol;Acc:HGNC:19191]
ENSG00000214087	7.02247	2.81198	7.87704e-30	1.52371e-28	yes	up	19.41	126.943	ARL16	ADP ribosylation factor like GTPase 16 [Source:HGNC Symbol;Acc:HGNC:27902]
ENSG00000135097	2730.72	11.4151	8.19971e-30	1.58501e-28	yes	up	0.006	19.1633	MSI1	musashi RNA binding protein 1 [Source:HGNC Symbol;Acc:HGNC:7330]
ENSG00000287933	36.3669	5.18456	8.45216e-30	1.63265e-28	yes	up	0.22	6.78667		novel transcript, antisense to FRK
ENSG00000108474	21.0932	4.3987	8.59778e-30	1.6596e-28	yes	up	2.882	50.8267	PIGL	phosphatidylinositol glycan anchor biosynthesis class L [Source:HGNC Symbol;Acc:HGNC:8966]
ENSG00000140612	5.44704	2.44547	8.69896e-30	1.67795e-28	yes	up	51.16	260.67	SEC11A	SEC11 homolog A, signal peptidase complex subunit [Source:HGNC Symbol;Acc:HGNC:17718]
ENSG00000269190	2589.24	11.3383	8.91878e-30	1.71913e-28	yes	up	0	17.15	FBXO17	F-box protein 17 [Source:HGNC Symbol;Acc:HGNC:18754]
ENSG00000100918	52.2333	5.7069	8.95674e-30	1.72523e-28	yes	up	0.934	11.2033	REC8	REC8 meiotic recombination protein [Source:HGNC Symbol;Acc:HGNC:16879]
ENSG00000166965	0.168947	-2.56536	9.26558e-30	1.78346e-28	yes	down	54.966	7.23	RCCD1	RCC1 domain containing 1 [Source:HGNC Symbol;Acc:HGNC:30457]
ENSG00000103995	0.087029	-3.52236	9.44033e-30	1.81582e-28	yes	down	106.108	5.52667	CEP152	centrosomal protein 152 [Source:HGNC Symbol;Acc:HGNC:29298]
ENSG00000024048	0.224023	-2.15828	9.52843e-30	1.83147e-28	yes	down	46.494	8.44333	UBR2	ubiquitin protein ligase E3 component n-recognin 2 [Source:HGNC Symbol;Acc:HGNC:21289]
ENSG00000116288	3.93249	1.97544	9.56107e-30	1.83645e-28	yes	up	315.036	1242.32	PARK7	Parkinsonism associated deglycase [Source:HGNC Symbol;Acc:HGNC:16369]
ENSG00000100473	0.097992	-3.35119	9.59676e-30	1.84201e-28	yes	down	165.794	14.8767	COCH	cochlin [Source:HGNC Symbol;Acc:HGNC:2180]
ENSG00000247199	30.2082	4.91687	9.66378e-30	1.85357e-28	yes	up	0.83	54.3567		novel transcript, antisense to SPINK9, SPINK7 and SPINK13
ENSG00000142102	2791.41	11.4468	1.0066e-29	1.92936e-28	yes	up	0	20.0767	PGGHG	protein-glucosylgalactosylhydroxylysine glucosidase [Source:HGNC Symbol;Acc:HGNC:26210]
ENSG00000105379	11.0531	3.46638	1.16061e-29	2.223e-28	yes	up	11.896	121.827	ETFB	electron transfer flavoprotein subunit beta [Source:HGNC Symbol;Acc:HGNC:3482]
ENSG00000138764	0.0485474	-4.36446	1.18015e-29	2.25883e-28	yes	down	37.644	5.39667	CCNG2	cyclin G2 [Source:HGNC Symbol;Acc:HGNC:1593]
ENSG00000116478	12.4247	3.63513	1.20373e-29	2.30235e-28	yes	up	15.014	163.33	HDAC1	histone deacetylase 1 [Source:HGNC Symbol;Acc:HGNC:4852]
ENSG00000096746	5.17937	2.37278	1.29465e-29	2.47452e-28	yes	up	68.522	359.81	HNRNPH3	heterogeneous nuclear ribonucleoprotein H3 [Source:HGNC Symbol;Acc:HGNC:5043]
ENSG00000137726	670.791	9.38972	1.31023e-29	2.50256e-28	yes	up	0.086	31.48	FXYD6	FXYD domain containing ion transport regulator 6 [Source:HGNC Symbol;Acc:HGNC:4030]
ENSG00000116251	9.61108	3.2647	1.36672e-29	2.60863e-28	yes	up	43.944	346.363	RPL22	ribosomal protein L22 [Source:HGNC Symbol;Acc:HGNC:10315]
ENSG00000172318	78.5763	6.29602	1.39796e-29	2.66639e-28	yes	up	0.196	13.1733	B3GALT1	beta-1,3-galactosyltransferase 1 [Source:HGNC Symbol;Acc:HGNC:916]
ENSG00000140534	0.136146	-2.87678	1.48515e-29	2.8307e-28	yes	down	49.502	6.25	TICRR	TOPBP1 interacting checkpoint and replication regulator [Source:HGNC Symbol;Acc:HGNC:28704]
ENSG00000257698	0.0674188	-3.8907	1.51146e-29	2.87885e-28	yes	down	237.73	14.1333	GIHCG	GIHCG inhibitor of miR-200b/200a/429 expression [Source:HGNC Symbol;Acc:HGNC:52649]
ENSG00000165434	12.2564	3.61547	1.52788e-29	2.90809e-28	yes	up	1.188	13.5367	PGM2L1	phosphoglucomutase 2 like 1 [Source:HGNC Symbol;Acc:HGNC:20898]
ENSG00000168795	0.145524	-2.78068	1.57232e-29	2.99058e-28	yes	down	35.164	4.78	ZBTB5	zinc finger and BTB domain containing 5 [Source:HGNC Symbol;Acc:HGNC:23836]
ENSG00000066032	0.0446958	-4.48372	1.6385e-29	3.11428e-28	yes	down	126.01	51.4867	CTNNA2	catenin alpha 2 [Source:HGNC Symbol;Acc:HGNC:2510]
ENSG00000185291	0.00122349	-9.67478	1.64408e-29	3.12272e-28	yes	down	165.656	0.276667	IL3RA	interleukin 3 receptor subunit alpha [Source:HGNC Symbol;Acc:HGNC:6012]
ENSG00000132424	5.65829	2.50037	1.73362e-29	3.29051e-28	yes	up	27.51	145.333	PNISR	PNN interacting serine and arginine rich protein [Source:HGNC Symbol;Acc:HGNC:21222]
ENSG00000048028	9.02283	3.17358	1.7664e-29	3.35039e-28	yes	up	6.21	24.88	USP28	ubiquitin specific peptidase 28 [Source:HGNC Symbol;Acc:HGNC:12625]
ENSG00000148702	0.00103996	-9.90926	1.82254e-29	3.45448e-28	yes	down	140.434	0.373333	HABP2	hyaluronan binding protein 2 [Source:HGNC Symbol;Acc:HGNC:4798]
ENSG00000215915	0.00443557	-7.81667	1.88366e-29	3.56784e-28	yes	down	98.87	0.15	ATAD3C	ATPase family AAA domain containing 3C [Source:HGNC Symbol;Acc:HGNC:32151]
ENSG00000141452	0.0749183	-3.73854	1.94068e-29	3.67329e-28	yes	down	158.028	20.9867	RMC1	regulator of MON1-CCZ1 [Source:HGNC Symbol;Acc:HGNC:24326]
ENSG00000100228	0.0210309	-5.57134	2.0295e-29	3.83875e-28	yes	down	14.53	0.473333	RAB36	RAB36, member RAS oncogene family [Source:HGNC Symbol;Acc:HGNC:9775]
ENSG00000125430	921.473	9.8478	2.03681e-29	3.84991e-28	yes	up	0.016	13.69	HS3ST3B1	heparan sulfate-glucosamine 3-sulfotransferase 3B1 [Source:HGNC Symbol;Acc:HGNC:5198]
ENSG00000119723	0.113552	-3.13858	2.04529e-29	3.86327e-28	yes	down	62.83	6.89	COQ6	coenzyme Q6, monooxygenase [Source:HGNC Symbol;Acc:HGNC:20233]
ENSG00000133835	5.8195	2.54089	2.05037e-29	3.87018e-28	yes	up	64.304	276.123	HSD17B4	hydroxysteroid 17-beta dehydrogenase 4 [Source:HGNC Symbol;Acc:HGNC:5213]
ENSG00000263828	0.0115523	-6.43568	2.27794e-29	4.29676e-28	yes	down	22.248	0.15	MIR4439	microRNA 4439 [Source:HGNC Symbol;Acc:HGNC:41622]
ENSG00000223813	0.0233667	-5.4194	2.33675e-29	4.40465e-28	yes	down	124.71	3.10667		novel transcript, antisense to CHN2
ENSG00000107581	4.37484	2.12923	2.5404e-29	4.78522e-28	yes	up	57.09	202.173	EIF3A	eukaryotic translation initiation factor 3 subunit A [Source:HGNC Symbol;Acc:HGNC:3271]
ENSG00000117461	0.0901484	-3.47155	2.68361e-29	5.05147e-28	yes	down	90.588	6.65333	PIK3R3	phosphoinositide-3-kinase regulatory subunit 3 [Source:HGNC Symbol;Acc:HGNC:8981]
ENSG00000285918	0.00634368	-7.30047	2.69881e-29	5.0766e-28	yes	down	26.132	0.1		novel transcript, antisense to WWOX
ENSG00000256039	0.0014702	-9.40977	2.87433e-29	5.40303e-28	yes	down	287.538	0.766667	LINC02446	long intergenic non-protein coding RNA 2446 [Source:HGNC Symbol;Acc:HGNC:53378]
ENSG00000116016	0.00997804	-6.64703	2.9214e-29	5.48772e-28	yes	down	49.41	1.13	EPAS1	endothelial PAS domain protein 1 [Source:HGNC Symbol;Acc:HGNC:3374]
ENSG00000169016	102.907	6.6852	2.97286e-29	5.58056e-28	yes	up	0.186	13.9633	E2F6	E2F transcription factor 6 [Source:HGNC Symbol;Acc:HGNC:3120]
ENSG00000122565	8.51979	3.09082	3.21913e-29	6.03868e-28	yes	up	52.204	480.857	CBX3	chromobox 3 [Source:HGNC Symbol;Acc:HGNC:1553]
ENSG00000117335	30.9052	4.94978	3.26486e-29	6.12027e-28	yes	up	4.732	68.1967	CD46	CD46 molecule [Source:HGNC Symbol;Acc:HGNC:6953]
ENSG00000177485	0.115392	-3.11538	3.61789e-29	6.77739e-28	yes	down	84.946	8.71	ZBTB33	zinc finger and BTB domain containing 33 [Source:HGNC Symbol;Acc:HGNC:16682]
ENSG00000138326	5.19632	2.37749	3.74427e-29	7.00934e-28	yes	up	276.076	1376.51	RPS24	ribosomal protein S24 [Source:HGNC Symbol;Acc:HGNC:10411]
ENSG00000180921	363.561	8.50605	3.86368e-29	7.22791e-28	yes	up	0.012	4.62	FAM83H	family with sequence similarity 83 member H [Source:HGNC Symbol;Acc:HGNC:24797]
ENSG00000141540	0.0164157	-5.92878	3.93587e-29	7.35791e-28	yes	down	20.982	0.273333	TTYH2	tweety family member 2 [Source:HGNC Symbol;Acc:HGNC:13877]
ENSG00000101019	7.37985	2.88359	3.98654e-29	7.44754e-28	yes	up	14.046	79.6967	UQCC1	ubiquinol-cytochrome c reductase complex assembly factor 1 [Source:HGNC Symbol;Acc:HGNC:15891]
ENSG00000117395	7.17593	2.84317	4.17301e-29	7.79056e-28	yes	up	44.25	307.96	EBNA1BP2	EBNA1 binding protein 2 [Source:HGNC Symbol;Acc:HGNC:15531]
ENSG00000165891	14.1496	3.82269	4.68619e-29	8.74265e-28	yes	up	6.854	9.54333	E2F7	E2F transcription factor 7 [Source:HGNC Symbol;Acc:HGNC:23820]
ENSG00000109736	0.0723501	-3.78886	4.71479e-29	8.79e-28	yes	down	208.484	17.67	MFSD10	major facilitator superfamily domain containing 10 [Source:HGNC Symbol;Acc:HGNC:16894]
ENSG00000164253	0.183181	-2.44866	4.71917e-29	8.79216e-28	yes	down	459.406	48.4	WDR41	WD repeat domain 41 [Source:HGNC Symbol;Acc:HGNC:25601]
ENSG00000011376	0.100965	-3.30807	4.74212e-29	8.82888e-28	yes	down	198.316	7.22667	LARS2	leucyl-tRNA synthetase 2, mitochondrial [Source:HGNC Symbol;Acc:HGNC:17095]
ENSG00000196526	0.148801	-2.74854	4.74571e-29	8.82955e-28	yes	down	50.17	2.93	AFAP1	actin filament associated protein 1 [Source:HGNC Symbol;Acc:HGNC:24017]
ENSG00000197653	0.00116183	-9.74939	4.76099e-29	8.85193e-28	yes	down	172.764	0.08	DNAH10	dynein axonemal heavy chain 10 [Source:HGNC Symbol;Acc:HGNC:2941]
ENSG00000134864	0.00765083	-7.03017	4.77846e-29	8.87837e-28	yes	down	55.198	0.436667	GGACT	gamma-glutamylamine cyclotransferase [Source:HGNC Symbol;Acc:HGNC:25100]
ENSG00000139618	0.0711954	-3.81207	4.91049e-29	9.11747e-28	yes	down	173.652	11.3533	BRCA2	BRCA2 DNA repair associated [Source:HGNC Symbol;Acc:HGNC:1101]
ENSG00000184640	7.28096	2.86413	5.01075e-29	9.2973e-28	yes	up	13.978	81.0867	SEPTIN9	septin 9 [Source:HGNC Symbol;Acc:HGNC:7323]
ENSG00000128309	221.875	7.79361	5.1549e-29	9.55828e-28	yes	up	0.118	19.6567	MPST	mercaptopyruvate sulfurtransferase [Source:HGNC Symbol;Acc:HGNC:7223]
ENSG00000236671	78.4921	6.29448	5.29879e-29	9.81842e-28	yes	up	0.2	15.5333	PRKG1-AS1	PRKG1 antisense RNA 1 [Source:HGNC Symbol;Acc:HGNC:45029]
ENSG00000131503	16.453	4.04027	5.36706e-29	9.93817e-28	yes	up	6.336	62.2433	ANKHD1	ankyrin repeat and KH domain containing 1 [Source:HGNC Symbol;Acc:HGNC:24714]
ENSG00000253392	0.00926267	-6.75436	5.40207e-29	9.9962e-28	yes	down	78.754	0.56		novel transcript, antisense to ZNF57
ENSG00000248588	0.0126651	-6.303	5.46965e-29	1.01144e-27	yes	down	39.53	0.42		novel transcript
ENSG00000100784	0.127093	-2.97604	5.6096e-29	1.03662e-27	yes	down	25.742	1.01667	RPS6KA5	ribosomal protein S6 kinase A5 [Source:HGNC Symbol;Acc:HGNC:10434]
ENSG00000137812	0.0864806	-3.53148	5.84442e-29	1.07928e-27	yes	down	68.636	6.31667	KNL1	kinetochore scaffold 1 [Source:HGNC Symbol;Acc:HGNC:24054]
ENSG00000100024	0.00666752	-7.22863	5.94696e-29	1.09747e-27	yes	down	29.368	0.2	UPB1	beta-ureidopropionase 1 [Source:HGNC Symbol;Acc:HGNC:16297]
ENSG00000131845	0.132177	-2.91946	6.01119e-29	1.10858e-27	yes	down	36.974	4.29333	ZNF304	zinc finger protein 304 [Source:HGNC Symbol;Acc:HGNC:13505]
ENSG00000076321	0.163896	-2.60915	6.31593e-29	1.16399e-27	yes	down	68.298	8.31667	KLHL20	kelch like family member 20 [Source:HGNC Symbol;Acc:HGNC:25056]
ENSG00000179295	4.31365	2.10891	6.77069e-29	1.24696e-27	yes	up	18.592	33.2233	PTPN11	protein tyrosine phosphatase non-receptor type 11 [Source:HGNC Symbol;Acc:HGNC:9644]
ENSG00000072657	0.041882	-4.57753	6.87436e-29	1.2652e-27	yes	down	37.962	0.733333	TRHDE	thyrotropin releasing hormone degrading enzyme [Source:HGNC Symbol;Acc:HGNC:30748]
ENSG00000226320	0.0273228	-5.19375	7.18423e-29	1.32134e-27	yes	down	338.506	53.96	LINC01811	long intergenic non-protein coding RNA 1811 [Source:HGNC Symbol;Acc:HGNC:52615]
ENSG00000140262	9.37972	3.22955	7.53605e-29	1.38511e-27	yes	up	12.016	23.35	TCF12	transcription factor 12 [Source:HGNC Symbol;Acc:HGNC:11623]
ENSG00000118058	8.86511	3.14814	8.11683e-29	1.49085e-27	yes	up	2.946	18.7167	KMT2A	lysine methyltransferase 2A [Source:HGNC Symbol;Acc:HGNC:7132]
ENSG00000144407	0.0233227	-5.42212	8.57182e-29	1.57251e-27	yes	down	35.004	0.73	PTH2R	parathyroid hormone 2 receptor [Source:HGNC Symbol;Acc:HGNC:9609]
ENSG00000277053	6.01717	2.58909	8.5729e-29	1.57251e-27	yes	up	17.216	93.4433	GTF2IP1	general transcription factor IIi pseudogene 1 [Source:HGNC Symbol;Acc:HGNC:4660]
ENSG00000161905	0.0168531	-5.89084	8.7765e-29	1.60877e-27	yes	down	77.822	0.83	ALOX15	arachidonate 15-lipoxygenase [Source:HGNC Symbol;Acc:HGNC:433]
ENSG00000123453	0.0532207	-4.23187	8.94351e-29	1.63828e-27	yes	down	24.042	1.03	SARDH	sarcosine dehydrogenase [Source:HGNC Symbol;Acc:HGNC:10536]
ENSG00000164294	21.1969	4.40578	8.97151e-29	1.64231e-27	yes	up	3.066	43.5067	GPX8	glutathione peroxidase 8 (putative) [Source:HGNC Symbol;Acc:HGNC:33100]
ENSG00000176890	7.34327	2.87642	9.10007e-29	1.66473e-27	yes	up	19.888	166.69	TYMS	thymidylate synthetase [Source:HGNC Symbol;Acc:HGNC:12441]
ENSG00000278311	0.216756	-2.20585	9.2405e-29	1.68929e-27	yes	down	143.098	28.2667	GGNBP2	gametogenetin binding protein 2 [Source:HGNC Symbol;Acc:HGNC:19357]
ENSG00000177103	0.0130194	-6.26319	9.82616e-29	1.79515e-27	yes	down	43.744	0.393333	DSCAML1	DS cell adhesion molecule like 1 [Source:HGNC Symbol;Acc:HGNC:14656]
ENSG00000172456	0.148654	-2.74997	1.00614e-28	1.8369e-27	yes	down	86.264	17.7467	FGGY	FGGY carbohydrate kinase domain containing [Source:HGNC Symbol;Acc:HGNC:25610]
ENSG00000136197	0.0602975	-4.05176	1.01736e-28	1.85614e-27	yes	down	57.73	3.19333	C7orf25	chromosome 7 open reading frame 25 [Source:HGNC Symbol;Acc:HGNC:21703]
ENSG00000072274	51.7538	5.69359	1.01846e-28	1.85691e-27	yes	up	4.532	139.147	TFRC	transferrin receptor [Source:HGNC Symbol;Acc:HGNC:11763]
ENSG00000111837	0.0611395	-4.03175	1.02223e-28	1.86253e-27	yes	down	33.708	1.56	MAK	male germ cell associated kinase [Source:HGNC Symbol;Acc:HGNC:6816]
ENSG00000260007	0.0885767	-3.49693	1.05855e-28	1.92742e-27	yes	down	24.368	1.66		novel protein
ENSG00000276256	2259.68	11.1419	1.07999e-28	1.96515e-27	yes	up	0.006	18.32
ENSG00000186777	0.0601327	-4.05571	1.16028e-28	2.10985e-27	yes	down	32.74	1.63667	ZNF732	zinc finger protein 732 [Source:HGNC Symbol;Acc:HGNC:37138]
ENSG00000142875	53.1819	5.73286	1.16584e-28	2.11853e-27	yes	up	0.32	13.23	PRKACB	protein kinase cAMP-activated catalytic subunit beta [Source:HGNC Symbol;Acc:HGNC:9381]
ENSG00000068878	5.89614	2.55977	1.23355e-28	2.24008e-27	yes	up	8.188	64.54	PSME4	proteasome activator subunit 4 [Source:HGNC Symbol;Acc:HGNC:20635]
ENSG00000173276	0.119568	-3.06409	1.31167e-28	2.38037e-27	yes	down	26.438	3.08333	ZBTB21	zinc finger and BTB domain containing 21 [Source:HGNC Symbol;Acc:HGNC:13083]
ENSG00000163428	66.5024	6.05533	1.38758e-28	2.51645e-27	yes	up	0.164	9.79667	LRRC58	leucine rich repeat containing 58 [Source:HGNC Symbol;Acc:HGNC:26968]
ENSG00000237693	0.00562363	-7.47428	1.44563e-28	2.61999e-27	yes	down	37.378	0.106667	IRGM	immunity related GTPase M [Source:HGNC Symbol;Acc:HGNC:29597]
ENSG00000176974	15.6543	3.96849	1.55769e-28	2.8212e-27	yes	up	3.346	45.9767	SHMT1	serine hydroxymethyltransferase 1 [Source:HGNC Symbol;Acc:HGNC:10850]
ENSG00000167117	0.00800004	-6.96578	1.60667e-28	2.908e-27	yes	down	66.158	0.736667	ANKRD40CL	ANKRD40 C-terminal like [Source:HGNC Symbol;Acc:HGNC:26080]
ENSG00000141504	2020.71	10.9806	1.64747e-28	2.97986e-27	yes	up	0.034	70.39	SAT2	spermidine/spermine N1-acetyltransferase family member 2 [Source:HGNC Symbol;Acc:HGNC:23160]
ENSG00000100632	4.69741	2.23187	1.65038e-28	2.98313e-27	yes	up	181.982	859.057	ERH	ERH mRNA splicing and mitosis factor [Source:HGNC Symbol;Acc:HGNC:3447]
ENSG00000125977	6.31517	2.65882	1.65744e-28	2.99392e-27	yes	up	90.11	526.757	EIF2S2	eukaryotic translation initiation factor 2 subunit beta [Source:HGNC Symbol;Acc:HGNC:3266]
ENSG00000064655	0.00444281	-7.81431	1.66379e-28	3.0034e-27	yes	down	113.068	0.223333	EYA2	EYA transcriptional coactivator and phosphatase 2 [Source:HGNC Symbol;Acc:HGNC:3520]
ENSG00000109381	8.21505	3.03827	1.66733e-28	3.00626e-27	yes	up	4.602	17.8633	ELF2	E74 like ETS transcription factor 2 [Source:HGNC Symbol;Acc:HGNC:3317]
ENSG00000105372	5.52946	2.46714	1.66758e-28	3.00626e-27	yes	up	590.476	3631.17	RPS19	ribosomal protein S19 [Source:HGNC Symbol;Acc:HGNC:10402]
ENSG00000069431	80.8761	6.33764	1.69244e-28	3.04907e-27	yes	up	0.07	5.23667	ABCC9	ATP binding cassette subfamily C member 9 [Source:HGNC Symbol;Acc:HGNC:60]
ENSG00000012232	0.198472	-2.33299	1.75148e-28	3.15336e-27	yes	down	40.944	6.24667	EXTL3	exostosin like glycosyltransferase 3 [Source:HGNC Symbol;Acc:HGNC:3518]
ENSG00000184347	0.0201765	-5.63118	1.91051e-28	3.4374e-27	yes	down	217.898	0.926667	SLIT3	slit guidance ligand 3 [Source:HGNC Symbol;Acc:HGNC:11087]
ENSG00000146021	7.24519	2.85702	1.94131e-28	3.49053e-27	yes	up	8.364	56.54	KLHL3	kelch like family member 3 [Source:HGNC Symbol;Acc:HGNC:6354]
ENSG00000185736	0.0284894	-5.13343	1.98443e-28	3.5657e-27	yes	down	43.334	0.723333	ADARB2	adenosine deaminase RNA specific B2 (inactive) [Source:HGNC Symbol;Acc:HGNC:227]
ENSG00000149308	0.0948694	-3.39791	1.99175e-28	3.57651e-27	yes	down	114.94	15.5567	NPAT	nuclear protein, coactivator of histone transcription [Source:HGNC Symbol;Acc:HGNC:7896]
ENSG00000162627	21.6049	4.43329	2.03597e-28	3.6535e-27	yes	up	3.004	62	SNX7	sorting nexin 7 [Source:HGNC Symbol;Acc:HGNC:14971]
ENSG00000140287	9.94494e-05	-13.2957	2.04137e-28	3.66078e-27	yes	down	537.726	0.103333	HDC	histidine decarboxylase [Source:HGNC Symbol;Acc:HGNC:4855]
ENSG00000115289	0.105516	-3.24447	2.04456e-28	3.6641e-27	yes	down	223.89	23.2733	PCGF1	polycomb group ring finger 1 [Source:HGNC Symbol;Acc:HGNC:17615]
ENSG00000124659	0.0286192	-5.12687	2.15538e-28	3.86016e-27	yes	down	310.878	8.50333	TBCC	tubulin folding cofactor C [Source:HGNC Symbol;Acc:HGNC:11580]
ENSG00000070831	7.11746	2.83136	2.23336e-28	3.99719e-27	yes	up	70.408	346.207	CDC42	cell division cycle 42 [Source:HGNC Symbol;Acc:HGNC:1736]
ENSG00000267520	2628.64	11.3601	2.30366e-28	4.12032e-27	yes	up	0.004	9.25333		novel transcript
ENSG00000286507	0.00237352	-8.71876	2.30623e-28	4.12222e-27	yes	down	71.338	0.423333		novel transcript
ENSG00000100462	4.09989	2.03559	2.3557e-28	4.20788e-27	yes	up	49.876	173.1	PRMT5	protein arginine methyltransferase 5 [Source:HGNC Symbol;Acc:HGNC:10894]
ENSG00000183569	0.000902673	-10.1135	2.53024e-28	4.5167e-27	yes	down	312.19	0.196667	SERHL2	serine hydrolase like 2 [Source:HGNC Symbol;Acc:HGNC:29446]
ENSG00000175104	0.115496	-3.11409	2.65006e-28	4.72749e-27	yes	down	51.568	3.27333	TRAF6	TNF receptor associated factor 6 [Source:HGNC Symbol;Acc:HGNC:12036]
ENSG00000151746	14.0536	3.81287	2.66216e-28	4.74598e-27	yes	up	1.71	43.24	BICD1	BICD cargo adaptor 1 [Source:HGNC Symbol;Acc:HGNC:1049]
ENSG00000104047	12.302	3.62082	2.76215e-28	4.92102e-27	yes	up	14.126	143.687	DTWD1	DTW domain containing 1 [Source:HGNC Symbol;Acc:HGNC:30926]
ENSG00000229847	0.00945131	-6.72527	2.79944e-28	4.98421e-27	yes	down	125.794	0.173333	EMX2OS	EMX2 opposite strand/antisense RNA [Source:HGNC Symbol;Acc:HGNC:18511]
ENSG00000286827	46.4507	5.53763	2.87028e-28	5.10701e-27	yes	up	0.386	17.2267		novel transcript, antisense to STXBP5L
ENSG00000163931	28.7322	4.8446	2.88356e-28	5.12729e-27	yes	up	22.422	571.027	TKT	transketolase [Source:HGNC Symbol;Acc:HGNC:11834]
ENSG00000165125	0.0213698	-5.54828	2.97563e-28	5.28756e-27	yes	down	25.852	0.496667	TRPV6	transient receptor potential cation channel subfamily V member 6 [Source:HGNC Symbol;Acc:HGNC:14006]
ENSG00000047315	6.95937	2.79896	3.03062e-28	5.38176e-27	yes	up	13.23	84.4833	POLR2B	RNA polymerase II subunit B [Source:HGNC Symbol;Acc:HGNC:9188]
ENSG00000162344	2840.09	11.4717	3.06995e-28	5.44807e-27	yes	up	0	23.54	FGF19	fibroblast growth factor 19 [Source:HGNC Symbol;Acc:HGNC:3675]
ENSG00000133794	0.0927922	-3.42985	3.09949e-28	5.49691e-27	yes	down	24.274	2.88333	ARNTL	aryl hydrocarbon receptor nuclear translocator like [Source:HGNC Symbol;Acc:HGNC:701]
ENSG00000185798	0.192314	-2.37847	3.15755e-28	5.59624e-27	yes	down	149.358	23.0367	WDR53	WD repeat domain 53 [Source:HGNC Symbol;Acc:HGNC:28786]
ENSG00000165156	0.0656927	-3.92812	3.20759e-28	5.68124e-27	yes	down	45.374	4.3	ZHX1	zinc fingers and homeoboxes 1 [Source:HGNC Symbol;Acc:HGNC:12871]
ENSG00000141458	0.116877	-3.09693	3.21678e-28	5.69382e-27	yes	down	141.706	29.8967	NPC1	NPC intracellular cholesterol transporter 1 [Source:HGNC Symbol;Acc:HGNC:7897]
ENSG00000136156	7.1291	2.83372	3.25289e-28	5.75401e-27	yes	up	12.578	86.0667	ITM2B	integral membrane protein 2B [Source:HGNC Symbol;Acc:HGNC:6174]
ENSG00000085449	0.128124	-2.96439	3.30043e-28	5.83432e-27	yes	down	234.652	25.14	WDFY1	WD repeat and FYVE domain containing 1 [Source:HGNC Symbol;Acc:HGNC:20451]
ENSG00000242114	30.8979	4.94944	3.47572e-28	6.14022e-27	yes	up	2.676	75.6533	MTFP1	mitochondrial fission process 1 [Source:HGNC Symbol;Acc:HGNC:26945]
ENSG00000254553	0.0422419	-4.56518	3.51769e-28	6.21035e-27	yes	down	16.358	0.606667		novel transcript
ENSG00000198947	0.103289	-3.27525	3.57186e-28	6.30189e-27	yes	down	52.13	6.75667	DMD	dystrophin [Source:HGNC Symbol;Acc:HGNC:2928]
ENSG00000196653	0.0954209	-3.38955	3.58361e-28	6.31854e-27	yes	down	45.014	3.58333	ZNF502	zinc finger protein 502 [Source:HGNC Symbol;Acc:HGNC:23718]
ENSG00000167291	23.9069	4.57936	3.60503e-28	6.35221e-27	yes	up	0.99	6.48	TBC1D16	TBC1 domain family member 16 [Source:HGNC Symbol;Acc:HGNC:28356]
ENSG00000002822	0.041773	-4.58129	3.62061e-28	6.37554e-27	yes	down	48.544	6.00333	MAD1L1	mitotic arrest deficient 1 like 1 [Source:HGNC Symbol;Acc:HGNC:6762]
ENSG00000170667	0.0571824	-4.12828	3.83753e-28	6.75317e-27	yes	down	38.432	0.87	RASA4B	RAS p21 protein activator 4B [Source:HGNC Symbol;Acc:HGNC:35202]
ENSG00000059378	0.0364953	-4.77614	3.84133e-28	6.75549e-27	yes	down	44.572	1.87333	PARP12	poly(ADP-ribose) polymerase family member 12 [Source:HGNC Symbol;Acc:HGNC:21919]
ENSG00000072952	0.052775	-4.244	3.86351e-28	6.79012e-27	yes	down	28.146	1.06667	IRAG1	inositol 1,4,5-triphosphate receptor associated 1 [Source:HGNC Symbol;Acc:HGNC:7237]
ENSG00000239900	3.57561	1.83819	3.90867e-28	6.86507e-27	yes	up	99.926	382.01	ADSL	adenylosuccinate lyase [Source:HGNC Symbol;Acc:HGNC:291]
ENSG00000119004	0.20797	-2.26555	3.98628e-28	6.9938e-27	yes	down	172.174	28.8	CYP20A1	cytochrome P450 family 20 subfamily A member 1 [Source:HGNC Symbol;Acc:HGNC:20576]
ENSG00000203995	0.0508734	-4.29694	3.98709e-28	6.9938e-27	yes	down	12.694	0.593333	ZYG11A	zyg-11 family member A, cell cycle regulator [Source:HGNC Symbol;Acc:HGNC:32058]
ENSG00000184608	8.65515e-05	-13.4961	4.04045e-28	7.08285e-27	yes	down	609.66	0	FAM167A-AS1	FAM167A antisense RNA 1 [Source:HGNC Symbol;Acc:HGNC:15548]
ENSG00000149925	8.20732	3.03691	4.07795e-28	7.144e-27	yes	up	347.156	2436.97	ALDOA	aldolase, fructose-bisphosphate A [Source:HGNC Symbol;Acc:HGNC:414]
ENSG00000169976	5.3482	2.41905	4.23361e-28	7.41195e-27	yes	up	30.78	169.983	SF3B5	splicing factor 3b subunit 5 [Source:HGNC Symbol;Acc:HGNC:21083]
ENSG00000245532	242.95	7.92452	4.35608e-28	7.62147e-27	yes	up	0.008	3.62333	NEAT1	nuclear paraspeckle assembly transcript 1 [Source:HGNC Symbol;Acc:HGNC:30815]
ENSG00000168944	0.168892	-2.56582	4.52311e-28	7.90863e-27	yes	down	50.768	7.97667	CEP120	centrosomal protein 120 [Source:HGNC Symbol;Acc:HGNC:26690]
ENSG00000254585	2595.55	11.3418	4.53426e-28	7.92306e-27	yes	up	0	20.25	MAGEL2	MAGE family member L2 [Source:HGNC Symbol;Acc:HGNC:6814]
ENSG00000085382	0.113114	-3.14415	4.61967e-28	8.06713e-27	yes	down	61.354	7.81333	HACE1	HECT domain and ankyrin repeat containing E3 ubiquitin protein ligase 1 [Source:HGNC Symbol;Acc:HGNC:21033]
ENSG00000243156	0.113732	-3.13629	4.70555e-28	8.21185e-27	yes	down	14.708	2.74667	MICAL3	microtubule associated monooxygenase, calponin and LIM domain containing 3 [Source:HGNC Symbol;Acc:HGNC:24694]
ENSG00000165280	9.84866	3.29993	4.96129e-28	8.65261e-27	yes	up	22.396	213.65	VCP	valosin containing protein [Source:HGNC Symbol;Acc:HGNC:12666]
ENSG00000274333	1072.97	10.0674	5.11762e-28	8.91955e-27	yes	up	0.064	21.5633		novel transcript
ENSG00000198589	8.76719	3.13211	5.14571e-28	8.95994e-27	yes	up	1.806	85.9833	LRBA	LPS responsive beige-like anchor protein [Source:HGNC Symbol;Acc:HGNC:1742]
ENSG00000198010	0.0368772	-4.76113	5.14735e-28	8.95994e-27	yes	down	36.826	1.08	DLGAP2	DLG associated protein 2 [Source:HGNC Symbol;Acc:HGNC:2906]
ENSG00000169083	569.798	9.15431	5.27991e-28	9.18482e-27	yes	up	0.03	8.94	AR	androgen receptor [Source:HGNC Symbol;Acc:HGNC:644]
ENSG00000248491	0.0101387	-6.62398	5.34993e-28	9.30069e-27	yes	down	36.558	1.48333		novel transcript
ENSG00000102935	153.325	7.26045	5.46506e-28	9.49302e-27	yes	up	0.03	4.08333	ZNF423	zinc finger protein 423 [Source:HGNC Symbol;Acc:HGNC:16762]
ENSG00000081181	0.226439	-2.14281	5.46751e-28	9.49302e-27	yes	down	446.378	97.4867	ARG2	arginase 2 [Source:HGNC Symbol;Acc:HGNC:664]
ENSG00000178802	10.0698	3.33196	5.51712e-28	9.57306e-27	yes	up	5.264	48.88	MPI	mannose phosphate isomerase [Source:HGNC Symbol;Acc:HGNC:7216]
ENSG00000156587	2294.89	11.1642	5.54326e-28	9.61231e-27	yes	up	0.028	64.5433	UBE2L6	ubiquitin conjugating enzyme E2 L6 [Source:HGNC Symbol;Acc:HGNC:12490]
ENSG00000167105	2397.15	11.2271	5.62726e-28	9.75178e-27	yes	up	0	13.8867	TMEM92	transmembrane protein 92 [Source:HGNC Symbol;Acc:HGNC:26579]
ENSG00000169045	34.0591	5.08997	5.65603e-28	9.79541e-27	yes	up	29.532	841.62	HNRNPH1	heterogeneous nuclear ribonucleoprotein H1 [Source:HGNC Symbol;Acc:HGNC:5041]
ENSG00000220110	0.0195893	-5.67379	5.74857e-28	9.94936e-27	yes	down	36.428	0.326667		ribosomal protein L21 (RPL21) pseudogene
ENSG00000145703	0.132528	-2.91564	5.807e-28	1.00441e-26	yes	down	106.84	17.39	IQGAP2	IQ motif containing GTPase activating protein 2 [Source:HGNC Symbol;Acc:HGNC:6111]
ENSG00000168350	0.00799342	-6.96697	6.10282e-28	1.05491e-26	yes	down	75.198	0.793333	DEGS2	delta 4-desaturase, sphingolipid 2 [Source:HGNC Symbol;Acc:HGNC:20113]
ENSG00000048342	238.024	7.89496	6.42119e-28	1.10924e-26	yes	up	0.078	10.5	CC2D2A	coiled-coil and C2 domain containing 2A [Source:HGNC Symbol;Acc:HGNC:29253]
ENSG00000100097	0.100151	-3.31976	6.44467e-28	1.11259e-26	yes	down	461.708	55.07	LGALS1	galectin 1 [Source:HGNC Symbol;Acc:HGNC:6561]
ENSG00000102316	166.431	7.37878	6.66734e-28	1.15031e-26	yes	up	2.42	312.723	MAGED2	MAGE family member D2 [Source:HGNC Symbol;Acc:HGNC:16353]
ENSG00000143772	225.272	7.81552	6.83505e-28	1.1785e-26	yes	up	0.02	3.89	ITPKB	inositol-trisphosphate 3-kinase B [Source:HGNC Symbol;Acc:HGNC:6179]
ENSG00000132938	0.00683355	-7.19315	6.84678e-28	1.17977e-26	yes	down	18.956	0.0833333	MTUS2	microtubule associated scaffold protein 2 [Source:HGNC Symbol;Acc:HGNC:20595]
ENSG00000114993	1918.63	10.9059	7.0003e-28	1.20546e-26	yes	up	0	16.01	RTKN	rhotekin [Source:HGNC Symbol;Acc:HGNC:10466]
ENSG00000116001	26.5829	4.73243	7.20008e-28	1.23909e-26	yes	up	4.232	58.1033	TIA1	TIA1 cytotoxic granule associated RNA binding protein [Source:HGNC Symbol;Acc:HGNC:11802]
ENSG00000086570	0.0403369	-4.63176	7.21768e-28	1.24133e-26	yes	down	12.576	0.416667	FAT2	FAT atypical cadherin 2 [Source:HGNC Symbol;Acc:HGNC:3596]
ENSG00000151465	3.76241	1.91166	7.26216e-28	1.2482e-26	yes	up	178.456	625.72	CDC123	cell division cycle 123 [Source:HGNC Symbol;Acc:HGNC:16827]
ENSG00000119973	0.00900196	-6.79554	7.36079e-28	1.26435e-26	yes	down	145.848	0.113333	PRLHR	prolactin releasing hormone receptor [Source:HGNC Symbol;Acc:HGNC:4464]
ENSG00000125954	0.0775684	-3.68839	7.37514e-28	1.26602e-26	yes	down	231.206	31.9167	CHURC1-FNTB	CHURC1-FNTB readthrough [Source:HGNC Symbol;Acc:HGNC:42960]
ENSG00000154975	0.00612061	-7.35211	7.49049e-28	1.28474e-26	yes	down	84.032	0.253333	CA10	carbonic anhydrase 10 [Source:HGNC Symbol;Acc:HGNC:1369]
ENSG00000151923	7.93127	2.98755	7.49359e-28	1.28474e-26	yes	up	13.488	53.67	TIAL1	TIA1 cytotoxic granule associated RNA binding protein like 1 [Source:HGNC Symbol;Acc:HGNC:11804]
ENSG00000213995	0.227956	-2.13318	7.6741e-28	1.31486e-26	yes	down	118.666	23.95	NAXD	NAD(P)HX dehydratase [Source:HGNC Symbol;Acc:HGNC:25576]
ENSG00000133466	0.0405223	-4.62514	7.81018e-28	1.33733e-26	yes	down	43.28	1.88667	C1QTNF6	C1q and TNF related 6 [Source:HGNC Symbol;Acc:HGNC:14343]
ENSG00000238133	0.0149254	-6.06609	7.95624e-28	1.36149e-26	yes	down	68.174	0.506667	MAP3K20-AS1	MAP3K20 antisense RNA 1 [Source:HGNC Symbol;Acc:HGNC:27935]
ENSG00000284018	0.0195135	-5.67938	8.12989e-28	1.39033e-26	yes	down	35.978	0.623333	SSU72P5	SSU72 pseudogene 5 [Source:HGNC Symbol;Acc:HGNC:43624]
ENSG00000133142	90.7072	6.50315	8.4779e-28	1.44894e-26	yes	up	1.674	169.037	TCEAL4	transcription elongation factor A like 4 [Source:HGNC Symbol;Acc:HGNC:26121]
ENSG00000158865	0.0106665	-6.55077	9.05698e-28	1.54694e-26	yes	down	43.854	0.48	SLC5A11	solute carrier family 5 member 11 [Source:HGNC Symbol;Acc:HGNC:23091]
ENSG00000163597	7.48915	2.9048	9.06291e-28	1.54699e-26	yes	up	44.562	285.057	SNHG16	small nucleolar RNA host gene 16 [Source:HGNC Symbol;Acc:HGNC:44352]
ENSG00000182253	0.085665	-3.54515	9.61787e-28	1.64069e-26	yes	down	26.256	2.21	SYNM	synemin [Source:HGNC Symbol;Acc:HGNC:24466]
ENSG00000163870	0.0873357	-3.51728	9.69517e-28	1.65284e-26	yes	down	41.752	4.61333	TPRA1	transmembrane protein adipocyte associated 1 [Source:HGNC Symbol;Acc:HGNC:30413]
ENSG00000125962	2043.04	10.9965	9.76257e-28	1.66329e-26	yes	up	0	10.7167	ARMCX5	armadillo repeat containing X-linked 5 [Source:HGNC Symbol;Acc:HGNC:25772]
ENSG00000147100	2022.66	10.982	1.05911e-27	1.80332e-26	yes	up	0	6.94	SLC16A2	solute carrier family 16 member 2 [Source:HGNC Symbol;Acc:HGNC:10923]
ENSG00000104231	14.7571	3.88333	1.11294e-27	1.8938e-26	yes	up	6.212	111.317	ZFAND1	zinc finger AN1-type containing 1 [Source:HGNC Symbol;Acc:HGNC:25858]
ENSG00000158062	0.0287026	-5.12267	1.12136e-27	1.90694e-26	yes	down	289.618	7.24	UBXN11	UBX domain protein 11 [Source:HGNC Symbol;Acc:HGNC:30600]
ENSG00000099256	1846.26	10.8504	1.13611e-27	1.93081e-26	yes	up	0	15.27	PRTFDC1	phosphoribosyl transferase domain containing 1 [Source:HGNC Symbol;Acc:HGNC:23333]
ENSG00000181690	0.174004	-2.52281	1.15187e-27	1.95638e-26	yes	down	28.884	3.88	PLAG1	PLAG1 zinc finger [Source:HGNC Symbol;Acc:HGNC:9045]
ENSG00000186283	0.0659626	-3.92221	1.17558e-27	1.99542e-26	yes	down	285.118	16.8267	TOR3A	torsin family 3 member A [Source:HGNC Symbol;Acc:HGNC:11997]
ENSG00000162769	52.4536	5.71297	1.23771e-27	2.09957e-26	yes	up	2.208	20.71	FLVCR1	FLVCR heme transporter 1 [Source:HGNC Symbol;Acc:HGNC:24682]
ENSG00000237137	0.00315557	-8.30788	1.27715e-27	2.16512e-26	yes	down	30.75	0.07		pseudogene similar to part of nuclear factor I/A NFIA
ENSG00000100842	2530.84	11.3054	1.28261e-27	2.17302e-26	yes	up	0	13.8667	EFS	embryonal Fyn-associated substrate [Source:HGNC Symbol;Acc:HGNC:16898]
ENSG00000041988	79.5167	6.31319	1.28824e-27	2.18122e-26	yes	up	0.362	26.3733	THAP3	THAP domain containing 3 [Source:HGNC Symbol;Acc:HGNC:20855]
ENSG00000164920	0.0164121	-5.9291	1.31787e-27	2.23e-26	yes	down	63.13	1.09333	OSR2	odd-skipped related transciption factor 2 [Source:HGNC Symbol;Acc:HGNC:15830]
ENSG00000004468	0.00805247	-6.95635	1.38449e-27	2.34128e-26	yes	down	43.138	11.4	CD38	CD38 molecule [Source:HGNC Symbol;Acc:HGNC:1667]
ENSG00000090889	0.23068	-2.11603	1.42537e-27	2.40892e-26	yes	down	167.958	32.6167	KIF4A	kinesin family member 4A [Source:HGNC Symbol;Acc:HGNC:13339]
ENSG00000129682	51.3594	5.68256	1.44459e-27	2.43989e-26	yes	up	1.618	48.46	FGF13	fibroblast growth factor 13 [Source:HGNC Symbol;Acc:HGNC:3670]
ENSG00000067992	33.6387	5.07205	1.52269e-27	2.57021e-26	yes	up	0.384	13.52	PDK3	pyruvate dehydrogenase kinase 3 [Source:HGNC Symbol;Acc:HGNC:8811]
ENSG00000178921	12.1146	3.59868	1.58118e-27	2.66728e-26	yes	up	3.242	23.64	PFAS	phosphoribosylformylglycinamidine synthase [Source:HGNC Symbol;Acc:HGNC:8863]
ENSG00000133134	4505.94	12.1376	1.61173e-27	2.71714e-26	yes	up	0	97.41	BEX2	brain expressed X-linked 2 [Source:HGNC Symbol;Acc:HGNC:30933]
ENSG00000165863	0.163878	-2.6093	1.64251e-27	2.76733e-26	yes	down	113.256	12.2233	C10orf82	chromosome 10 open reading frame 82 [Source:HGNC Symbol;Acc:HGNC:28500]
ENSG00000126391	56.4812	5.8197	1.71417e-27	2.88627e-26	yes	up	0.18	4.73667	FRMD8	FERM domain containing 8 [Source:HGNC Symbol;Acc:HGNC:25462]
ENSG00000197021	0.158494	-2.6575	1.72484e-27	2.90244e-26	yes	down	390.282	58.15	EOLA2	endothelium and lymphocyte associated ASCH domain 2 [Source:HGNC Symbol;Acc:HGNC:17402]
ENSG00000229236	33.1278	5.04997	1.74891e-27	2.94115e-26	yes	up	0.364	10.7433	TTTY10	testis-specific transcript, Y-linked 10 [Source:HGNC Symbol;Acc:HGNC:18491]
ENSG00000119333	0.100069	-3.32094	1.76793e-27	2.9713e-26	yes	down	85.54	7.92333	DYNC2I2	dynein 2 intermediate chain 2 [Source:HGNC Symbol;Acc:HGNC:28296]
ENSG00000196437	0.156964	-2.67149	1.80119e-27	3.02533e-26	yes	down	32.608	5.64667	ZNF569	zinc finger protein 569 [Source:HGNC Symbol;Acc:HGNC:24737]
ENSG00000242441	0.00150134	-9.37954	1.86615e-27	3.13252e-26	yes	down	138.248	0.17	GTF2A1L	general transcription factor IIA subunit 1 like [Source:HGNC Symbol;Acc:HGNC:30727]
ENSG00000175895	0.0509374	-4.29513	1.90325e-27	3.19283e-26	yes	down	72.258	3.32	PLEKHF2	pleckstrin homology and FYVE domain containing 2 [Source:HGNC Symbol;Acc:HGNC:20757]
ENSG00000124104	0.0598203	-4.06322	1.93583e-27	3.2445e-26	yes	down	31.386	1.30333	SNX21	sorting nexin family member 21 [Source:HGNC Symbol;Acc:HGNC:16154]
ENSG00000250802	18.6903	4.22422	1.93643e-27	3.2445e-26	yes	up	0.358	6.69333	ZBED3-AS1	ZBED3 antisense RNA 1 [Source:HGNC Symbol;Acc:HGNC:44188]
ENSG00000139112	9.5564	3.25647	2.05498e-27	3.44102e-26	yes	up	8.34	73.9833	GABARAPL1	GABA type A receptor associated protein like 1 [Source:HGNC Symbol;Acc:HGNC:4068]
ENSG00000109787	168.2	7.39403	2.05818e-27	3.44426e-26	yes	up	0.348	7.95	KLF3	Kruppel like factor 3 [Source:HGNC Symbol;Acc:HGNC:16516]
ENSG00000181104	277.465	8.11616	2.14317e-27	3.5843e-26	yes	up	0.054	13.24	F2R	coagulation factor II thrombin receptor [Source:HGNC Symbol;Acc:HGNC:3537]
ENSG00000100105	16.4256	4.03788	2.21139e-27	3.69611e-26	yes	up	2.962	46.6633	PATZ1	POZ/BTB and AT hook containing zinc finger 1 [Source:HGNC Symbol;Acc:HGNC:13071]
ENSG00000235827	0.000201392	-12.2777	2.27988e-27	3.80827e-26	yes	down	626.952	0.04	TUBB8P9	tubulin beta 8 class VIII pseudogene 9 [Source:HGNC Symbol;Acc:HGNC:42347]
ENSG00000165929	0.178818	-2.48344	2.28586e-27	3.81593e-26	yes	down	64.358	10.0633	TC2N	tandem C2 domains, nuclear [Source:HGNC Symbol;Acc:HGNC:19859]
ENSG00000189108	0.0228605	-5.451	2.32572e-27	3.88009e-26	yes	down	26.154	1.02667	IL1RAPL2	interleukin 1 receptor accessory protein like 2 [Source:HGNC Symbol;Acc:HGNC:5997]
ENSG00000139842	5.64692	2.49746	2.40094e-27	4.00312e-26	yes	up	16.014	47.53	CUL4A	cullin 4A [Source:HGNC Symbol;Acc:HGNC:2554]
ENSG00000205022	0.000122282	-12.9975	2.55492e-27	4.25727e-26	yes	down	897.83	0.0866667	PABPN1L	PABPN1 like, cytoplasmic [Source:HGNC Symbol;Acc:HGNC:37237]
ENSG00000018610	0.0955516	-3.38758	2.59275e-27	4.31766e-26	yes	down	96.988	10.7333	STEEP1	STING1 ER exit protein 1 [Source:HGNC Symbol;Acc:HGNC:26239]
ENSG00000160783	37.0637	5.21194	2.60844e-27	4.34114e-26	yes	up	7.286	243.353	PMF1	polyamine modulated factor 1 [Source:HGNC Symbol;Acc:HGNC:9112]
ENSG00000234284	0.0724843	-3.78619	2.75991e-27	4.59043e-26	yes	down	22.01	1.65	ZNF879	zinc finger protein 879 [Source:HGNC Symbol;Acc:HGNC:37273]
ENSG00000250709	11.1118	3.47402	2.98854e-27	4.96767e-26	yes	up	2.63	37.5733	CCDC169-SOHLH2	CCDC169-SOHLH2 readthrough [Source:HGNC Symbol;Acc:HGNC:38866]
ENSG00000171817	0.0316354	-4.98231	2.99698e-27	4.97868e-26	yes	down	25.88	1.23333	ZNF540	zinc finger protein 540 [Source:HGNC Symbol;Acc:HGNC:25331]
ENSG00000061656	229.188	7.84039	3.00344e-27	4.98638e-26	yes	up	0.282	27.6767	SPAG4	sperm associated antigen 4 [Source:HGNC Symbol;Acc:HGNC:11214]
ENSG00000253807	0.0238234	-5.39147	3.01178e-27	4.99718e-26	yes	down	33.148	0.386667	LINC01170	long intergenic non-protein coding RNA 1170 [Source:HGNC Symbol;Acc:HGNC:49542]
ENSG00000109065	11.9425	3.57804	3.02785e-27	5.02078e-26	yes	up	5.384	51.4733	NAT9	N-acetyltransferase 9 (putative) [Source:HGNC Symbol;Acc:HGNC:23133]
ENSG00000255529	0.138302	-2.85411	3.11436e-27	5.16109e-26	yes	down	399.086	21.9533	POLR2M	RNA polymerase II subunit M [Source:HGNC Symbol;Acc:HGNC:14862]
ENSG00000159131	7.82194	2.96753	3.1358e-27	5.19347e-26	yes	up	18.426	165.96	GART	phosphoribosylglycinamide formyltransferase, phosphoribosylglycinamide synthetase, phosphoribosylaminoimidazole synthetase [Source:HGNC Symbol;Acc:HGNC:4163]
ENSG00000001460	0.166102	-2.58985	3.18513e-27	5.27197e-26	yes	down	61.8	9.47667	STPG1	sperm tail PG-rich repeat containing 1 [Source:HGNC Symbol;Acc:HGNC:28070]
ENSG00000118762	2085.12	11.0259	3.33702e-27	5.52003e-26	yes	up	0.004	8.33667	PKD2	polycystin 2, transient receptor potential cation channel [Source:HGNC Symbol;Acc:HGNC:9009]
ENSG00000181754	0.0469597	-4.41243	3.35084e-27	5.53954e-26	yes	down	24.114	1.07333	AMIGO1	adhesion molecule with Ig like domain 1 [Source:HGNC Symbol;Acc:HGNC:20824]
ENSG00000055147	0.160731	-2.63728	3.36855e-27	5.56544e-26	yes	down	107.496	10.5933	FAM114A2	family with sequence similarity 114 member A2 [Source:HGNC Symbol;Acc:HGNC:1333]
ENSG00000108370	27.3762	4.77485	3.38197e-27	5.58424e-26	yes	up	1.728	12.2133	RGS9	regulator of G protein signaling 9 [Source:HGNC Symbol;Acc:HGNC:10004]
ENSG00000234323	0.0156862	-5.99436	3.47949e-27	5.74178e-26	yes	down	30.806	1.41667	LINC01505	long intergenic non-protein coding RNA 1505 [Source:HGNC Symbol;Acc:HGNC:51186]
ENSG00000136636	5.3165	2.41048	3.51074e-27	5.78985e-26	yes	up	6.016	34.1867	KCTD3	potassium channel tetramerization domain containing 3 [Source:HGNC Symbol;Acc:HGNC:21305]
ENSG00000226608	0.0880959	-3.50478	3.72584e-27	6.14088e-26	yes	down	538.036	34.7133	FTLP3	ferritin light chain pseudogene 3 [Source:HGNC Symbol;Acc:HGNC:4000]
ENSG00000117523	3.6085	1.8514	3.98755e-27	6.56827e-26	yes	up	68.484	230.943	PRRC2C	proline rich coiled-coil 2C [Source:HGNC Symbol;Acc:HGNC:24903]
ENSG00000241553	6.33448	2.66323	4.14407e-27	6.82197e-26	yes	up	34.536	172.25	ARPC4	actin related protein 2/3 complex subunit 4 [Source:HGNC Symbol;Acc:HGNC:707]
ENSG00000213366	99.2635	6.63319	4.17739e-27	6.87267e-26	yes	up	0.152	18.84	GSTM2	glutathione S-transferase mu 2 [Source:HGNC Symbol;Acc:HGNC:4634]
ENSG00000124226	0.156237	-2.67819	4.21442e-27	6.92942e-26	yes	down	438.47	55.0067	RNF114	ring finger protein 114 [Source:HGNC Symbol;Acc:HGNC:13094]
ENSG00000188026	83.4042	6.38205	4.29779e-27	7.06224e-26	yes	up	0.078	10.9467	RILPL1	Rab interacting lysosomal protein like 1 [Source:HGNC Symbol;Acc:HGNC:26814]
ENSG00000013503	0.172147	-2.53829	4.50357e-27	7.39594e-26	yes	down	38.866	6.01	POLR3B	RNA polymerase III subunit B [Source:HGNC Symbol;Acc:HGNC:30348]
ENSG00000138036	0.175942	-2.50683	4.67e-27	7.66464e-26	yes	down	124.67	22.52	DYNC2LI1	dynein cytoplasmic 2 light intermediate chain 1 [Source:HGNC Symbol;Acc:HGNC:24595]
ENSG00000168758	1713.87	10.743	4.85932e-27	7.97058e-26	yes	up	0	10.12	SEMA4C	semaphorin 4C [Source:HGNC Symbol;Acc:HGNC:10731]
ENSG00000018625	3127.85	11.611	5.0843e-27	8.33459e-26	yes	up	0	8.91	ATP1A2	ATPase Na+/K+ transporting subunit alpha 2 [Source:HGNC Symbol;Acc:HGNC:800]
ENSG00000076053	23.8767	4.57753	5.58572e-27	9.15106e-26	yes	up	9.926	122.67	RBM7	RNA binding motif protein 7 [Source:HGNC Symbol;Acc:HGNC:9904]
ENSG00000159082	0.0504184	-4.30991	5.59341e-27	9.15817e-26	yes	down	43.408	1.75	SYNJ1	synaptojanin 1 [Source:HGNC Symbol;Acc:HGNC:11503]
ENSG00000104313	0.0521669	-4.26072	5.62233e-27	9.19999e-26	yes	down	21.804	34.0767	EYA1	EYA transcriptional coactivator and phosphatase 1 [Source:HGNC Symbol;Acc:HGNC:3519]
ENSG00000152240	3.57506	1.83797	5.67197e-27	9.27565e-26	yes	up	83.888	300.13	HAUS1	HAUS augmin like complex subunit 1 [Source:HGNC Symbol;Acc:HGNC:25174]
ENSG00000057019	20.0109	4.32272	5.71238e-27	9.33615e-26	yes	up	0.928	13.84	DCBLD2	discoidin, CUB and LCCL domain containing 2 [Source:HGNC Symbol;Acc:HGNC:24627]
ENSG00000143222	3.43302	1.77948	5.75145e-27	9.39437e-26	yes	up	63.32	221.34	UFC1	ubiquitin-fold modifier conjugating enzyme 1 [Source:HGNC Symbol;Acc:HGNC:26941]
ENSG00000131196	0.0693173	-3.85064	5.81135e-27	9.48655e-26	yes	down	69.486	2.63333	NFATC1	nuclear factor of activated T cells 1 [Source:HGNC Symbol;Acc:HGNC:7775]
ENSG00000171517	1821.54	10.8309	5.95948e-27	9.72253e-26	yes	up	0	7.3	LPAR3	lysophosphatidic acid receptor 3 [Source:HGNC Symbol;Acc:HGNC:14298]
ENSG00000134285	29.7982	4.89715	6.04361e-27	9.85389e-26	yes	up	0.36	26.1133	FKBP11	FKBP prolyl isomerase 11 [Source:HGNC Symbol;Acc:HGNC:18624]
ENSG00000136250	0.00603609	-7.37217	6.68336e-27	1.08905e-25	yes	down	100.894	1.19	AOAH	acyloxyacyl hydrolase [Source:HGNC Symbol;Acc:HGNC:548]
ENSG00000136859	2754.19	11.4274	6.73828e-27	1.09734e-25	yes	up	0.036	85.2	ANGPTL2	angiopoietin like 2 [Source:HGNC Symbol;Acc:HGNC:490]
ENSG00000259293	0.00112812	-9.79186	6.92932e-27	1.12778e-25	yes	down	135.748	0.16	LIPC-AS1	LIPC antisense RNA 1 [Source:HGNC Symbol;Acc:HGNC:52294]
ENSG00000092445	46.7577	5.54713	6.98787e-27	1.13663e-25	yes	up	0.726	30.0333	TYRO3	TYRO3 protein tyrosine kinase [Source:HGNC Symbol;Acc:HGNC:12446]
ENSG00000134250	69.1229	6.11109	6.99539e-27	1.13718e-25	yes	up	0.454	15.15	NOTCH2	notch receptor 2 [Source:HGNC Symbol;Acc:HGNC:7882]
ENSG00000264859	0.00931976	-6.74549	7.66451e-27	1.24521e-25	yes	down	213.25	0.586667	DSG2-AS1	DSG2 antisense RNA 1 [Source:HGNC Symbol;Acc:HGNC:51311]
ENSG00000157578	0.0392578	-4.67088	7.84171e-27	1.27324e-25	yes	down	26.602	1.4	LCA5L	lebercilin LCA5 like [Source:HGNC Symbol;Acc:HGNC:1255]
ENSG00000132688	102.657	6.68169	8.04167e-27	1.30493e-25	yes	up	0.056	5.11	NES	nestin [Source:HGNC Symbol;Acc:HGNC:7756]
ENSG00000249856	0.0167122	-5.90296	8.17975e-27	1.32655e-25	yes	down	33.772	0.643333		novel transcript
ENSG00000182220	4.83178	2.27255	8.25188e-27	1.33745e-25	yes	up	16.416	71.8233	ATP6AP2	ATPase H+ transporting accessory protein 2 [Source:HGNC Symbol;Acc:HGNC:18305]
ENSG00000196663	0.11898	-3.07121	8.4367e-27	1.36659e-25	yes	down	15.89	1.28	TECPR2	tectonin beta-propeller repeat containing 2 [Source:HGNC Symbol;Acc:HGNC:19957]
ENSG00000154734	1568.54	10.6152	8.46303e-27	1.37005e-25	yes	up	0.012	21.3367	ADAMTS1	ADAM metallopeptidase with thrombospondin type 1 motif 1 [Source:HGNC Symbol;Acc:HGNC:217]
ENSG00000182256	0.0633452	-3.98062	8.56114e-27	1.38511e-25	yes	down	12.254	0.576667	GABRG3	gamma-aminobutyric acid type A receptor subunit gamma3 [Source:HGNC Symbol;Acc:HGNC:4088]
ENSG00000249614	30.7267	4.94142	8.57958e-27	1.38727e-25	yes	up	0.794	22.8867	LINC02503	long intergenic non-protein coding RNA 2503 [Source:HGNC Symbol;Acc:HGNC:53492]
ENSG00000112941	0.153237	-2.70617	8.58706e-27	1.38766e-25	yes	down	109.022	18.8067	TENT4A	terminal nucleotidyltransferase 4A [Source:HGNC Symbol;Acc:HGNC:16705]
ENSG00000082898	5.12756	2.35827	8.87565e-27	1.43344e-25	yes	up	32.714	154.183	XPO1	exportin 1 [Source:HGNC Symbol;Acc:HGNC:12825]
ENSG00000169242	2876.78	11.4902	8.91714e-27	1.43929e-25	yes	up	0	29.2967	EFNA1	ephrin A1 [Source:HGNC Symbol;Acc:HGNC:3221]
ENSG00000175868	74.259	6.21449	8.92903e-27	1.44036e-25	yes	up	0.134	21.3567	CALCB	calcitonin related polypeptide beta [Source:HGNC Symbol;Acc:HGNC:1438]
ENSG00000166848	18.7823	4.2313	8.93706e-27	1.4408e-25	yes	up	2.202	37.96	TERF2IP	TERF2 interacting protein [Source:HGNC Symbol;Acc:HGNC:19246]
ENSG00000124614	6.88477	2.78341	9.04948e-27	1.45807e-25	yes	up	80.118	569.463	RPS10	ribosomal protein S10 [Source:HGNC Symbol;Acc:HGNC:10383]
ENSG00000198429	35.6752	5.15685	9.3277e-27	1.50201e-25	yes	up	0.34	13.39	ZNF69	zinc finger protein 69 [Source:HGNC Symbol;Acc:HGNC:13138]
ENSG00000143157	18.6572	4.22166	9.37185e-27	1.50823e-25	yes	up	0.792	13.55	POGK	pogo transposable element derived with KRAB domain [Source:HGNC Symbol;Acc:HGNC:18800]
ENSG00000166575	12.6007	3.65543	9.68616e-27	1.55789e-25	yes	up	5.068	24.03	TMEM135	transmembrane protein 135 [Source:HGNC Symbol;Acc:HGNC:26167]
ENSG00000101224	0.126282	-2.98528	9.85509e-27	1.58413e-25	yes	down	90.502	10.4033	CDC25B	cell division cycle 25B [Source:HGNC Symbol;Acc:HGNC:1726]
ENSG00000003096	1722.57	10.7503	1.02103e-26	1.64026e-25	yes	up	0	7.54333	KLHL13	kelch like family member 13 [Source:HGNC Symbol;Acc:HGNC:22931]
ENSG00000116157	1799.04	10.813	1.02999e-26	1.65368e-25	yes	up	0	23.92	GPX7	glutathione peroxidase 7 [Source:HGNC Symbol;Acc:HGNC:4559]
ENSG00000163191	32.7167	5.03196	1.04403e-26	1.67523e-25	yes	up	12.82	537.497	S100A11	S100 calcium binding protein A11 [Source:HGNC Symbol;Acc:HGNC:10488]
ENSG00000172037	1951.23	10.9302	1.09268e-26	1.75226e-25	yes	up	0	46.1633	LAMB2	laminin subunit beta 2 [Source:HGNC Symbol;Acc:HGNC:6487]
ENSG00000280148	0.000409069	-11.2554	1.0974e-26	1.75881e-25	yes	down	182.074	0.0666667		novel transcript
ENSG00000213694	667.925	9.38354	1.09999e-26	1.76193e-25	yes	up	0.016	13.3133	S1PR3	sphingosine-1-phosphate receptor 3 [Source:HGNC Symbol;Acc:HGNC:3167]
ENSG00000165476	28.0602	4.81045	1.12322e-26	1.79807e-25	yes	up	2.176	8.42333	REEP3	receptor accessory protein 3 [Source:HGNC Symbol;Acc:HGNC:23711]
ENSG00000200281	0.00900592	-6.79491	1.17356e-26	1.87756e-25	yes	down	33.872	0.246667	RNU6-624P	RNA, U6 small nuclear 624, pseudogene [Source:HGNC Symbol;Acc:HGNC:47587]
ENSG00000159322	0.0874221	-3.51586	1.21085e-26	1.93608e-25	yes	down	409.692	38.78	ADPGK	ADP dependent glucokinase [Source:HGNC Symbol;Acc:HGNC:25250]
ENSG00000135452	129.665	7.01865	1.25741e-26	2.00935e-25	yes	up	0.442	44.03	TSPAN31	tetraspanin 31 [Source:HGNC Symbol;Acc:HGNC:10539]
ENSG00000185442	0.0492056	-4.34503	1.28208e-26	2.04758e-25	yes	down	109.482	6.44	FAM174B	family with sequence similarity 174 member B [Source:HGNC Symbol;Acc:HGNC:34339]
ENSG00000188706	16.1339	4.01202	1.31683e-26	2.10184e-25	yes	up	2.032	32.8633	ZDHHC9	zinc finger DHHC-type palmitoyltransferase 9 [Source:HGNC Symbol;Acc:HGNC:18475]
ENSG00000174514	0.0299974	-5.05902	1.31856e-26	2.10338e-25	yes	down	39.154	7.78667	MFSD4A	major facilitator superfamily domain containing 4A [Source:HGNC Symbol;Acc:HGNC:25433]
ENSG00000043039	0.00562248	-7.47458	1.37368e-26	2.19002e-25	yes	down	55.52	0.253333	BARX2	BARX homeobox 2 [Source:HGNC Symbol;Acc:HGNC:956]
ENSG00000132002	0.0801568	-3.64103	1.42578e-26	2.27177e-25	yes	down	754.278	57.1	DNAJB1	DnaJ heat shock protein family (Hsp40) member B1 [Source:HGNC Symbol;Acc:HGNC:5270]
ENSG00000196911	9.19275	3.2005	1.4802e-26	2.3571e-25	yes	up	3.818	8.09	KPNA5	karyopherin subunit alpha 5 [Source:HGNC Symbol;Acc:HGNC:6398]
ENSG00000223653	35.2865	5.14104	1.54512e-26	2.45904e-25	yes	up	0.594	17.1767		novel transcript
ENSG00000170873	0.0659377	-3.92275	1.61056e-26	2.56169e-25	yes	down	28.106	1.90333	MTSS1	MTSS I-BAR domain containing 1 [Source:HGNC Symbol;Acc:HGNC:20443]
ENSG00000159208	0.114773	-3.12315	1.65509e-26	2.63098e-25	yes	down	251.854	26.0033	CIART	circadian associated repressor of transcription [Source:HGNC Symbol;Acc:HGNC:25200]
ENSG00000185947	0.118926	-3.07187	1.69946e-26	2.69995e-25	yes	down	118.728	13.4567	ZNF267	zinc finger protein 267 [Source:HGNC Symbol;Acc:HGNC:13060]
ENSG00000177732	838.485	9.71164	1.72692e-26	2.74198e-25	yes	up	0.012	7.77333	SOX12	SRY-box transcription factor 12 [Source:HGNC Symbol;Acc:HGNC:11198]
ENSG00000116117	0.0714853	-3.80621	1.76552e-26	2.80164e-25	yes	down	73.216	0.906667	PARD3B	par-3 family cell polarity regulator beta [Source:HGNC Symbol;Acc:HGNC:14446]
ENSG00000198015	5.76974	2.52851	1.80732e-26	2.8663e-25	yes	up	44.186	446.347	MRPL42	mitochondrial ribosomal protein L42 [Source:HGNC Symbol;Acc:HGNC:14493]
ENSG00000158435	0.210218	-2.25004	1.81889e-26	2.88298e-25	yes	down	133.186	25.64	CNOT11	CCR4-NOT transcription complex subunit 11 [Source:HGNC Symbol;Acc:HGNC:25217]
ENSG00000281344	22.6336	4.50039	1.84527e-26	2.92308e-25	yes	up	0.076	1.49	HELLPAR	HELLP associated long non-coding RNA [Source:HGNC Symbol;Acc:HGNC:43984]
ENSG00000094880	6.14036	2.61832	1.95587e-26	3.09648e-25	yes	up	25.306	56.27	CDC23	cell division cycle 23 [Source:HGNC Symbol;Acc:HGNC:1724]
ENSG00000006007	24.3754	4.60735	1.98215e-26	3.13628e-25	yes	up	1.382	28.05	GDE1	glycerophosphodiester phosphodiesterase 1 [Source:HGNC Symbol;Acc:HGNC:29644]
ENSG00000168038	0.0486798	-4.36053	2.02194e-26	3.19739e-25	yes	down	118.322	5.40667	ULK4	unc-51 like kinase 4 [Source:HGNC Symbol;Acc:HGNC:15784]
ENSG00000055044	4.31772	2.11027	2.05708e-26	3.25106e-25	yes	up	80.272	323.037	NOP58	NOP58 ribonucleoprotein [Source:HGNC Symbol;Acc:HGNC:29926]
ENSG00000198898	9.90663	3.3084	2.10352e-26	3.32253e-25	yes	up	25.57	216.75	CAPZA2	capping actin protein of muscle Z-line subunit alpha 2 [Source:HGNC Symbol;Acc:HGNC:1490]
ENSG00000145335	1908.15	10.898	2.10817e-26	3.32796e-25	yes	up	0	38.2533	SNCA	synuclein alpha [Source:HGNC Symbol;Acc:HGNC:11138]
ENSG00000116030	4.09117	2.03251	2.14921e-26	3.38962e-25	yes	up	265.2	1180.78	SUMO1	small ubiquitin like modifier 1 [Source:HGNC Symbol;Acc:HGNC:12502]
ENSG00000203805	0.00852468	-6.87414	2.14972e-26	3.38962e-25	yes	down	77.736	0.276667	PLPP4	phospholipid phosphatase 4 [Source:HGNC Symbol;Acc:HGNC:23531]
ENSG00000096092	0.163483	-2.61279	2.17898e-26	3.43379e-25	yes	down	338.118	54.0333	TMEM14A	transmembrane protein 14A [Source:HGNC Symbol;Acc:HGNC:21076]
ENSG00000110906	0.153925	-2.6997	2.29254e-26	3.61065e-25	yes	down	92.33	13.03	KCTD10	potassium channel tetramerization domain containing 10 [Source:HGNC Symbol;Acc:HGNC:23236]
ENSG00000273628	0.00786654	-6.99005	2.30622e-26	3.63011e-25	yes	down	120.588	39.47		info tpoly (ADP-ribose) polymerase family, member 4 (PARP4) pseudogene
ENSG00000267586	0.00135418	-9.52837	2.32355e-26	3.65527e-25	yes	down	183.012	0.0733333	LINC00907	long intergenic non-protein coding RNA 907 [Source:HGNC Symbol;Acc:HGNC:44327]
ENSG00000160131	11.4163	3.51302	2.37364e-26	3.73191e-25	yes	up	15.222	28.8733	VMA21	vacuolar ATPase assembly factor VMA21 [Source:HGNC Symbol;Acc:HGNC:22082]
ENSG00000135638	0.023636	-5.40287	2.46494e-26	3.87324e-25	yes	down	77.268	1.21	EMX1	empty spiracles homeobox 1 [Source:HGNC Symbol;Acc:HGNC:3340]
ENSG00000286917	0.00318064	-8.29647	2.48352e-26	3.90019e-25	yes	down	123.544	0.543333		novel transcript
ENSG00000188522	1730.11	10.7567	2.55546e-26	4.01085e-25	yes	up	0	11.2533	FAM83G	family with sequence similarity 83 member G [Source:HGNC Symbol;Acc:HGNC:32554]
ENSG00000283247	0.00151854	-9.3631	2.65064e-26	4.15785e-25	yes	down	54.714	0.05	CCDC201	coiled-coil domain containing 201 [Source:HGNC Symbol;Acc:HGNC:54081]
ENSG00000166012	10.0111	3.32353	2.69637e-26	4.22715e-25	yes	up	15.428	174.517	TAF1D	TATA-box binding protein associated factor, RNA polymerase I subunit D [Source:HGNC Symbol;Acc:HGNC:28759]
ENSG00000095015	140.415	7.13355	2.8709e-26	4.49818e-25	yes	up	0.09	18.0867	MAP3K1	mitogen-activated protein kinase kinase kinase 1 [Source:HGNC Symbol;Acc:HGNC:6848]
ENSG00000229618	0.0404224	-4.6287	2.88744e-26	4.52151e-25	yes	down	31.684	1.12333		novel transcript
ENSG00000167526	11.9757	3.58204	2.9164e-26	4.56424e-25	yes	up	62.036	757.597	RPL13	ribosomal protein L13 [Source:HGNC Symbol;Acc:HGNC:10303]
ENSG00000112763	1903.38	10.8943	3.00976e-26	4.70765e-25	yes	up	0	10.1133	BTN2A1	butyrophilin subfamily 2 member A1 [Source:HGNC Symbol;Acc:HGNC:1136]
ENSG00000137200	0.14788	-2.7575	3.11517e-26	4.86972e-25	yes	down	62.108	9.03	CMTR1	cap methyltransferase 1 [Source:HGNC Symbol;Acc:HGNC:21077]
ENSG00000060656	36.5156	5.19044	3.28137e-26	5.12661e-25	yes	up	0.722	15.7233	PTPRU	protein tyrosine phosphatase receptor type U [Source:HGNC Symbol;Acc:HGNC:9683]
ENSG00000149636	0.227259	-2.13759	3.28849e-26	5.13479e-25	yes	down	230.43	48.9233	DSN1	DSN1 component of MIS12 kinetochore complex [Source:HGNC Symbol;Acc:HGNC:16165]
ENSG00000064999	0.163113	-2.61606	3.36842e-26	5.25658e-25	yes	down	108.232	8.05	ANKS1A	ankyrin repeat and sterile alpha motif domain containing 1A [Source:HGNC Symbol;Acc:HGNC:20961]
ENSG00000155008	12.9681	3.6969	3.41224e-26	5.32192e-25	yes	up	0.498	10.3167	APOOL	apolipoprotein O like [Source:HGNC Symbol;Acc:HGNC:24009]
ENSG00000147687	4.76432	2.25227	3.43384e-26	5.35255e-25	yes	up	28.642	149.787	TATDN1	TatD DNase domain containing 1 [Source:HGNC Symbol;Acc:HGNC:24220]
ENSG00000172530	0.037507	-4.7367	3.44699e-26	5.36998e-25	yes	down	58.536	4.54	BANP	BTG3 associated nuclear protein [Source:HGNC Symbol;Acc:HGNC:13450]
ENSG00000076554	0.08805	-3.50553	3.46554e-26	5.39581e-25	yes	down	336.23	65.7433	TPD52	tumor protein D52 [Source:HGNC Symbol;Acc:HGNC:12005]
ENSG00000254266	0.0297534	-5.0708	3.49702e-26	5.44171e-25	yes	down	30.962	0.58	PKIA-AS1	PKIA antisense RNA 1 [Source:HGNC Symbol;Acc:HGNC:51659]
ENSG00000231672	0.0345579	-4.85484	3.50124e-26	5.44518e-25	yes	down	29.694	1.23	DIRC3	disrupted in renal carcinoma 3 [Source:HGNC Symbol;Acc:HGNC:17805]
ENSG00000254870	6.53469	2.70812	3.55036e-26	5.51641e-25	yes	up	20.168	118.467	ATP6V1G2-DDX39B	ATP6V1G2-DDX39B readthrough (NMD candidate) [Source:HGNC Symbol;Acc:HGNC:41999]
ENSG00000087995	10.5976	3.40567	3.55108e-26	5.51641e-25	yes	up	4.6	45.11	METTL2A	methyltransferase like 2A [Source:HGNC Symbol;Acc:HGNC:25755]
ENSG00000135083	256.668	8.00376	3.73061e-26	5.79199e-25	yes	up	0.046	7.95333	CCNJL	cyclin J like [Source:HGNC Symbol;Acc:HGNC:25876]
ENSG00000131051	3.23416	1.69339	3.75991e-26	5.83417e-25	yes	up	80.708	231.757	RBM39	RNA binding motif protein 39 [Source:HGNC Symbol;Acc:HGNC:15923]
ENSG00000155099	2150.29	11.0703	3.84487e-26	5.96261e-25	yes	up	0	25.7867	PIP4P2	phosphatidylinositol-4,5-bisphosphate 4-phosphatase 2 [Source:HGNC Symbol;Acc:HGNC:25452]
ENSG00000238105	0.0975108	-3.35829	3.94235e-26	6.1103e-25	yes	down	37.44	2.70333	GOLGA2P5	GOLGA2 pseudogene 5 [Source:HGNC Symbol;Acc:HGNC:25315]
ENSG00000143195	0.0336704	-4.89238	3.96396e-26	6.14031e-25	yes	down	4.41	0.456667	ILDR2	immunoglobulin like domain containing receptor 2 [Source:HGNC Symbol;Acc:HGNC:18131]
ENSG00000140153	0.116568	-3.10076	4.03356e-26	6.24459e-25	yes	down	106.286	12.9033	WDR20	WD repeat domain 20 [Source:HGNC Symbol;Acc:HGNC:19667]
ENSG00000100804	5.47806	2.45367	4.13752e-26	6.4019e-25	yes	up	147.392	754.533	PSMB5	proteasome 20S subunit beta 5 [Source:HGNC Symbol;Acc:HGNC:9542]
ENSG00000234715	0.0212792	-5.55441	4.15765e-26	6.4294e-25	yes	down	22.44	0.263333		novel transcript, antisense to RELN and SLC26A5
ENSG00000182774	11.4259	3.51424	4.27682e-26	6.60995e-25	yes	up	60.496	783.443	RPS17	ribosomal protein S17 [Source:HGNC Symbol;Acc:HGNC:10397]
ENSG00000189171	173.365	7.43767	4.30348e-26	6.64464e-25	yes	up	0.286	64.33	S100A13	S100 calcium binding protein A13 [Source:HGNC Symbol;Acc:HGNC:10490]
ENSG00000141376	0.109873	-3.18609	4.30414e-26	6.64464e-25	yes	down	61.494	5.26667	BCAS3	BCAS3 microtubule associated cell migration factor [Source:HGNC Symbol;Acc:HGNC:14347]
ENSG00000125386	0.115197	-3.11783	4.37832e-26	6.75534e-25	yes	down	38.218	3.87	FAM193A	family with sequence similarity 193 member A [Source:HGNC Symbol;Acc:HGNC:16822]
ENSG00000144619	0.0146603	-6.09195	4.40635e-26	6.79474e-25	yes	down	88.552	0.47	CNTN4	contactin 4 [Source:HGNC Symbol;Acc:HGNC:2174]
ENSG00000188021	7.5331	2.91324	4.45273e-26	6.86238e-25	yes	up	2.318	15.27	UBQLN2	ubiquilin 2 [Source:HGNC Symbol;Acc:HGNC:12509]
ENSG00000176383	0.0595357	-4.0701	4.51421e-26	6.95321e-25	yes	down	41.634	2.25333	B3GNT4	UDP-GlcNAc:betaGal beta-1,3-N-acetylglucosaminyltransferase 4 [Source:HGNC Symbol;Acc:HGNC:15683]
ENSG00000166266	0.0797927	-3.6476	4.55134e-26	7.00322e-25	yes	down	476.592	23.2933	CUL5	cullin 5 [Source:HGNC Symbol;Acc:HGNC:2556]
ENSG00000185272	0.0677822	-3.88295	4.55181e-26	7.00322e-25	yes	down	60.708	4.60333	RBM11	RNA binding motif protein 11 [Source:HGNC Symbol;Acc:HGNC:9897]
ENSG00000184792	0.068966	-3.85797	4.56589e-26	7.02092e-25	yes	down	82.85	2.21667	OSBP2	oxysterol binding protein 2 [Source:HGNC Symbol;Acc:HGNC:8504]
ENSG00000185215	2577.56	11.3318	4.63049e-26	7.11624e-25	yes	up	0	39.3133	TNFAIP2	TNF alpha induced protein 2 [Source:HGNC Symbol;Acc:HGNC:11895]
ENSG00000110660	13.3348	3.73712	4.8833e-26	7.50056e-25	yes	up	20.802	277.867	SLC35F2	solute carrier family 35 member F2 [Source:HGNC Symbol;Acc:HGNC:23615]
ENSG00000021488	0.00306725	-8.34884	4.93418e-26	7.57443e-25	yes	down	150.4	0.113333	SLC7A9	solute carrier family 7 member 9 [Source:HGNC Symbol;Acc:HGNC:11067]
ENSG00000145416	0.0603136	-4.05137	5.2393e-26	8.0383e-25	yes	down	33.14	0.796667	MARCHF1	membrane associated ring-CH-type finger 1 [Source:HGNC Symbol;Acc:HGNC:26077]
ENSG00000144645	0.0509556	-4.29462	5.33435e-26	8.17953e-25	yes	down	434.122	10.4667	OSBPL10	oxysterol binding protein like 10 [Source:HGNC Symbol;Acc:HGNC:16395]
ENSG00000119537	10.3689	3.37419	5.40535e-26	8.28375e-25	yes	up	4.4	36.2767	KDSR	3-ketodihydrosphingosine reductase [Source:HGNC Symbol;Acc:HGNC:4021]
ENSG00000170624	0.0297262	-5.07212	5.59842e-26	8.57481e-25	yes	down	23.948	0.22	SGCD	sarcoglycan delta [Source:HGNC Symbol;Acc:HGNC:10807]
ENSG00000128045	40.7724	5.34952	5.68843e-26	8.70779e-25	yes	up	1.438	54.5133	RASL11B	RAS like family 11 member B [Source:HGNC Symbol;Acc:HGNC:23804]
ENSG00000164574	77.8187	6.28205	5.72078e-26	8.75241e-25	yes	up	0.538	5.28	GALNT10	polypeptide N-acetylgalactosaminyltransferase 10 [Source:HGNC Symbol;Acc:HGNC:19873]
ENSG00000182223	0.0034885	-8.16318	6.00096e-26	9.17591e-25	yes	down	155.852	0.106667	ZAR1	zygote arrest 1 [Source:HGNC Symbol;Acc:HGNC:20436]
ENSG00000224578	4.59874	2.20124	6.10384e-26	9.328e-25	yes	up	10.428	44.0167	HNRNPA1P48	heterogeneous nuclear ribonucleoprotein A1 pseudogene 48 [Source:HGNC Symbol;Acc:HGNC:48778]
ENSG00000173660	7.6815	2.94139	6.16025e-26	9.40894e-25	yes	up	62.134	518.73	UQCRH	ubiquinol-cytochrome c reductase hinge protein [Source:HGNC Symbol;Acc:HGNC:12590]
ENSG00000127824	0.0254522	-5.29606	6.21633e-26	9.48929e-25	yes	down	1978.97	45.8033	TUBA4A	tubulin alpha 4a [Source:HGNC Symbol;Acc:HGNC:12407]
ENSG00000204789	878.415	9.77876	6.28771e-26	9.59289e-25	yes	up	0.016	14.27	ZNF204P	zinc finger protein 204, pseudogene [Source:HGNC Symbol;Acc:HGNC:12995]
ENSG00000008311	65.4271	6.03182	6.30646e-26	9.61611e-25	yes	up	2.806	189.04	AASS	aminoadipate-semialdehyde synthase [Source:HGNC Symbol;Acc:HGNC:17366]
ENSG00000166598	5.46552	2.45036	7.16008e-26	1.09116e-24	yes	up	215.366	996.383	HSP90B1	heat shock protein 90 beta family member 1 [Source:HGNC Symbol;Acc:HGNC:12028]
ENSG00000232938	0.0109039	-6.51901	7.25552e-26	1.10509e-24	yes	down	61.836	0.45	RPL23AP87	ribosomal protein L23a pseudogene 87 [Source:HGNC Symbol;Acc:HGNC:51578]
ENSG00000145782	8.87799	3.15023	7.53745e-26	1.14739e-24	yes	up	30.804	188.623	ATG12	autophagy related 12 [Source:HGNC Symbol;Acc:HGNC:588]
ENSG00000163874	0.0712795	-3.81037	7.70041e-26	1.17154e-24	yes	down	34.728	2.11333	ZC3H12A	zinc finger CCCH-type containing 12A [Source:HGNC Symbol;Acc:HGNC:26259]
ENSG00000287722	0.000163198	-12.5811	7.98445e-26	1.21365e-24	yes	down	487.3	0.0966667		novel transcript
ENSG00000146587	19.2867	4.26954	7.98604e-26	1.21365e-24	yes	up	0.36	5.25	RBAK	RB associated KRAB zinc finger [Source:HGNC Symbol;Acc:HGNC:17680]
ENSG00000198168	0.0540118	-4.21058	8.56786e-26	1.30134e-24	yes	down	158.446	6.30333	SVIP	small VCP interacting protein [Source:HGNC Symbol;Acc:HGNC:25238]
ENSG00000182199	4.39934	2.13729	8.74184e-26	1.32703e-24	yes	up	46.524	184.313	SHMT2	serine hydroxymethyltransferase 2 [Source:HGNC Symbol;Acc:HGNC:10852]
ENSG00000186088	0.00632171	-7.30547	8.90022e-26	1.35032e-24	yes	down	28.13	0.12	GSAP	gamma-secretase activating protein [Source:HGNC Symbol;Acc:HGNC:28042]
ENSG00000107282	0.0184934	-5.75685	8.91292e-26	1.3515e-24	yes	down	13.772	0.156667	APBA1	amyloid beta precursor protein binding family A member 1 [Source:HGNC Symbol;Acc:HGNC:578]
ENSG00000258700	0.0027605	-8.50085	8.94659e-26	1.35585e-24	yes	down	48.458	0.136667	LINC00871	long intergenic non-protein coding RNA 871 [Source:HGNC Symbol;Acc:HGNC:47038]
ENSG00000223445	0.000667142	-10.5497	8.99911e-26	1.36305e-24	yes	down	124.6	0.0633333	RPL6P21	ribosomal protein L6 pseudogene 21 [Source:HGNC Symbol;Acc:HGNC:35994]
ENSG00000185627	5.55136	2.47284	9.32924e-26	1.41227e-24	yes	up	39.154	198.337	PSMD13	proteasome 26S subunit, non-ATPase 13 [Source:HGNC Symbol;Acc:HGNC:9558]
ENSG00000276077	1312.9	10.3585	9.37614e-26	1.41858e-24	yes	up	0.004	14.65		novel transcript
ENSG00000113648	11.3355	3.50277	9.6975e-26	1.46639e-24	yes	up	10.914	111.347	MACROH2A1	macroH2A.1 histone [Source:HGNC Symbol;Acc:HGNC:4740]
ENSG00000250366	16.0287	4.00258	1.04222e-25	1.5751e-24	yes	up	4.598	28.3367	TUNAR	TCL1 upstream neural differentiation-associated RNA [Source:HGNC Symbol;Acc:HGNC:44088]
ENSG00000254186	0.00909199	-6.78119	1.051e-25	1.58749e-24	yes	down	67.006	0.576667		novel transcript
ENSG00000220201	0.0248906	-5.32826	1.05776e-25	1.59682e-24	yes	down	103.986	1.67333	ZGLP1	zinc finger GATA like protein 1 [Source:HGNC Symbol;Acc:HGNC:37245]
ENSG00000168291	11.3071	3.49915	1.06973e-25	1.614e-24	yes	up	35.302	355.547	PDHB	pyruvate dehydrogenase E1 subunit beta [Source:HGNC Symbol;Acc:HGNC:8808]
ENSG00000134851	31.4999	4.97728	1.11261e-25	1.67777e-24	yes	up	1.31	32.5233	TMEM165	transmembrane protein 165 [Source:HGNC Symbol;Acc:HGNC:30760]
ENSG00000133805	0.0987454	-3.34014	1.13249e-25	1.7068e-24	yes	down	29.654	24.47	AMPD3	adenosine monophosphate deaminase 3 [Source:HGNC Symbol;Acc:HGNC:470]
ENSG00000145293	4.96899	2.31295	1.1396e-25	1.71657e-24	yes	up	16.112	76.0167	ENOPH1	enolase-phosphatase 1 [Source:HGNC Symbol;Acc:HGNC:24599]
ENSG00000124181	12.503	3.6442	1.18292e-25	1.78083e-24	yes	up	3.362	31.2167	PLCG1	phospholipase C gamma 1 [Source:HGNC Symbol;Acc:HGNC:9065]
ENSG00000105939	106.913	6.7403	1.18759e-25	1.78688e-24	yes	up	0.512	17.9067	ZC3HAV1	zinc finger CCCH-type containing, antiviral 1 [Source:HGNC Symbol;Acc:HGNC:23721]
ENSG00000233056	2046.68	10.9991	1.20718e-25	1.81537e-24	yes	up	0	10.3667	ERVH48-1	endogenous retrovirus group 48 member 1 [Source:HGNC Symbol;Acc:HGNC:17216]
ENSG00000179562	0.197028	-2.34353	1.2293e-25	1.84761e-24	yes	down	44.126	7.28333	GCC1	GRIP and coiled-coil domain containing 1 [Source:HGNC Symbol;Acc:HGNC:19095]
ENSG00000123977	0.00456253	-7.77595	1.24975e-25	1.8773e-24	yes	down	72.85	0.416667	DAW1	dynein assembly factor with WD repeats 1 [Source:HGNC Symbol;Acc:HGNC:26383]
ENSG00000141404	12.8335	3.68184	1.25604e-25	1.88571e-24	yes	up	3.95	41.64	GNAL	G protein subunit alpha L [Source:HGNC Symbol;Acc:HGNC:4388]
ENSG00000154945	11.5397	3.52853	1.30216e-25	1.95388e-24	yes	up	14.294	216.66	ANKRD40	ankyrin repeat domain 40 [Source:HGNC Symbol;Acc:HGNC:28233]
ENSG00000077327	0.0216034	-5.5326	1.40738e-25	2.1106e-24	yes	down	23.988	0.55	SPAG6	sperm associated antigen 6 [Source:HGNC Symbol;Acc:HGNC:11215]
ENSG00000153558	0.113899	-3.13418	1.50476e-25	2.2554e-24	yes	down	32.368	3.57333	FBXL2	F-box and leucine rich repeat protein 2 [Source:HGNC Symbol;Acc:HGNC:13598]
ENSG00000053438	2890.47	11.4971	1.51006e-25	2.2621e-24	yes	up	0	37.8733	NNAT	neuronatin [Source:HGNC Symbol;Acc:HGNC:7860]
ENSG00000185658	0.22774	-2.13454	1.54322e-25	2.31051e-24	yes	down	68.018	12.1067	BRWD1	bromodomain and WD repeat domain containing 1 [Source:HGNC Symbol;Acc:HGNC:12760]
ENSG00000165973	0.0209545	-5.57659	1.55139e-25	2.32147e-24	yes	down	46.754	0.556667	NELL1	neural EGFL like 1 [Source:HGNC Symbol;Acc:HGNC:7750]
ENSG00000158055	0.0126688	-6.30258	1.56754e-25	2.34435e-24	yes	down	26.962	0.336667	GRHL3	grainyhead like transcription factor 3 [Source:HGNC Symbol;Acc:HGNC:25839]
ENSG00000163166	0.222475	-2.16829	1.57754e-25	2.35802e-24	yes	down	357.132	57.5167	IWS1	interacts with SUPT6H, CTD assembly factor 1 [Source:HGNC Symbol;Acc:HGNC:25467]
ENSG00000133026	4.01197	2.00431	1.60316e-25	2.39499e-24	yes	up	49.158	78.18	MYH10	myosin heavy chain 10 [Source:HGNC Symbol;Acc:HGNC:7568]
ENSG00000245482	221.701	7.79247	1.63776e-25	2.44535e-24	yes	up	0.02	3.45333		novel transcript, antisense to ALG10
ENSG00000172493	0.164501	-2.60383	1.66495e-25	2.4846e-24	yes	down	260.406	6.77	AFF1	AF4/FMR2 family member 1 [Source:HGNC Symbol;Acc:HGNC:7135]
ENSG00000162772	115.385	6.85031	1.68299e-25	2.51014e-24	yes	up	0.602	79.2	ATF3	activating transcription factor 3 [Source:HGNC Symbol;Acc:HGNC:785]
ENSG00000100129	4.2431	2.08512	1.69329e-25	2.52412e-24	yes	up	142.904	572.663	EIF3L	eukaryotic translation initiation factor 3 subunit L [Source:HGNC Symbol;Acc:HGNC:18138]
ENSG00000070985	0.005306	-7.55816	1.70398e-25	2.53867e-24	yes	down	55.888	0.213333	TRPM5	transient receptor potential cation channel subfamily M member 5 [Source:HGNC Symbol;Acc:HGNC:14323]
ENSG00000247315	8.07862	3.01411	1.71548e-25	2.55441e-24	yes	up	9.946	68.41	ZCCHC3	zinc finger CCHC-type containing 3 [Source:HGNC Symbol;Acc:HGNC:16230]
ENSG00000092036	0.237211	-2.07576	1.7208e-25	2.56094e-24	yes	down	159.7	34.3567	HAUS4	HAUS augmin like complex subunit 4 [Source:HGNC Symbol;Acc:HGNC:20163]
ENSG00000206120	0.0286692	-5.12436	1.75048e-25	2.60368e-24	yes	down	31.238	12.9533	EGFEM1P	EGF like and EMI domain containing 1, pseudogene [Source:HGNC Symbol;Acc:HGNC:25149]
ENSG00000107897	23.6229	4.56211	1.77881e-25	2.64438e-24	yes	up	0.854	13.3867	ACBD5	acyl-CoA binding domain containing 5 [Source:HGNC Symbol;Acc:HGNC:23338]
ENSG00000127445	0.0723228	-3.78941	1.86689e-25	2.7738e-24	yes	down	113.406	8.55	PIN1	peptidylprolyl cis/trans isomerase, NIMA-interacting 1 [Source:HGNC Symbol;Acc:HGNC:8988]
ENSG00000170142	22.3705	4.48353	1.89334e-25	2.81158e-24	yes	up	7.138	166.27	UBE2E1	ubiquitin conjugating enzyme E2 E1 [Source:HGNC Symbol;Acc:HGNC:12477]
ENSG00000206075	0.0337867	-4.8874	1.89764e-25	2.81643e-24	yes	down	69.548	1.35333	SERPINB5	serpin family B member 5 [Source:HGNC Symbol;Acc:HGNC:8949]
ENSG00000156876	0.0746134	-3.74442	1.94433e-25	2.88416e-24	yes	down	107.16	7.33	SASS6	SAS-6 centriolar assembly protein [Source:HGNC Symbol;Acc:HGNC:25403]
ENSG00000117010	0.151081	-2.72661	1.95412e-25	2.89711e-24	yes	down	37.16	6.22333	ZNF684	zinc finger protein 684 [Source:HGNC Symbol;Acc:HGNC:28418]
ENSG00000168916	1535.37	10.5844	1.9598e-25	2.90395e-24	yes	up	0	10.9967	ZNF608	zinc finger protein 608 [Source:HGNC Symbol;Acc:HGNC:29238]
ENSG00000213585	3.85898	1.94822	1.97006e-25	2.91757e-24	yes	up	96.752	340.987	VDAC1	voltage dependent anion channel 1 [Source:HGNC Symbol;Acc:HGNC:12669]
ENSG00000142949	7.08609	2.82499	2.04675e-25	3.0295e-24	yes	up	8.992	53.76	PTPRF	protein tyrosine phosphatase receptor type F [Source:HGNC Symbol;Acc:HGNC:9670]
ENSG00000179151	0.207329	-2.27	2.06126e-25	3.04933e-24	yes	down	84.284	13.9	EDC3	enhancer of mRNA decapping 3 [Source:HGNC Symbol;Acc:HGNC:26114]
ENSG00000183960	0.0959435	-3.38167	2.13076e-25	3.15043e-24	yes	down	19.398	0.956667	KCNH8	potassium voltage-gated channel subfamily H member 8 [Source:HGNC Symbol;Acc:HGNC:18864]
ENSG00000244358	0.00459486	-7.76576	2.19529e-25	3.24409e-24	yes	down	58.396	0.186667		novel transcript
ENSG00000227835	0.00198601	-8.97591	2.24062e-25	3.30929e-24	yes	down	75.874	0.05	CARM1P1	coactivator associated arginine methyltransferase 1 pseudogene 1 [Source:HGNC Symbol;Acc:HGNC:23392]
ENSG00000152932	1452.22	10.504	2.24861e-25	3.31929e-24	yes	up	0	23.37	RAB3C	RAB3C, member RAS oncogene family [Source:HGNC Symbol;Acc:HGNC:30269]
ENSG00000115828	1693.91	10.7261	2.26139e-25	3.33634e-24	yes	up	0	17.1433	QPCT	glutaminyl-peptide cyclotransferase [Source:HGNC Symbol;Acc:HGNC:9753]
ENSG00000136381	9.09645	3.1853	2.29709e-25	3.38718e-24	yes	up	6.078	25.25	IREB2	iron responsive element binding protein 2 [Source:HGNC Symbol;Acc:HGNC:6115]
ENSG00000227617	9.82292	3.29615	2.36626e-25	3.4873e-24	yes	up	5.28	24.5567	CERS6-AS1	CERS6 antisense RNA 1 [Source:HGNC Symbol;Acc:HGNC:44485]
ENSG00000144746	10.8482	3.43939	2.37575e-25	3.49939e-24	yes	up	5.102	46.4433	ARL6IP5	ADP ribosylation factor like GTPase 6 interacting protein 5 [Source:HGNC Symbol;Acc:HGNC:16937]
ENSG00000028839	0.212143	-2.23689	2.42701e-25	3.57297e-24	yes	down	703.492	110.407	TBPL1	TATA-box binding protein like 1 [Source:HGNC Symbol;Acc:HGNC:11589]
ENSG00000254934	309.007	8.27149	2.43008e-25	3.57555e-24	yes	up	0.928	202.073	LINC00678	long intergenic non-protein coding RNA 678 [Source:HGNC Symbol;Acc:HGNC:44413]
ENSG00000253692	0.000175243	-12.4784	2.47338e-25	3.63731e-24	yes	down	651.614	0	IGHEP1	immunoglobulin heavy constant epsilon P1 (pseudogene) [Source:HGNC Symbol;Acc:HGNC:5523]
ENSG00000286293	24.2743	4.60136	2.52849e-25	3.71635e-24	yes	up	0.502	10.7667		novel transcript
ENSG00000286733	0.029327	-5.09163	2.53015e-25	3.71678e-24	yes	down	30.686	0.413333	LINC02348	long intergenic non-protein coding RNA 2348 [Source:NCBI gene (formerly Entrezgene);Acc:101927505]
ENSG00000242608	0.0277091	-5.1735	2.53825e-25	3.72668e-24	yes	down	13.174	0.243333	RPS23P5	ribosomal protein S23 pseudogene 5 [Source:HGNC Symbol;Acc:HGNC:35726]
ENSG00000157766	190.525	7.57384	2.55509e-25	3.74938e-24	yes	up	0.59	262.293	ACAN	aggrecan [Source:HGNC Symbol;Acc:HGNC:319]
ENSG00000115425	0.154359	-2.69564	2.63136e-25	3.85924e-24	yes	down	169.222	23.5567	PECR	peroxisomal trans-2-enoyl-CoA reductase [Source:HGNC Symbol;Acc:HGNC:18281]
ENSG00000142197	0.0712383	-3.8112	2.65224e-25	3.88776e-24	yes	down	12.468	0.71	DOP1B	DOP1 leucine zipper like protein B [Source:HGNC Symbol;Acc:HGNC:1291]
ENSG00000283415	0.0435159	-4.52231	2.74471e-25	4.01955e-24	yes	down	21.904	0.873333		novel transcript
ENSG00000283945	0.0247685	-5.33535	2.74509e-25	4.01955e-24	yes	down	14.746	0.643333	LINC00032	long intergenic non-protein coding RNA 32 [Source:HGNC Symbol;Acc:HGNC:16506]
ENSG00000143341	0.163564	-2.61207	2.79465e-25	4.08993e-24	yes	down	92.636	8.93333	HMCN1	hemicentin 1 [Source:HGNC Symbol;Acc:HGNC:19194]
ENSG00000130787	0.11509	-3.11917	2.83022e-25	4.13976e-24	yes	down	30.252	5.28333	HIP1R	huntingtin interacting protein 1 related [Source:HGNC Symbol;Acc:HGNC:18415]
ENSG00000126456	17.7111	4.14658	2.85638e-25	4.17579e-24	yes	up	2.372	33.1933	IRF3	interferon regulatory factor 3 [Source:HGNC Symbol;Acc:HGNC:6118]
ENSG00000136267	0.0514804	-4.27983	2.87121e-25	4.19522e-24	yes	down	45.886	1.58333	DGKB	diacylglycerol kinase beta [Source:HGNC Symbol;Acc:HGNC:2850]
ENSG00000237400	0.000141091	-12.7911	2.97111e-25	4.33888e-24	yes	down	285.792	0		novel transcript
ENSG00000156603	0.0725327	-3.78522	2.98279e-25	4.3536e-24	yes	down	125.414	8.53333	MED19	mediator complex subunit 19 [Source:HGNC Symbol;Acc:HGNC:29600]
ENSG00000155511	0.149489	-2.74189	2.99314e-25	4.36636e-24	yes	down	74.668	6.3	GRIA1	glutamate ionotropic receptor AMPA type subunit 1 [Source:HGNC Symbol;Acc:HGNC:4571]
ENSG00000230552	0.0150473	-6.05435	3.02547e-25	4.41118e-24	yes	down	54.208	0.713333		novel transcript
ENSG00000124193	10.6209	3.40883	3.04031e-25	4.43045e-24	yes	up	11.284	103.117	SRSF6	serine and arginine rich splicing factor 6 [Source:HGNC Symbol;Acc:HGNC:10788]
ENSG00000156050	0.0679514	-3.87935	3.08385e-25	4.4915e-24	yes	down	13.062	1.04	FAM161B	FAM161 centrosomal protein B [Source:HGNC Symbol;Acc:HGNC:19854]
ENSG00000071073	0.0453488	-4.46279	3.10583e-25	4.52109e-24	yes	down	50.966	1.77333	MGAT4A	alpha-1,3-mannosyl-glycoprotein 4-beta-N-acetylglucosaminyltransferase A [Source:HGNC Symbol;Acc:HGNC:7047]
ENSG00000214960	0.0205925	-5.60174	3.15612e-25	4.59185e-24	yes	down	51.692	0.626667	CRPPA	CDP-L-ribitol pyrophosphorylase A [Source:HGNC Symbol;Acc:HGNC:37276]
ENSG00000169105	33.2046	5.05331	3.20212e-25	4.65629e-24	yes	up	2.944	9.11333	CHST14	carbohydrate sulfotransferase 14 [Source:HGNC Symbol;Acc:HGNC:24464]
ENSG00000137504	22.9578	4.52091	3.21431e-25	4.67154e-24	yes	up	1.582	25.0833	CREBZF	CREB/ATF bZIP transcription factor [Source:HGNC Symbol;Acc:HGNC:24905]
ENSG00000157087	0.0634682	-3.97782	3.35842e-25	4.87838e-24	yes	down	38.116	10.7233	ATP2B2	ATPase plasma membrane Ca2+ transporting 2 [Source:HGNC Symbol;Acc:HGNC:815]
ENSG00000106069	0.0445353	-4.48891	3.36988e-25	4.89242e-24	yes	down	66.478	2.82667	CHN2	chimerin 2 [Source:HGNC Symbol;Acc:HGNC:1944]
ENSG00000184305	0.0167029	-5.90376	3.3944e-25	4.9254e-24	yes	down	29.122	0.593333	CCSER1	coiled-coil serine rich protein 1 [Source:HGNC Symbol;Acc:HGNC:29349]
ENSG00000101335	3357.1	11.713	3.49371e-25	5.06681e-24	yes	up	0.006	51.3733	MYL9	myosin light chain 9 [Source:HGNC Symbol;Acc:HGNC:15754]
ENSG00000189007	1181.05	10.2059	3.58817e-25	5.20104e-24	yes	up	0.004	5.24	ADAT2	adenosine deaminase tRNA specific 2 [Source:HGNC Symbol;Acc:HGNC:21172]
ENSG00000033327	0.0538439	-4.21507	3.74094e-25	5.4196e-24	yes	down	31.686	1.57667	GAB2	GRB2 associated binding protein 2 [Source:HGNC Symbol;Acc:HGNC:14458]
ENSG00000220842	6.8211	2.77	3.81041e-25	5.51732e-24	yes	up	79.906	654.63	RPL21P16	ribosomal protein L21 pseudogene 16 [Source:HGNC Symbol;Acc:HGNC:31396]
ENSG00000185053	0.0101011	-6.62934	3.83504e-25	5.55003e-24	yes	down	31.368	6.34333	SGCZ	sarcoglycan zeta [Source:HGNC Symbol;Acc:HGNC:14075]
ENSG00000228559	0.00646194	-7.27382	3.84331e-25	5.55906e-24	yes	down	131.534	0.396667		novel transcript
ENSG00000131849	0.049075	-4.34887	3.86545e-25	5.58812e-24	yes	down	19.172	0.93	ZNF132	zinc finger protein 132 [Source:HGNC Symbol;Acc:HGNC:12916]
ENSG00000085433	0.113812	-3.13528	3.94934e-25	5.70636e-24	yes	down	21.992	2.22333	WDR47	WD repeat domain 47 [Source:HGNC Symbol;Acc:HGNC:29141]
ENSG00000164099	2008.86	10.9722	3.971e-25	5.73463e-24	yes	up	0	11.9767	PRSS12	serine protease 12 [Source:HGNC Symbol;Acc:HGNC:9477]
ENSG00000040275	0.161153	-2.63349	4.03633e-25	5.8259e-24	yes	down	686.794	82.41	SPDL1	spindle apparatus coiled-coil protein 1 [Source:HGNC Symbol;Acc:HGNC:26010]
ENSG00000251095	1111.74	10.1186	4.08509e-25	5.89315e-24	yes	up	0.024	33.4267		novel transcript
ENSG00000137767	0.00340215	-8.19934	4.19186e-25	6.04399e-24	yes	down	124.33	0.266667	SQOR	sulfide quinone oxidoreductase [Source:HGNC Symbol;Acc:HGNC:20390]
ENSG00000147082	0.000160816	-12.6023	4.26147e-25	6.1411e-24	yes	down	200.31	0.0266667	CCNB3	cyclin B3 [Source:HGNC Symbol;Acc:HGNC:18709]
ENSG00000114942	4.50352	2.17105	4.35997e-25	6.27973e-24	yes	up	174.936	877.25	EEF1B2	eukaryotic translation elongation factor 1 beta 2 [Source:HGNC Symbol;Acc:HGNC:3208]
ENSG00000228223	127.078	6.98957	4.51467e-25	6.49912e-24	yes	up	0.022	2.53667	HCG11	HLA complex group 11 [Source:HGNC Symbol;Acc:HGNC:17707]
ENSG00000258077	0.00590146	-7.40471	4.52756e-25	6.51425e-24	yes	down	16.782	0.153333		novel transcript
ENSG00000156011	0.141851	-2.81755	4.59474e-25	6.60741e-24	yes	down	180.478	4.79	PSD3	pleckstrin and Sec7 domain containing 3 [Source:HGNC Symbol;Acc:HGNC:19093]
ENSG00000267452	0.0109457	-6.5135	4.59953e-25	6.61082e-24	yes	down	59.52	0.366667	LINC02073	long intergenic non-protein coding RNA 2073 [Source:HGNC Symbol;Acc:HGNC:52919]
ENSG00000104267	3502.45	11.7741	4.69277e-25	6.74129e-24	yes	up	0	36.83	CA2	carbonic anhydrase 2 [Source:HGNC Symbol;Acc:HGNC:1373]
ENSG00000196757	11.8103	3.56197	4.74371e-25	6.81088e-24	yes	up	0.798	8.25	ZNF700	zinc finger protein 700 [Source:HGNC Symbol;Acc:HGNC:25292]
ENSG00000176731	8.7651	3.13177	4.77846e-25	6.85716e-24	yes	up	18.678	171.36	RBIS	ribosomal biogenesis factor [Source:HGNC Symbol;Acc:HGNC:32235]
ENSG00000287550	0.000989187	-9.98147	4.85685e-25	6.96599e-24	yes	down	55.096	0.06		novel transcript
ENSG00000166250	215.066	7.74864	4.98685e-25	7.1487e-24	yes	up	0.098	68.9567	CLMP	CXADR like membrane protein [Source:HGNC Symbol;Acc:HGNC:24039]
ENSG00000272558	0.000156555	-12.641	5.04926e-25	7.23435e-24	yes	down	629.728	0		novel transcript, antisense to TRIM38
ENSG00000126524	29.9668	4.90529	5.08831e-25	7.28648e-24	yes	up	2.682	62.6	SBDS	SBDS ribosome maturation factor [Source:HGNC Symbol;Acc:HGNC:19440]
ENSG00000149136	7.30363	2.86861	5.22301e-25	7.47545e-24	yes	up	22	128.663	SSRP1	structure specific recognition protein 1 [Source:HGNC Symbol;Acc:HGNC:11327]
ENSG00000174705	12.7998	3.67805	5.4345e-25	7.77407e-24	yes	up	1.546	33.7633	SH3PXD2B	SH3 and PX domains 2B [Source:HGNC Symbol;Acc:HGNC:29242]
ENSG00000130724	11.6025	3.53636	5.50413e-25	7.86955e-24	yes	up	17.04	190.303	CHMP2A	charged multivesicular body protein 2A [Source:HGNC Symbol;Acc:HGNC:30216]
ENSG00000131080	1476.02	10.5275	5.58571e-25	7.98201e-24	yes	up	0	5.82333	EDA2R	ectodysplasin A2 receptor [Source:HGNC Symbol;Acc:HGNC:17756]
ENSG00000237441	23.8651	4.57683	5.61247e-25	8.01605e-24	yes	up	1.152	25.7633	RGL2	ral guanine nucleotide dissociation stimulator like 2 [Source:HGNC Symbol;Acc:HGNC:9769]
ENSG00000249464	0.0315877	-4.98449	5.66646e-25	8.08894e-24	yes	down	40.212	1.63	LINC01091	long intergenic non-protein coding RNA 1091 [Source:HGNC Symbol;Acc:HGNC:27721]
ENSG00000205238	49.0367	5.61579	5.68878e-25	8.11654e-24	yes	up	1.552	97.8167	SPDYE2	speedy/RINGO cell cycle regulator family member E2 [Source:HGNC Symbol;Acc:HGNC:33841]
ENSG00000282278	0.0828285	-3.59373	5.72889e-25	8.1695e-24	yes	down	162.396	12.2767		novel FIP1L1-PDGFRA fusion protein
ENSG00000114200	1566.34	10.6132	5.76882e-25	8.22215e-24	yes	up	0	10.2633	BCHE	butyrylcholinesterase [Source:HGNC Symbol;Acc:HGNC:983]
ENSG00000133392	0.0139075	-6.168	5.96933e-25	8.50349e-24	yes	down	49.256	0.556667	MYH11	myosin heavy chain 11 [Source:HGNC Symbol;Acc:HGNC:7569]
ENSG00000138593	0.122157	-3.03319	6.01084e-25	8.55816e-24	yes	down	44.892	2.82667	SECISBP2L	SECIS binding protein 2 like [Source:HGNC Symbol;Acc:HGNC:28997]
ENSG00000152270	566.863	9.14686	6.03436e-25	8.58716e-24	yes	up	0.018	7.34333	PDE3B	phosphodiesterase 3B [Source:HGNC Symbol;Acc:HGNC:8779]
ENSG00000116990	124.475	6.95971	6.13091e-25	8.72002e-24	yes	up	0.112	9.07333	MYCL	MYCL proto-oncogene, bHLH transcription factor [Source:HGNC Symbol;Acc:HGNC:7555]
ENSG00000251136	31.4016	4.97277	6.28204e-25	8.93032e-24	yes	up	0.468	9.25333		novel transcript
ENSG00000143252	4.62859	2.21057	6.45373e-25	9.1696e-24	yes	up	104.152	453.257	SDHC	succinate dehydrogenase complex subunit C [Source:HGNC Symbol;Acc:HGNC:10682]
ENSG00000188523	0.0185372	-5.75344	6.51073e-25	9.24578e-24	yes	down	27.028	0.383333	CFAP77	cilia and flagella associated protein 77 [Source:HGNC Symbol;Acc:HGNC:33776]
ENSG00000236039	0.0177304	-5.81763	6.59703e-25	9.36346e-24	yes	down	17.144	0.7	LINC02889	long intergenic non-protein coding RNA 2889 [Source:HGNC Symbol;Acc:HGNC:55071]
ENSG00000156469	0.106247	-3.23451	6.75188e-25	9.57742e-24	yes	down	371.932	40.17	MTERF3	mitochondrial transcription termination factor 3 [Source:HGNC Symbol;Acc:HGNC:24258]
ENSG00000169221	0.170358	-2.55336	6.75479e-25	9.57742e-24	yes	down	55.882	8.11	TBC1D10B	TBC1 domain family member 10B [Source:HGNC Symbol;Acc:HGNC:24510]
ENSG00000101384	0.193313	-2.37099	6.93155e-25	9.82294e-24	yes	down	46.936	8.08	JAG1	jagged canonical Notch ligand 1 [Source:HGNC Symbol;Acc:HGNC:6188]
ENSG00000130032	45.9629	5.5224	7.18411e-25	1.01756e-23	yes	up	0.056	3.34333	PRRG3	proline rich and Gla domain 3 [Source:HGNC Symbol;Acc:HGNC:30798]
ENSG00000130726	19.5278	4.28746	7.37217e-25	1.04365e-23	yes	up	24.464	422.493	TRIM28	tripartite motif containing 28 [Source:HGNC Symbol;Acc:HGNC:16384]
ENSG00000085552	0.14896	-2.74701	7.41415e-25	1.04905e-23	yes	down	16.136	2.38	IGSF9	immunoglobulin superfamily member 9 [Source:HGNC Symbol;Acc:HGNC:18132]
ENSG00000135119	38.3348	5.26058	7.87387e-25	1.11352e-23	yes	up	0.682	20.95	RNFT2	ring finger protein, transmembrane 2 [Source:HGNC Symbol;Acc:HGNC:25905]
ENSG00000103044	0.0412648	-4.59894	7.89474e-25	1.11589e-23	yes	down	23.242	0.956667	HAS3	hyaluronan synthase 3 [Source:HGNC Symbol;Acc:HGNC:4820]
ENSG00000169871	138.755	7.11639	8.0258e-25	1.13383e-23	yes	up	0.026	4.52	TRIM56	tripartite motif containing 56 [Source:HGNC Symbol;Acc:HGNC:19028]
ENSG00000122592	0.00692832	-7.17328	8.15672e-25	1.15173e-23	yes	down	55.062	0.713333	HOXA7	homeobox A7 [Source:HGNC Symbol;Acc:HGNC:5108]
ENSG00000011201	12.8316	3.68162	8.18232e-25	1.15475e-23	yes	up	4.19	25.31	ANOS1	anosmin 1 [Source:HGNC Symbol;Acc:HGNC:6211]
ENSG00000130066	14.499	3.85788	8.59776e-25	1.21275e-23	yes	up	18.078	243.197	SAT1	spermidine/spermine N1-acetyltransferase 1 [Source:HGNC Symbol;Acc:HGNC:10540]
ENSG00000269095	169.199	7.40257	8.90376e-25	1.25526e-23	yes	up	0.054	8.19333		novel protein
ENSG00000176834	20.865	4.38301	9.01289e-25	1.26999e-23	yes	up	2.35	27.7567	VSIG10	V-set and immunoglobulin domain containing 10 [Source:HGNC Symbol;Acc:HGNC:26078]
ENSG00000165259	1437.13	10.489	9.11169e-25	1.28325e-23	yes	up	0	5.29333	HDX	highly divergent homeobox [Source:HGNC Symbol;Acc:HGNC:26411]
ENSG00000181847	0.00403874	-7.95188	9.30351e-25	1.30959e-23	yes	down	35.472	0.12	TIGIT	T cell immunoreceptor with Ig and ITIM domains [Source:HGNC Symbol;Acc:HGNC:26838]
ENSG00000077585	0.0988503	-3.33861	9.59821e-25	1.34992e-23	yes	down	31.552	2.66	GPR137B	G protein-coupled receptor 137B [Source:HGNC Symbol;Acc:HGNC:11862]
ENSG00000236885	0.000171298	-12.5112	9.59992e-25	1.34992e-23	yes	down	330.744	0		novel transcript
ENSG00000135387	4.29708	2.10336	9.88255e-25	1.38895e-23	yes	up	50.954	208.7	CAPRIN1	cell cycle associated protein 1 [Source:HGNC Symbol;Acc:HGNC:6743]
ENSG00000189043	5.59734	2.48474	9.921e-25	1.39364e-23	yes	up	125.356	690.84	NDUFA4	NDUFA4 mitochondrial complex associated [Source:HGNC Symbol;Acc:HGNC:7687]
ENSG00000154358	64.6061	6.0136	1.03341e-24	1.45092e-23	yes	up	0.194	8.47667	OBSCN	obscurin, cytoskeletal calmodulin and titin-interacting RhoGEF [Source:HGNC Symbol;Acc:HGNC:15719]
ENSG00000051341	0.182105	-2.45716	1.04508e-24	1.46655e-23	yes	down	20.908	3.72	POLQ	DNA polymerase theta [Source:HGNC Symbol;Acc:HGNC:9186]
ENSG00000169744	11.4371	3.51564	1.04822e-24	1.4702e-23	yes	up	9.352	49.63	LDB2	LIM domain binding 2 [Source:HGNC Symbol;Acc:HGNC:6533]
ENSG00000087263	0.290214	-1.78481	1.06367e-24	1.49111e-23	yes	down	408.232	97.3033	OGFOD1	2-oxoglutarate and iron dependent oxygenase domain containing 1 [Source:HGNC Symbol;Acc:HGNC:25585]
ENSG00000126878	80.7805	6.33593	1.07381e-24	1.50454e-23	yes	up	0.698	41.5	AIF1L	allograft inflammatory factor 1 like [Source:HGNC Symbol;Acc:HGNC:28904]
ENSG00000095464	0.00052842	-10.886	1.11049e-24	1.55514e-23	yes	down	161.438	0.0533333	PDE6C	phosphodiesterase 6C [Source:HGNC Symbol;Acc:HGNC:8787]
ENSG00000100441	1408.18	10.4596	1.13999e-24	1.59564e-23	yes	up	0.002	4.20333	KHNYN	KH and NYN domain containing [Source:HGNC Symbol;Acc:HGNC:20166]
ENSG00000100744	0.287242	-1.79966	1.17075e-24	1.63786e-23	yes	down	285.634	79.1433	GSKIP	GSK3B interacting protein [Source:HGNC Symbol;Acc:HGNC:20343]
ENSG00000074181	1194.37	10.222	1.17435e-24	1.64205e-23	yes	up	0.032	3.94333	NOTCH3	notch receptor 3 [Source:HGNC Symbol;Acc:HGNC:7883]
ENSG00000281392	29.1527	4.86556	1.19653e-24	1.6722e-23	yes	up	0.506	13.1133	LINC00506	long intergenic non-protein coding RNA 506 [Source:NCBI gene (formerly Entrezgene);Acc:100846978]
ENSG00000286458	0.0240876	-5.37557	1.19722e-24	1.67231e-23	yes	down	21.318	0.363333		novel transcript, antisense to AGBL3and CALD1
ENSG00000176532	0.000423293	-11.2061	1.19861e-24	1.67339e-23	yes	down	341.006	0.113333	PRR15	proline rich 15 [Source:HGNC Symbol;Acc:HGNC:22310]
ENSG00000163817	0.00862872	-6.85664	1.23038e-24	1.71687e-23	yes	down	29.216	0.0966667	SLC6A20	solute carrier family 6 member 20 [Source:HGNC Symbol;Acc:HGNC:30927]
ENSG00000221866	0.0165153	-5.92005	1.23895e-24	1.72795e-23	yes	down	44.044	0.213333	PLXNA4	plexin A4 [Source:HGNC Symbol;Acc:HGNC:9102]
ENSG00000253184	0.0018027	-9.11563	1.25812e-24	1.75379e-23	yes	down	35.102	0.05		novel transcript
ENSG00000144285	0.0401559	-4.63824	1.34319e-24	1.87142e-23	yes	down	7.65	0.223333	SCN1A	sodium voltage-gated channel alpha subunit 1 [Source:HGNC Symbol;Acc:HGNC:10585]
ENSG00000146731	10.1488	3.34324	1.4012e-24	1.95125e-23	yes	up	39.776	513.05	CCT6A	chaperonin containing TCP1 subunit 6A [Source:HGNC Symbol;Acc:HGNC:1620]
ENSG00000135929	2061.65	11.0096	1.41127e-24	1.96426e-23	yes	up	0	16.2733	CYP27A1	cytochrome P450 family 27 subfamily A member 1 [Source:HGNC Symbol;Acc:HGNC:2605]
ENSG00000254968	0.00481516	-7.6982	1.43364e-24	1.99438e-23	yes	down	45.622	0.25	LINC02763	long intergenic non-protein coding RNA 2763 [Source:HGNC Symbol;Acc:HGNC:54282]
ENSG00000149100	4.15349	2.05432	1.45362e-24	2.02115e-23	yes	up	370.682	1516.77	EIF3M	eukaryotic translation initiation factor 3 subunit M [Source:HGNC Symbol;Acc:HGNC:24460]
ENSG00000129667	0.0717408	-3.80106	1.47102e-24	2.04341e-23	yes	down	37.266	2.74667	RHBDF2	rhomboid 5 homolog 2 [Source:HGNC Symbol;Acc:HGNC:20788]
ENSG00000175662	0.0495172	-4.33593	1.47113e-24	2.04341e-23	yes	down	10.326	0.653333	TOM1L2	target of myb1 like 2 membrane trafficking protein [Source:HGNC Symbol;Acc:HGNC:11984]
ENSG00000147364	0.09811	-3.34946	1.47282e-24	2.04472e-23	yes	down	105.34	5.44333	FBXO25	F-box protein 25 [Source:HGNC Symbol;Acc:HGNC:13596]
ENSG00000102178	47.6732	5.57511	1.48467e-24	2.06012e-23	yes	up	0.534	22.3033	UBL4A	ubiquitin like 4A [Source:HGNC Symbol;Acc:HGNC:12505]
ENSG00000052795	0.161131	-2.6337	1.57571e-24	2.18534e-23	yes	down	22.816	3.18	FNIP2	folliculin interacting protein 2 [Source:HGNC Symbol;Acc:HGNC:29280]
ENSG00000225697	0.237661	-2.07302	1.58175e-24	2.1926e-23	yes	down	101.65	20.65	SLC26A6	solute carrier family 26 member 6 [Source:HGNC Symbol;Acc:HGNC:14472]
ENSG00000015479	13.5345	3.75857	1.58982e-24	2.20267e-23	yes	up	20.534	229.863	MATR3	matrin 3 [Source:HGNC Symbol;Acc:HGNC:6912]
ENSG00000004766	0.135985	-2.87848	1.66638e-24	2.30757e-23	yes	down	67.424	6.19	VPS50	VPS50 subunit of EARP/GARPII complex [Source:HGNC Symbol;Acc:HGNC:25956]
ENSG00000173535	1402.62	10.4539	1.69296e-24	2.34319e-23	yes	up	0	15.5467	TNFRSF10C	TNF receptor superfamily member 10c [Source:HGNC Symbol;Acc:HGNC:11906]
ENSG00000242615	377.215	8.55924	1.71405e-24	2.37118e-23	yes	up	0.048	23.5567		ribosomal protein L17 (RPL17) pseudogene
ENSG00000198356	9.63158	3.26777	1.73061e-24	2.39286e-23	yes	up	14.406	126.783	GET3	guided entry of tail-anchored proteins factor 3, ATPase [Source:HGNC Symbol;Acc:HGNC:752]
ENSG00000181191	48.1634	5.58986	1.74899e-24	2.41707e-23	yes	up	1.828	71.2767	PJA1	praja ring finger ubiquitin ligase 1 [Source:HGNC Symbol;Acc:HGNC:16648]
ENSG00000159335	31.5449	4.97933	1.92743e-24	2.66231e-23	yes	up	1.71	48.09	PTMS	parathymosin [Source:HGNC Symbol;Acc:HGNC:9629]
ENSG00000135823	0.136174	-2.87648	2.0135e-24	2.77979e-23	yes	down	115.352	13.12	STX6	syntaxin 6 [Source:HGNC Symbol;Acc:HGNC:11441]
ENSG00000164611	0.0786321	-3.66874	2.04866e-24	2.82691e-23	yes	down	12986.4	1011.43	PTTG1	PTTG1 regulator of sister chromatid separation, securin [Source:HGNC Symbol;Acc:HGNC:9690]
ENSG00000104044	0.00687703	-7.184	2.09505e-24	2.88945e-23	yes	down	34.526	0.156667	OCA2	OCA2 melanosomal transmembrane protein [Source:HGNC Symbol;Acc:HGNC:8101]
ENSG00000196588	0.170197	-2.55472	2.11037e-24	2.90911e-23	yes	down	40.542	4.22667	MRTFA	myocardin related transcription factor A [Source:HGNC Symbol;Acc:HGNC:14334]
ENSG00000196419	4.03707	2.01331	2.17084e-24	2.99096e-23	yes	up	218.684	764.667	XRCC6	X-ray repair cross complementing 6 [Source:HGNC Symbol;Acc:HGNC:4055]
ENSG00000165424	1328.11	10.3752	2.19134e-24	3.01768e-23	yes	up	0	3.60667	ZCCHC24	zinc finger CCHC-type containing 24 [Source:HGNC Symbol;Acc:HGNC:26911]
ENSG00000179021	0.191561	-2.38413	2.19918e-24	3.02694e-23	yes	down	173.176	30.0167	C3orf38	chromosome 3 open reading frame 38 [Source:HGNC Symbol;Acc:HGNC:28384]
ENSG00000089022	6.55458	2.7125	2.21814e-24	3.05065e-23	yes	up	4.796	26.27	MAPKAPK5	MAPK activated protein kinase 5 [Source:HGNC Symbol;Acc:HGNC:6889]
ENSG00000135341	12.6508	3.66115	2.21864e-24	3.05065e-23	yes	up	2.316	34.79	MAP3K7	mitogen-activated protein kinase kinase kinase 7 [Source:HGNC Symbol;Acc:HGNC:6859]
ENSG00000206384	0.0248852	-5.32857	2.23548e-24	3.07226e-23	yes	down	9.91	0.483333	COL6A6	collagen type VI alpha 6 chain [Source:HGNC Symbol;Acc:HGNC:27023]
ENSG00000141349	11.7295	3.55207	2.24074e-24	3.07794e-23	yes	up	8.324	76.9867	G6PC3	glucose-6-phosphatase catalytic subunit 3 [Source:HGNC Symbol;Acc:HGNC:24861]
ENSG00000105700	7.28197	2.86433	2.26286e-24	3.10677e-23	yes	up	23.206	149.747	KXD1	KxDL motif containing 1 [Source:HGNC Symbol;Acc:HGNC:28420]
ENSG00000260706	0.00597123	-7.38776	2.26736e-24	3.11138e-23	yes	down	75.176	0.103333		novel transcript
ENSG00000136444	12.5942	3.65469	2.3295e-24	3.19505e-23	yes	up	1.488	17.1833	RSAD1	radical S-adenosyl methionine domain containing 1 [Source:HGNC Symbol;Acc:HGNC:25634]
ENSG00000093010	35.7382	5.1594	2.45904e-24	3.37102e-23	yes	up	1.032	32.91	COMT	catechol-O-methyltransferase [Source:HGNC Symbol;Acc:HGNC:2228]
ENSG00000177733	6.40779	2.67983	2.46682e-24	3.37999e-23	yes	up	0.806	4.52333	HNRNPA0	heterogeneous nuclear ribonucleoprotein A0 [Source:HGNC Symbol;Acc:HGNC:5030]
ENSG00000163041	4.06032	2.02159	2.52841e-24	3.46264e-23	yes	up	159.46	789.02	H3-3A	H3.3 histone A [Source:HGNC Symbol;Acc:HGNC:4764]
ENSG00000164418	0.0763081	-3.71202	2.53725e-24	3.47149e-23	yes	down	37.87	28.6167	GRIK2	glutamate ionotropic receptor kainate type subunit 2 [Source:HGNC Symbol;Acc:HGNC:4580]
ENSG00000112697	7.96967	2.99452	2.53741e-24	3.47149e-23	yes	up	5.764	42.59	TMEM30A	transmembrane protein 30A [Source:HGNC Symbol;Acc:HGNC:16667]
ENSG00000012048	0.205722	-2.28123	2.57595e-24	3.52245e-23	yes	down	100.158	19.4033	BRCA1	BRCA1 DNA repair associated [Source:HGNC Symbol;Acc:HGNC:1100]
ENSG00000165359	1389.85	10.4407	2.67669e-24	3.65837e-23	yes	up	0	37.89	INTS6L	integrator complex subunit 6 like [Source:HGNC Symbol;Acc:HGNC:27334]
ENSG00000266472	4.23572	2.08261	2.68531e-24	3.66831e-23	yes	up	40.71	126.5	MRPS21	mitochondrial ribosomal protein S21 [Source:HGNC Symbol;Acc:HGNC:14046]
[truncated: 13,684 more rows]
