# Supplementary material for: Identification and characterization of multipotential stem cells in immortalized normal ovarian surface epithelial cells: The pluripotency of immortalized normal ovarian surface epithelial cells
Source: Acta Biochim Biophys Sin (Shanghai). 2024 Jan 19;56(2):239–54. doi: 10.3724/abbs.2023253 (PMC10984850; doi:10.3724/abbs.2023253)
Supplement: 23354Table_S5 [file 23354Table_S5.xlsx]

## Sheet: IOSE80_PSC diff
Table S5. Differentially expressed genes of IOSE80 cells and PSC
Gene_id	Gene name	Gene description	FC(IPSC/IOSE80)	Log2FC(IPSC/IOSE80)	Pvalue	Padjust	Significant	Regulate	IOSE80	PSC
ENSG00000000003	TSPAN6	tetraspanin 6 [Source:HGNC Symbol;Acc:HGNC:11858]	4.37185	2.12824	1.88539e-74	7.41919e-73	yes	up	6.48667	39.31
ENSG00000000005	TNMD	tenomodulin [Source:HGNC Symbol;Acc:HGNC:17757]	8.87714	3.1501	0.00152945	0.00314739	yes	up	0.153333	3.42333
ENSG00000000938	FGR	FGR proto-oncogene, Src family tyrosine kinase [Source:HGNC Symbol;Acc:HGNC:3697]	18.0627	4.17494	0.0242006	0.0412259	yes	up	0.00666667	0.243333
ENSG00000000971	CFH	complement factor H [Source:HGNC Symbol;Acc:HGNC:4883]	1.07068e-05	-16.5111	3.61133e-44	6.25888e-43	yes	down	462.2	0
ENSG00000001461	NIPAL3	NIPA like domain containing 3 [Source:HGNC Symbol;Acc:HGNC:25233]	0.435578	-1.199	2.76354e-10	1.03769e-09	yes	down	8.56667	5.45
ENSG00000001561	ENPP4	ectonucleotide pyrophosphatase/phosphodiesterase 4 [Source:HGNC Symbol;Acc:HGNC:3359]	1275.5	10.3169	1.09827e-17	6.58611e-17	yes	up	0	3.32
ENSG00000001617	SEMA3F	semaphorin 3F [Source:HGNC Symbol;Acc:HGNC:10728]	2.25117	1.17067	6.9473e-15	3.54799e-14	yes	up	7.44333	19.31
ENSG00000001626	CFTR	CF transmembrane conductance regulator [Source:HGNC Symbol;Acc:HGNC:1884]	318.886	8.31689	6.85614e-11	2.68542e-10	yes	up	0	2.24
ENSG00000002330	BAD	BCL2 associated agonist of cell death [Source:HGNC Symbol;Acc:HGNC:936]	0.161601	-2.62949	2.83646e-91	1.56114e-89	yes	down	113.457	19.4133
ENSG00000002586	CD99	CD99 molecule (Xg blood group) [Source:HGNC Symbol;Acc:HGNC:7082]	0.384968	-1.37719	1.29751e-11	5.35144e-11	yes	down	188.72	84.1167
ENSG00000002587	HS3ST1	heparan sulfate-glucosamine 3-sulfotransferase 1 [Source:HGNC Symbol;Acc:HGNC:5194]	136.049	7.08798	1.66346e-06	4.6692e-06	yes	up	0	0.443333
ENSG00000002746	HECW1	HECT, C2 and WW domain containing E3 ubiquitin protein ligase 1 [Source:HGNC Symbol;Acc:HGNC:22195]	328.586	8.36013	1.86267e-11	7.58632e-11	yes	up	0.00333333	2.03333
ENSG00000002933	TMEM176A	transmembrane protein 176A [Source:HGNC Symbol;Acc:HGNC:24930]	20.4644	4.35504	0.0193656	0.0336297	yes	up	0.0133333	0.603333
ENSG00000003137	CYP26B1	cytochrome P450 family 26 subfamily B member 1 [Source:HGNC Symbol;Acc:HGNC:20581]	0.0439145	-4.50916	4.90614e-47	9.2867e-46	yes	down	7.71	0.416667
ENSG00000003147	ICA1	islet cell autoantigen 1 [Source:HGNC Symbol;Acc:HGNC:5343]	30.1608	4.9146	8.20656e-72	3.08055e-70	yes	up	0.776667	29.5267
ENSG00000003400	CASP10	caspase 10 [Source:HGNC Symbol;Acc:HGNC:1500]	0.214869	-2.21847	2.69428e-24	2.2349e-23	yes	down	5.71667	1.25667
ENSG00000003402	CFLAR	CASP8 and FADD like apoptosis regulator [Source:HGNC Symbol;Acc:HGNC:1876]	0.261074	-1.93747	0.0229555	0.0392474	yes	down	21.72	4.99667
ENSG00000003436	TFPI	tissue factor pathway inhibitor [Source:HGNC Symbol;Acc:HGNC:11760]	0.0611834	-4.03072	1.71718e-97	1.06775e-95	yes	down	24.5567	3.44333
ENSG00000003509	NDUFAF7	NADH:ubiquinone oxidoreductase complex assembly factor 7 [Source:HGNC Symbol;Acc:HGNC:28816]	5.51483	2.46332	1.5298e-29	1.58138e-28	yes	up	12.17	76.6067
ENSG00000003987	MTMR7	myotubularin related protein 7 [Source:HGNC Symbol;Acc:HGNC:7454]	12.7375	3.67101	1.09603e-43	1.86646e-42	yes	up	0.323333	5.02333
ENSG00000003989	SLC7A2	solute carrier family 7 member 2 [Source:HGNC Symbol;Acc:HGNC:11060]	5.39853	2.43257	9.15123e-79	3.96505e-77	yes	up	2.11667	14.5167
ENSG00000004139	SARM1	sterile alpha and TIR motif containing 1 [Source:HGNC Symbol;Acc:HGNC:17074]	2.11733	1.08225	0.00129722	0.00269604	yes	up	1.20667	3.23333
ENSG00000004455	AK2	adenylate kinase 2 [Source:HGNC Symbol;Acc:HGNC:362]	0.497264	-1.00792	2.50108e-29	2.56802e-28	yes	down	189.33	108.233
ENSG00000004468	CD38	CD38 molecule [Source:HGNC Symbol;Acc:HGNC:1667]	49.3263	5.62429	0.000184604	0.000423187	yes	up	0.00333333	0.216667
ENSG00000004838	ZMYND10	zinc finger MYND-type containing 10 [Source:HGNC Symbol;Acc:HGNC:19412]	0.0929475	-3.42744	6.26938e-07	1.82648e-06	yes	down	2.22333	0.336667
ENSG00000004864	SLC25A13	solute carrier family 25 member 13 [Source:HGNC Symbol;Acc:HGNC:10983]	2.1406	1.09802	1.12705e-33	1.37709e-32	yes	up	22.0067	56.8333
ENSG00000004866	ST7	suppression of tumorigenicity 7 [Source:HGNC Symbol;Acc:HGNC:11351]	0.449443	-1.15379	2.47184e-14	1.21808e-13	yes	down	22.5367	10.6367
ENSG00000004897	CDC27	cell division cycle 27 [Source:HGNC Symbol;Acc:HGNC:1728]	0.417896	-1.25878	8.13656e-37	1.09974e-35	yes	down	64.15	38.6267
ENSG00000004948	CALCR	calcitonin receptor [Source:HGNC Symbol;Acc:HGNC:1440]	138.267	7.11132	1.39119e-06	3.93252e-06	yes	up	0	0.53
ENSG00000004961	HCCS	holocytochrome c synthase [Source:HGNC Symbol;Acc:HGNC:4837]	0.4516	-1.14688	2.02462e-18	1.26213e-17	yes	down	34.5733	21.6033
ENSG00000005001	PRSS22	serine protease 22 [Source:HGNC Symbol;Acc:HGNC:14368]	29.5156	4.8834	0.000370198	0.000820397	yes	up	0.0433333	1.65
ENSG00000005020	SKAP2	src kinase associated phosphoprotein 2 [Source:HGNC Symbol;Acc:HGNC:15687]	0.39717	-1.33217	5.93484e-07	1.73377e-06	yes	down	3.10333	1.82
ENSG00000005059	MCUB	mitochondrial calcium uniporter dominant negative subunit beta [Source:HGNC Symbol;Acc:HGNC:26076]	0.183406	-2.44689	3.13722e-71	1.16158e-69	yes	down	32.9133	11.9967
ENSG00000005073	HOXA11	homeobox A11 [Source:HGNC Symbol;Acc:HGNC:5101]	0.00539064	-7.53533	7.66017e-09	2.58623e-08	yes	down	1.11333	0
ENSG00000005100	DHX33	DEAH-box helicase 33 [Source:HGNC Symbol;Acc:HGNC:16718]	2.2635	1.17855	3.37147e-23	2.6449e-22	yes	up	14.19	35.86
ENSG00000005102	MEOX1	mesenchyme homeobox 1 [Source:HGNC Symbol;Acc:HGNC:7013]	0.00105537	-9.88804	9.80686e-22	7.16443e-21	yes	down	21.2667	0.04
ENSG00000005108	THSD7A	thrombospondin type 1 domain containing 7A [Source:HGNC Symbol;Acc:HGNC:22207]	10.552	3.39944	5.11918e-06	1.3753e-05	yes	up	0.18	0.59
ENSG00000005156	LIG3	DNA ligase 3 [Source:HGNC Symbol;Acc:HGNC:6600]	2.7191	1.44313	2.35961e-45	4.26177e-44	yes	up	19	70.8733
ENSG00000005187	ACSM3	acyl-CoA synthetase medium chain family member 3 [Source:HGNC Symbol;Acc:HGNC:10522]	62.6706	5.96972	2.66608e-24	2.21226e-23	yes	up	0.203333	7.79
ENSG00000005238	FAM214B	family with sequence similarity 214 member B [Source:HGNC Symbol;Acc:HGNC:25666]	0.200173	-2.32068	9.22492e-34	1.12941e-32	yes	down	16.5933	3.52667
ENSG00000005379	TSPOAP1	TSPO associated protein 1 [Source:HGNC Symbol;Acc:HGNC:16831]	740.867	9.53307	5.04164e-20	3.41849e-19	yes	up	0.00666667	11.7333
ENSG00000005471	ABCB4	ATP binding cassette subfamily B member 4 [Source:HGNC Symbol;Acc:HGNC:45]	16.4356	4.03875	0.000234383	0.000531764	yes	up	0.0166667	0.82
ENSG00000005801	ZNF195	zinc finger protein 195 [Source:HGNC Symbol;Acc:HGNC:12986]	2.47488	1.30736	6.84891e-16	3.70035e-15	yes	up	12.15	36.9867
ENSG00000005882	PDK2	pyruvate dehydrogenase kinase 2 [Source:HGNC Symbol;Acc:HGNC:8810]	0.460086	-1.12003	1.25367e-08	4.17326e-08	yes	down	25.1667	9.52
ENSG00000005889	ZFX	zinc finger protein X-linked [Source:HGNC Symbol;Acc:HGNC:12869]	0.409591	-1.28774	6.69271e-10	2.44469e-09	yes	down	17.9167	11.9833
ENSG00000005961	ITGA2B	integrin subunit alpha 2b [Source:HGNC Symbol;Acc:HGNC:6138]	78.9009	6.30197	4.11649e-33	4.90706e-32	yes	up	0.0666667	9.93667
ENSG00000005981	ASB4	ankyrin repeat and SOCS box containing 4 [Source:HGNC Symbol;Acc:HGNC:16009]	0.0341967	-4.87	0.00819306	0.0151253	yes	down	0.146667	0
ENSG00000006015	REX1BD	required for excision 1-B domain containing [Source:HGNC Symbol;Acc:HGNC:26098]	0.434207	-1.20355	9.33673e-18	5.61975e-17	yes	down	118.76	54.53
ENSG00000006025	OSBPL7	oxysterol binding protein like 7 [Source:HGNC Symbol;Acc:HGNC:16387]	170.309	7.41201	2.27812e-16	1.26812e-15	yes	up	0.116667	4.07333
ENSG00000006042	TMEM98	transmembrane protein 98 [Source:HGNC Symbol;Acc:HGNC:24529]	55.0293	5.78213	4.43044e-177	9.33334e-175	yes	up	1.01667	92.09
ENSG00000006047	YBX2	Y-box binding protein 2 [Source:HGNC Symbol;Acc:HGNC:17948]	459.936	8.84529	2.22424e-39	3.27433e-38	yes	up	0.05	34.8033
ENSG00000006062	MAP3K14	mitogen-activated protein kinase kinase kinase 14 [Source:HGNC Symbol;Acc:HGNC:6853]	0.270438	-1.88663	3.24493e-40	4.94366e-39	yes	down	9.75667	3.02
ENSG00000006071	ABCC8	ATP binding cassette subfamily C member 8 [Source:HGNC Symbol;Acc:HGNC:59]	9.27964	3.21407	3.43921e-09	1.19636e-08	yes	up	0.126667	1.87
ENSG00000006128	TAC1	tachykinin precursor 1 [Source:HGNC Symbol;Acc:HGNC:11517]	271.874	8.0868	1.50651e-08	4.98032e-08	yes	up	0	4.28333
ENSG00000006210	CX3CL1	C-X3-C motif chemokine ligand 1 [Source:HGNC Symbol;Acc:HGNC:10647]	160.098	7.32281	2.69711e-08	8.7436e-08	yes	up	0.00333333	1.33667
ENSG00000006283	CACNA1G	calcium voltage-gated channel subunit alpha1 G [Source:HGNC Symbol;Acc:HGNC:1394]	15.6359	3.96679	4.14692e-15	2.14427e-14	yes	up	0.143333	1.98333
ENSG00000006377	DLX6	distal-less homeobox 6 [Source:HGNC Symbol;Acc:HGNC:2919]	0.0180132	-5.7948	0.000926817	0.00196075	yes	down	8.27	0.146667
ENSG00000006432	MAP3K9	mitogen-activated protein kinase kinase kinase 9 [Source:HGNC Symbol;Acc:HGNC:6861]	2.44345	1.28892	5.19531e-26	4.67444e-25	yes	up	3.03667	8.91333
ENSG00000006451	RALA	RAS like proto-oncogene A [Source:HGNC Symbol;Acc:HGNC:9839]	2.67185	1.41784	2.23854e-26	2.04193e-25	yes	up	21.57	61.5233
ENSG00000006534	ALDH3B1	aldehyde dehydrogenase 3 family member B1 [Source:HGNC Symbol;Acc:HGNC:410]	3.94286	1.97924	0.0042438	0.00819874	yes	up	0.323333	0.566667
ENSG00000006555	TTC22	tetratricopeptide repeat domain 22 [Source:HGNC Symbol;Acc:HGNC:26067]	168.814	7.39929	4.75468e-08	1.51408e-07	yes	up	0	0.636667
ENSG00000006576	PHTF2	putative homeodomain transcription factor 2 [Source:HGNC Symbol;Acc:HGNC:13411]	0.383364	-1.38321	6.19582e-41	9.73055e-40	yes	down	25.77	14.9533
ENSG00000006606	CCL26	C-C motif chemokine ligand 26 [Source:HGNC Symbol;Acc:HGNC:10625]	14.5989	3.86779	1.7435e-05	4.43582e-05	yes	up	0.146667	3.04667
ENSG00000006607	FARP2	FERM, ARH/RhoGEF and pleckstrin domain protein 2 [Source:HGNC Symbol;Acc:HGNC:16460]	0.498827	-1.00339	1.76631e-17	1.04638e-16	yes	down	20.9933	14.94
ENSG00000006611	USH1C	USH1 protein network component harmonin [Source:HGNC Symbol;Acc:HGNC:12597]	30.0387	4.90875	3.29033e-11	1.3164e-10	yes	up	0.103333	2.56333
ENSG00000006638	TBXA2R	thromboxane A2 receptor [Source:HGNC Symbol;Acc:HGNC:11608]	0.115874	-3.10937	2.5094e-11	1.01309e-10	yes	down	2.95667	0.623333
ENSG00000006704	GTF2IRD1	GTF2I repeat domain containing 1 [Source:HGNC Symbol;Acc:HGNC:4661]	2.05274	1.03755	5.49926e-12	2.323e-11	yes	up	17.34	33.1067
ENSG00000006712	PAF1	PAF1 homolog, Paf1/RNA polymerase II complex component [Source:HGNC Symbol;Acc:HGNC:25459]	0.313998	-1.67117	1.00862e-27	9.79244e-27	yes	down	69.8333	24.8567
ENSG00000006740	ARHGAP44	Rho GTPase activating protein 44 [Source:HGNC Symbol;Acc:HGNC:29096]	2.90654	1.53931	4.80748e-26	4.33667e-25	yes	up	3.9	14.3967
ENSG00000006747	SCIN	scinderin [Source:HGNC Symbol;Acc:HGNC:21695]	6.58679	2.71958	5.45995e-07	1.59924e-06	yes	up	0.15	1.50333
ENSG00000006757	PNPLA4	patatin like phospholipase domain containing 4 [Source:HGNC Symbol;Acc:HGNC:24887]	7.95431	2.99174	2.00679e-23	1.59791e-22	yes	up	1.45	19.9533
ENSG00000007062	PROM1	prominin 1 [Source:HGNC Symbol;Acc:HGNC:9454]	2443.37	11.2547	2.23671e-40	3.43116e-39	yes	up	0.03	47.5367
ENSG00000007171	NOS2	nitric oxide synthase 2 [Source:HGNC Symbol;Acc:HGNC:7873]	67.159	6.06951	2.82718e-10	1.06093e-09	yes	up	0.02	1.12333
ENSG00000007174	DNAH9	dynein axonemal heavy chain 9 [Source:HGNC Symbol;Acc:HGNC:2953]	51.5942	5.68914	0.000943636	0.0019934	yes	up	0	0.2
ENSG00000007237	GAS7	growth arrest specific 7 [Source:HGNC Symbol;Acc:HGNC:4169]	209.226	7.70892	4.13263e-51	8.945e-50	yes	up	0.133333	6.47333
ENSG00000007255	TRAPPC6A	trafficking protein particle complex 6A [Source:HGNC Symbol;Acc:HGNC:23069]	5.6025	2.48607	2.54952e-46	4.74144e-45	yes	up	14.9967	89.2
ENSG00000007312	CD79B	CD79b molecule [Source:HGNC Symbol;Acc:HGNC:1699]	10.8626	3.4413	0.000968159	0.0020437	yes	up	0.226667	1.17333
ENSG00000007314	SCN4A	sodium voltage-gated channel alpha subunit 4 [Source:HGNC Symbol;Acc:HGNC:10591]	1822.82	10.832	5.45875e-19	3.50395e-18	yes	up	0.00333333	6.66
ENSG00000007372	PAX6	paired box 6 [Source:HGNC Symbol;Acc:HGNC:8620]	0.140402	-2.83237	0.0271606	0.045761	yes	down	5.61333	0.876667
ENSG00000007402	CACNA2D2	calcium voltage-gated channel auxiliary subunit alpha2delta 2 [Source:HGNC Symbol;Acc:HGNC:1400]	12.0919	3.59597	1.50592e-91	8.3637e-90	yes	up	4.85333	38.72
ENSG00000007866	TEAD3	TEA domain transcription factor 3 [Source:HGNC Symbol;Acc:HGNC:11716]	2.60227	1.37977	3.04024e-34	3.78641e-33	yes	up	9.21333	28.4233
ENSG00000007923	DNAJC11	DnaJ heat shock protein family (Hsp40) member C11 [Source:HGNC Symbol;Acc:HGNC:25570]	2.19206	1.13229	4.48279e-31	4.91238e-30	yes	up	24.7833	60.25
ENSG00000007944	MYLIP	myosin regulatory light chain interacting protein [Source:HGNC Symbol;Acc:HGNC:21155]	3.37395	1.75444	1.16849e-30	1.25957e-29	yes	up	6.11333	21.93
ENSG00000007968	E2F2	E2F transcription factor 2 [Source:HGNC Symbol;Acc:HGNC:3114]	0.213018	-2.23095	1.25899e-30	1.35473e-29	yes	down	9.70667	2.36
ENSG00000008056	SYN1	synapsin I [Source:HGNC Symbol;Acc:HGNC:11494]	3.9857	1.99483	3.05925e-09	1.06829e-08	yes	up	1.4	5.45667
ENSG00000008083	JARID2	jumonji and AT-rich interaction domain containing 2 [Source:HGNC Symbol;Acc:HGNC:6196]	21.4526	4.42308	2.98739e-230	1.14067e-227	yes	up	4.54	110.34
ENSG00000008086	CDKL5	cyclin dependent kinase like 5 [Source:HGNC Symbol;Acc:HGNC:11411]	37.3434	5.22278	1.91067e-153	2.91819e-151	yes	up	0.276667	5.68
ENSG00000008118	CAMK1G	calcium/calmodulin dependent protein kinase IG [Source:HGNC Symbol;Acc:HGNC:14585]	143.093	7.16081	4.17328e-07	1.23346e-06	yes	up	0	1.52333
ENSG00000008226	DLEC1	DLEC1 cilia and flagella associated protein [Source:HGNC Symbol;Acc:HGNC:2899]	5.54402	2.47093	0.0222018	0.0380574	yes	up	0.0666667	0.28
ENSG00000008277	ADAM22	ADAM metallopeptidase domain 22 [Source:HGNC Symbol;Acc:HGNC:201]	6.67744	2.7393	1.24316e-52	2.80769e-51	yes	up	0.906667	7.48
ENSG00000008300	CELSR3	cadherin EGF LAG seven-pass G-type receptor 3 [Source:HGNC Symbol;Acc:HGNC:3230]	4.03168	2.01138	2.78703e-40	4.25666e-39	yes	up	3.59667	16.5133
ENSG00000008311	AASS	aminoadipate-semialdehyde synthase [Source:HGNC Symbol;Acc:HGNC:17366]	48.578	5.60223	0	0	yes	up	8.93667	508.433
ENSG00000008323	PLEKHG6	pleckstrin homology and RhoGEF domain containing G6 [Source:HGNC Symbol;Acc:HGNC:25562]	295.325	8.20616	1.63215e-33	1.98333e-32	yes	up	0.07	12.0967
ENSG00000008394	MGST1	microsomal glutathione S-transferase 1 [Source:HGNC Symbol;Acc:HGNC:7061]	2496.01	11.2854	4.74512e-54	1.11927e-52	yes	up	0.18	333.113
ENSG00000008441	NFIX	nuclear factor I X [Source:HGNC Symbol;Acc:HGNC:7788]	0.0044465	-7.81311	1.28575e-76	5.32539e-75	yes	down	18.24	0.216667
ENSG00000008513	ST3GAL1	ST3 beta-galactoside alpha-2,3-sialyltransferase 1 [Source:HGNC Symbol;Acc:HGNC:10862]	8.17564	3.03133	2.4337e-17	1.4312e-16	yes	up	0.363333	2.46
ENSG00000008516	MMP25	matrix metallopeptidase 25 [Source:HGNC Symbol;Acc:HGNC:14246]	91.4147	6.51435	1.2497e-78	5.40512e-77	yes	up	0.23	13.2667
ENSG00000008517	IL32	interleukin 32 [Source:HGNC Symbol;Acc:HGNC:16830]	2.56225	1.35741	0.0148268	0.0263068	yes	up	1.71667	4.77667
ENSG00000009335	UBE3C	ubiquitin protein ligase E3C [Source:HGNC Symbol;Acc:HGNC:16803]	0.469726	-1.09011	7.74827e-39	1.12038e-37	yes	down	57.8367	33.7833
ENSG00000009413	REV3L	REV3 like, DNA directed polymerase zeta catalytic subunit [Source:HGNC Symbol;Acc:HGNC:9968]	0.386261	-1.37235	3.47384e-20	2.37124e-19	yes	down	11.1	5.66333
ENSG00000009694	TENM1	teneurin transmembrane protein 1 [Source:HGNC Symbol;Acc:HGNC:8117]	72.8627	6.18711	1.25614e-30	1.35226e-29	yes	up	0.0133333	1.19333
ENSG00000009709	PAX7	paired box 7 [Source:HGNC Symbol;Acc:HGNC:8621]	49.2949	5.62337	0.00302806	0.00597278	yes	up	0	0.106667
ENSG00000009780	FAM76A	family with sequence similarity 76 member A [Source:HGNC Symbol;Acc:HGNC:28530]	2.43828	1.28586	1.67249e-07	5.10947e-07	yes	up	3.15333	9.14667
ENSG00000009790	TRAF3IP3	TRAF3 interacting protein 3 [Source:HGNC Symbol;Acc:HGNC:30766]	20.4771	4.35594	0.0198893	0.0344412	yes	up	0.00666667	0.216667
ENSG00000009844	VTA1	vesicle trafficking 1 [Source:HGNC Symbol;Acc:HGNC:20954]	0.413584	-1.27375	1.50958e-47	2.9024e-46	yes	down	117.693	55.3667
ENSG00000009950	MLXIPL	MLX interacting protein like [Source:HGNC Symbol;Acc:HGNC:12744]	3.35495	1.74629	1.4348e-13	6.73885e-13	yes	up	5.33333	21.1733
ENSG00000010030	ETV7	ETS variant transcription factor 7 [Source:HGNC Symbol;Acc:HGNC:18160]	16.7709	4.06789	7.6275e-06	2.0155e-05	yes	up	0.09	1.36667
ENSG00000010219	DYRK4	dual specificity tyrosine phosphorylation regulated kinase 4 [Source:HGNC Symbol;Acc:HGNC:3095]	0.394321	-1.34256	2.17882e-07	6.58876e-07	yes	down	21.18	7.70333
ENSG00000010278	CD9	CD9 molecule [Source:HGNC Symbol;Acc:HGNC:1709]	5.37752	2.42694	1.77956e-35	2.30091e-34	yes	up	19.54	120.183
ENSG00000010310	GIPR	gastric inhibitory polypeptide receptor [Source:HGNC Symbol;Acc:HGNC:4271]	0.134179	-2.89776	3.25582e-15	1.69246e-14	yes	down	2.85	0.523333
ENSG00000010318	PHF7	PHD finger protein 7 [Source:HGNC Symbol;Acc:HGNC:18458]	3.16143	1.66058	1.40329e-17	8.34768e-17	yes	up	4.60333	15.47
ENSG00000010319	SEMA3G	semaphorin 3G [Source:HGNC Symbol;Acc:HGNC:30400]	5.35666	2.42133	5.5098e-11	2.17411e-10	yes	up	0.273333	2.00667
ENSG00000010327	STAB1	stabilin 1 [Source:HGNC Symbol;Acc:HGNC:18628]	4.6289	2.21067	0.00065977	0.00142039	yes	up	0.123333	0.926667
ENSG00000010361	FUZ	fuzzy planar cell polarity protein [Source:HGNC Symbol;Acc:HGNC:26219]	5.94048	2.57058	8.63036e-31	9.34427e-30	yes	up	3.03667	22.26
ENSG00000010539	ZNF200	zinc finger protein 200 [Source:HGNC Symbol;Acc:HGNC:12993]	0.460245	-1.11953	3.49497e-09	1.21472e-08	yes	down	9.40333	5.18
ENSG00000010610	CD4	CD4 molecule [Source:HGNC Symbol;Acc:HGNC:1678]	9.46101	3.24199	5.55876e-22	4.10143e-21	yes	up	1.55667	10.9767
ENSG00000010704	HFE	homeostatic iron regulator [Source:HGNC Symbol;Acc:HGNC:4886]	0.051271	-4.28571	2.46512e-84	1.20964e-82	yes	down	20.4233	1.10333
ENSG00000010810	FYN	FYN proto-oncogene, Src family tyrosine kinase [Source:HGNC Symbol;Acc:HGNC:4037]	38.8912	5.28137	1.97368e-192	5.07692e-190	yes	up	2.05	73.42
ENSG00000010818	HIVEP2	HIVEP zinc finger 2 [Source:HGNC Symbol;Acc:HGNC:4921]	0.470179	-1.08872	8.71577e-17	4.96358e-16	yes	down	5.91667	3.21333
ENSG00000011052	NME1-NME2	NME1-NME2 readthrough [Source:HGNC Symbol;Acc:HGNC:33531]	0.431989	-1.21093	0.000169863	0.000391118	yes	down	26.6833	13.43
ENSG00000011201	ANOS1	anosmin 1 [Source:HGNC Symbol;Acc:HGNC:6211]	2248.45	11.1347	1.69835e-39	2.50771e-38	yes	up	0.0266667	26.8133
ENSG00000011258	MBTD1	mbt domain containing 1 [Source:HGNC Symbol;Acc:HGNC:19866]	7.69663	2.94423	5.72632e-123	5.42381e-121	yes	up	4.34667	41.4167
ENSG00000011295	TTC19	tetratricopeptide repeat domain 19 [Source:HGNC Symbol;Acc:HGNC:26006]	2.62807	1.394	1.7556e-19	1.15638e-18	yes	up	16.9633	47.5333
ENSG00000011347	SYT7	synaptotagmin 7 [Source:HGNC Symbol;Acc:HGNC:11514]	37.0561	5.21164	4.21821e-106	3.00526e-104	yes	up	0.426667	17.54
ENSG00000011405	PIK3C2A	phosphatidylinositol-4-phosphate 3-kinase catalytic subunit type 2 alpha [Source:HGNC Symbol;Acc:HGNC:8971]	2.04841	1.0345	7.37615e-20	4.9574e-19	yes	up	15.9533	33.1367
ENSG00000011422	PLAUR	plasminogen activator, urokinase receptor [Source:HGNC Symbol;Acc:HGNC:9053]	0.476454	-1.06959	1.6844e-08	5.54366e-08	yes	down	26.11	15.91
ENSG00000011426	ANLN	anillin actin binding protein [Source:HGNC Symbol;Acc:HGNC:14082]	0.354275	-1.49706	4.80682e-42	7.8624e-41	yes	down	91.4133	37.9
ENSG00000011465	DCN	decorin [Source:HGNC Symbol;Acc:HGNC:2705]	0.0771689	-3.69584	6.45127e-07	1.87812e-06	yes	down	2.33333	0.283333
ENSG00000011523	CEP68	centrosomal protein 68 [Source:HGNC Symbol;Acc:HGNC:29076]	2.52907	1.33861	8.4182e-21	5.90627e-20	yes	up	4.86	14.8
ENSG00000011638	TMEM159	transmembrane protein 159 [Source:HGNC Symbol;Acc:HGNC:30136]	2.07215	1.05113	7.39172e-10	2.69198e-09	yes	up	11.2267	27.7667
ENSG00000011677	GABRA3	gamma-aminobutyric acid type A receptor subunit alpha3 [Source:HGNC Symbol;Acc:HGNC:4077]	343.214	8.42296	1.24153e-11	5.12574e-11	yes	up	0.0133333	2.25
ENSG00000012061	ERCC1	ERCC excision repair 1, endonuclease non-catalytic subunit [Source:HGNC Symbol;Acc:HGNC:3433]	0.329209	-1.60292	2.4188e-23	1.91599e-22	yes	down	149.72	45.3367
ENSG00000012124	CD22	CD22 molecule [Source:HGNC Symbol;Acc:HGNC:1643]	35.1591	5.13583	0.0073733	0.0137072	yes	up	0	0.423333
ENSG00000012211	PRICKLE3	prickle planar cell polarity protein 3 [Source:HGNC Symbol;Acc:HGNC:6645]	0.214499	-2.22096	4.02948e-27	3.80775e-26	yes	down	25.21	7.83667
ENSG00000012779	ALOX5	arachidonate 5-lipoxygenase [Source:HGNC Symbol;Acc:HGNC:435]	473.57	8.88743	1.22951e-12	5.42438e-12	yes	up	0	3.33
ENSG00000013288	MAN2B2	mannosidase alpha class 2B member 2 [Source:HGNC Symbol;Acc:HGNC:29623]	0.232179	-2.10669	2.82061e-60	7.85943e-59	yes	down	13.2	3.58333
ENSG00000013293	SLC7A14	solute carrier family 7 member 14 [Source:HGNC Symbol;Acc:HGNC:29326]	18.6814	4.22353	1.40505e-05	3.61689e-05	yes	up	0.01	0.193333
ENSG00000013297	CLDN11	claudin 11 [Source:HGNC Symbol;Acc:HGNC:8514]	8.64639	3.1121	6.3552e-06	1.69027e-05	yes	up	0.166667	1.14
ENSG00000013561	RNF14	ring finger protein 14 [Source:HGNC Symbol;Acc:HGNC:10058]	0.309171	-1.69352	1.27563e-15	6.77811e-15	yes	down	35.87	15.2867
ENSG00000013573	DDX11	DEAD/H-box helicase 11 [Source:HGNC Symbol;Acc:HGNC:2736]	2.54632	1.34841	8.31633e-40	1.24373e-38	yes	up	20.4233	67.2833
ENSG00000013583	HEBP1	heme binding protein 1 [Source:HGNC Symbol;Acc:HGNC:17176]	0.263895	-1.92196	1.29156e-29	1.33793e-28	yes	down	128.627	39.3333
ENSG00000013588	GPRC5A	G protein-coupled receptor class C group 5 member A [Source:HGNC Symbol;Acc:HGNC:9836]	0.40377	-1.30839	0.00684144	0.0127856	yes	down	0.786667	0.366667
ENSG00000013619	MAMLD1	mastermind like domain containing 1 [Source:HGNC Symbol;Acc:HGNC:2568]	0.0461119	-4.43872	2.58559e-34	3.23192e-33	yes	down	3.39	0.37
ENSG00000014138	POLA2	DNA polymerase alpha 2, accessory subunit [Source:HGNC Symbol;Acc:HGNC:30073]	0.401748	-1.31564	1.70706e-21	1.23565e-20	yes	down	21.1833	11.98
ENSG00000014257	ACP3	acid phosphatase 3 [Source:HGNC Symbol;Acc:HGNC:125]	39.9236	5.31917	4.48691e-05	0.000109636	yes	up	0.01	0.796667
ENSG00000014914	MTMR11	myotubularin related protein 11 [Source:HGNC Symbol;Acc:HGNC:24307]	0.0943203	-3.40629	7.22728e-96	4.31817e-94	yes	down	29.5833	3.05
ENSG00000015133	CCDC88C	coiled-coil domain containing 88C [Source:HGNC Symbol;Acc:HGNC:19967]	3.06885	1.6177	1.92727e-32	2.24057e-31	yes	up	10.2867	22.5133
ENSG00000015153	YAF2	YY1 associated factor 2 [Source:HGNC Symbol;Acc:HGNC:17363]	0.0267062	-5.22668	3.52139e-52	7.86584e-51	yes	down	13.7033	0.446667
ENSG00000015171	ZMYND11	zinc finger MYND-type containing 11 [Source:HGNC Symbol;Acc:HGNC:16966]	0.487066	-1.03781	9.24771e-18	5.56754e-17	yes	down	44.16	25.9533
ENSG00000015413	DPEP1	dipeptidase 1 [Source:HGNC Symbol;Acc:HGNC:3002]	47.1182	5.55821	6.90443e-12	2.89853e-11	yes	up	0.223333	6.10333
ENSG00000015475	BID	BH3 interacting domain death agonist [Source:HGNC Symbol;Acc:HGNC:1050]	0.316425	-1.66007	8.80406e-35	1.11416e-33	yes	down	80.8667	30.3167
ENSG00000016082	ISL1	ISL LIM homeobox 1 [Source:HGNC Symbol;Acc:HGNC:6132]	0.00341077	-8.19569	1.13155e-34	1.42903e-33	yes	down	16.2633	0.19
ENSG00000017483	SLC38A5	solute carrier family 38 member 5 [Source:HGNC Symbol;Acc:HGNC:18070]	40.5332	5.34103	2.2494e-48	4.4545e-47	yes	up	0.853333	18.7433
ENSG00000018236	CNTN1	contactin 1 [Source:HGNC Symbol;Acc:HGNC:2171]	160.989	7.33082	1.30213e-27	1.25821e-26	yes	up	0.0233333	4.17333
ENSG00000018280	SLC11A1	solute carrier family 11 member 1 [Source:HGNC Symbol;Acc:HGNC:10907]	0.0874273	-3.51577	0.00379463	0.00739057	yes	down	0.233333	0.02
ENSG00000018408	WWTR1	WW domain containing transcription regulator 1 [Source:HGNC Symbol;Acc:HGNC:24042]	0.185196	-2.43288	4.78398e-37	6.52378e-36	yes	down	47.05	6.79333
ENSG00000018625	ATP1A2	ATPase Na+/K+ transporting subunit alpha 2 [Source:HGNC Symbol;Acc:HGNC:800]	2161.45	11.0778	2.01796e-47	3.86464e-46	yes	up	0.02	43.1
ENSG00000018869	ZNF582	zinc finger protein 582 [Source:HGNC Symbol;Acc:HGNC:26421]	13.4314	3.74754	7.15107e-15	3.64672e-14	yes	up	0.25	3.43667
ENSG00000019485	PRDM11	PR/SET domain 11 [Source:HGNC Symbol;Acc:HGNC:13996]	3.59434	1.84573	8.82777e-25	7.44904e-24	yes	up	1.52667	3.68667
ENSG00000019505	SYT13	synaptotagmin 13 [Source:HGNC Symbol;Acc:HGNC:14962]	1042.86	10.0263	3.25379e-22	2.42713e-21	yes	up	0.00666667	8.78
ENSG00000019549	SNAI2	snail family transcriptional repressor 2 [Source:HGNC Symbol;Acc:HGNC:11094]	0.089703	-3.4787	4.69281e-15	2.41733e-14	yes	down	3.03667	0.47
ENSG00000019582	CD74	CD74 molecule [Source:HGNC Symbol;Acc:HGNC:1697]	179.917	7.49119	1.49617e-56	3.727e-55	yes	up	0.11	41.21
ENSG00000019991	HGF	hepatocyte growth factor [Source:HGNC Symbol;Acc:HGNC:4893]	0.00395542	-7.98195	2.62459e-128	2.72924e-126	yes	down	46.7467	0.26
ENSG00000020181	ADGRA2	adhesion G protein-coupled receptor A2 [Source:HGNC Symbol;Acc:HGNC:17849]	0.3378	-1.56576	2.86811e-11	1.15371e-10	yes	down	1.82	0.803333
ENSG00000020256	ZFP64	ZFP64 zinc finger protein [Source:HGNC Symbol;Acc:HGNC:15940]	0.498964	-1.00299	1.09871e-20	7.67556e-20	yes	down	63.7567	32.2067
ENSG00000020426	MNAT1	MNAT1 component of CDK activating kinase [Source:HGNC Symbol;Acc:HGNC:7181]	0.357481	-1.48406	4.6355e-25	3.96631e-24	yes	down	98.1433	44.96
ENSG00000020577	SAMD4A	sterile alpha motif domain containing 4A [Source:HGNC Symbol;Acc:HGNC:23023]	0.30856	-1.69638	3.36155e-08	1.08187e-07	yes	down	12.5533	4.16667
ENSG00000020633	RUNX3	RUNX family transcription factor 3 [Source:HGNC Symbol;Acc:HGNC:10473]	0.131691	-2.92477	1.9661e-16	1.09969e-15	yes	down	3.31	0.37
ENSG00000021300	PLEKHB1	pleckstrin homology domain containing B1 [Source:HGNC Symbol;Acc:HGNC:19079]	4.11571	2.04114	1.03342e-11	4.281e-11	yes	up	4.07667	17.2133
ENSG00000021355	SERPINB1	serpin family B member 1 [Source:HGNC Symbol;Acc:HGNC:3311]	0.316542	-1.65953	2.27983e-31	2.54162e-30	yes	down	40.96	13.4133
ENSG00000021645	NRXN3	neurexin 3 [Source:HGNC Symbol;Acc:HGNC:8010]	158.039	7.30414	4.05908e-11	1.61497e-10	yes	up	0.00333333	1.43
ENSG00000021826	CPS1	carbamoyl-phosphate synthase 1 [Source:HGNC Symbol;Acc:HGNC:2323]	11.2276	3.48898	9.27004e-60	2.5453e-58	yes	up	0.766667	7.82333
ENSG00000022267	FHL1	four and a half LIM domains 1 [Source:HGNC Symbol;Acc:HGNC:3702]	2.29722	1.19989	1.72116e-16	9.65788e-16	yes	up	16.7433	43.4333
ENSG00000022355	GABRA1	gamma-aminobutyric acid type A receptor subunit alpha1 [Source:HGNC Symbol;Acc:HGNC:4075]	81.9474	6.35663	0.000158898	0.000366839	yes	up	0.00333333	0.516667
ENSG00000023171	GRAMD1B	GRAM domain containing 1B [Source:HGNC Symbol;Acc:HGNC:29214]	609.771	9.25212	8.98216e-33	1.05833e-31	yes	up	0.0533333	8.17333
ENSG00000023191	RNH1	ribonuclease/angiogenin inhibitor 1 [Source:HGNC Symbol;Acc:HGNC:10074]	0.303901	-1.71833	7.96901e-49	1.60808e-47	yes	down	102.937	34.38
ENSG00000023445	BIRC3	baculoviral IAP repeat containing 3 [Source:HGNC Symbol;Acc:HGNC:591]	0.0110224	-6.50342	3.09646e-42	5.08182e-41	yes	down	6.82	0.12
ENSG00000023572	GLRX2	glutaredoxin 2 [Source:HGNC Symbol;Acc:HGNC:16065]	0.0785565	-3.67013	1.46124e-59	3.96318e-58	yes	down	100.243	6.61333
ENSG00000023839	ABCC2	ATP binding cassette subfamily C member 2 [Source:HGNC Symbol;Acc:HGNC:53]	0.0155108	-6.01058	1.98188e-189	4.84313e-187	yes	down	24.1533	5.26333
ENSG00000023892	DEF6	DEF6 guanine nucleotide exchange factor [Source:HGNC Symbol;Acc:HGNC:2760]	0.13698	-2.86796	4.06683e-28	3.99603e-27	yes	down	26.2867	4.13333
ENSG00000023902	PLEKHO1	pleckstrin homology domain containing O1 [Source:HGNC Symbol;Acc:HGNC:24310]	0.293368	-1.76922	1.0121e-15	5.41907e-15	yes	down	53.8133	18.0767
ENSG00000024422	EHD2	EH domain containing 2 [Source:HGNC Symbol;Acc:HGNC:3243]	6.8346	2.77286	8.56899e-29	8.62795e-28	yes	up	2.1	6.81333
ENSG00000025423	HSD17B6	hydroxysteroid 17-beta dehydrogenase 6 [Source:HGNC Symbol;Acc:HGNC:23316]	3.22238	1.68813	1.55703e-05	3.99005e-05	yes	up	1.48	5.55667
ENSG00000025708	TYMP	thymidine phosphorylase [Source:HGNC Symbol;Acc:HGNC:3148]	0.281318	-1.82973	0.00173275	0.00353862	yes	down	2.14333	0.713333
ENSG00000025772	TOMM34	translocase of outer mitochondrial membrane 34 [Source:HGNC Symbol;Acc:HGNC:15746]	0.333018	-1.58633	1.40229e-55	3.3962e-54	yes	down	77.0867	28.2533
ENSG00000026025	VIM	vimentin [Source:HGNC Symbol;Acc:HGNC:12692]	0.0254824	-5.29436	3.00796e-37	4.12489e-36	yes	down	5131.51	150.423
ENSG00000026103	FAS	Fas cell surface death receptor [Source:HGNC Symbol;Acc:HGNC:11920]	0.101125	-3.30578	1.90346e-31	2.12785e-30	yes	down	25.8933	3.29
ENSG00000026508	CD44	CD44 molecule (Indian blood group) [Source:HGNC Symbol;Acc:HGNC:1681]	147.724	7.20676	3.39338e-15	1.76321e-14	yes	up	0.0733333	7.47
ENSG00000026652	AGPAT4	1-acylglycerol-3-phosphate O-acyltransferase 4 [Source:HGNC Symbol;Acc:HGNC:20885]	2.73584	1.45198	2.40793e-23	1.90862e-22	yes	up	4.3	14.3267
ENSG00000026950	BTN3A1	butyrophilin subfamily 3 member A1 [Source:HGNC Symbol;Acc:HGNC:1138]	0.333339	-1.58494	3.19907e-10	1.19571e-09	yes	down	7.16	3.69
ENSG00000027075	PRKCH	protein kinase C eta [Source:HGNC Symbol;Acc:HGNC:9403]	0.194614	-2.36131	1.17077e-16	6.61812e-16	yes	down	25.6367	6.76
ENSG00000028137	TNFRSF1B	TNF receptor superfamily member 1B [Source:HGNC Symbol;Acc:HGNC:11917]	156.458	7.28963	1.97411e-08	6.46842e-08	yes	up	0.00666667	1.15
ENSG00000028277	POU2F2	POU class 2 homeobox 2 [Source:HGNC Symbol;Acc:HGNC:9213]	36.3872	5.18536	6.94778e-33	8.21e-32	yes	up	0.123333	5.54667
ENSG00000029993	HMGB3	high mobility group box 3 [Source:HGNC Symbol;Acc:HGNC:5004]	4.11003	2.03915	4.60993e-20	3.12838e-19	yes	up	97.5633	476.603
ENSG00000030304	MUSK	muscle associated receptor tyrosine kinase [Source:HGNC Symbol;Acc:HGNC:7525]	0.00473621	-7.72205	2.66318e-13	1.23001e-12	yes	down	1.85	0.0266667
ENSG00000030419	IKZF2	IKAROS family zinc finger 2 [Source:HGNC Symbol;Acc:HGNC:13177]	36.743	5.1994	3.89969e-28	3.83642e-27	yes	up	0.126667	2.22
ENSG00000031081	ARHGAP31	Rho GTPase activating protein 31 [Source:HGNC Symbol;Acc:HGNC:29216]	0.307964	-1.69917	1.58098e-18	9.91386e-18	yes	down	1.99333	0.71
ENSG00000031691	CENPQ	centromere protein Q [Source:HGNC Symbol;Acc:HGNC:21347]	2.54544	1.34791	3.59669e-10	1.33921e-09	yes	up	5.56333	15.5633
ENSG00000032742	IFT88	intraflagellar transport 88 [Source:HGNC Symbol;Acc:HGNC:20606]	0.429382	-1.21967	2.45509e-06	6.77911e-06	yes	down	8.52333	4.77333
ENSG00000033050	ABCF2	ATP binding cassette subfamily F member 2 [Source:HGNC Symbol;Acc:HGNC:71]	0.268648	-1.89621	4.56972e-63	1.36516e-61	yes	down	45.8533	18.8267
ENSG00000033100	CHPF2	chondroitin polymerizing factor 2 [Source:HGNC Symbol;Acc:HGNC:29270]	0.339691	-1.5577	6.39694e-12	2.69149e-11	yes	down	28.3933	10.57
ENSG00000033178	UBA6	ubiquitin like modifier activating enzyme 6 [Source:HGNC Symbol;Acc:HGNC:25581]	0.461272	-1.11631	2.97137e-24	2.45597e-23	yes	down	44.3533	50.17
ENSG00000033327	GAB2	GRB2 associated binding protein 2 [Source:HGNC Symbol;Acc:HGNC:14458]	18.8655	4.23768	1.66767e-68	5.79701e-67	yes	up	0.29	6.82667
ENSG00000034053	APBA2	amyloid beta precursor protein binding family A member 2 [Source:HGNC Symbol;Acc:HGNC:579]	0.448771	-1.15595	1.01451e-24	8.5429e-24	yes	down	27.6967	14.5267
ENSG00000034152	MAP2K3	mitogen-activated protein kinase kinase 3 [Source:HGNC Symbol;Acc:HGNC:6843]	0.383462	-1.38284	5.00064e-25	4.26678e-24	yes	down	33.6967	14.23
ENSG00000034510	TMSB10	thymosin beta 10 [Source:HGNC Symbol;Acc:HGNC:11879]	0.232887	-2.1023	2.06673e-58	5.4718e-57	yes	down	4953.03	1359.12
ENSG00000034677	RNF19A	ring finger protein 19A, RBR E3 ubiquitin protein ligase [Source:HGNC Symbol;Acc:HGNC:13432]	0.311449	-1.68293	2.01029e-23	1.60018e-22	yes	down	17.0933	6.67
ENSG00000035115	SH3YL1	SH3 and SYLF domain containing 1 [Source:HGNC Symbol;Acc:HGNC:29546]	3.22608	1.68978	1.09453e-15	5.84509e-15	yes	up	4.61667	26.79
ENSG00000035499	DEPDC1B	DEP domain containing 1B [Source:HGNC Symbol;Acc:HGNC:24902]	2.08782	1.062	9.71296e-20	6.48867e-19	yes	up	18.88	47.7833
ENSG00000035664	DAPK2	death associated protein kinase 2 [Source:HGNC Symbol;Acc:HGNC:2675]	20.2351	4.33879	2.5313e-12	1.09404e-11	yes	up	0.113333	2.53333
ENSG00000035928	RFC1	replication factor C subunit 1 [Source:HGNC Symbol;Acc:HGNC:9969]	2.50232	1.32327	1.75159e-45	3.17535e-44	yes	up	21.0667	51.2333
ENSG00000036530	CYP46A1	cytochrome P450 family 46 subfamily A member 1 [Source:HGNC Symbol;Acc:HGNC:2641]	2.49443	1.31871	0.0165671	0.0291239	yes	up	0.376667	0.753333
ENSG00000036828	CASR	calcium sensing receptor [Source:HGNC Symbol;Acc:HGNC:1514]	3.19529	1.67595	0.00070841	0.00151841	yes	up	0.1	0.45
ENSG00000037241	RPL26L1	ribosomal protein L26 like 1 [Source:HGNC Symbol;Acc:HGNC:17050]	0.42841	-1.22294	2.41909e-17	1.42343e-16	yes	down	108.517	54.2467
ENSG00000037965	HOXC8	homeobox C8 [Source:HGNC Symbol;Acc:HGNC:5129]	0.00285022	-8.45471	4.31522e-23	3.37012e-22	yes	down	11.2967	0.0366667
ENSG00000038002	AGA	aspartylglucosaminidase [Source:HGNC Symbol;Acc:HGNC:318]	3.5718	1.83665	4.49662e-10	1.66138e-09	yes	up	3.07333	10.5
ENSG00000038219	BOD1L1	biorientation of chromosomes in cell division 1 like 1 [Source:HGNC Symbol;Acc:HGNC:31792]	5.27876	2.4002	2.76522e-97	1.70641e-95	yes	up	8.26667	35.89
ENSG00000038427	VCAN	versican [Source:HGNC Symbol;Acc:HGNC:2464]	77.4709	6.27558	8.02243e-142	1.01054e-139	yes	up	1.23	104.933
ENSG00000039068	CDH1	cadherin 1 [Source:HGNC Symbol;Acc:HGNC:1748]	7451.21	12.8633	1.60276e-69	5.72611e-68	yes	up	0.1	163.063
ENSG00000039139	DNAH5	dynein axonemal heavy chain 5 [Source:HGNC Symbol;Acc:HGNC:2950]	6.79398	2.76426	0.000199637	0.000456023	yes	up	0.09	0.39
ENSG00000039523	RIPOR1	RHO family interacting cell polarization regulator 1 [Source:HGNC Symbol;Acc:HGNC:25836]	0.20497	-2.28651	3.87175e-36	5.11981e-35	yes	down	33.99	9.04333
ENSG00000039560	RAI14	retinoic acid induced 14 [Source:HGNC Symbol;Acc:HGNC:14873]	5.965	2.57652	6.42171e-32	7.29895e-31	yes	up	13.59	83.8433
ENSG00000039600	SOX30	SRY-box transcription factor 30 [Source:HGNC Symbol;Acc:HGNC:30635]	37.5135	5.22934	0.0254284	0.0431134	yes	up	0	0.153333
ENSG00000039987	BEST2	bestrophin 2 [Source:HGNC Symbol;Acc:HGNC:17107]	289.003	8.17494	5.17296e-11	2.04516e-10	yes	up	0.01	3.84333
ENSG00000040341	STAU2	staufen double-stranded RNA binding protein 2 [Source:HGNC Symbol;Acc:HGNC:11371]	0.426312	-1.23002	1.58191e-36	2.11937e-35	yes	down	93.4267	53.8433
ENSG00000040731	CDH10	cadherin 10 [Source:HGNC Symbol;Acc:HGNC:1749]	0.214173	-2.22315	0.00440396	0.00848333	yes	down	0.56	0.15
ENSG00000040933	INPP4A	inositol polyphosphate-4-phosphatase type I A [Source:HGNC Symbol;Acc:HGNC:6074]	2.20213	1.1389	1.0515e-22	8.03226e-22	yes	up	8.22	19.8333
ENSG00000041353	RAB27B	RAB27B, member RAS oncogene family [Source:HGNC Symbol;Acc:HGNC:9767]	10.6803	3.41688	0.0010969	0.00230124	yes	up	0.116667	0.196667
ENSG00000041880	PARP3	poly(ADP-ribose) polymerase family member 3 [Source:HGNC Symbol;Acc:HGNC:273]	0.0381208	-4.71328	4.33702e-75	1.73176e-73	yes	down	24.52	0.94
ENSG00000041982	TNC	tenascin C [Source:HGNC Symbol;Acc:HGNC:5318]	194.652	7.60475	3.98143e-12	1.69946e-11	yes	up	0.00666667	1.44
ENSG00000041988	THAP3	THAP domain containing 3 [Source:HGNC Symbol;Acc:HGNC:20855]	0.307693	-1.70043	4.25056e-22	3.15525e-21	yes	down	20.7033	10.0967
ENSG00000042062	RIPOR3	RIPOR family member 3 [Source:HGNC Symbol;Acc:HGNC:16168]	2.33572	1.22387	8.37971e-05	0.000199078	yes	up	1.23667	2.87
ENSG00000042493	CAPG	capping actin protein, gelsolin like [Source:HGNC Symbol;Acc:HGNC:1474]	47.1055	5.55782	2.32578e-79	1.01855e-77	yes	up	1.55667	63.5433
ENSG00000042781	USH2A	usherin [Source:HGNC Symbol;Acc:HGNC:12601]	307.592	8.26488	1.02548e-21	7.48494e-21	yes	up	0.0733333	36.6933
ENSG00000042980	ADAM28	ADAM metallopeptidase domain 28 [Source:HGNC Symbol;Acc:HGNC:206]	124.31	6.9578	1.10383e-06	3.1435e-06	yes	up	0	1.12
ENSG00000043355	ZIC2	Zic family member 2 [Source:HGNC Symbol;Acc:HGNC:12873]	46.7187	5.54593	4.16658e-96	2.50785e-94	yes	up	2.52667	111.863
ENSG00000043591	ADRB1	adrenoceptor beta 1 [Source:HGNC Symbol;Acc:HGNC:285]	0.205634	-2.28185	0.00454718	0.00873925	yes	down	0.603333	0.146667
ENSG00000044574	HSPA5	heat shock protein family A (Hsp70) member 5 [Source:HGNC Symbol;Acc:HGNC:5238]	0.425511	-1.23273	7.19264e-22	5.27986e-21	yes	down	445.337	222.823
ENSG00000046604	DSG2	desmoglein 2 [Source:HGNC Symbol;Acc:HGNC:3049]	3.78146	1.91895	1.73956e-55	4.20056e-54	yes	up	17.2033	75.6467
ENSG00000046653	GPM6B	glycoprotein M6B [Source:HGNC Symbol;Acc:HGNC:4461]	47.6364	5.57399	9.62647e-108	7.12854e-106	yes	up	0.643333	49.8867
ENSG00000046889	PREX2	phosphatidylinositol-3,4,5-trisphosphate dependent Rac exchange factor 2 [Source:HGNC Symbol;Acc:HGNC:22950]	9802.07	13.2589	1.13831e-28	1.14191e-27	yes	up	0	17.5433
ENSG00000047346	FAM214A	family with sequence similarity 214 member A [Source:HGNC Symbol;Acc:HGNC:25609]	0.426714	-1.22866	3.41228e-11	1.3643e-10	yes	down	10.36	5.25333
ENSG00000047365	ARAP2	ArfGAP with RhoGAP domain, ankyrin repeat and PH domain 2 [Source:HGNC Symbol;Acc:HGNC:16924]	9.29922	3.21711	5.6113e-09	1.91835e-08	yes	up	0.0566667	1.06667
ENSG00000047457	CP	ceruloplasmin [Source:HGNC Symbol;Acc:HGNC:2295]	0.00275309	-8.50473	0	0	yes	down	209.167	2.37
ENSG00000047579	DTNBP1	dystrobrevin binding protein 1 [Source:HGNC Symbol;Acc:HGNC:17328]	0.276538	-1.85445	9.82453e-27	9.12512e-26	yes	down	36.6567	12.97
ENSG00000047597	XK	X-linked Kx blood group [Source:HGNC Symbol;Acc:HGNC:12811]	0.495675	-1.01253	0.00119866	0.00250163	yes	down	2.35	1.33667
ENSG00000047617	ANO2	anoctamin 2 [Source:HGNC Symbol;Acc:HGNC:1183]	590.892	9.20675	7.87569e-14	3.75821e-13	yes	up	0	2.89
ENSG00000047621	C12orf4	chromosome 12 open reading frame 4 [Source:HGNC Symbol;Acc:HGNC:1184]	0.430549	-1.21575	4.61654e-13	2.09731e-12	yes	down	11.93	7.05
ENSG00000047634	SCML1	Scm polycomb group protein like 1 [Source:HGNC Symbol;Acc:HGNC:10580]	0.118038	-3.08267	1.37775e-34	1.73725e-33	yes	down	8.66333	1.07333
ENSG00000047648	ARHGAP6	Rho GTPase activating protein 6 [Source:HGNC Symbol;Acc:HGNC:676]	17.9802	4.16833	0.0033181	0.0065105	yes	up	0.0166667	0.246667
ENSG00000047662	FAM184B	family with sequence similarity 184 member B [Source:HGNC Symbol;Acc:HGNC:29235]	54.1811	5.75972	5.70693e-05	0.000138038	yes	up	0.00333333	0.186667
ENSG00000048052	HDAC9	histone deacetylase 9 [Source:HGNC Symbol;Acc:HGNC:14065]	17.9854	4.16875	4.2569e-49	8.61855e-48	yes	up	0.33	6.93333
ENSG00000048342	CC2D2A	coiled-coil and C2 domain containing 2A [Source:HGNC Symbol;Acc:HGNC:29253]	3.84003	1.94112	1.58093e-25	1.3852e-24	yes	up	2.54	9.76
ENSG00000048392	RRM2B	ribonucleotide reductase regulatory TP53 inducible subunit M2B [Source:HGNC Symbol;Acc:HGNC:17296]	2.97284	1.57184	1.81241e-13	8.45548e-13	yes	up	11.53	37.67
ENSG00000048405	ZNF800	zinc finger protein 800 [Source:HGNC Symbol;Acc:HGNC:27267]	0.182796	-2.45169	1.03194e-22	7.88787e-22	yes	down	7.54	1.86667
ENSG00000048540	LMO3	LIM domain only 3 [Source:HGNC Symbol;Acc:HGNC:6643]	20.0519	4.32567	1.47646e-07	4.52986e-07	yes	up	0.113333	1.62333
ENSG00000048545	GUCA1A	guanylate cyclase activator 1A [Source:HGNC Symbol;Acc:HGNC:4678]	1086.02	10.0848	3.13326e-16	1.72955e-15	yes	up	0	8.41
ENSG00000048740	CELF2	CUGBP Elav-like family member 2 [Source:HGNC Symbol;Acc:HGNC:2550]	3679.15	11.8452	2.82341e-23	2.22926e-22	yes	up	0.00666667	14.8433
ENSG00000048828	FAM120A	family with sequence similarity 120A [Source:HGNC Symbol;Acc:HGNC:13247]	0.309518	-1.6919	2.44368e-85	1.22621e-83	yes	down	69.83	27.3033
ENSG00000049089	COL9A2	collagen type IX alpha 2 chain [Source:HGNC Symbol;Acc:HGNC:2218]	17.0285	4.08988	1.12394e-16	6.36371e-16	yes	up	0.37	4.05667
ENSG00000049130	KITLG	KIT ligand [Source:HGNC Symbol;Acc:HGNC:6343]	2.03177	1.02274	0.00142568	0.00294699	yes	up	2.19667	5.03333
ENSG00000049245	VAMP3	vesicle associated membrane protein 3 [Source:HGNC Symbol;Acc:HGNC:12644]	0.470277	-1.08842	1.05818e-18	6.69567e-18	yes	down	51.5767	28.4667
ENSG00000049283	EPN3	epsin 3 [Source:HGNC Symbol;Acc:HGNC:18235]	3.27178	1.71007	5.41581e-06	1.45164e-05	yes	up	1.35667	3.69667
ENSG00000049323	LTBP1	latent transforming growth factor beta binding protein 1 [Source:HGNC Symbol;Acc:HGNC:6714]	4.94482	2.30592	9.45416e-68	3.22219e-66	yes	up	3.95333	26.0733
ENSG00000049540	ELN	elastin [Source:HGNC Symbol;Acc:HGNC:3327]	837.159	9.70936	1.62338e-14	8.09273e-14	yes	up	0	5.17333
ENSG00000049618	ARID1B	AT-rich interaction domain 1B [Source:HGNC Symbol;Acc:HGNC:18040]	3.89103	1.96015	5.42194e-45	9.70667e-44	yes	up	9.93333	37.5167
ENSG00000049656	CLPTM1L	CLPTM1 like [Source:HGNC Symbol;Acc:HGNC:24308]	0.406035	-1.30032	6.38836e-22	4.69793e-21	yes	down	211.193	73.4
ENSG00000049759	NEDD4L	NEDD4 like E3 ubiquitin protein ligase [Source:HGNC Symbol;Acc:HGNC:7728]	5.85809	2.55043	5.27084e-106	3.73343e-104	yes	up	6.75333	39.2933
ENSG00000049860	HEXB	hexosaminidase subunit beta [Source:HGNC Symbol;Acc:HGNC:4879]	0.410901	-1.28314	1.9259e-21	1.39075e-20	yes	down	166.31	72.9033
ENSG00000050030	NEXMIF	neurite extension and migration factor [Source:HGNC Symbol;Acc:HGNC:29433]	0.0785449	-3.67034	5.72358e-59	1.53027e-57	yes	down	3.78667	0.33
ENSG00000050165	DKK3	dickkopf WNT signaling pathway inhibitor 3 [Source:HGNC Symbol;Acc:HGNC:2893]	1811.91	10.8233	1.32088e-19	8.7689e-19	yes	up	0.0133333	21.8167
ENSG00000050327	ARHGEF5	Rho guanine nucleotide exchange factor 5 [Source:HGNC Symbol;Acc:HGNC:13209]	1493.81	10.5448	6.21928e-19	3.98585e-18	yes	up	0.0233333	16.1267
ENSG00000050344	NFE2L3	nuclear factor, erythroid 2 like 3 [Source:HGNC Symbol;Acc:HGNC:7783]	11.9162	3.57486	7.59607e-30	7.92931e-29	yes	up	2.62	21.3667
ENSG00000050438	SLC4A8	solute carrier family 4 member 8 [Source:HGNC Symbol;Acc:HGNC:11034]	14.2665	3.83456	1.5662e-57	4.0203e-56	yes	up	1.08667	11.5233
ENSG00000050555	LAMC3	laminin subunit gamma 3 [Source:HGNC Symbol;Acc:HGNC:6494]	11.0629	3.46766	8.03312e-61	2.28262e-59	yes	up	0.526667	5.99
ENSG00000050628	PTGER3	prostaglandin E receptor 3 [Source:HGNC Symbol;Acc:HGNC:9595]	64.9976	6.02232	1.63865e-05	4.18518e-05	yes	up	0.00333333	0.293333
ENSG00000050767	COL23A1	collagen type XXIII alpha 1 chain [Source:HGNC Symbol;Acc:HGNC:22990]	6.21456	2.63565	5.48383e-17	3.16281e-16	yes	up	1.21	11.4567
ENSG00000051108	HERPUD1	homocysteine inducible ER protein with ubiquitin like domain 1 [Source:HGNC Symbol;Acc:HGNC:13744]	0.276492	-1.85469	6.47938e-18	3.92798e-17	yes	down	44.24	13.63
ENSG00000051523	CYBA	cytochrome b-245 alpha chain [Source:HGNC Symbol;Acc:HGNC:2577]	551.648	9.1076	1.06917e-82	5.04387e-81	yes	up	0.52	257.567
ENSG00000052126	PLEKHA5	pleckstrin homology domain containing A5 [Source:HGNC Symbol;Acc:HGNC:30036]	14.1378	3.82149	2.60794e-193	6.77981e-191	yes	up	3.31333	51.3133
ENSG00000052344	PRSS8	serine protease 8 [Source:HGNC Symbol;Acc:HGNC:9491]	242.169	7.91987	1.72529e-174	3.48437e-172	yes	up	0.546667	109.413
ENSG00000052850	ALX4	ALX homeobox 4 [Source:HGNC Symbol;Acc:HGNC:450]	0.00470611	-7.73125	9.87065e-84	4.7859e-82	yes	down	13.4833	0.0733333
ENSG00000053108	FSTL4	follistatin like 4 [Source:HGNC Symbol;Acc:HGNC:21389]	315.353	8.30083	2.7713e-11	1.11532e-10	yes	up	0.0333333	3.04333
ENSG00000053254	FOXN3	forkhead box N3 [Source:HGNC Symbol;Acc:HGNC:1928]	4.31978	2.11096	1.8564e-80	8.3545e-79	yes	up	7.73667	42.53
ENSG00000053328	METTL24	methyltransferase like 24 [Source:HGNC Symbol;Acc:HGNC:21566]	0.0847473	-3.56069	8.02602e-22	5.87925e-21	yes	down	4.58667	0.393333
ENSG00000053438	NNAT	neuronatin [Source:HGNC Symbol;Acc:HGNC:7860]	21.3551	4.41651	0.000206218	0.000470352	yes	up	0.913333	19.56
ENSG00000053501	USE1	unconventional SNARE in the ER 1 [Source:HGNC Symbol;Acc:HGNC:30882]	0.475327	-1.07301	3.76133e-07	1.11616e-06	yes	down	36.69	18.1167
ENSG00000053524	MCF2L2	MCF.2 cell line derived transforming sequence-like 2 [Source:HGNC Symbol;Acc:HGNC:30319]	13.3276	3.73634	2.14831e-37	2.96266e-36	yes	up	0.41	6.42
ENSG00000053702	NRIP2	nuclear receptor interacting protein 2 [Source:HGNC Symbol;Acc:HGNC:23078]	3.31159	1.72752	8.36722e-05	0.000198842	yes	up	0.35	1.34
ENSG00000053747	LAMA3	laminin subunit alpha 3 [Source:HGNC Symbol;Acc:HGNC:6483]	2.13435	1.0938	0.0119094	0.0214418	yes	up	0.416667	0.846667
ENSG00000053918	KCNQ1	potassium voltage-gated channel subfamily Q member 1 [Source:HGNC Symbol;Acc:HGNC:6294]	77.9603	6.28467	2.34657e-14	1.15798e-13	yes	up	0.07	2.31
ENSG00000054179	ENTPD2	ectonucleoside triphosphate diphosphohydrolase 2 [Source:HGNC Symbol;Acc:HGNC:3364]	257.537	8.00864	1.81092e-10	6.88233e-10	yes	up	0.0133333	3.27333
ENSG00000054219	LY75	lymphocyte antigen 75 [Source:HGNC Symbol;Acc:HGNC:6729]	1179.14	10.2035	2.25617e-16	1.25648e-15	yes	up	0	2.51333
ENSG00000054277	OPN3	opsin 3 [Source:HGNC Symbol;Acc:HGNC:14007]	6.90151	2.78691	3.09055e-07	9.22934e-07	yes	up	1.36	19.7567
ENSG00000054356	PTPRN	protein tyrosine phosphatase receptor type N [Source:HGNC Symbol;Acc:HGNC:9676]	64.852	6.01908	7.73394e-27	7.21628e-26	yes	up	0.11	4.47667
ENSG00000054392	HHAT	hedgehog acyltransferase [Source:HGNC Symbol;Acc:HGNC:18270]	0.22592	-2.14611	5.25731e-08	1.6661e-07	yes	down	1.56667	0.613333
ENSG00000054523	KIF1B	kinesin family member 1B [Source:HGNC Symbol;Acc:HGNC:16636]	2.41914	1.27449	1.902e-38	2.72286e-37	yes	up	15.0167	36.6333
ENSG00000054598	FOXC1	forkhead box C1 [Source:HGNC Symbol;Acc:HGNC:3800]	0.0116311	-6.42587	2.46212e-34	3.0839e-33	yes	down	5.63	0.08
ENSG00000054654	SYNE2	spectrin repeat containing nuclear envelope protein 2 [Source:HGNC Symbol;Acc:HGNC:17084]	2.35633	1.23654	1.88185e-30	2.00816e-29	yes	up	14.53	41.94
ENSG00000054793	ATP9A	ATPase phospholipid transporting 9A (putative) [Source:HGNC Symbol;Acc:HGNC:13540]	0.277611	-1.84887	3.93304e-28	3.86767e-27	yes	down	18.89	6.08333
ENSG00000055147	FAM114A2	family with sequence similarity 114 member A2 [Source:HGNC Symbol;Acc:HGNC:1333]	0.283491	-1.81863	1.97581e-26	1.81174e-25	yes	down	15.89	6.7
ENSG00000055163	CYFIP2	cytoplasmic FMR1 interacting protein 2 [Source:HGNC Symbol;Acc:HGNC:13760]	7.15267	2.83848	7.86183e-142	9.95438e-140	yes	up	6.48333	39.8033
ENSG00000055732	MCOLN3	mucolipin TRP cation channel 3 [Source:HGNC Symbol;Acc:HGNC:13358]	0.188094	-2.41047	1.53617e-23	1.22879e-22	yes	down	13.7833	2.43
ENSG00000055813	CCDC85A	coiled-coil domain containing 85A [Source:HGNC Symbol;Acc:HGNC:29400]	16.4463	4.03969	0.00353116	0.00690327	yes	up	0.0133333	0.376667
ENSG00000055955	ITIH4	inter-alpha-trypsin inhibitor heavy chain 4 [Source:HGNC Symbol;Acc:HGNC:6169]	9.40552	3.23351	0.016967	0.0297754	yes	up	0.106667	1.56667
ENSG00000056291	NPFFR2	neuropeptide FF receptor 2 [Source:HGNC Symbol;Acc:HGNC:4525]	37.3157	5.22171	0.000993588	0.00209476	yes	up	0.02	0.676667
ENSG00000056487	PHF21B	PHD finger protein 21B [Source:HGNC Symbol;Acc:HGNC:25161]	617.156	9.26949	1.72855e-169	3.20004e-167	yes	up	0.286667	43.1133
ENSG00000057019	DCBLD2	discoidin, CUB and LCCL domain containing 2 [Source:HGNC Symbol;Acc:HGNC:24627]	4.00157	2.00057	8.84152e-40	1.31985e-38	yes	up	6.28333	41.83
ENSG00000057252	SOAT1	sterol O-acyltransferase 1 [Source:HGNC Symbol;Acc:HGNC:11177]	0.0316434	-4.98195	1.00718e-171	1.95337e-169	yes	down	43.02	1.56
ENSG00000057294	PKP2	plakophilin 2 [Source:HGNC Symbol;Acc:HGNC:9024]	204.703	7.67739	7.29001e-96	4.34503e-94	yes	up	0.173333	23.51
ENSG00000057468	MSH4	mutS homolog 4 [Source:HGNC Symbol;Acc:HGNC:7327]	0.0490926	-4.34835	6.27437e-06	1.67023e-05	yes	down	0.633333	0.0333333
ENSG00000057593	F7	coagulation factor VII [Source:HGNC Symbol;Acc:HGNC:3544]	92.711	6.53467	2.26421e-06	6.27044e-06	yes	up	0.00666667	0.963333
ENSG00000057657	PRDM1	PR/SET domain 1 [Source:HGNC Symbol;Acc:HGNC:9346]	4.81555	2.2677	0.0110213	0.0199634	yes	up	0.133333	0.513333
ENSG00000057704	TMCC3	transmembrane and coiled-coil domain family 3 [Source:HGNC Symbol;Acc:HGNC:29199]	2.90998	1.54101	1.69288e-05	4.31647e-05	yes	up	0.44	1.68
ENSG00000057935	MTA3	metastasis associated 1 family member 3 [Source:HGNC Symbol;Acc:HGNC:23784]	3.23569	1.69408	7.66292e-95	4.50142e-93	yes	up	41.7733	210.367
ENSG00000058063	ATP11B	ATPase phospholipid transporting 11B (putative) [Source:HGNC Symbol;Acc:HGNC:13553]	0.179509	-2.47788	1.26733e-106	9.16263e-105	yes	down	49.61	10.5833
ENSG00000058085	LAMC2	laminin subunit gamma 2 [Source:HGNC Symbol;Acc:HGNC:6493]	218.902	7.77414	5.14438e-40	7.76486e-39	yes	up	0.0233333	6.79333
ENSG00000058091	CDK14	cyclin dependent kinase 14 [Source:HGNC Symbol;Acc:HGNC:8883]	104.137	6.70234	9.26764e-56	2.26021e-54	yes	up	0.233333	6.79
ENSG00000058335	RASGRF1	Ras protein specific guanine nucleotide releasing factor 1 [Source:HGNC Symbol;Acc:HGNC:9875]	233.604	7.86792	3.71606e-10	1.38218e-09	yes	up	0.00333333	1.18667
ENSG00000058453	CROCC	ciliary rootlet coiled-coil, rootletin [Source:HGNC Symbol;Acc:HGNC:21299]	4.03798	2.01363	6.93876e-43	1.15506e-41	yes	up	10.4033	44.8933
ENSG00000058668	ATP2B4	ATPase plasma membrane Ca2+ transporting 4 [Source:HGNC Symbol;Acc:HGNC:817]	0.400507	-1.3201	2.97013e-13	1.36739e-12	yes	down	32.8267	14.92
ENSG00000058866	DGKG	diacylglycerol kinase gamma [Source:HGNC Symbol;Acc:HGNC:2853]	20.4568	4.35451	0.0122223	0.0219695	yes	up	0.00333333	0.166667
ENSG00000059122	FLYWCH1	FLYWCH-type zinc finger 1 [Source:HGNC Symbol;Acc:HGNC:25404]	0.334204	-1.5812	3.37716e-27	3.20247e-26	yes	down	33.9633	14.6933
ENSG00000059377	TBXAS1	thromboxane A synthase 1 [Source:HGNC Symbol;Acc:HGNC:11609]	4.42133	2.14448	0.0292211	0.0489193	yes	up	0.29	1.64667
ENSG00000059378	PARP12	poly(ADP-ribose) polymerase family member 12 [Source:HGNC Symbol;Acc:HGNC:21919]	507.947	8.98853	1.55537e-13	7.29533e-13	yes	up	0.0266667	6.83667
ENSG00000059588	TARBP1	TAR (HIV-1) RNA binding protein 1 [Source:HGNC Symbol;Acc:HGNC:11568]	2.05408	1.0385	6.62426e-07	1.92688e-06	yes	up	18.3133	31.8967
ENSG00000059804	SLC2A3	solute carrier family 2 member 3 [Source:HGNC Symbol;Acc:HGNC:11007]	4.7185	2.23833	1.1161e-41	1.79672e-40	yes	up	39.26	215.5
ENSG00000059915	PSD	pleckstrin and Sec7 domain containing [Source:HGNC Symbol;Acc:HGNC:9507]	5.2077	2.38065	2.74985e-14	1.35153e-13	yes	up	1.57333	5.17333
ENSG00000060138	YBX3	Y-box binding protein 3 [Source:HGNC Symbol;Acc:HGNC:2428]	2.12358	1.0865	4.07993e-15	2.11097e-14	yes	up	120.647	217.813
ENSG00000060491	OGFR	opioid growth factor receptor [Source:HGNC Symbol;Acc:HGNC:15768]	0.254558	-1.97394	7.33283e-48	1.42442e-46	yes	down	71.24	18.98
ENSG00000060558	GNA15	G protein subunit alpha 15 [Source:HGNC Symbol;Acc:HGNC:4383]	39.8551	5.31669	0.00530299	0.0100934	yes	up	0	0.223333
ENSG00000060566	CREB3L3	cAMP responsive element binding protein 3 like 3 [Source:HGNC Symbol;Acc:HGNC:18855]	18.0558	4.17439	0.0185031	0.0322281	yes	up	0.00666667	0.173333
ENSG00000060656	PTPRU	protein tyrosine phosphatase receptor type U [Source:HGNC Symbol;Acc:HGNC:9683]	4.3825	2.13175	3.61281e-63	1.0846e-61	yes	up	8.45333	35.73
ENSG00000060718	COL11A1	collagen type XI alpha 1 chain [Source:HGNC Symbol;Acc:HGNC:2186]	23.3448	4.54503	1.00803e-36	1.3572e-35	yes	up	0.246667	7.39333
ENSG00000060762	MPC1	mitochondrial pyruvate carrier 1 [Source:HGNC Symbol;Acc:HGNC:21606]	0.176832	-2.49955	1.89123e-30	2.01728e-29	yes	down	54.1533	10.47
ENSG00000060971	ACAA1	acetyl-CoA acyltransferase 1 [Source:HGNC Symbol;Acc:HGNC:82]	0.442021	-1.17781	4.25892e-15	2.20032e-14	yes	down	35.22	16.9267
ENSG00000060982	BCAT1	branched chain amino acid transaminase 1 [Source:HGNC Symbol;Acc:HGNC:976]	179.466	7.48757	0	0	yes	up	0.686667	121.61
ENSG00000061337	LZTS1	leucine zipper tumor suppressor 1 [Source:HGNC Symbol;Acc:HGNC:13861]	7.5264	2.91196	1.32214e-21	9.61008e-21	yes	up	0.41	3.59667
ENSG00000061455	PRDM6	PR/SET domain 6 [Source:HGNC Symbol;Acc:HGNC:9350]	0.0282257	-5.14685	3.24779e-30	3.43428e-29	yes	down	3.36333	0.0466667
ENSG00000061656	SPAG4	sperm associated antigen 4 [Source:HGNC Symbol;Acc:HGNC:11214]	0.404046	-1.30741	1.37921e-06	3.89953e-06	yes	down	7.51667	3.38
ENSG00000061918	GUCY1B1	guanylate cyclase 1 soluble subunit beta 1 [Source:HGNC Symbol;Acc:HGNC:4687]	73.1526	6.19284	6.8117e-08	2.14011e-07	yes	up	0.0166667	1.07
ENSG00000062038	CDH3	cadherin 3 [Source:HGNC Symbol;Acc:HGNC:1762]	3578.1	11.805	4.79168e-59	1.28675e-57	yes	up	0.07	101.173
ENSG00000062282	DGAT2	diacylglycerol O-acyltransferase 2 [Source:HGNC Symbol;Acc:HGNC:16940]	0.300752	-1.73335	7.55541e-15	3.84649e-14	yes	down	14.81	5.73667
ENSG00000062582	MRPS24	mitochondrial ribosomal protein S24 [Source:HGNC Symbol;Acc:HGNC:14510]	0.353293	-1.50106	1.61466e-40	2.49573e-39	yes	down	261.383	110.04
ENSG00000062598	ELMO2	engulfment and cell motility 2 [Source:HGNC Symbol;Acc:HGNC:17233]	0.490118	-1.0288	9.24993e-20	6.1895e-19	yes	down	28.99	19.1767
ENSG00000062725	APPBP2	amyloid beta precursor protein binding protein 2 [Source:HGNC Symbol;Acc:HGNC:622]	0.359942	-1.47416	2.46447e-36	3.28197e-35	yes	down	15.0667	8.17
ENSG00000063015	SEZ6	seizure related 6 homolog [Source:HGNC Symbol;Acc:HGNC:15955]	76.2539	6.25274	2.92993e-15	1.52825e-14	yes	up	0.0866667	4.59333
ENSG00000063127	SLC6A16	solute carrier family 6 member 16 [Source:HGNC Symbol;Acc:HGNC:13622]	0.438531	-1.18925	8.22483e-05	0.000195554	yes	down	8.27333	4.26333
ENSG00000063176	SPHK2	sphingosine kinase 2 [Source:HGNC Symbol;Acc:HGNC:18859]	2.4199	1.27495	1.77638e-10	6.75422e-10	yes	up	14.3	54.0133
ENSG00000063244	U2AF2	U2 small nuclear RNA auxiliary factor 2 [Source:HGNC Symbol;Acc:HGNC:23156]	0.491107	-1.02589	5.52951e-14	2.66623e-13	yes	down	239.807	156.56
ENSG00000063438	AHRR	aryl-hydrocarbon receptor repressor [Source:HGNC Symbol;Acc:HGNC:346]	0.204724	-2.28825	3.35204e-09	1.16703e-08	yes	down	1.12	0.46
ENSG00000063515	GSC2	goosecoid homeobox 2 [Source:HGNC Symbol;Acc:HGNC:4613]	58.6263	5.87348	0.000809996	0.00172466	yes	up	0	0.286667
ENSG00000063854	HAGH	hydroxyacylglutathione hydrolase [Source:HGNC Symbol;Acc:HGNC:4805]	0.276391	-1.85522	1.03509e-40	1.61008e-39	yes	down	85.4233	32.6
ENSG00000064012	CASP8	caspase 8 [Source:HGNC Symbol;Acc:HGNC:1509]	0.0793382	-3.65584	7.98963e-52	1.7701e-50	yes	down	35.7233	3.29667
ENSG00000064201	TSPAN32	tetraspanin 32 [Source:HGNC Symbol;Acc:HGNC:13410]	63.2641	5.98332	0.000410674	0.000903948	yes	up	0	0.3
ENSG00000064225	ST3GAL6	ST3 beta-galactoside alpha-2,3-sialyltransferase 6 [Source:HGNC Symbol;Acc:HGNC:18080]	378.213	8.56305	1.16163e-11	4.80157e-11	yes	up	0.0433333	4.92333
ENSG00000064270	ATP2C2	ATPase secretory pathway Ca2+ transporting 2 [Source:HGNC Symbol;Acc:HGNC:29103]	20.2133	4.33723	1.62573e-10	6.20072e-10	yes	up	0.19	2.4
ENSG00000064300	NGFR	nerve growth factor receptor [Source:HGNC Symbol;Acc:HGNC:7809]	18.1736	4.18377	2.65525e-22	1.99099e-21	yes	up	0.143333	2.97333
ENSG00000064309	CDON	cell adhesion associated, oncogene regulated [Source:HGNC Symbol;Acc:HGNC:17104]	12.6481	3.66085	2.21787e-94	1.28737e-92	yes	up	0.713333	9.62
ENSG00000064393	HIPK2	homeodomain interacting protein kinase 2 [Source:HGNC Symbol;Acc:HGNC:14402]	2.22866	1.15618	1.74337e-23	1.39088e-22	yes	up	4.54333	11.2933
ENSG00000064490	RFXANK	regulatory factor X associated ankyrin containing protein [Source:HGNC Symbol;Acc:HGNC:9987]	0.264932	-1.91631	1.00612e-41	1.62502e-40	yes	down	123.047	38.59
ENSG00000064547	LPAR2	lysophosphatidic acid receptor 2 [Source:HGNC Symbol;Acc:HGNC:3168]	8.881	3.15072	3.05811e-51	6.6546e-50	yes	up	2.87667	30.5767
ENSG00000064601	CTSA	cathepsin A [Source:HGNC Symbol;Acc:HGNC:9251]	0.306143	-1.70772	1.91854e-40	2.95421e-39	yes	down	81.9933	23.2033
ENSG00000064651	SLC12A2	solute carrier family 12 member 2 [Source:HGNC Symbol;Acc:HGNC:10911]	0.482981	-1.04996	2.78195e-14	1.36703e-13	yes	down	8.40333	5.10667
ENSG00000064655	EYA2	EYA transcriptional coactivator and phosphatase 2 [Source:HGNC Symbol;Acc:HGNC:3520]	365.8	8.51491	5.47794e-11	2.16189e-10	yes	up	0	2.35333
ENSG00000064687	ABCA7	ATP binding cassette subfamily A member 7 [Source:HGNC Symbol;Acc:HGNC:37]	0.348036	-1.52269	5.323e-25	4.5355e-24	yes	down	26.99	14.1533
ENSG00000064692	SNCAIP	synuclein alpha interacting protein [Source:HGNC Symbol;Acc:HGNC:11139]	536.911	9.06854	6.39669e-14	3.06923e-13	yes	up	0.0366667	5.89
ENSG00000064726	BTBD1	BTB domain containing 1 [Source:HGNC Symbol;Acc:HGNC:1120]	0.407067	-1.29666	4.55034e-32	5.20096e-31	yes	down	61.86	30.4367
ENSG00000064989	CALCRL	calcitonin receptor like receptor [Source:HGNC Symbol;Acc:HGNC:16709]	0.0617317	-4.01784	6.66408e-14	3.19439e-13	yes	down	32.4733	1.87
ENSG00000065054	SLC9A3R2	SLC9A3 regulator 2 [Source:HGNC Symbol;Acc:HGNC:11076]	0.474283	-1.07618	1.82609e-10	6.93459e-10	yes	down	18.2	13.1133
ENSG00000065150	IPO5	importin 5 [Source:HGNC Symbol;Acc:HGNC:6402]	3.30176	1.72324	1.77927e-75	7.16309e-74	yes	up	60.2367	262.213
ENSG00000065320	NTN1	netrin 1 [Source:HGNC Symbol;Acc:HGNC:8029]	0.252168	-1.98754	4.38076e-19	2.82163e-18	yes	down	6.61	2.06333
ENSG00000065361	ERBB3	erb-b2 receptor tyrosine kinase 3 [Source:HGNC Symbol;Acc:HGNC:3431]	2.2898	1.19522	3.14936e-26	2.85994e-25	yes	up	13.73	35.1633
ENSG00000065413	ANKRD44	ankyrin repeat domain 44 [Source:HGNC Symbol;Acc:HGNC:25259]	0.123728	-3.01476	1.25183e-15	6.65891e-15	yes	down	2.13	0.313333
ENSG00000065491	TBC1D22B	TBC1 domain family member 22B [Source:HGNC Symbol;Acc:HGNC:21602]	2.04169	1.02977	2.0181e-11	8.20572e-11	yes	up	5.5	13.0233
ENSG00000065534	MYLK	myosin light chain kinase [Source:HGNC Symbol;Acc:HGNC:7590]	3.42292	1.77523	3.25815e-28	3.21046e-27	yes	up	2.35667	9.35667
ENSG00000065548	ZC3H15	zinc finger CCCH-type containing 15 [Source:HGNC Symbol;Acc:HGNC:29528]	0.329625	-1.6011	3.01609e-57	7.63774e-56	yes	down	175.147	68.5333
ENSG00000065609	SNAP91	synaptosome associated protein 91 [Source:HGNC Symbol;Acc:HGNC:14986]	0.391584	-1.35261	0.00101966	0.00214708	yes	down	2.89333	1.11
ENSG00000065618	COL17A1	collagen type XVII alpha 1 chain [Source:HGNC Symbol;Acc:HGNC:2194]	0.394036	-1.3436	0.00840738	0.0154929	yes	down	1.47667	0.483333
ENSG00000065621	GSTO2	glutathione S-transferase omega 2 [Source:HGNC Symbol;Acc:HGNC:23064]	22.8005	4.51099	1.56873e-56	3.90378e-55	yes	up	0.48	15.1567
ENSG00000065675	PRKCQ	protein kinase C theta [Source:HGNC Symbol;Acc:HGNC:9410]	2236.49	11.127	2.61472e-20	1.79282e-19	yes	up	0	8.49333
ENSG00000065717	TLE2	TLE family member 2, transcriptional corepressor [Source:HGNC Symbol;Acc:HGNC:11838]	0.0602549	-4.05278	2.78205e-203	8.19096e-201	yes	down	67.9767	5.94
ENSG00000065809	FAM107B	family with sequence similarity 107 member B [Source:HGNC Symbol;Acc:HGNC:23726]	11.3893	3.50961	3.69036e-64	1.14298e-62	yes	up	1.33333	19.2433
ENSG00000065833	ME1	malic enzyme 1 [Source:HGNC Symbol;Acc:HGNC:6983]	0.061803	-4.01618	5.37969e-99	3.40579e-97	yes	down	35.5167	2.52333
ENSG00000065911	MTHFD2	methylenetetrahydrofolate dehydrogenase (NADP+ dependent) 2, methenyltetrahydrofolate cyclohydrolase [Source:HGNC Symbol;Acc:HGNC:7434]	2.46496	1.30156	1.5515e-08	5.12348e-08	yes	up	91.2867	255.747
ENSG00000065989	PDE4A	phosphodiesterase 4A [Source:HGNC Symbol;Acc:HGNC:8780]	0.135866	-2.87974	5.09332e-110	3.97653e-108	yes	down	20.6567	4.93
ENSG00000066027	PPP2R5A	protein phosphatase 2 regulatory subunit B'alpha [Source:HGNC Symbol;Acc:HGNC:9309]	0.366055	-1.44987	1.18751e-27	1.14973e-26	yes	down	51.11	19.2367
ENSG00000066032	CTNNA2	catenin alpha 2 [Source:HGNC Symbol;Acc:HGNC:2510]	25.2291	4.65701	7.01728e-42	1.14017e-40	yes	up	22.1333	10.18
ENSG00000066056	TIE1	tyrosine kinase with immunoglobulin like and EGF like domains 1 [Source:HGNC Symbol;Acc:HGNC:11809]	26.0648	4.70403	6.13964e-08	1.93718e-07	yes	up	0.03	1.07
ENSG00000066117	SMARCD1	SWI/SNF related, matrix associated, actin dependent regulator of chromatin, subfamily d, member 1 [Source:HGNC Symbol;Acc:HGNC:11106]	2.69691	1.4313	1.73054e-40	2.66978e-39	yes	up	29.85	110.913
ENSG00000066248	NGEF	neuronal guanine nucleotide exchange factor [Source:HGNC Symbol;Acc:HGNC:7807]	0.0463516	-4.43124	8.78175e-146	1.20562e-143	yes	down	87.5233	5.87
ENSG00000066322	ELOVL1	ELOVL fatty acid elongase 1 [Source:HGNC Symbol;Acc:HGNC:14418]	0.194652	-2.36103	2.22748e-83	1.06941e-81	yes	down	111.88	25.27
ENSG00000066382	MPPED2	metallophosphoesterase domain containing 2 [Source:HGNC Symbol;Acc:HGNC:1180]	65.2238	6.02733	5.68479e-07	1.66251e-06	yes	up	0.0966667	1.07667
ENSG00000066468	FGFR2	fibroblast growth factor receptor 2 [Source:HGNC Symbol;Acc:HGNC:3689]	132.53	7.05017	3.84218e-303	2.47082e-300	yes	up	0.923333	108.143
ENSG00000066557	LRRC40	leucine rich repeat containing 40 [Source:HGNC Symbol;Acc:HGNC:26004]	2.42463	1.27777	1.59843e-20	1.10873e-19	yes	up	10.0267	27.02
ENSG00000066735	KIF26A	kinesin family member 26A [Source:HGNC Symbol;Acc:HGNC:20226]	4.48238	2.16426	2.00994e-28	1.99744e-27	yes	up	2.68333	13.9333
ENSG00000066777	ARFGEF1	ADP ribosylation factor guanine nucleotide exchange factor 1 [Source:HGNC Symbol;Acc:HGNC:15772]	2.29882	1.20089	8.1401e-20	5.46182e-19	yes	up	19.4333	44.7267
ENSG00000066923	STAG3	stromal antigen 3 [Source:HGNC Symbol;Acc:HGNC:11356]	3.54242	1.82474	6.59849e-21	4.65226e-20	yes	up	1.41667	6.27667
ENSG00000067066	SP100	SP100 nuclear antigen [Source:HGNC Symbol;Acc:HGNC:11206]	0.0219379	-5.51043	6.19805e-78	2.63871e-76	yes	down	19.1467	0.71
ENSG00000067113	PLPP1	phospholipid phosphatase 1 [Source:HGNC Symbol;Acc:HGNC:9228]	6.75175	2.75526	1.68389e-33	2.04519e-32	yes	up	11.1333	97.03
ENSG00000067177	PHKA1	phosphorylase kinase regulatory subunit alpha 1 [Source:HGNC Symbol;Acc:HGNC:8925]	0.280243	-1.83525	2.88524e-23	2.27587e-22	yes	down	19.11	5.86333
ENSG00000067182	TNFRSF1A	TNF receptor superfamily member 1A [Source:HGNC Symbol;Acc:HGNC:11916]	0.19331	-2.37101	8.46169e-45	1.50494e-43	yes	down	94.65	24.4933
ENSG00000067208	EVI5	ecotropic viral integration site 5 [Source:HGNC Symbol;Acc:HGNC:3501]	0.287326	-1.79924	6.94216e-46	1.27266e-44	yes	down	9.73	4.13667
ENSG00000067221	STOML1	stomatin like 1 [Source:HGNC Symbol;Acc:HGNC:14560]	0.473444	-1.07873	0.00436001	0.00840994	yes	down	2.82	1.53
ENSG00000067225	PKM	pyruvate kinase M1/2 [Source:HGNC Symbol;Acc:HGNC:9021]	0.415496	-1.2671	2.18999e-22	1.64769e-21	yes	down	1153.56	638.36
ENSG00000067365	METTL22	methyltransferase like 22 [Source:HGNC Symbol;Acc:HGNC:28368]	2.0658	1.0467	2.55685e-18	1.58664e-17	yes	up	16.1967	42.96
ENSG00000067445	TRO	trophinin [Source:HGNC Symbol;Acc:HGNC:12326]	831.866	9.70021	3.15427e-47	6.01725e-46	yes	up	0.0533333	29.44
ENSG00000067533	RRP15	ribosomal RNA processing 15 homolog [Source:HGNC Symbol;Acc:HGNC:24255]	2.46795	1.30331	1.35352e-22	1.02912e-21	yes	up	3.83667	12.2933
ENSG00000067715	SYT1	synaptotagmin 1 [Source:HGNC Symbol;Acc:HGNC:11509]	138.07	7.10926	3.5365e-56	8.72944e-55	yes	up	0.12	11.2267
ENSG00000067798	NAV3	neuron navigator 3 [Source:HGNC Symbol;Acc:HGNC:15998]	12.1984	3.60862	2.2583e-10	8.52953e-10	yes	up	0.226667	1.59
ENSG00000067829	IDH3G	isocitrate dehydrogenase (NAD(+)) 3 non-catalytic subunit gamma [Source:HGNC Symbol;Acc:HGNC:5386]	0.394148	-1.34319	1.03606e-32	1.21489e-31	yes	down	72.02	34.1267
ENSG00000067836	ROGDI	rogdi atypical leucine zipper [Source:HGNC Symbol;Acc:HGNC:29478]	0.466219	-1.10092	1.0439e-13	4.94087e-13	yes	down	41.0233	22.5667
ENSG00000067840	PDZD4	PDZ domain containing 4 [Source:HGNC Symbol;Acc:HGNC:21167]	2.49785	1.32069	5.53538e-08	1.75218e-07	yes	up	15.9867	48.9667
ENSG00000067842	ATP2B3	ATPase plasma membrane Ca2+ transporting 3 [Source:HGNC Symbol;Acc:HGNC:816]	74.0337	6.21011	8.46697e-08	2.64081e-07	yes	up	0.00666667	0.526667
ENSG00000067955	CBFB	core-binding factor subunit beta [Source:HGNC Symbol;Acc:HGNC:1539]	0.253883	-1.97776	3.16833e-83	1.51515e-81	yes	down	60.3167	19.54
ENSG00000067992	PDK3	pyruvate dehydrogenase kinase 3 [Source:HGNC Symbol;Acc:HGNC:8811]	2.94768	1.55958	4.15822e-11	1.6528e-10	yes	up	4.51	12.1667
ENSG00000068028	RASSF1	Ras association domain family member 1 [Source:HGNC Symbol;Acc:HGNC:9882]	0.495018	-1.01445	1.56713e-11	6.42011e-11	yes	down	18.24	10.51
ENSG00000068078	FGFR3	fibroblast growth factor receptor 3 [Source:HGNC Symbol;Acc:HGNC:3690]	5.89457	2.55939	2.24821e-40	3.44665e-39	yes	up	8.43333	65.8467
ENSG00000068079	IFI35	interferon induced protein 35 [Source:HGNC Symbol;Acc:HGNC:5399]	0.106096	-3.23656	2.16705e-51	4.74943e-50	yes	down	36.9333	4.76333
ENSG00000068137	PLEKHH3	pleckstrin homology, MyTH4 and FERM domain containing H3 [Source:HGNC Symbol;Acc:HGNC:26105]	0.486346	-1.03994	1.041e-12	4.61768e-12	yes	down	26.4367	15.7667
ENSG00000068400	GRIPAP1	GRIP1 associated protein 1 [Source:HGNC Symbol;Acc:HGNC:18706]	2.28186	1.19021	2.4791e-11	1.00152e-10	yes	up	21.3233	57.5233
ENSG00000068615	REEP1	receptor accessory protein 1 [Source:HGNC Symbol;Acc:HGNC:25786]	0.34857	-1.52048	1.15677e-05	3.00213e-05	yes	down	2.27667	1.04333
ENSG00000068650	ATP11A	ATPase phospholipid transporting 11A [Source:HGNC Symbol;Acc:HGNC:13552]	2.30336	1.20374	5.48777e-30	5.7457e-29	yes	up	11.0867	28.05
ENSG00000068784	SRBD1	S1 RNA binding domain 1 [Source:HGNC Symbol;Acc:HGNC:25521]	2.15571	1.10816	1.24668e-11	5.14525e-11	yes	up	5.63333	14.1
ENSG00000068831	RASGRP2	RAS guanyl releasing protein 2 [Source:HGNC Symbol;Acc:HGNC:9879]	14.4204	3.85004	4.87746e-29	4.96007e-28	yes	up	0.976667	14.7
ENSG00000068903	SIRT2	sirtuin 2 [Source:HGNC Symbol;Acc:HGNC:10886]	0.278495	-1.84428	6.65018e-36	8.72305e-35	yes	down	23.5667	8.09
ENSG00000068971	PPP2R5B	protein phosphatase 2 regulatory subunit B'beta [Source:HGNC Symbol;Acc:HGNC:9310]	0.160408	-2.64018	2.60231e-39	3.81938e-38	yes	down	11.2567	2.46333
ENSG00000068976	PYGM	glycogen phosphorylase, muscle associated [Source:HGNC Symbol;Acc:HGNC:9726]	21.8732	4.45109	3.92167e-40	5.94503e-39	yes	up	0.36	7.15667
ENSG00000069011	PITX1	paired like homeodomain 1 [Source:HGNC Symbol;Acc:HGNC:9004]	0.000544283	-10.8434	8.43219e-26	7.49028e-25	yes	down	58.56	0.05
ENSG00000069020	MAST4	microtubule associated serine/threonine kinase family member 4 [Source:HGNC Symbol;Acc:HGNC:19037]	141.472	7.14437	4.62249e-19	2.97497e-18	yes	up	0.0133333	1.25
ENSG00000069122	ADGRF5	adhesion G protein-coupled receptor F5 [Source:HGNC Symbol;Acc:HGNC:19030]	0.0702411	-3.83154	0.00792954	0.0146665	yes	down	0.133333	0.01
ENSG00000069188	SDK2	sidekick cell adhesion molecule 2 [Source:HGNC Symbol;Acc:HGNC:19308]	241.961	7.91863	1.76919e-89	9.3176e-88	yes	up	0.11	14.0267
ENSG00000069399	BCL3	BCL3 transcription coactivator [Source:HGNC Symbol;Acc:HGNC:998]	0.116	-3.1078	5.68177e-26	5.09338e-25	yes	down	14.8833	2.45
ENSG00000069431	ABCC9	ATP binding cassette subfamily C member 9 [Source:HGNC Symbol;Acc:HGNC:60]	3.48895	1.80279	7.13848e-09	2.41845e-08	yes	up	0.47	1.88333
ENSG00000069482	GAL	galanin and GMAP prepropeptide [Source:HGNC Symbol;Acc:HGNC:4114]	4332.47	12.081	1.51914e-23	1.21556e-22	yes	up	0	99.4667
ENSG00000069493	CLEC2D	C-type lectin domain family 2 member D [Source:HGNC Symbol;Acc:HGNC:14351]	4.1926	2.06784	1.14548e-07	3.54285e-07	yes	up	1.59333	5.12
ENSG00000069509	FUNDC1	FUN14 domain containing 1 [Source:HGNC Symbol;Acc:HGNC:28746]	0.45902	-1.12337	8.33365e-12	3.47703e-11	yes	down	42.95	22.3667
ENSG00000069535	MAOB	monoamine oxidase B [Source:HGNC Symbol;Acc:HGNC:6834]	205.856	7.68549	8.43944e-10	3.05895e-09	yes	up	0.00666667	1.98333
ENSG00000069667	RORA	RAR related orphan receptor A [Source:HGNC Symbol;Acc:HGNC:10258]	38.2213	5.25631	1.73643e-44	3.06156e-43	yes	up	0.186667	4.97333
ENSG00000069696	DRD4	dopamine receptor D4 [Source:HGNC Symbol;Acc:HGNC:3025]	2.74186	1.45516	0.000227881	0.000517588	yes	up	0.81	5.06667
ENSG00000069702	TGFBR3	transforming growth factor beta receptor 3 [Source:HGNC Symbol;Acc:HGNC:11774]	2.17699	1.12234	4.83606e-06	1.30124e-05	yes	up	1.08333	2.83
ENSG00000069764	PLA2G10	phospholipase A2 group X [Source:HGNC Symbol;Acc:HGNC:9029]	42.1905	5.39884	0.00624728	0.0117643	yes	up	0	1.28667
ENSG00000069812	HES2	hes family bHLH transcription factor 2 [Source:HGNC Symbol;Acc:HGNC:16005]	5.39825	2.43249	0.00037177	0.000823657	yes	up	0.226667	1.38333
ENSG00000069943	PIGB	phosphatidylinositol glycan anchor biosynthesis class B [Source:HGNC Symbol;Acc:HGNC:8959]	0.352865	-1.50281	5.29125e-16	2.87978e-15	yes	down	13.78	6.03333
ENSG00000069974	RAB27A	RAB27A, member RAS oncogene family [Source:HGNC Symbol;Acc:HGNC:9766]	0.215054	-2.21723	8.90019e-24	7.19464e-23	yes	down	23.6867	4.42667
ENSG00000070010	UFD1	ubiquitin recognition factor in ER associated degradation 1 [Source:HGNC Symbol;Acc:HGNC:12520]	0.447115	-1.16128	5.28184e-22	3.90536e-21	yes	down	148.673	65.9367
ENSG00000070018	LRP6	LDL receptor related protein 6 [Source:HGNC Symbol;Acc:HGNC:6698]	2.04046	1.0289	4.0073e-24	3.29496e-23	yes	up	11.09	25.5
ENSG00000070019	GUCY2C	guanylate cyclase 2C [Source:HGNC Symbol;Acc:HGNC:4688]	363.465	8.50567	4.26154e-11	1.69167e-10	yes	up	0	1.16333
ENSG00000070031	SCT	secretin [Source:HGNC Symbol;Acc:HGNC:10607]	39.8465	5.31638	0.00545791	0.0103689	yes	up	0	1.69
ENSG00000070081	NUCB2	nucleobindin 2 [Source:HGNC Symbol;Acc:HGNC:8044]	0.179787	-2.47564	4.42946e-83	2.10999e-81	yes	down	97.24	24.21
ENSG00000070159	PTPN3	protein tyrosine phosphatase non-receptor type 3 [Source:HGNC Symbol;Acc:HGNC:9655]	0.296382	-1.75447	2.0598e-37	2.84381e-36	yes	down	8.45333	2.71667
ENSG00000070182	SPTB	spectrin beta, erythrocytic [Source:HGNC Symbol;Acc:HGNC:11274]	10.4753	3.38892	1.77456e-26	1.63149e-25	yes	up	0.17	2.07
ENSG00000070371	CLTCL1	clathrin heavy chain like 1 [Source:HGNC Symbol;Acc:HGNC:2093]	3.38396	1.75871	2.44872e-12	1.0591e-11	yes	up	2.24	9.32667
ENSG00000070388	FGF22	fibroblast growth factor 22 [Source:HGNC Symbol;Acc:HGNC:3679]	15.6368	3.96687	9.94351e-06	2.59648e-05	yes	up	0.0933333	1.53
ENSG00000070404	FSTL3	follistatin like 3 [Source:HGNC Symbol;Acc:HGNC:3973]	0.160848	-2.63623	2.33517e-79	1.02083e-77	yes	down	31.16	8.1
ENSG00000070444	MNT	MAX network transcriptional repressor [Source:HGNC Symbol;Acc:HGNC:7188]	0.464149	-1.10734	1.45276e-20	1.01028e-19	yes	down	18.6467	9.88333
ENSG00000070495	JMJD6	jumonji domain containing 6, arginine demethylase and lysine hydroxylase [Source:HGNC Symbol;Acc:HGNC:19355]	0.233633	-2.09768	1.99517e-44	3.50008e-43	yes	down	53.34	11.61
ENSG00000070669	ASNS	asparagine synthetase (glutamine-hydrolyzing) [Source:HGNC Symbol;Acc:HGNC:753]	4.02094	2.00753	1.51535e-15	8.02051e-15	yes	up	34.3367	151.64
ENSG00000070759	TESK2	testis associated actin remodelling kinase 2 [Source:HGNC Symbol;Acc:HGNC:11732]	12.2026	3.60911	2.15115e-45	3.89102e-44	yes	up	1.59333	10.87
ENSG00000070808	CAMK2A	calcium/calmodulin dependent protein kinase II alpha [Source:HGNC Symbol;Acc:HGNC:1460]	32.8301	5.03695	0.00987149	0.0180103	yes	up	0	0.106667
ENSG00000070882	OSBPL3	oxysterol binding protein like 3 [Source:HGNC Symbol;Acc:HGNC:16370]	0.448474	-1.1569	1.52235e-15	8.05578e-15	yes	down	12.2133	5.72667
ENSG00000070886	EPHA8	EPH receptor A8 [Source:HGNC Symbol;Acc:HGNC:3391]	257.809	8.01016	5.9733e-14	2.87625e-13	yes	up	0.0233333	4.87
ENSG00000071051	NCK2	NCK adaptor protein 2 [Source:HGNC Symbol;Acc:HGNC:7665]	2.88064	1.52639	2.31906e-35	2.9874e-34	yes	up	14.1333	46.3333
ENSG00000071054	MAP4K4	mitogen-activated protein kinase kinase kinase kinase 4 [Source:HGNC Symbol;Acc:HGNC:6866]	2.6048	1.38117	1.86391e-39	2.74884e-38	yes	up	34.88	92.4167
ENSG00000071205	ARHGAP10	Rho GTPase activating protein 10 [Source:HGNC Symbol;Acc:HGNC:26099]	0.375819	-1.41189	7.40453e-07	2.14389e-06	yes	down	11.7633	4.74
ENSG00000071242	RPS6KA2	ribosomal protein S6 kinase A2 [Source:HGNC Symbol;Acc:HGNC:10431]	102.385	6.67786	3.42401e-76	1.39921e-74	yes	up	0.126667	10.6267
ENSG00000071243	ING3	inhibitor of growth family member 3 [Source:HGNC Symbol;Acc:HGNC:14587]	2.22329	1.1527	1.45672e-10	5.57609e-10	yes	up	4.87	13.4067
ENSG00000071246	VASH1	vasohibin 1 [Source:HGNC Symbol;Acc:HGNC:19964]	0.487653	-1.03607	2.03923e-13	9.4865e-13	yes	down	11.3	6.11333
ENSG00000071553	ATP6AP1	ATPase H+ transporting accessory protein 1 [Source:HGNC Symbol;Acc:HGNC:868]	0.433024	-1.20748	2.43411e-23	1.92749e-22	yes	down	94.3	43.7867
ENSG00000071575	TRIB2	tribbles pseudokinase 2 [Source:HGNC Symbol;Acc:HGNC:30809]	16.3782	4.0337	1.13351e-64	3.58339e-63	yes	up	1.46333	24.3033
ENSG00000071859	FAM50A	family with sequence similarity 50 member A [Source:HGNC Symbol;Acc:HGNC:18786]	0.498022	-1.00572	1.2586e-23	1.01006e-22	yes	down	90.0467	55.99
ENSG00000071889	FAM3A	FAM3 metabolism regulating signaling molecule A [Source:HGNC Symbol;Acc:HGNC:13749]	0.484878	-1.04431	4.58796e-09	1.58088e-08	yes	down	30.2233	17.2667
ENSG00000071909	MYO3B	myosin IIIB [Source:HGNC Symbol;Acc:HGNC:15576]	150.144	7.2302	4.01559e-07	1.18887e-06	yes	up	0	0.366667
ENSG00000071967	CYBRD1	cytochrome b reductase 1 [Source:HGNC Symbol;Acc:HGNC:20797]	0.14848	-2.75166	8.68978e-37	1.17322e-35	yes	down	27.0433	5.87
ENSG00000072041	SLC6A15	solute carrier family 6 member 15 [Source:HGNC Symbol;Acc:HGNC:13621]	131.549	7.03946	1.08837e-54	2.59985e-53	yes	up	0.12	13.63
ENSG00000072062	PRKACA	protein kinase cAMP-activated catalytic subunit alpha [Source:HGNC Symbol;Acc:HGNC:9380]	0.211543	-2.24098	4.51048e-101	2.97899e-99	yes	down	97.4233	33.3867
ENSG00000072135	PTPN18	protein tyrosine phosphatase non-receptor type 18 [Source:HGNC Symbol;Acc:HGNC:9649]	0.309093	-1.69389	4.03101e-37	5.50927e-36	yes	down	30.1833	10.49
ENSG00000072163	LIMS2	LIM zinc finger domain containing 2 [Source:HGNC Symbol;Acc:HGNC:16084]	0.118333	-3.07908	3.13356e-66	1.0376e-64	yes	down	28.43	3.71667
ENSG00000072195	SPEG	striated muscle enriched protein kinase [Source:HGNC Symbol;Acc:HGNC:16901]	3.00953	1.58954	7.18291e-35	9.13261e-34	yes	up	6.34333	21.3867
ENSG00000072201	LNX1	ligand of numb-protein X 1 [Source:HGNC Symbol;Acc:HGNC:6657]	804.101	9.65123	1.19701e-14	6.0275e-14	yes	up	0	2.84667
ENSG00000072210	ALDH3A2	aldehyde dehydrogenase 3 family member A2 [Source:HGNC Symbol;Acc:HGNC:403]	0.445553	-1.16633	9.12982e-16	4.90557e-15	yes	down	79.8133	49.05
ENSG00000072274	TFRC	transferrin receptor [Source:HGNC Symbol;Acc:HGNC:11763]	2.7785	1.47431	2.56175e-16	1.42276e-15	yes	up	21.3533	67.24
ENSG00000072315	TRPC5	transient receptor potential cation channel subfamily C member 5 [Source:HGNC Symbol;Acc:HGNC:12337]	12.3549	3.62702	6.42925e-08	2.02489e-07	yes	up	10.0533	14.9867
ENSG00000072415	MPP5	membrane palmitoylated protein 5 [Source:HGNC Symbol;Acc:HGNC:18669]	0.371629	-1.42806	1.57917e-45	2.8649e-44	yes	down	32.66	14.23
ENSG00000072422	RHOBTB1	Rho related BTB domain containing 1 [Source:HGNC Symbol;Acc:HGNC:18738]	274.888	8.1027	1.36356e-32	1.58976e-31	yes	up	0.0233333	8.18333
ENSG00000072506	HSD17B10	hydroxysteroid 17-beta dehydrogenase 10 [Source:HGNC Symbol;Acc:HGNC:4800]	0.376416	-1.4096	2.06415e-28	2.05048e-27	yes	down	204.913	88.7167
ENSG00000072609	CHFR	checkpoint with forkhead and ring finger domains [Source:HGNC Symbol;Acc:HGNC:20455]	2.46667	1.30257	3.55608e-16	1.95633e-15	yes	up	12.47	31.8967
ENSG00000072657	TRHDE	thyrotropin releasing hormone degrading enzyme [Source:HGNC Symbol;Acc:HGNC:30748]	18.0079	4.17055	2.16596e-09	7.64546e-09	yes	up	0.173333	0.553333
ENSG00000072682	P4HA2	prolyl 4-hydroxylase subunit alpha 2 [Source:HGNC Symbol;Acc:HGNC:8547]	0.0557939	-4.16375	5.27602e-145	7.00707e-143	yes	down	99.8333	6.01667
ENSG00000072778	ACADVL	acyl-CoA dehydrogenase very long chain [Source:HGNC Symbol;Acc:HGNC:92]	0.397577	-1.33069	2.25881e-38	3.22233e-37	yes	down	241.54	132.423
ENSG00000072786	STK10	serine/threonine kinase 10 [Source:HGNC Symbol;Acc:HGNC:11388]	0.47915	-1.06145	1.00772e-16	5.72426e-16	yes	down	12.3467	7.48
ENSG00000072818	ACAP1	ArfGAP with coiled-coil, ankyrin repeat and PH domains 1 [Source:HGNC Symbol;Acc:HGNC:16467]	6.35209	2.66723	1.05105e-21	7.667e-21	yes	up	6.22	16.0867
ENSG00000072832	CRMP1	collapsin response mediator protein 1 [Source:HGNC Symbol;Acc:HGNC:2365]	5.55404	2.47354	5.75936e-58	1.50687e-56	yes	up	1.64667	56.4267
ENSG00000072864	NDE1	nudE neurodevelopment protein 1 [Source:HGNC Symbol;Acc:HGNC:17619]	0.404072	-1.30732	4.16714e-30	4.37801e-29	yes	down	50.1433	21.0033
ENSG00000072952	IRAG1	inositol 1,4,5-triphosphate receptor associated 1 [Source:HGNC Symbol;Acc:HGNC:7237]	118.438	6.88799	2.22432e-22	1.673e-21	yes	up	0.0266667	2.25667
ENSG00000072958	AP1M1	adaptor related protein complex 1 subunit mu 1 [Source:HGNC Symbol;Acc:HGNC:13667]	0.240313	-2.05701	7.31336e-38	1.02299e-36	yes	down	72.7667	19.4067
ENSG00000073008	PVR	PVR cell adhesion molecule [Source:HGNC Symbol;Acc:HGNC:9705]	0.309211	-1.69334	9.31918e-20	6.23243e-19	yes	down	47.3833	14.9967
ENSG00000073060	SCARB1	scavenger receptor class B member 1 [Source:HGNC Symbol;Acc:HGNC:1664]	0.383422	-1.383	6.43583e-37	8.73251e-36	yes	down	66.7733	31.8333
ENSG00000073282	TP63	tumor protein p63 [Source:HGNC Symbol;Acc:HGNC:15979]	0.122562	-3.02842	0.00216405	0.00435321	yes	down	0.273333	0.06
ENSG00000073417	PDE8A	phosphodiesterase 8A [Source:HGNC Symbol;Acc:HGNC:8793]	0.0884355	-3.49923	6.66205e-155	1.05715e-152	yes	down	42.1	6.29333
ENSG00000073464	CLCN4	chloride voltage-gated channel 4 [Source:HGNC Symbol;Acc:HGNC:2022]	47.7226	5.5766	1.25211e-45	2.27832e-44	yes	up	0.17	4.46
ENSG00000073605	GSDMB	gasdermin B [Source:HGNC Symbol;Acc:HGNC:23690]	3.63688	1.8627	3.28653e-20	2.24715e-19	yes	up	4.12333	18.2267
ENSG00000073670	ADAM11	ADAM metallopeptidase domain 11 [Source:HGNC Symbol;Acc:HGNC:189]	0.44258	-1.17599	4.26969e-13	1.94588e-12	yes	down	8.06667	3.54667
ENSG00000073711	PPP2R3A	protein phosphatase 2 regulatory subunit B''alpha [Source:HGNC Symbol;Acc:HGNC:9307]	2.20555	1.14114	2.04464e-22	1.54213e-21	yes	up	4.30333	9.97667
ENSG00000073849	ST6GAL1	ST6 beta-galactoside alpha-2,6-sialyltransferase 1 [Source:HGNC Symbol;Acc:HGNC:10860]	9.62519	3.26682	3.23022e-130	3.49279e-128	yes	up	5.8	62.2133
ENSG00000073910	FRY	FRY microtubule binding protein [Source:HGNC Symbol;Acc:HGNC:20367]	33.8035	5.0791	3.49851e-61	1.00226e-59	yes	up	0.28	4.72333
ENSG00000073921	PICALM	phosphatidylinositol binding clathrin assembly protein [Source:HGNC Symbol;Acc:HGNC:15514]	0.426006	-1.23105	1.33379e-33	1.62644e-32	yes	down	88.4867	42.0733
ENSG00000073969	NSF	N-ethylmaleimide sensitive factor, vesicle fusing ATPase [Source:HGNC Symbol;Acc:HGNC:8016]	0.458794	-1.12408	6.5822e-21	4.64211e-20	yes	down	32.3667	17.7367
ENSG00000074181	NOTCH3	notch receptor 3 [Source:HGNC Symbol;Acc:HGNC:7883]	2.24464	1.16648	4.34098e-12	1.84681e-11	yes	up	18.2	57.45
ENSG00000074211	PPP2R2C	protein phosphatase 2 regulatory subunit Bgamma [Source:HGNC Symbol;Acc:HGNC:9306]	0.176477	-2.50245	2.02991e-46	3.80115e-45	yes	down	24.01	5.40333
ENSG00000074317	SNCB	synuclein beta [Source:HGNC Symbol;Acc:HGNC:11140]	6.83364	2.77265	3.98676e-17	2.31192e-16	yes	up	0.993333	7.98
ENSG00000074370	ATP2A3	ATPase sarcoplasmic/endoplasmic reticulum Ca2+ transporting 3 [Source:HGNC Symbol;Acc:HGNC:813]	132.917	7.05438	2.46139e-46	4.58803e-45	yes	up	0.16	7.27333
ENSG00000074416	MGLL	monoglyceride lipase [Source:HGNC Symbol;Acc:HGNC:17038]	7.5307	2.91278	0.0233153	0.0398264	yes	up	0.0266667	0.283333
ENSG00000074527	NTN4	netrin 4 [Source:HGNC Symbol;Acc:HGNC:13658]	5.16535	2.36887	9.51582e-05	0.000224675	yes	up	0.463333	1.27333
ENSG00000074582	BCS1L	BCS1 homolog, ubiquinol-cytochrome c reductase complex chaperone [Source:HGNC Symbol;Acc:HGNC:1020]	0.399806	-1.32263	1.3459e-12	5.92287e-12	yes	down	44.57	21.5433
ENSG00000074590	NUAK1	NUAK family kinase 1 [Source:HGNC Symbol;Acc:HGNC:14311]	5.14206	2.36235	4.9165e-40	7.43468e-39	yes	up	2.51333	15.4733
ENSG00000074657	ZNF532	zinc finger protein 532 [Source:HGNC Symbol;Acc:HGNC:30940]	24384.3	14.5737	8.25189e-35	1.04591e-33	yes	up	0.00333333	128.023
ENSG00000074706	IPCEF1	interaction protein for cytohesin exchange factors 1 [Source:HGNC Symbol;Acc:HGNC:21204]	65.6528	6.03678	0.000164117	0.000378423	yes	up	0	0.276667
ENSG00000074803	SLC12A1	solute carrier family 12 member 1 [Source:HGNC Symbol;Acc:HGNC:10910]	61.4224	5.94069	3.33123e-05	8.24023e-05	yes	up	0.01	0.303333
ENSG00000074842	MYDGF	myeloid derived growth factor [Source:HGNC Symbol;Acc:HGNC:16948]	0.380975	-1.39223	1.79592e-33	2.17692e-32	yes	down	191.857	82.6167
ENSG00000074964	ARHGEF10L	Rho guanine nucleotide exchange factor 10 like [Source:HGNC Symbol;Acc:HGNC:25540]	3.8026	1.92699	2.78018e-33	3.33854e-32	yes	up	5.63333	22.66
ENSG00000074966	TXK	TXK tyrosine kinase [Source:HGNC Symbol;Acc:HGNC:12434]	0.0726914	-3.78207	4.34951e-11	1.72575e-10	yes	down	2.54333	0.273333
ENSG00000075035	WSCD2	WSC domain containing 2 [Source:HGNC Symbol;Acc:HGNC:29117]	330.789	8.36977	3.14935e-10	1.17875e-09	yes	up	0	1.37
ENSG00000075213	SEMA3A	semaphorin 3A [Source:HGNC Symbol;Acc:HGNC:10723]	43.3259	5.43716	5.16762e-82	2.40536e-80	yes	up	0.156667	10.03
ENSG00000075223	SEMA3C	semaphorin 3C [Source:HGNC Symbol;Acc:HGNC:10725]	0.0065186	-7.26122	0	0	yes	down	107.467	0.773333
ENSG00000075290	WNT8B	Wnt family member 8B [Source:HGNC Symbol;Acc:HGNC:12789]	10.8561	3.44044	0.00309046	0.00608504	yes	up	0.0366667	0.47
ENSG00000075340	ADD2	adducin 2 [Source:HGNC Symbol;Acc:HGNC:244]	34.3299	5.10139	9.20303e-285	5.35463e-282	yes	up	1.65667	55.72
ENSG00000075388	FGF4	fibroblast growth factor 4 [Source:HGNC Symbol;Acc:HGNC:3682]	372.706	8.54189	2.80297e-11	1.12788e-10	yes	up	0	1.58333
ENSG00000075407	ZNF37A	zinc finger protein 37A [Source:HGNC Symbol;Acc:HGNC:13102]	0.290609	-1.78285	0.0275073	0.0462881	yes	down	6.61	2.05
ENSG00000075426	FOSL2	FOS like 2, AP-1 transcription factor subunit [Source:HGNC Symbol;Acc:HGNC:3798]	0.0853167	-3.55103	4.4189e-168	7.8821e-166	yes	down	20.46	1.98333
ENSG00000075429	CACNG5	calcium voltage-gated channel auxiliary subunit gamma 5 [Source:HGNC Symbol;Acc:HGNC:1409]	208.769	7.70576	7.72749e-13	3.45349e-12	yes	up	0.00333333	1.06
ENSG00000075461	CACNG4	calcium voltage-gated channel auxiliary subunit gamma 4 [Source:HGNC Symbol;Acc:HGNC:1408]	4.81553	2.26769	2.07663e-10	7.85553e-10	yes	up	0.8	4.39333
ENSG00000075539	FRYL	FRY like transcription coactivator [Source:HGNC Symbol;Acc:HGNC:29127]	0.418044	-1.25827	3.94765e-33	4.71039e-32	yes	down	23.3133	13.3
ENSG00000075568	TMEM131	transmembrane protein 131 [Source:HGNC Symbol;Acc:HGNC:30366]	0.422745	-1.24214	9.98343e-47	1.87955e-45	yes	down	26.2033	13.4767
ENSG00000075618	FSCN1	fascin actin-bundling protein 1 [Source:HGNC Symbol;Acc:HGNC:11148]	10.478	3.38929	7.09974e-243	2.89161e-240	yes	up	10.37	126.79
ENSG00000075624	ACTB	actin beta [Source:HGNC Symbol;Acc:HGNC:132]	0.389941	-1.35867	2.86422e-21	2.05559e-20	yes	down	9538.54	4210.31
ENSG00000075643	MOCOS	molybdenum cofactor sulfurase [Source:HGNC Symbol;Acc:HGNC:18234]	2.71063	1.43863	8.52654e-06	2.24022e-05	yes	up	2.88333	8.75667
ENSG00000075651	PLD1	phospholipase D1 [Source:HGNC Symbol;Acc:HGNC:9067]	0.0796388	-3.65038	2.25529e-48	4.46255e-47	yes	down	6.51333	0.716667
ENSG00000075673	ATP12A	ATPase H+/K+ transporting non-gastric alpha2 subunit [Source:HGNC Symbol;Acc:HGNC:13816]	115.611	6.85313	5.46464e-09	1.86925e-08	yes	up	0.01	1.20333
ENSG00000075702	WDR62	WD repeat domain 62 [Source:HGNC Symbol;Acc:HGNC:24502]	2.0687	1.04873	2.01591e-09	7.13231e-09	yes	up	15.51	34.67
ENSG00000075790	BCAP29	B cell receptor associated protein 29 [Source:HGNC Symbol;Acc:HGNC:24131]	0.38779	-1.36665	2.30959e-07	6.96955e-07	yes	down	42.69	19.1
ENSG00000075891	PAX2	paired box 2 [Source:HGNC Symbol;Acc:HGNC:8616]	0.0531159	-4.23471	0.0112467	0.0203506	yes	down	0.143333	0.01
ENSG00000075914	EXOSC7	exosome component 7 [Source:HGNC Symbol;Acc:HGNC:28112]	2.03841	1.02745	2.00132e-20	1.38206e-19	yes	up	42.56	105.57
ENSG00000075945	KIFAP3	kinesin associated protein 3 [Source:HGNC Symbol;Acc:HGNC:17060]	0.126608	-2.98156	1.05227e-70	3.86102e-69	yes	down	15.0833	2.21
ENSG00000076067	RBMS2	RNA binding motif single stranded interacting protein 2 [Source:HGNC Symbol;Acc:HGNC:9909]	0.255208	-1.97026	7.2612e-23	5.60638e-22	yes	down	16.4167	5.44
ENSG00000076242	MLH1	mutL homolog 1 [Source:HGNC Symbol;Acc:HGNC:7127]	448.936	8.81037	3.52244e-51	7.63779e-50	yes	up	0.126667	36.2567
ENSG00000076248	UNG	uracil DNA glycosylase [Source:HGNC Symbol;Acc:HGNC:12572]	3.04101	1.60455	1.08653e-48	2.18172e-47	yes	up	39.2867	139.913
ENSG00000076258	FMO4	flavin containing dimethylaniline monoxygenase 4 [Source:HGNC Symbol;Acc:HGNC:3772]	3.19026	1.67367	0.00145846	0.00301093	yes	up	0.63	1.84333
ENSG00000076321	KLHL20	kelch like family member 20 [Source:HGNC Symbol;Acc:HGNC:25056]	0.331544	-1.59273	5.56312e-27	5.23071e-26	yes	down	13.61	6.17333
ENSG00000076344	RGS11	regulator of G protein signaling 11 [Source:HGNC Symbol;Acc:HGNC:9993]	49.1271	5.61845	4.33572e-13	1.97487e-12	yes	up	0.0333333	1.89
ENSG00000076351	SLC46A1	solute carrier family 46 member 1 [Source:HGNC Symbol;Acc:HGNC:30521]	0.440642	-1.18232	5.88339e-15	3.01662e-14	yes	down	6.87	4.61
ENSG00000076356	PLXNA2	plexin A2 [Source:HGNC Symbol;Acc:HGNC:9100]	33.4431	5.06364	9.25265e-12	3.84863e-11	yes	up	0.01	0.473333
ENSG00000076554	TPD52	tumor protein D52 [Source:HGNC Symbol;Acc:HGNC:12005]	0.32891	-1.60424	3.81703e-19	2.46634e-18	yes	down	102.37	50.2067
ENSG00000076604	TRAF4	TNF receptor associated factor 4 [Source:HGNC Symbol;Acc:HGNC:12034]	2.27483	1.18576	4.07873e-14	1.9855e-13	yes	up	27.1233	122.783
ENSG00000076685	NT5C2	5'-nucleotidase, cytosolic II [Source:HGNC Symbol;Acc:HGNC:8022]	0.338822	-1.5614	6.56495e-23	5.07361e-22	yes	down	118.357	52.2233
ENSG00000076706	MCAM	melanoma cell adhesion molecule [Source:HGNC Symbol;Acc:HGNC:6934]	232.357	7.8602	7.40434e-34	9.07876e-33	yes	up	0.0366667	9.95
ENSG00000076716	GPC4	glypican 4 [Source:HGNC Symbol;Acc:HGNC:4452]	4365.25	12.0918	3.04176e-113	2.486e-111	yes	up	0.03	153.243
ENSG00000076770	MBNL3	muscleblind like splicing regulator 3 [Source:HGNC Symbol;Acc:HGNC:20564]	36.2749	5.1809	2.14421e-28	2.12741e-27	yes	up	0.07	1.90333
ENSG00000076826	CAMSAP3	calmodulin regulated spectrin associated protein family member 3 [Source:HGNC Symbol;Acc:HGNC:29307]	2.17345	1.11999	4.06482e-07	1.20257e-06	yes	up	5.51	13.8767
ENSG00000076864	RAP1GAP	RAP1 GTPase activating protein [Source:HGNC Symbol;Acc:HGNC:9858]	3.7174	1.8943	9.57148e-23	7.33224e-22	yes	up	1.87667	7.89667
ENSG00000077009	NMRK2	nicotinamide riboside kinase 2 [Source:HGNC Symbol;Acc:HGNC:17871]	1994.9	10.9621	2.85412e-26	2.59569e-25	yes	up	0.0866667	93.6433
ENSG00000077063	CTTNBP2	cortactin binding protein 2 [Source:HGNC Symbol;Acc:HGNC:15679]	4392.62	12.1009	5.91334e-24	4.81681e-23	yes	up	0	10.9433
ENSG00000077080	ACTL6B	actin like 6B [Source:HGNC Symbol;Acc:HGNC:160]	24.3096	4.60345	0.00106194	0.00223116	yes	up	0.11	1.14
ENSG00000077097	TOP2B	DNA topoisomerase II beta [Source:HGNC Symbol;Acc:HGNC:11990]	2.10398	1.07312	4.92318e-30	5.16121e-29	yes	up	69.04	147.317
ENSG00000077150	NFKB2	nuclear factor kappa B subunit 2 [Source:HGNC Symbol;Acc:HGNC:7795]	0.326867	-1.61323	5.32031e-26	4.78339e-25	yes	down	55.64	23.3967
ENSG00000077152	UBE2T	ubiquitin conjugating enzyme E2 T [Source:HGNC Symbol;Acc:HGNC:25009]	0.38786	-1.36639	2.46625e-13	1.14165e-12	yes	down	124.29	56.0533
ENSG00000077264	PAK3	p21 (RAC1) activated kinase 3 [Source:HGNC Symbol;Acc:HGNC:8592]	337.027	8.39672	1.32844e-65	4.3169e-64	yes	up	0.0233333	10.6133
ENSG00000077274	CAPN6	calpain 6 [Source:HGNC Symbol;Acc:HGNC:1483]	1088.19	10.0877	3.20811e-16	1.76927e-15	yes	up	0.00666667	7.35
ENSG00000077279	DCX	doublecortin [Source:HGNC Symbol;Acc:HGNC:2714]	1230.31	10.2648	2.43966e-16	1.3565e-15	yes	up	0	1.67
ENSG00000077327	SPAG6	sperm associated antigen 6 [Source:HGNC Symbol;Acc:HGNC:11215]	0.0570824	-4.13081	2.17862e-22	1.64014e-21	yes	down	3.59667	0.25
ENSG00000077458	FAM76B	family with sequence similarity 76 member B [Source:HGNC Symbol;Acc:HGNC:28492]	2.43003	1.28097	1.73068e-20	1.19877e-19	yes	up	7.36	23.65
ENSG00000077514	POLD3	DNA polymerase delta 3, accessory subunit [Source:HGNC Symbol;Acc:HGNC:20932]	2.43203	1.28216	6.4758e-22	4.75937e-21	yes	up	8.80333	21.76
ENSG00000077522	ACTN2	actinin alpha 2 [Source:HGNC Symbol;Acc:HGNC:164]	5.33327	2.41502	1.0611e-14	5.35966e-14	yes	up	0.65	2.72667
ENSG00000077585	GPR137B	G protein-coupled receptor 137B [Source:HGNC Symbol;Acc:HGNC:11862]	0.48089	-1.05622	5.65578e-07	1.65442e-06	yes	down	10.1433	5.82333
ENSG00000077616	NAALAD2	N-acetylated alpha-linked acidic dipeptidase 2 [Source:HGNC Symbol;Acc:HGNC:14526]	2.37366	1.24712	1.59778e-08	5.26921e-08	yes	up	0.843333	5.30667
ENSG00000077684	JADE1	jade family PHD finger 1 [Source:HGNC Symbol;Acc:HGNC:30027]	2.66451	1.41387	2.42723e-31	2.70224e-30	yes	up	19.9133	63.8633
ENSG00000077713	SLC25A43	solute carrier family 25 member 43 [Source:HGNC Symbol;Acc:HGNC:30557]	0.484067	-1.04672	3.35213e-08	1.07898e-07	yes	down	9.05667	5.13333
ENSG00000077782	FGFR1	fibroblast growth factor receptor 1 [Source:HGNC Symbol;Acc:HGNC:3688]	7.7402	2.95237	1.57127e-65	5.09923e-64	yes	up	40.4133	366.74
ENSG00000077935	SMC1B	structural maintenance of chromosomes 1B [Source:HGNC Symbol;Acc:HGNC:11112]	49.2384	5.62171	0.00232491	0.00465688	yes	up	0	0.163333
ENSG00000078043	PIAS2	protein inhibitor of activated STAT 2 [Source:HGNC Symbol;Acc:HGNC:17311]	3.37805	1.75619	8.03702e-31	8.71342e-30	yes	up	7.26	28.3
ENSG00000078053	AMPH	amphiphysin [Source:HGNC Symbol;Acc:HGNC:471]	498.716	8.96207	1.21413e-17	7.26129e-17	yes	up	0.0266667	6.18667
ENSG00000078081	LAMP3	lysosomal associated membrane protein 3 [Source:HGNC Symbol;Acc:HGNC:14582]	0.106351	-3.23309	1.32993e-17	7.92873e-17	yes	down	4.02333	0.516667
ENSG00000078142	PIK3C3	phosphatidylinositol 3-kinase catalytic subunit type 3 [Source:HGNC Symbol;Acc:HGNC:8974]	2.8997	1.5359	1.27439e-22	9.69864e-22	yes	up	9.18333	27.56
ENSG00000078177	N4BP2	NEDD4 binding protein 2 [Source:HGNC Symbol;Acc:HGNC:29851]	6.82095	2.76997	6.46271e-109	4.88945e-107	yes	up	2.03333	14.0567
ENSG00000078246	TULP3	TUB like protein 3 [Source:HGNC Symbol;Acc:HGNC:12425]	0.499251	-1.00216	3.73001e-13	1.70406e-12	yes	down	29.7633	17.69
ENSG00000078295	ADCY2	adenylate cyclase 2 [Source:HGNC Symbol;Acc:HGNC:233]	3070.5	11.5843	1.50337e-28	1.50072e-27	yes	up	0.00333333	31.8367
ENSG00000078328	RBFOX1	RNA binding fox-1 homolog 1 [Source:HGNC Symbol;Acc:HGNC:18222]	15.3427	3.93948	7.04618e-07	2.04522e-06	yes	up	0.936667	10.7833
ENSG00000078401	EDN1	endothelin 1 [Source:HGNC Symbol;Acc:HGNC:3176]	156.397	7.28907	4.36888e-08	1.39395e-07	yes	up	0.01	1.84
ENSG00000078549	ADCYAP1R1	ADCYAP receptor type I [Source:HGNC Symbol;Acc:HGNC:242]	1086.99	10.0861	2.50468e-22	1.88097e-21	yes	up	0.00333333	6.63
ENSG00000078596	ITM2A	integral membrane protein 2A [Source:HGNC Symbol;Acc:HGNC:6173]	153.569	7.26274	1.62159e-20	1.12416e-19	yes	up	0.07	11.7433
ENSG00000078687	TNRC6C	trinucleotide repeat containing adaptor 6C [Source:HGNC Symbol;Acc:HGNC:29318]	2.6223	1.39083	1.53595e-28	1.53263e-27	yes	up	2.72333	8.79333
ENSG00000078725	BRINP1	BMP/retinoic acid inducible neural specific 1 [Source:HGNC Symbol;Acc:HGNC:2687]	1931.92	10.9158	8.35281e-20	5.60147e-19	yes	up	0	7.8
ENSG00000078804	TP53INP2	tumor protein p53 inducible nuclear protein 2 [Source:HGNC Symbol;Acc:HGNC:16104]	0.28002	-1.8364	8.56316e-24	6.92907e-23	yes	down	9.23	2.99333
ENSG00000078808	SDF4	stromal cell derived factor 4 [Source:HGNC Symbol;Acc:HGNC:24188]	0.310134	-1.68904	6.71024e-40	1.00724e-38	yes	down	176.87	54.0667
ENSG00000078900	TP73	tumor protein p73 [Source:HGNC Symbol;Acc:HGNC:12003]	0.350355	-1.51311	3.31711e-07	9.87697e-07	yes	down	7.67333	3.99667
ENSG00000078967	UBE2D4	ubiquitin conjugating enzyme E2 D4 (putative) [Source:HGNC Symbol;Acc:HGNC:21647]	0.367414	-1.44452	3.52656e-09	1.22517e-08	yes	down	16.4167	6.05
ENSG00000079102	RUNX1T1	RUNX1 partner transcriptional co-repressor 1 [Source:HGNC Symbol;Acc:HGNC:1535]	2324.16	11.1825	2.1427e-20	1.47704e-19	yes	up	0	8.91
ENSG00000079112	CDH17	cadherin 17 [Source:HGNC Symbol;Acc:HGNC:1756]	56.2902	5.81481	0.000538723	0.00117135	yes	up	0	0.206667
ENSG00000079156	OSBPL6	oxysterol binding protein like 6 [Source:HGNC Symbol;Acc:HGNC:16388]	0.42528	-1.23352	0.000152	0.000351545	yes	down	10.0133	4.53
ENSG00000079215	SLC1A3	solute carrier family 1 member 3 [Source:HGNC Symbol;Acc:HGNC:10941]	5.73859	2.5207	8.35911e-19	5.31819e-18	yes	up	1.46333	9.09667
ENSG00000079257	LXN	latexin [Source:HGNC Symbol;Acc:HGNC:13347]	100.99	6.65807	2.00311e-09	7.08804e-09	yes	up	0.0433333	5.14667
ENSG00000079277	MKNK1	MAPK interacting serine/threonine kinase 1 [Source:HGNC Symbol;Acc:HGNC:7110]	0.390876	-1.35522	1.79981e-19	1.18422e-18	yes	down	21.13	8.71333
ENSG00000079337	RAPGEF3	Rap guanine nucleotide exchange factor 3 [Source:HGNC Symbol;Acc:HGNC:16629]	2.06715	1.04765	0.0129169	0.0231279	yes	up	0.803333	2.63
ENSG00000079385	CEACAM1	CEA cell adhesion molecule 1 [Source:HGNC Symbol;Acc:HGNC:1814]	4.49637	2.16876	2.10073e-05	5.30161e-05	yes	up	0.363333	1.32333
ENSG00000079435	LIPE	lipase E, hormone sensitive type [Source:HGNC Symbol;Acc:HGNC:6621]	106.839	6.73929	1.17491e-36	1.57754e-35	yes	up	0.176667	11.6733
ENSG00000079462	PAFAH1B3	platelet activating factor acetylhydrolase 1b catalytic subunit 3 [Source:HGNC Symbol;Acc:HGNC:8576]	0.468887	-1.09269	6.12581e-15	3.13895e-14	yes	down	154.25	90.3467
ENSG00000079841	RIMS1	regulating synaptic membrane exocytosis 1 [Source:HGNC Symbol;Acc:HGNC:17282]	5.91383	2.56409	2.82382e-05	7.03566e-05	yes	up	0.153333	0.556667
ENSG00000079931	MOXD1	monooxygenase DBH like 1 [Source:HGNC Symbol;Acc:HGNC:21063]	17.9649	4.16711	2.47023e-17	1.45108e-16	yes	up	0.323333	4.31
ENSG00000080007	DDX43	DEAD-box helicase 43 [Source:HGNC Symbol;Acc:HGNC:18677]	103.14	6.68846	3.33825e-05	8.25677e-05	yes	up	0	0.586667
ENSG00000080031	PTPRH	protein tyrosine phosphatase receptor type H [Source:HGNC Symbol;Acc:HGNC:9672]	0.0194468	-5.68432	6.34818e-64	1.95378e-62	yes	down	12.3667	0.24
ENSG00000080224	EPHA6	EPH receptor A6 [Source:HGNC Symbol;Acc:HGNC:19296]	44.0737	5.46185	2.25328e-07	6.80553e-07	yes	up	0.0433333	1.72667
ENSG00000080493	SLC4A4	solute carrier family 4 member 4 [Source:HGNC Symbol;Acc:HGNC:11030]	173.292	7.43706	1.25496e-08	4.177e-08	yes	up	0.00333333	0.806667
ENSG00000080503	SMARCA2	SWI/SNF related, matrix associated, actin dependent regulator of chromatin, subfamily a, member 2 [Source:HGNC Symbol;Acc:HGNC:11098]	86.3136	6.43152	4.78581e-09	1.64511e-08	yes	up	0.37	11.7167
ENSG00000080511	RDH8	retinol dehydrogenase 8 [Source:HGNC Symbol;Acc:HGNC:14423]	79.7192	6.31686	4.47259e-05	0.000109297	yes	up	0	1.03667
ENSG00000080546	SESN1	sestrin 1 [Source:HGNC Symbol;Acc:HGNC:21595]	2.86889	1.52049	5.1614e-16	2.81037e-15	yes	up	4.91667	18.65
ENSG00000080561	MID2	midline 2 [Source:HGNC Symbol;Acc:HGNC:7096]	0.324062	-1.62566	2.71276e-07	8.13993e-07	yes	down	5.80333	2.13667
ENSG00000080573	COL5A3	collagen type V alpha 3 chain [Source:HGNC Symbol;Acc:HGNC:14864]	121.957	6.93023	3.43823e-10	1.28275e-09	yes	up	0.00666667	0.843333
ENSG00000080709	KCNN2	potassium calcium-activated channel subfamily N member 2 [Source:HGNC Symbol;Acc:HGNC:6291]	408.482	8.67413	2.22529e-22	1.67321e-21	yes	up	0.08	11.7667
ENSG00000080823	MOK	MOK protein kinase [Source:HGNC Symbol;Acc:HGNC:9833]	0.0780482	-3.67949	4.14968e-79	1.80437e-77	yes	down	42.7533	2.47667
ENSG00000080854	IGSF9B	immunoglobulin superfamily member 9B [Source:HGNC Symbol;Acc:HGNC:32326]	8.86151	3.14755	1.49194e-145	2.03679e-143	yes	up	1.57333	12.4633
ENSG00000081014	AP4E1	adaptor related protein complex 4 subunit epsilon 1 [Source:HGNC Symbol;Acc:HGNC:573]	0.138855	-2.84835	3.51436e-139	4.25151e-137	yes	down	29.7567	4.71667
ENSG00000081041	CXCL2	C-X-C motif chemokine ligand 2 [Source:HGNC Symbol;Acc:HGNC:4603]	42.1888	5.39879	0.00292618	0.0057835	yes	up	0	0.663333
ENSG00000081051	AFP	alpha fetoprotein [Source:HGNC Symbol;Acc:HGNC:317]	72.6807	6.1835	0.000165656	0.000381792	yes	up	0	2.27
ENSG00000081052	COL4A4	collagen type IV alpha 4 chain [Source:HGNC Symbol;Acc:HGNC:2206]	61.669	5.94647	7.39023e-12	3.09556e-11	yes	up	0.0233333	0.596667
ENSG00000081059	TCF7	transcription factor 7 [Source:HGNC Symbol;Acc:HGNC:11639]	2.28082	1.18955	3.12577e-08	1.00838e-07	yes	up	2.44	5.25667
ENSG00000081087	OSTM1	osteoclastogenesis associated transmembrane protein 1 [Source:HGNC Symbol;Acc:HGNC:21652]	0.398349	-1.3279	1.86842e-13	8.71013e-13	yes	down	19.94	8.86667
ENSG00000081138	CDH7	cadherin 7 [Source:HGNC Symbol;Acc:HGNC:1766]	22.1455	4.46894	1.96137e-07	5.96145e-07	yes	up	0.05	0.87
ENSG00000081189	MEF2C	myocyte enhancer factor 2C [Source:HGNC Symbol;Acc:HGNC:6996]	3.789	1.92182	0.0249346	0.0423496	yes	up	0.236667	0.663333
ENSG00000081277	PKP1	plakophilin 1 [Source:HGNC Symbol;Acc:HGNC:9023]	5.94642	2.57202	0.00370853	0.00723094	yes	up	0.0333333	0.216667
ENSG00000081377	CDC14B	cell division cycle 14B [Source:HGNC Symbol;Acc:HGNC:1719]	3.02756	1.59815	5.91432e-20	3.99029e-19	yes	up	7.95333	24.4933
ENSG00000081479	LRP2	LDL receptor related protein 2 [Source:HGNC Symbol;Acc:HGNC:6694]	4368.08	12.0928	6.59745e-17	3.78989e-16	yes	up	0	5.07
ENSG00000081665	ZNF506	zinc finger protein 506 [Source:HGNC Symbol;Acc:HGNC:23780]	11.833	3.56475	4.55494e-35	5.81553e-34	yes	up	0.566667	7.25
ENSG00000081692	JMJD4	jumonji domain containing 4 [Source:HGNC Symbol;Acc:HGNC:25724]	0.370074	-1.43411	1.47907e-20	1.02828e-19	yes	down	15.5833	7.26
ENSG00000081803	CADPS2	calcium dependent secretion activator 2 [Source:HGNC Symbol;Acc:HGNC:16018]	52.1247	5.7039	2.21314e-74	8.68098e-73	yes	up	0.286667	12.8667
ENSG00000081842	PCDHA6	protocadherin alpha 6 [Source:HGNC Symbol;Acc:HGNC:8672]	135.473	7.08186	1.56542e-10	5.98003e-10	yes	up	0.0166667	2.24333
ENSG00000081853	PCDHGA2	protocadherin gamma subfamily A, 2 [Source:HGNC Symbol;Acc:HGNC:8700]	10.6558	3.41356	0.000195746	0.000447554	yes	up	0.03	0.34
ENSG00000081913	PHLPP1	PH domain and leucine rich repeat protein phosphatase 1 [Source:HGNC Symbol;Acc:HGNC:20610]	12.3387	3.62511	2.03129e-135	2.34145e-133	yes	up	1.35	19.7767
ENSG00000081923	ATP8B1	ATPase phospholipid transporting 8B1 [Source:HGNC Symbol;Acc:HGNC:3706]	54.7955	5.77599	2.82946e-19	1.83746e-18	yes	up	0.0166667	1.38
ENSG00000081985	IL12RB2	interleukin 12 receptor subunit beta 2 [Source:HGNC Symbol;Acc:HGNC:5972]	12.7932	3.67731	4.16927e-16	2.28287e-15	yes	up	0.0866667	2.15667
ENSG00000082014	SMARCD3	SWI/SNF related, matrix associated, actin dependent regulator of chromatin, subfamily d, member 3 [Source:HGNC Symbol;Acc:HGNC:11108]	0.0513248	-4.2842	5.24776e-173	1.0426e-170	yes	down	73.4033	5.25667
ENSG00000082196	C1QTNF3	C1q and TNF related 3 [Source:HGNC Symbol;Acc:HGNC:14326]	4.61495	2.20631	2.09066e-05	5.27839e-05	yes	up	0.503333	2.62333
ENSG00000082269	FAM135A	family with sequence similarity 135 member A [Source:HGNC Symbol;Acc:HGNC:21084]	3.32385	1.73286	4.77809e-45	8.57914e-44	yes	up	4.64667	19.4
ENSG00000082397	EPB41L3	erythrocyte membrane protein band 4.1 like 3 [Source:HGNC Symbol;Acc:HGNC:3380]	404.547	8.66016	2.02206e-44	3.54469e-43	yes	up	0.206667	19
ENSG00000082438	COBLL1	cordon-bleu WH2 repeat protein like 1 [Source:HGNC Symbol;Acc:HGNC:23571]	2.49813	1.32085	1.51593e-06	4.27028e-06	yes	up	1.19	3.92333
ENSG00000082458	DLG3	discs large MAGUK scaffold protein 3 [Source:HGNC Symbol;Acc:HGNC:2902]	3.02597	1.5974	3.46853e-60	9.64282e-59	yes	up	13.3067	46.4133
ENSG00000082497	SERTAD4	SERTA domain containing 4 [Source:HGNC Symbol;Acc:HGNC:25236]	198.64	7.63402	1.3132e-09	4.69918e-09	yes	up	0.00333333	1.13
ENSG00000082556	OPRK1	opioid receptor kappa 1 [Source:HGNC Symbol;Acc:HGNC:8154]	61.4206	5.94065	4.5356e-05	0.00011077	yes	up	0.00333333	0.406667
ENSG00000082684	SEMA5B	semaphorin 5B [Source:HGNC Symbol;Acc:HGNC:10737]	3525.65	11.7837	1.54375e-22	1.17121e-21	yes	up	0.00666667	25.3133
ENSG00000083067	TRPM3	transient receptor potential cation channel subfamily M member 3 [Source:HGNC Symbol;Acc:HGNC:17992]	401.737	8.65011	5.48482e-22	4.04932e-21	yes	up	0.0133333	5.23667
ENSG00000083093	PALB2	partner and localizer of BRCA2 [Source:HGNC Symbol;Acc:HGNC:26144]	2.85719	1.5146	1.70483e-19	1.12384e-18	yes	up	5.98333	18.6233
ENSG00000083097	DOP1A	DOP1 leucine zipper like protein A [Source:HGNC Symbol;Acc:HGNC:21194]	2.52552	1.33658	2.04659e-15	1.07507e-14	yes	up	2.01667	6.11333
ENSG00000083099	LYRM2	LYR motif containing 2 [Source:HGNC Symbol;Acc:HGNC:25229]	0.363063	-1.46171	1.71211e-22	1.29652e-21	yes	down	26.85	14.07
ENSG00000083123	BCKDHB	branched chain keto acid dehydrogenase E1 subunit beta [Source:HGNC Symbol;Acc:HGNC:987]	2.32122	1.21488	1.53395e-20	1.06553e-19	yes	up	6.75667	29.3233
ENSG00000083290	ULK2	unc-51 like autophagy activating kinase 2 [Source:HGNC Symbol;Acc:HGNC:13480]	2947.43	11.5252	8.80936e-22	6.44727e-21	yes	up	0	7.42
ENSG00000083307	GRHL2	grainyhead like transcription factor 2 [Source:HGNC Symbol;Acc:HGNC:2799]	6188.28	12.5953	2.61903e-26	2.38543e-25	yes	up	0	14.5933
ENSG00000083444	PLOD1	procollagen-lysine,2-oxoglutarate 5-dioxygenase 1 [Source:HGNC Symbol;Acc:HGNC:9081]	0.115928	-3.1087	1.03075e-274	5.2476e-272	yes	down	261.693	36.1667
ENSG00000083454	P2RX5	purinergic receptor P2X 5 [Source:HGNC Symbol;Acc:HGNC:8536]	10.8444	3.43888	1.25392e-07	3.86602e-07	yes	up	0.25	2.36667
ENSG00000083520	DIS3	DIS3 homolog, exosome endoribonuclease and 3'-5' exoribonuclease [Source:HGNC Symbol;Acc:HGNC:20604]	2.31756	1.2126	1.0537e-30	1.13733e-29	yes	up	9.85333	26.3267
ENSG00000083635	NUFIP1	nuclear FMR1 interacting protein 1 [Source:HGNC Symbol;Acc:HGNC:8057]	4.15036	2.05324	1.46356e-28	1.46159e-27	yes	up	2.18	10.5033
ENSG00000083720	OXCT1	3-oxoacid CoA-transferase 1 [Source:HGNC Symbol;Acc:HGNC:8527]	0.359172	-1.47725	8.66288e-12	3.61007e-11	yes	down	48.1133	19.6667
ENSG00000083799	CYLD	CYLD lysine 63 deubiquitinase [Source:HGNC Symbol;Acc:HGNC:2584]	0.494368	-1.01634	5.03457e-11	1.99238e-10	yes	down	9.72	4.90667
ENSG00000083812	ZNF324	zinc finger protein 324 [Source:HGNC Symbol;Acc:HGNC:14096]	0.255627	-1.96789	2.89093e-11	1.16228e-10	yes	down	3.63	0.87
ENSG00000083814	ZNF671	zinc finger protein 671 [Source:HGNC Symbol;Acc:HGNC:26279]	29.4824	4.88178	1.35194e-30	1.45283e-29	yes	up	0.29	6.36667
ENSG00000083937	CHMP2B	charged multivesicular body protein 2B [Source:HGNC Symbol;Acc:HGNC:24537]	3.2456	1.69849	3.76607e-39	5.48786e-38	yes	up	12.25	45.6
ENSG00000084070	SMAP2	small ArfGAP2 [Source:HGNC Symbol;Acc:HGNC:25082]	0.0998937	-3.32346	5.98847e-101	3.92333e-99	yes	down	26.2867	3.53667
ENSG00000084072	PPIE	peptidylprolyl isomerase E [Source:HGNC Symbol;Acc:HGNC:9258]	0.428811	-1.22158	2.35254e-28	2.33126e-27	yes	down	93.0867	37.8433
ENSG00000084110	HAL	histidine ammonia-lyase [Source:HGNC Symbol;Acc:HGNC:4806]	19.237	4.26581	0.0278827	0.0468714	yes	up	0.01	0.43
ENSG00000084453	SLCO1A2	solute carrier organic anion transporter family member 1A2 [Source:HGNC Symbol;Acc:HGNC:10956]	1427.77	10.4795	1.94127e-18	1.2111e-17	yes	up	0.00333333	6.18
ENSG00000084628	NKAIN1	sodium/potassium transporting ATPase interacting 1 [Source:HGNC Symbol;Acc:HGNC:25743]	695.674	9.44227	2.40225e-54	5.6994e-53	yes	up	0.176667	30.7333
ENSG00000084636	COL16A1	collagen type XVI alpha 1 chain [Source:HGNC Symbol;Acc:HGNC:2193]	243.423	7.92732	5.61174e-31	6.11659e-30	yes	up	0.12	7.87333
ENSG00000084652	TXLNA	taxilin alpha [Source:HGNC Symbol;Acc:HGNC:30685]	0.383942	-1.38104	3.61751e-37	4.95245e-36	yes	down	52.81	23.2867
ENSG00000084674	APOB	apolipoprotein B [Source:HGNC Symbol;Acc:HGNC:603]	178.163	7.47705	3.54631e-08	1.13893e-07	yes	up	0	0.146667
ENSG00000084731	KIF3C	kinesin family member 3C [Source:HGNC Symbol;Acc:HGNC:6321]	2.94191	1.55675	1.94781e-53	4.4862e-52	yes	up	9.15667	32.6133
ENSG00000084764	MAPRE3	microtubule associated protein RP/EB family member 3 [Source:HGNC Symbol;Acc:HGNC:6892]	0.244754	-2.03059	9.6951e-24	7.82428e-23	yes	down	16.6467	5.29667
ENSG00000085185	BCORL1	BCL6 corepressor like 1 [Source:HGNC Symbol;Acc:HGNC:25657]	0.309149	-1.69363	1.9899e-14	9.86553e-14	yes	down	9.69667	3.94333
ENSG00000085433	WDR47	WD repeat domain 47 [Source:HGNC Symbol;Acc:HGNC:29141]	0.199194	-2.32775	1.12746e-39	1.6759e-38	yes	down	9.51	2.21
ENSG00000085449	WDFY1	WD repeat and FYVE domain containing 1 [Source:HGNC Symbol;Acc:HGNC:20451]	2.09947	1.07002	3.08282e-24	2.54595e-23	yes	up	29.4167	66.76
ENSG00000085465	OVGP1	oviductal glycoprotein 1 [Source:HGNC Symbol;Acc:HGNC:8524]	23.5131	4.55539	8.14516e-45	1.45075e-43	yes	up	0.286667	4.74333
ENSG00000085511	MAP3K4	mitogen-activated protein kinase kinase kinase 4 [Source:HGNC Symbol;Acc:HGNC:6856]	2.50592	1.32534	1.3914e-43	2.36615e-42	yes	up	11.62	31.6367
ENSG00000085552	IGSF9	immunoglobulin superfamily member 9 [Source:HGNC Symbol;Acc:HGNC:18132]	3682.16	11.8463	1.17383e-22	8.9417e-22	yes	up	0	11.1433
ENSG00000085563	ABCB1	ATP binding cassette subfamily B member 1 [Source:HGNC Symbol;Acc:HGNC:40]	0.0380489	-4.716	8.32424e-48	1.61188e-46	yes	down	5.65667	0.56
ENSG00000085719	CPNE3	copine 3 [Source:HGNC Symbol;Acc:HGNC:2316]	0.395612	-1.33784	2.16486e-34	2.71854e-33	yes	down	44.0533	21.4633
ENSG00000085831	TTC39A	tetratricopeptide repeat domain 39A [Source:HGNC Symbol;Acc:HGNC:18657]	0.220349	-2.18214	7.28591e-31	7.91315e-30	yes	down	20.1167	6.68333
ENSG00000085840	ORC1	origin recognition complex subunit 1 [Source:HGNC Symbol;Acc:HGNC:8487]	2.17346	1.11999	2.88926e-14	1.41948e-13	yes	up	12.3533	31.2433
ENSG00000085871	MGST2	microsomal glutathione S-transferase 2 [Source:HGNC Symbol;Acc:HGNC:7063]	112.729	6.81671	2.42758e-09	8.52952e-09	yes	up	0.126667	9.76667
ENSG00000085982	USP40	ubiquitin specific peptidase 40 [Source:HGNC Symbol;Acc:HGNC:20069]	0.31194	-1.68066	6.8146e-14	3.26462e-13	yes	down	12.1633	5.3
ENSG00000085998	POMGNT1	protein O-linked mannose N-acetylglucosaminyltransferase 1 (beta 1,2-) [Source:HGNC Symbol;Acc:HGNC:19139]	0.478163	-1.06443	6.15006e-19	3.94252e-18	yes	down	42.44	24.5067
ENSG00000086061	DNAJA1	DnaJ heat shock protein family (Hsp40) member A1 [Source:HGNC Symbol;Acc:HGNC:5229]	0.242916	-2.04147	3.58954e-33	4.29988e-32	yes	down	475.983	134.117
ENSG00000086062	B4GALT1	beta-1,4-galactosyltransferase 1 [Source:HGNC Symbol;Acc:HGNC:924]	0.288358	-1.79407	3.20079e-68	1.10477e-66	yes	down	35.85	12.4367
ENSG00000086288	NME8	NME/NM23 family member 8 [Source:HGNC Symbol;Acc:HGNC:16473]	46.8648	5.55043	0.00200973	0.00406319	yes	up	0	0.716667
ENSG00000086289	EPDR1	ependymin related 1 [Source:HGNC Symbol;Acc:HGNC:17572]	0.25284	-1.9837	1.08557e-16	6.15643e-16	yes	down	18.5967	5.65667
ENSG00000086300	SNX10	sorting nexin 10 [Source:HGNC Symbol;Acc:HGNC:14974]	0.372486	-1.42474	3.68785e-06	1.00122e-05	yes	down	19.0833	8.26667
ENSG00000086475	SEPHS1	selenophosphate synthetase 1 [Source:HGNC Symbol;Acc:HGNC:19685]	3.07468	1.62044	4.80826e-51	1.03798e-49	yes	up	105.787	396.303
ENSG00000086506	HBQ1	hemoglobin subunit theta 1 [Source:HGNC Symbol;Acc:HGNC:4833]	0.128537	-2.95974	6.27904e-14	3.01566e-13	yes	down	28.6033	4.31333
ENSG00000086570	FAT2	FAT atypical cadherin 2 [Source:HGNC Symbol;Acc:HGNC:3596]	15.3901	3.94393	6.52938e-10	2.38681e-09	yes	up	0.0433333	0.433333
ENSG00000086619	ERO1B	endoplasmic reticulum oxidoreductase 1 beta [Source:HGNC Symbol;Acc:HGNC:14355]	0.393529	-1.34546	2.04181e-12	8.87666e-12	yes	down	4.41	2.48
ENSG00000086717	PPEF1	protein phosphatase with EF-hand domain 1 [Source:HGNC Symbol;Acc:HGNC:9243]	10.4076	3.37956	0.00293029	0.00579114	yes	up	0.153333	0.466667
ENSG00000086967	MYBPC2	myosin binding protein C2 [Source:HGNC Symbol;Acc:HGNC:7550]	71.4063	6.15798	1.08028e-29	1.1224e-28	yes	up	0.0466667	4.33
ENSG00000086991	NOX4	NADPH oxidase 4 [Source:HGNC Symbol;Acc:HGNC:7891]	64.9968	6.0223	3.66818e-07	1.08931e-06	yes	up	0.0766667	2.43667
ENSG00000087008	ACOX3	acyl-CoA oxidase 3, pristanoyl [Source:HGNC Symbol;Acc:HGNC:121]	0.435902	-1.19792	3.38614e-14	1.65859e-13	yes	down	11.5767	6.2
ENSG00000087088	BAX	BCL2 associated X, apoptosis regulator [Source:HGNC Symbol;Acc:HGNC:959]	2.64103	1.4011	1.84226e-38	2.63888e-37	yes	up	77.08	243.707
ENSG00000087095	NLK	nemo like kinase [Source:HGNC Symbol;Acc:HGNC:29858]	3.64281	1.86505	7.62497e-34	9.33991e-33	yes	up	6.64667	22.1533
ENSG00000087111	PIGS	phosphatidylinositol glycan anchor biosynthesis class S [Source:HGNC Symbol;Acc:HGNC:14937]	0.471028	-1.08612	2.76677e-23	2.18595e-22	yes	down	40.67	23.7767
ENSG00000087116	ADAMTS2	ADAM metallopeptidase with thrombospondin type 1 motif 2 [Source:HGNC Symbol;Acc:HGNC:218]	162.19	7.34155	6.88829e-45	1.23048e-43	yes	up	0.0633333	7.04667
ENSG00000087128	TMPRSS11E	transmembrane serine protease 11E [Source:HGNC Symbol;Acc:HGNC:24465]	145.262	7.18251	1.35402e-06	3.83098e-06	yes	up	0	1.09
ENSG00000087157	PGS1	phosphatidylglycerophosphate synthase 1 [Source:HGNC Symbol;Acc:HGNC:30029]	2.06424	1.04561	3.24099e-10	1.21083e-09	yes	up	15.5533	32.4567
ENSG00000087245	MMP2	matrix metallopeptidase 2 [Source:HGNC Symbol;Acc:HGNC:7166]	283.311	8.14624	1.60595e-58	4.25645e-57	yes	up	0.193333	19.9333
ENSG00000087253	LPCAT2	lysophosphatidylcholine acyltransferase 2 [Source:HGNC Symbol;Acc:HGNC:26032]	14.0852	3.81611	1.02914e-24	8.6631e-24	yes	up	0.653333	4.91333
ENSG00000087258	GNAO1	G protein subunit alpha o1 [Source:HGNC Symbol;Acc:HGNC:4389]	377.351	8.55976	6.44448e-58	1.68072e-56	yes	up	0.0866667	13.4167
ENSG00000087266	SH3BP2	SH3 domain binding protein 2 [Source:HGNC Symbol;Acc:HGNC:10825]	3.57253	1.83695	4.07562e-56	1.005e-54	yes	up	6.10667	21.07
ENSG00000087301	TXNDC16	thioredoxin domain containing 16 [Source:HGNC Symbol;Acc:HGNC:19965]	3.6472	1.86679	5.87952e-23	4.5612e-22	yes	up	2.37667	9.79
ENSG00000087303	NID2	nidogen 2 [Source:HGNC Symbol;Acc:HGNC:13389]	11.8502	3.56684	3.99722e-33	4.76721e-32	yes	up	0.603333	8.37333
ENSG00000087842	PIR	pirin [Source:HGNC Symbol;Acc:HGNC:30048]	0.346411	-1.52944	0.0177112	0.0309613	yes	down	57.75	23.5333
ENSG00000087903	RFX2	regulatory factor X2 [Source:HGNC Symbol;Acc:HGNC:9983]	0.241276	-2.05125	7.88353e-09	2.65907e-08	yes	down	17.0433	4.20667
ENSG00000088179	PTPN4	protein tyrosine phosphatase non-receptor type 4 [Source:HGNC Symbol;Acc:HGNC:9656]	3.22052	1.68729	5.28218e-43	8.79895e-42	yes	up	10.75	52.4467
ENSG00000088205	DDX18	DEAD-box helicase 18 [Source:HGNC Symbol;Acc:HGNC:2741]	2.70647	1.43641	4.72947e-33	5.62952e-32	yes	up	21.9833	66.5367
ENSG00000088256	GNA11	G protein subunit alpha 11 [Source:HGNC Symbol;Acc:HGNC:4379]	0.343638	-1.54104	1.01522e-41	1.63864e-40	yes	down	28.8533	12.89
ENSG00000088280	ASAP3	ArfGAP with SH3 domain, ankyrin repeat and PH domain 3 [Source:HGNC Symbol;Acc:HGNC:14987]	3.20421	1.67997	3.49766e-42	5.72871e-41	yes	up	7.88667	30.4
ENSG00000088305	DNMT3B	DNA methyltransferase 3 beta [Source:HGNC Symbol;Acc:HGNC:2979]	37.5512	5.23079	4.64813e-256	2.0652e-253	yes	up	17.29	694.007
ENSG00000088386	SLC15A1	solute carrier family 15 member 1 [Source:HGNC Symbol;Acc:HGNC:10920]	311.69	8.28397	1.18352e-10	4.55102e-10	yes	up	0.00666667	2.54
ENSG00000088387	DOCK9	dedicator of cytokinesis 9 [Source:HGNC Symbol;Acc:HGNC:14132]	2.32431	1.2168	6.445e-15	3.29974e-14	yes	up	56.2167	83.43
ENSG00000088448	ANKRD10	ankyrin repeat domain 10 [Source:HGNC Symbol;Acc:HGNC:20265]	9.47802	3.24459	2.27709e-181	5.01308e-179	yes	up	16.91	155.533
ENSG00000088538	DOCK3	dedicator of cytokinesis 3 [Source:HGNC Symbol;Acc:HGNC:2989]	2.95788	1.56457	4.4693e-32	5.11073e-31	yes	up	2.44667	8.36333
ENSG00000088543	C3orf18	chromosome 3 open reading frame 18 [Source:HGNC Symbol;Acc:HGNC:24837]	13.8572	3.79257	3.47799e-36	4.60908e-35	yes	up	0.683333	10.3233
ENSG00000088682	COQ9	coenzyme Q9 [Source:HGNC Symbol;Acc:HGNC:25302]	0.44973	-1.15287	2.38715e-15	1.25021e-14	yes	down	52.51	29.2033
ENSG00000088727	KIF9	kinesin family member 9 [Source:HGNC Symbol;Acc:HGNC:16666]	0.449534	-1.1535	3.10466e-06	8.48643e-06	yes	down	15.0733	5.57667
ENSG00000088756	ARHGAP28	Rho GTPase activating protein 28 [Source:HGNC Symbol;Acc:HGNC:25509]	206.008	7.68656	4.52844e-27	4.271e-26	yes	up	0.07	4.88667
ENSG00000088826	SMOX	spermine oxidase [Source:HGNC Symbol;Acc:HGNC:15862]	3.73455	1.90094	3.82806e-14	1.86607e-13	yes	up	2.11667	11.69
ENSG00000088876	ZNF343	zinc finger protein 343 [Source:HGNC Symbol;Acc:HGNC:16017]	0.217898	-2.19828	9.21659e-33	1.0849e-31	yes	down	7.93333	1.97
ENSG00000088881	EBF4	EBF family member 4 [Source:HGNC Symbol;Acc:HGNC:29278]	4.0046	2.00166	1.07918e-06	3.07869e-06	yes	up	0.92	3.80667
ENSG00000088882	CPXM1	carboxypeptidase X, M14 family member 1 [Source:HGNC Symbol;Acc:HGNC:15771]	1750.78	10.7738	2.3927e-25	2.08228e-24	yes	up	0.0166667	34.1367
ENSG00000088899	LZTS3	leucine zipper tumor suppressor family member 3 [Source:HGNC Symbol;Acc:HGNC:30139]	9.90357	3.30795	1.04735e-99	6.71762e-98	yes	up	2.32	24.8167
ENSG00000088970	KIZ	kizuna centrosomal protein [Source:HGNC Symbol;Acc:HGNC:15865]	8.21355	3.03801	6.02316e-90	3.20671e-88	yes	up	3.21667	25.8767
ENSG00000088986	DYNLL1	dynein light chain LC8-type 1 [Source:HGNC Symbol;Acc:HGNC:15476]	0.385966	-1.37345	3.04738e-46	5.65014e-45	yes	down	973.853	436.503
ENSG00000089022	MAPKAPK5	MAPK activated protein kinase 5 [Source:HGNC Symbol;Acc:HGNC:6889]	2.00158	1.00114	3.0977e-13	1.42371e-12	yes	up	22.43	47.05
ENSG00000089048	ESF1	ESF1 nucleolar pre-rRNA processing protein homolog [Source:HGNC Symbol;Acc:HGNC:15898]	2.28267	1.19072	2.14533e-18	1.33534e-17	yes	up	13.8067	39.0233
ENSG00000089091	DZANK1	double zinc ribbon and ankyrin repeat domains 1 [Source:HGNC Symbol;Acc:HGNC:15858]	3.07907	1.6225	1.06536e-08	3.56144e-08	yes	up	1.05333	6.05667
ENSG00000089094	KDM2B	lysine demethylase 2B [Source:HGNC Symbol;Acc:HGNC:13610]	2.79451	1.4826	3.0636e-37	4.19883e-36	yes	up	16.1167	46.0333
ENSG00000089116	LHX5	LIM homeobox 5 [Source:HGNC Symbol;Acc:HGNC:14216]	4021.21	11.9734	3.46266e-09	1.20417e-08	yes	up	0	15.7967
ENSG00000089127	OAS1	2'-5'-oligoadenylate synthetase 1 [Source:HGNC Symbol;Acc:HGNC:8086]	0.0190922	-5.71087	8.84647e-23	6.79388e-22	yes	down	7.26333	0.176667
ENSG00000089169	RPH3A	rabphilin 3A [Source:HGNC Symbol;Acc:HGNC:17056]	84.4824	6.40058	0.000104756	0.000246431	yes	up	0	0.366667
ENSG00000089199	CHGB	chromogranin B [Source:HGNC Symbol;Acc:HGNC:1930]	80.5511	6.33183	2.4304e-11	9.82981e-11	yes	up	0.04	2.44
ENSG00000089250	NOS1	nitric oxide synthase 1 [Source:HGNC Symbol;Acc:HGNC:7872]	2522.46	11.3006	4.22856e-21	3.00737e-20	yes	up	0	2.47333
ENSG00000089472	HEPH	hephaestin [Source:HGNC Symbol;Acc:HGNC:4866]	11951.2	13.5449	3.09837e-30	3.27842e-29	yes	up	0	33.1
ENSG00000089505	CMTM1	CKLF like MARVEL transmembrane domain containing 1 [Source:HGNC Symbol;Acc:HGNC:19172]	0.332569	-1.58828	5.02287e-17	2.90518e-16	yes	down	7.46333	3.08333
ENSG00000089692	LAG3	lymphocyte activating 3 [Source:HGNC Symbol;Acc:HGNC:6476]	2.57616	1.36522	0.0110666	0.0200395	yes	up	0.876667	2.25667
ENSG00000089818	NECAP1	NECAP endocytosis associated 1 [Source:HGNC Symbol;Acc:HGNC:24539]	0.414132	-1.27184	8.91593e-23	6.84292e-22	yes	down	37.4	16.7733
ENSG00000089820	ARHGAP4	Rho GTPase activating protein 4 [Source:HGNC Symbol;Acc:HGNC:674]	22.8427	4.51366	1.71779e-94	1.00186e-92	yes	up	1.48667	20.1333
ENSG00000089847	ANKRD24	ankyrin repeat domain 24 [Source:HGNC Symbol;Acc:HGNC:29424]	34.0861	5.09111	6.91396e-66	2.26483e-64	yes	up	0.296667	10.0867
ENSG00000089916	GPATCH2L	G-patch domain containing 2 like [Source:HGNC Symbol;Acc:HGNC:20210]	2.12918	1.0903	3.60425e-21	2.57762e-20	yes	up	13.07	35.63
ENSG00000090006	LTBP4	latent transforming growth factor beta binding protein 4 [Source:HGNC Symbol;Acc:HGNC:6717]	0.449003	-1.1552	6.93365e-24	5.62916e-23	yes	down	101.913	92.0267
ENSG00000090013	BLVRB	biliverdin reductase B [Source:HGNC Symbol;Acc:HGNC:1063]	0.271719	-1.87981	1.19282e-54	2.84381e-53	yes	down	200.11	63.0267
ENSG00000090097	PCBP4	poly(rC) binding protein 4 [Source:HGNC Symbol;Acc:HGNC:8652]	0.230013	-2.12021	1.41255e-39	2.09457e-38	yes	down	66.4	18.43
ENSG00000090238	YPEL3	yippee like 3 [Source:HGNC Symbol;Acc:HGNC:18327]	37.9131	5.24462	9.34167e-33	1.09804e-31	yes	up	0.276667	25.5433
ENSG00000090266	NDUFB2	NADH:ubiquinone oxidoreductase subunit B2 [Source:HGNC Symbol;Acc:HGNC:7697]	0.404003	-1.30756	7.42838e-33	8.76097e-32	yes	down	543.75	261.697
ENSG00000090273	NUDC	nuclear distribution C, dynein complex regulator [Source:HGNC Symbol;Acc:HGNC:8045]	0.355185	-1.49336	1.07174e-60	3.03126e-59	yes	down	291.53	121.347
ENSG00000090339	ICAM1	intercellular adhesion molecule 1 [Source:HGNC Symbol;Acc:HGNC:5344]	16.4665	4.04146	5.89195e-18	3.58074e-17	yes	up	0.233333	4.84
ENSG00000090376	IRAK3	interleukin 1 receptor associated kinase 3 [Source:HGNC Symbol;Acc:HGNC:17020]	251.486	7.97434	4.3853e-10	1.62148e-09	yes	up	0.00333333	0.736667
ENSG00000090447	TFAP4	transcription factor AP-4 [Source:HGNC Symbol;Acc:HGNC:11745]	2.28521	1.19232	3.63837e-11	1.4516e-10	yes	up	6.38333	21.64
ENSG00000090530	P3H2	prolyl 3-hydroxylase 2 [Source:HGNC Symbol;Acc:HGNC:19317]	20.1428	4.33219	2.877e-73	1.10717e-71	yes	up	1.26333	18.9267
ENSG00000090534	THPO	thrombopoietin [Source:HGNC Symbol;Acc:HGNC:11795]	4.79648	2.26197	0.00683573	0.0127759	yes	up	0.203333	0.653333
ENSG00000090554	FLT3LG	fms related receptor tyrosine kinase 3 ligand [Source:HGNC Symbol;Acc:HGNC:3766]	0.285066	-1.81063	0.000127444	0.000297312	yes	down	4.25667	1.64
ENSG00000090661	CERS4	ceramide synthase 4 [Source:HGNC Symbol;Acc:HGNC:23747]	9.36868	3.22785	5.94163e-91	3.24098e-89	yes	up	7.05333	65.8967
ENSG00000090674	MCOLN1	mucolipin TRP cation channel 1 [Source:HGNC Symbol;Acc:HGNC:13356]	0.408033	-1.29324	4.26673e-12	1.81617e-11	yes	down	18.2133	9.59667
ENSG00000090905	TNRC6A	trinucleotide repeat containing adaptor 6A [Source:HGNC Symbol;Acc:HGNC:11969]	3.02138	1.59521	1.48371e-40	2.29768e-39	yes	up	20.75	74.5567
ENSG00000090975	PITPNM2	phosphatidylinositol transfer protein membrane associated 2 [Source:HGNC Symbol;Acc:HGNC:21044]	0.175484	-2.51059	1.3936e-25	1.22336e-24	yes	down	3.85333	0.783333
ENSG00000091106	NLRC4	NLR family CARD domain containing 4 [Source:HGNC Symbol;Acc:HGNC:16412]	0.0874496	-3.5154	0.00394575	0.00765985	yes	down	0.256667	0.0266667
ENSG00000091129	NRCAM	neuronal cell adhesion molecule [Source:HGNC Symbol;Acc:HGNC:7994]	824.691	9.68771	9.79418e-16	5.2533e-15	yes	up	0.00666667	4.70667
ENSG00000091262	ABCC6	ATP binding cassette subfamily C member 6 [Source:HGNC Symbol;Acc:HGNC:57]	0.156188	-2.67865	1.18582e-20	8.27705e-20	yes	down	7.51667	1.15
ENSG00000091409	ITGA6	integrin subunit alpha 6 [Source:HGNC Symbol;Acc:HGNC:6142]	6.27727	2.65014	6.88538e-183	1.57251e-180	yes	up	10.38	87.34
ENSG00000091428	RAPGEF4	Rap guanine nucleotide exchange factor 4 [Source:HGNC Symbol;Acc:HGNC:16626]	3.34931	1.74386	0.000371393	0.000822897	yes	up	0.556667	1.95
ENSG00000091436	MAP3K20	mitogen-activated protein kinase kinase kinase 20 [Source:HGNC Symbol;Acc:HGNC:17797]	0.30093	-1.7325	3.45403e-28	3.4021e-27	yes	down	21.1667	7.27333
ENSG00000091490	SEL1L3	SEL1L family member 3 [Source:HGNC Symbol;Acc:HGNC:29108]	3.43695	1.78113	1.34327e-74	5.30297e-73	yes	up	11.95	42.7167
ENSG00000091536	MYO15A	myosin XVA [Source:HGNC Symbol;Acc:HGNC:7594]	18.0397	4.1731	9.58875e-10	3.46628e-09	yes	up	0.306667	2.17333
ENSG00000091542	ALKBH5	alkB homolog 5, RNA demethylase [Source:HGNC Symbol;Acc:HGNC:25996]	0.378544	-1.40147	3.02511e-39	4.42928e-38	yes	down	78.5133	32.6033
ENSG00000091622	PITPNM3	PITPNM family member 3 [Source:HGNC Symbol;Acc:HGNC:21043]	248.54	7.95733	7.03067e-25	5.9573e-24	yes	up	0.0133333	3.19
ENSG00000091656	ZFHX4	zinc finger homeobox 4 [Source:HGNC Symbol;Acc:HGNC:30939]	21.7685	4.44417	2.31094e-15	1.21081e-14	yes	up	0.0366667	0.716667
ENSG00000091732	ZC3HC1	zinc finger C3HC-type containing 1 [Source:HGNC Symbol;Acc:HGNC:29913]	0.300693	-1.73364	2.69093e-51	5.86603e-50	yes	down	59.3133	21.25
ENSG00000091844	RGS17	regulator of G protein signaling 17 [Source:HGNC Symbol;Acc:HGNC:14088]	21.9154	4.45387	4.98063e-30	5.2192e-29	yes	up	0.0666667	1.70333
ENSG00000091972	CD200	CD200 molecule [Source:HGNC Symbol;Acc:HGNC:7203]	716.822	9.48547	5.14055e-37	6.99052e-36	yes	up	0.0833333	32.1233
ENSG00000091986	CCDC80	coiled-coil domain containing 80 [Source:HGNC Symbol;Acc:HGNC:30649]	0.322778	-1.63139	1.43852e-08	4.76393e-08	yes	down	6.15	1.53
ENSG00000092051	JPH4	junctophilin 4 [Source:HGNC Symbol;Acc:HGNC:20156]	4950.73	12.2734	4.66503e-25	3.98878e-24	yes	up	0.00666667	32.8067
ENSG00000092068	SLC7A8	solute carrier family 7 member 8 [Source:HGNC Symbol;Acc:HGNC:11066]	1218.34	10.2507	5.6842e-101	3.734e-99	yes	up	0.08	67.85
ENSG00000092096	SLC22A17	solute carrier family 22 member 17 [Source:HGNC Symbol;Acc:HGNC:23095]	4.73698	2.24397	4.93048e-37	6.70858e-36	yes	up	11.13	31.53
ENSG00000092098	RNF31	ring finger protein 31 [Source:HGNC Symbol;Acc:HGNC:16031]	2.34896	1.23202	7.23903e-09	2.45082e-08	yes	up	12.3933	36.5933
ENSG00000092108	SCFD1	sec1 family domain containing 1 [Source:HGNC Symbol;Acc:HGNC:20726]	2.25744	1.17469	6.52651e-20	4.39361e-19	yes	up	23.2667	60.61
ENSG00000092200	RPGRIP1	RPGR interacting protein 1 [Source:HGNC Symbol;Acc:HGNC:13436]	46.8614	5.55033	0.00267782	0.00532231	yes	up	0	0.426667
ENSG00000092295	TGM1	transglutaminase 1 [Source:HGNC Symbol;Acc:HGNC:11777]	5.07469	2.34332	7.43624e-05	0.000177669	yes	up	0.753333	2.29
ENSG00000092345	DAZL	deleted in azoospermia like [Source:HGNC Symbol;Acc:HGNC:2685]	418.648	8.70959	4.35391e-82	2.03435e-80	yes	up	0.0833333	18.0667
ENSG00000092421	SEMA6A	semaphorin 6A [Source:HGNC Symbol;Acc:HGNC:10738]	770.587	9.58981	0	0	yes	up	0.473333	195.597
ENSG00000092439	TRPM7	transient receptor potential cation channel subfamily M member 7 [Source:HGNC Symbol;Acc:HGNC:17994]	0.390889	-1.35517	6.82537e-27	6.38314e-26	yes	down	40.7533	17.7933
ENSG00000092445	TYRO3	TYRO3 protein tyrosine kinase [Source:HGNC Symbol;Acc:HGNC:12446]	3.20141	1.67871	1.72541e-29	1.77907e-28	yes	up	15.9233	40.0833
ENSG00000092470	WDR76	WD repeat domain 76 [Source:HGNC Symbol;Acc:HGNC:25773]	0.415727	-1.26629	1.50439e-30	1.61382e-29	yes	down	23.37	11.2367
ENSG00000092621	PHGDH	phosphoglycerate dehydrogenase [Source:HGNC Symbol;Acc:HGNC:8923]	3.42452	1.7759	9.59682e-61	2.71747e-59	yes	up	141.907	621.137
ENSG00000092758	COL9A3	collagen type IX alpha 3 chain [Source:HGNC Symbol;Acc:HGNC:2219]	165.954	7.37464	1.2105e-200	3.48011e-198	yes	up	0.773333	100.53
ENSG00000092841	MYL6	myosin light chain 6 [Source:HGNC Symbol;Acc:HGNC:7587]	0.242677	-2.04289	9.47247e-61	2.68537e-59	yes	down	3094.27	878.557
ENSG00000092850	TEKT2	tektin 2 [Source:HGNC Symbol;Acc:HGNC:11725]	143.111	7.16099	5.81349e-07	1.69872e-06	yes	up	0	1.32
ENSG00000092929	UNC13D	unc-13 homolog D [Source:HGNC Symbol;Acc:HGNC:23147]	7.91226	2.98409	1.38537e-14	6.93738e-14	yes	up	0.633333	3.18
ENSG00000092964	DPYSL2	dihydropyrimidinase like 2 [Source:HGNC Symbol;Acc:HGNC:3014]	2.24041	1.16377	1.42774e-19	9.45522e-19	yes	up	21.43	57.8967
ENSG00000092969	TGFB2	transforming growth factor beta 2 [Source:HGNC Symbol;Acc:HGNC:11768]	30.9286	4.95087	1.11681e-05	2.90365e-05	yes	up	0.0233333	0.643333
ENSG00000093010	COMT	catechol-O-methyltransferase [Source:HGNC Symbol;Acc:HGNC:2228]	0.209859	-2.25251	1.12385e-11	4.64773e-11	yes	down	70.38	18.6433
ENSG00000093072	ADA2	adenosine deaminase 2 [Source:HGNC Symbol;Acc:HGNC:1839]	1431.54	10.4834	1.699e-31	1.90539e-30	yes	up	0.02	31.92
ENSG00000093217	XYLB	xylulokinase [Source:HGNC Symbol;Acc:HGNC:12839]	0.181077	-2.46533	8.0218e-33	9.45628e-32	yes	down	7.26	1.86667
ENSG00000094755	GABRP	gamma-aminobutyric acid type A receptor subunit pi [Source:HGNC Symbol;Acc:HGNC:4089]	127.765	6.99735	1.29899e-22	9.8797e-22	yes	up	0.0533333	5.8
ENSG00000095002	MSH2	mutS homolog 2 [Source:HGNC Symbol;Acc:HGNC:7325]	2.22446	1.15346	1.15715e-16	6.54264e-16	yes	up	51.1833	130.297
ENSG00000095059	DHPS	deoxyhypusine synthase [Source:HGNC Symbol;Acc:HGNC:2869]	0.407704	-1.2944	8.38394e-26	7.45012e-25	yes	down	116.437	59.1
ENSG00000095066	HOOK2	hook microtubule tethering protein 2 [Source:HGNC Symbol;Acc:HGNC:19885]	3.8509	1.94519	8.64203e-35	1.09422e-33	yes	up	12.4033	48.8967
ENSG00000095203	EPB41L4B	erythrocyte membrane protein band 4.1 like 4B [Source:HGNC Symbol;Acc:HGNC:19818]	2.85892	1.51547	1.70241e-24	1.42131e-23	yes	up	5	16.45
ENSG00000095261	PSMD5	proteasome 26S subunit, non-ATPase 5 [Source:HGNC Symbol;Acc:HGNC:9563]	0.395359	-1.33877	5.77539e-13	2.60634e-12	yes	down	47.7967	21.03
ENSG00000095303	PTGS1	prostaglandin-endoperoxide synthase 1 [Source:HGNC Symbol;Acc:HGNC:9604]	308.199	8.26772	2.89131e-11	1.16228e-10	yes	up	0.01	1.61
ENSG00000095321	CRAT	carnitine O-acetyltransferase [Source:HGNC Symbol;Acc:HGNC:2342]	0.268081	-1.89926	8.14624e-18	4.91651e-17	yes	down	30.3767	8.82667
ENSG00000095370	SH2D3C	SH2 domain containing 3C [Source:HGNC Symbol;Acc:HGNC:16884]	19.5089	4.28606	1.68082e-14	8.3688e-14	yes	up	0.153333	3.38333
ENSG00000095397	WHRN	whirlin [Source:HGNC Symbol;Acc:HGNC:16361]	0.451508	-1.14718	5.92948e-09	2.02344e-08	yes	down	12.37	6.15667
ENSG00000095587	TLL2	tolloid like 2 [Source:HGNC Symbol;Acc:HGNC:11844]	0.258343	-1.95264	2.54255e-14	1.25191e-13	yes	down	2.61	0.863333
ENSG00000095596	CYP26A1	cytochrome P450 family 26 subfamily A member 1 [Source:HGNC Symbol;Acc:HGNC:2603]	5.01577	2.32647	0.00549943	0.0104437	yes	up	5.68333	38.3667
ENSG00000095627	TDRD1	tudor domain containing 1 [Source:HGNC Symbol;Acc:HGNC:11712]	56.2742	5.8144	0.000457792	0.0010032	yes	up	0	0.15
ENSG00000095637	SORBS1	sorbin and SH3 domain containing 1 [Source:HGNC Symbol;Acc:HGNC:14565]	16.4913	4.04363	6.87285e-155	1.08356e-152	yes	up	1.21	19.79
ENSG00000095713	CRTAC1	cartilage acidic protein 1 [Source:HGNC Symbol;Acc:HGNC:14882]	149.321	7.22227	2.83839e-08	9.18212e-08	yes	up	0.00666667	1.56333
ENSG00000095739	BAMBI	BMP and activin membrane bound inhibitor [Source:HGNC Symbol;Acc:HGNC:30251]	45.4019	5.50468	3.43029e-31	3.78447e-30	yes	up	0.196667	10.28
ENSG00000095777	MYO3A	myosin IIIA [Source:HGNC Symbol;Acc:HGNC:7601]	776.08	9.60006	5.37991e-15	2.76311e-14	yes	up	0	2.02667
ENSG00000095794	CREM	cAMP responsive element modulator [Source:HGNC Symbol;Acc:HGNC:2352]	0.101232	-3.30426	1.35546e-178	2.88029e-176	yes	down	146.927	15.87
ENSG00000095932	SMIM24	small integral membrane protein 24 [Source:HGNC Symbol;Acc:HGNC:37244]	283.331	8.14634	2.63902e-14	1.29862e-13	yes	up	0.0933333	20.84
ENSG00000095951	HIVEP1	HIVEP zinc finger 1 [Source:HGNC Symbol;Acc:HGNC:4920]	3.08411	1.62485	8.23695e-22	6.03196e-21	yes	up	3.14667	9.56667
ENSG00000096060	FKBP5	FKBP prolyl isomerase 5 [Source:HGNC Symbol;Acc:HGNC:3721]	0.481395	-1.05471	1.65844e-25	1.45207e-24	yes	down	62.2567	33.8633
ENSG00000096092	TMEM14A	transmembrane protein 14A [Source:HGNC Symbol;Acc:HGNC:21076]	0.133234	-2.90797	1.10095e-55	2.67701e-54	yes	down	63.5533	9.87
ENSG00000096654	ZNF184	zinc finger protein 184 [Source:HGNC Symbol;Acc:HGNC:12975]	0.302391	-1.72551	2.03194e-22	1.5335e-21	yes	down	11.4367	3.93667
ENSG00000096696	DSP	desmoplakin [Source:HGNC Symbol;Acc:HGNC:3052]	7.45015	2.89727	5.79655e-175	1.19034e-172	yes	up	4.65667	40.9633
ENSG00000096717	SIRT1	sirtuin 1 [Source:HGNC Symbol;Acc:HGNC:14929]	2.70503	1.43564	8.47946e-32	9.59762e-31	yes	up	14.1433	42.37
ENSG00000096872	IFT74	intraflagellar transport 74 [Source:HGNC Symbol;Acc:HGNC:21424]	32.6338	5.0283	6.20218e-54	1.45175e-52	yes	up	0.503333	15.9433
ENSG00000096968	JAK2	Janus kinase 2 [Source:HGNC Symbol;Acc:HGNC:6192]	0.247721	-2.01321	7.04109e-21	4.95859e-20	yes	down	5.77667	1.83
ENSG00000097033	SH3GLB1	SH3 domain containing GRB2 like, endophilin B1 [Source:HGNC Symbol;Acc:HGNC:10833]	0.264046	-1.92114	2.24802e-69	8.0197e-68	yes	down	125.473	22.3633
ENSG00000097046	CDC7	cell division cycle 7 [Source:HGNC Symbol;Acc:HGNC:1745]	2.15142	1.10529	3.23785e-09	1.12872e-08	yes	up	14.4033	37.35
ENSG00000097096	SYDE2	synapse defective Rho GTPase homolog 2 [Source:HGNC Symbol;Acc:HGNC:25841]	0.458109	-1.12624	1.21324e-28	1.21558e-27	yes	down	14.3567	9.24
ENSG00000099139	PCSK5	proprotein convertase subtilisin/kexin type 5 [Source:HGNC Symbol;Acc:HGNC:8747]	71.5867	6.16162	5.93729e-41	9.34254e-40	yes	up	0.06	4.32667
ENSG00000099219	ERMP1	endoplasmic reticulum metallopeptidase 1 [Source:HGNC Symbol;Acc:HGNC:23703]	0.225614	-2.14807	6.42206e-111	5.06245e-109	yes	down	57.4467	15.0267
ENSG00000099250	NRP1	neuropilin 1 [Source:HGNC Symbol;Acc:HGNC:8004]	25.949	4.69761	1.57394e-19	1.03868e-18	yes	up	0.183333	3.50667
ENSG00000099251	HSD17B7P2	hydroxysteroid 17-beta dehydrogenase 7 pseudogene 2 [Source:HGNC Symbol;Acc:HGNC:28120]	0.0308628	-5.01799	0.000928911	0.00196467	yes	down	0.73	0.0233333
ENSG00000099256	PRTFDC1	phosphoribosyl transferase domain containing 1 [Source:HGNC Symbol;Acc:HGNC:23333]	1233.33	10.2683	3.51331e-17	2.04319e-16	yes	up	0	10.3267
ENSG00000099260	PALMD	palmdelphin [Source:HGNC Symbol;Acc:HGNC:15846]	0.0296349	-5.07656	0.00136901	0.00283633	yes	down	0.443333	0.0166667
ENSG00000099308	MAST3	microtubule associated serine/threonine kinase 3 [Source:HGNC Symbol;Acc:HGNC:19036]	0.367821	-1.44292	1.28578e-22	9.78227e-22	yes	down	7.49667	3.24667
ENSG00000099337	KCNK6	potassium two pore domain channel subfamily K member 6 [Source:HGNC Symbol;Acc:HGNC:6281]	20.2374	4.33895	4.29631e-62	1.26037e-60	yes	up	0.373333	7.05333
ENSG00000099341	PSMD8	proteasome 26S subunit, non-ATPase 8 [Source:HGNC Symbol;Acc:HGNC:9566]	0.392456	-1.3494	5.18511e-34	6.39942e-33	yes	down	312.323	134.177
ENSG00000099365	STX1B	syntaxin 1B [Source:HGNC Symbol;Acc:HGNC:18539]	6.4735	2.69455	8.26921e-20	5.54693e-19	yes	up	0.89	9.7
ENSG00000099377	HSD3B7	hydroxy-delta-5-steroid dehydrogenase, 3 beta- and steroid delta-isomerase 7 [Source:HGNC Symbol;Acc:HGNC:18324]	0.0533904	-4.22728	1.45988e-165	2.54823e-163	yes	down	54.06	3.56667
ENSG00000099385	BCL7C	BAF chromatin remodeling complex subunit BCL7C [Source:HGNC Symbol;Acc:HGNC:1006]	0.129151	-2.95287	7.68893e-116	6.52411e-114	yes	down	115.217	16.37
ENSG00000099617	EFNA2	ephrin A2 [Source:HGNC Symbol;Acc:HGNC:3222]	4.95957	2.31022	3.34652e-15	1.73924e-14	yes	up	1.01333	5.82667
ENSG00000099622	CIRBP	cold inducible RNA binding protein [Source:HGNC Symbol;Acc:HGNC:1982]	2.20028	1.13769	3.09652e-32	3.571e-31	yes	up	107.16	288.53
ENSG00000099624	ATP5F1D	ATP synthase F1 subunit delta [Source:HGNC Symbol;Acc:HGNC:837]	0.46863	-1.09348	1.15102e-18	7.26619e-18	yes	down	151.173	80.4467
ENSG00000099715	PCDH11Y	protocadherin 11 Y-linked [Source:HGNC Symbol;Acc:HGNC:15813]	28.4172	4.82869	9.86863e-11	3.81763e-10	yes	up	0.0233333	91.7667
ENSG00000099800	TIMM13	translocase of inner mitochondrial membrane 13 [Source:HGNC Symbol;Acc:HGNC:11816]	2.18677	1.1288	2.4812e-25	2.15853e-24	yes	up	28.82	75.2733
ENSG00000099860	GADD45B	growth arrest and DNA damage inducible beta [Source:HGNC Symbol;Acc:HGNC:4096]	0.208534	-2.26165	1.59841e-18	1.00155e-17	yes	down	31.6	8.36333
ENSG00000099866	MADCAM1	mucosal vascular addressin cell adhesion molecule 1 [Source:HGNC Symbol;Acc:HGNC:6765]	10.1532	3.34387	5.55847e-13	2.51022e-12	yes	up	0.87	11.2733
ENSG00000099889	ARVCF	ARVCF delta catenin family member [Source:HGNC Symbol;Acc:HGNC:728]	5.47856	2.4538	1.17017e-49	2.40904e-48	yes	up	6.05	31.7267
ENSG00000099899	TRMT2A	tRNA methyltransferase 2 homolog A [Source:HGNC Symbol;Acc:HGNC:24974]	0.486319	-1.04002	4.6073e-15	2.37477e-14	yes	down	35.49	22.3933
ENSG00000099910	KLHL22	kelch like family member 22 [Source:HGNC Symbol;Acc:HGNC:25888]	0.251167	-1.99328	2.49689e-31	2.77474e-30	yes	down	24.8867	7.43333
ENSG00000099940	SNAP29	synaptosome associated protein 29 [Source:HGNC Symbol;Acc:HGNC:11133]	0.234953	-2.08955	3.3921e-64	1.05194e-62	yes	down	30.42	8.07333
ENSG00000099954	CECR2	CECR2 histone acetyl-lysine reader [Source:HGNC Symbol;Acc:HGNC:1840]	14.1248	3.82016	0	0	yes	up	2.1	34.3933
ENSG00000099957	P2RX6	purinergic receptor P2X 6 [Source:HGNC Symbol;Acc:HGNC:8538]	0.00820936	-6.92851	5.79973e-28	5.67139e-27	yes	down	7.68	0.0666667
ENSG00000099968	BCL2L13	BCL2 like 13 [Source:HGNC Symbol;Acc:HGNC:17164]	0.486457	-1.03962	1.29165e-14	6.48534e-14	yes	down	43.39	23.65
ENSG00000099974	DDTL	D-dopachrome tautomerase like [Source:HGNC Symbol;Acc:HGNC:33446]	0.269707	-1.89053	4.23429e-21	3.01057e-20	yes	down	167.457	45.4733
ENSG00000099977	DDT	D-dopachrome tautomerase [Source:HGNC Symbol;Acc:HGNC:2732]	0.190032	-2.39569	1.88961e-68	6.54985e-67	yes	down	574.787	125.437
ENSG00000099992	TBC1D10A	TBC1 domain family member 10A [Source:HGNC Symbol;Acc:HGNC:23609]	0.279937	-1.83683	1.6897e-25	1.47891e-24	yes	down	15.1067	5.44333
ENSG00000099994	SUSD2	sushi domain containing 2 [Source:HGNC Symbol;Acc:HGNC:30667]	47.935	5.58301	1.41212e-20	9.82855e-20	yes	up	0.0633333	3.39
ENSG00000100003	SEC14L2	SEC14 like lipid binding 2 [Source:HGNC Symbol;Acc:HGNC:10699]	0.306442	-1.70632	1.07878e-10	4.15807e-10	yes	down	6.39	2.01667
ENSG00000100024	UPB1	beta-ureidopropionase 1 [Source:HGNC Symbol;Acc:HGNC:16297]	11.1155	3.47451	0.0244492	0.041615	yes	up	0.0133333	0.136667
ENSG00000100027	YPEL1	yippee like 1 [Source:HGNC Symbol;Acc:HGNC:12845]	79.4416	6.31182	3.14666e-54	7.43666e-53	yes	up	0.516667	8.19333
ENSG00000100031	GGT1	gamma-glutamyltransferase 1 [Source:HGNC Symbol;Acc:HGNC:4250]	0.488329	-1.03408	0.000488251	0.00106654	yes	down	11.9567	6.78667
ENSG00000100033	PRODH	proline dehydrogenase 1 [Source:HGNC Symbol;Acc:HGNC:9453]	346.675	8.43744	1.40966e-80	6.36742e-79	yes	up	0.0466667	50.8033
ENSG00000100058	CRYBB2P1	crystallin beta B2 pseudogene 1 [Source:HGNC Symbol;Acc:HGNC:2399]	0.405849	-1.30098	5.59268e-14	2.69616e-13	yes	down	52.1433	14.8833
ENSG00000100060	MFNG	MFNG O-fucosylpeptide 3-beta-N-acetylglucosaminyltransferase [Source:HGNC Symbol;Acc:HGNC:7038]	7.68375	2.94181	3.71676e-07	1.1032e-06	yes	up	0.206667	2.75333
ENSG00000100065	CARD10	caspase recruitment domain family member 10 [Source:HGNC Symbol;Acc:HGNC:16422]	5.42413	2.43939	1.49603e-39	2.21298e-38	yes	up	1.60667	8.36667
ENSG00000100077	GRK3	G protein-coupled receptor kinase 3 [Source:HGNC Symbol;Acc:HGNC:290]	3.77718	1.91731	1.37511e-73	5.34238e-72	yes	up	3.02667	12.69
ENSG00000100095	SEZ6L	seizure related 6 homolog like [Source:HGNC Symbol;Acc:HGNC:10763]	100.884	6.65655	1.13158e-05	2.93957e-05	yes	up	0	0.313333
ENSG00000100097	LGALS1	galectin 1 [Source:HGNC Symbol;Acc:HGNC:6561]	0.0222026	-5.49313	0	0	yes	down	2506.78	64.4
ENSG00000100099	HPS4	HPS4 biogenesis of lysosomal organelles complex 3 subunit 2 [Source:HGNC Symbol;Acc:HGNC:15844]	2.25415	1.17258	2.70392e-24	2.24213e-23	yes	up	11.5667	29.76
ENSG00000100101		novel transcript	11.0263	3.46288	1.20824e-33	1.47555e-32	yes	up	0.993333	4.87333
ENSG00000100105	PATZ1	POZ/BTB and AT hook containing zinc finger 1 [Source:HGNC Symbol;Acc:HGNC:13071]	2.34455	1.22931	4.78972e-30	5.0256e-29	yes	up	17.8833	46.4533
ENSG00000100106	TRIOBP	TRIO and F-actin binding protein [Source:HGNC Symbol;Acc:HGNC:17009]	2.41251	1.27054	3.51142e-23	2.75292e-22	yes	up	21.4533	41.7733
ENSG00000100122	CRYBB1	crystallin beta B1 [Source:HGNC Symbol;Acc:HGNC:2397]	103.111	6.68806	1.68861e-05	4.30691e-05	yes	up	0	2.34333
ENSG00000100124	ANKRD54	ankyrin repeat domain 54 [Source:HGNC Symbol;Acc:HGNC:25185]	0.226535	-2.14219	5.38261e-38	7.55513e-37	yes	down	35.2067	13.2533
ENSG00000100146	SOX10	SRY-box transcription factor 10 [Source:HGNC Symbol;Acc:HGNC:11190]	208.139	7.7014	4.09152e-12	1.74463e-11	yes	up	0.0466667	3.70333
ENSG00000100156	SLC16A8	solute carrier family 16 member 8 [Source:HGNC Symbol;Acc:HGNC:16270]	4.21446	2.07535	0.00185459	0.0037673	yes	up	0.686667	2.62333
ENSG00000100162	CENPM	centromere protein M [Source:HGNC Symbol;Acc:HGNC:18352]	0.476426	-1.06968	2.62545e-10	9.87806e-10	yes	down	66.4067	36.9333
ENSG00000100167	SEPTIN3	septin 3 [Source:HGNC Symbol;Acc:HGNC:10750]	3.04365	1.6058	3.36284e-31	3.71173e-30	yes	up	8.83667	30.5
ENSG00000100181	TPTEP1	TPTE pseudogene 1 [Source:HGNC Symbol;Acc:HGNC:43648]	2.0844	1.05963	0.00362478	0.00707425	yes	up	1.28333	2.85333
ENSG00000100196	KDELR3	KDEL endoplasmic reticulum protein retention receptor 3 [Source:HGNC Symbol;Acc:HGNC:6306]	0.139227	-2.84449	9.96368e-60	2.73269e-58	yes	down	48.91	8.18667
ENSG00000100197	CYP2D6	cytochrome P450 family 2 subfamily D member 6 [Source:HGNC Symbol;Acc:HGNC:2625]	3.85273	1.94588	0.0118399	0.0213261	yes	up	0.246667	0.936667
ENSG00000100211	CBY1	chibby family member 1, beta catenin antagonist [Source:HGNC Symbol;Acc:HGNC:1307]	0.382721	-1.38564	3.61595e-19	2.33764e-18	yes	down	60.49	27.9333
ENSG00000100221	JOSD1	Josephin domain containing 1 [Source:HGNC Symbol;Acc:HGNC:28953]	0.323396	-1.62863	7.89527e-52	1.75079e-50	yes	down	44.47	17.72
ENSG00000100225	FBXO7	F-box protein 7 [Source:HGNC Symbol;Acc:HGNC:13586]	0.423109	-1.2409	2.5123e-38	3.57351e-37	yes	down	94.25	42.04
ENSG00000100226	GTPBP1	GTP binding protein 1 [Source:HGNC Symbol;Acc:HGNC:4669]	2.53261	1.34062	3.45989e-49	7.02821e-48	yes	up	14.3367	45.35
ENSG00000100228	RAB36	RAB36, member RAS oncogene family [Source:HGNC Symbol;Acc:HGNC:9775]	0.161029	-2.63461	4.91401e-16	2.68104e-15	yes	down	2.73667	0.486667
ENSG00000100234	TIMP3	TIMP metallopeptidase inhibitor 3 [Source:HGNC Symbol;Acc:HGNC:11822]	51.8036	5.69498	1.07101e-15	5.72073e-15	yes	up	0.0266667	1.48667
ENSG00000100242	SUN2	Sad1 and UNC84 domain containing 2 [Source:HGNC Symbol;Acc:HGNC:14210]	0.203963	-2.29362	8.72776e-63	2.5915e-61	yes	down	24.39	11.28
ENSG00000100285	NEFH	neurofilament heavy [Source:HGNC Symbol;Acc:HGNC:7737]	0.0190101	-5.71709	0	0	yes	down	103.82	2.31
ENSG00000100290	BIK	BCL2 interacting killer [Source:HGNC Symbol;Acc:HGNC:1051]	8.91085	3.15556	4.44982e-09	1.53523e-08	yes	up	0.52	5.35
ENSG00000100292	HMOX1	heme oxygenase 1 [Source:HGNC Symbol;Acc:HGNC:5013]	0.234746	-2.09083	1.49684e-31	1.68176e-30	yes	down	53.03	15.7367
ENSG00000100294	MCAT	malonyl-CoA-acyl carrier protein transacylase [Source:HGNC Symbol;Acc:HGNC:29622]	0.465495	-1.10316	2.71357e-08	8.79464e-08	yes	down	16.4967	9.92667
ENSG00000100299	ARSA	arylsulfatase A [Source:HGNC Symbol;Acc:HGNC:713]	0.337105	-1.56873	6.00174e-24	4.88719e-23	yes	down	16.3267	4.34333
ENSG00000100300	TSPO	translocator protein [Source:HGNC Symbol;Acc:HGNC:1158]	0.0769368	-3.70018	5.90693e-137	6.93979e-135	yes	down	225.883	19.4767
ENSG00000100302	RASD2	RASD family member 2 [Source:HGNC Symbol;Acc:HGNC:18229]	40.5803	5.34271	9.29848e-20	6.22029e-19	yes	up	0.05	2.36333
ENSG00000100307	CBX7	chromobox 7 [Source:HGNC Symbol;Acc:HGNC:1557]	0.296112	-1.75579	2.17706e-39	3.2068e-38	yes	down	18.0467	6.05
ENSG00000100312	ACR	acrosin [Source:HGNC Symbol;Acc:HGNC:126]	30.4652	4.92909	0.0150706	0.0267064	yes	up	0	0.316667
ENSG00000100314	CABP7	calcium binding protein 7 [Source:HGNC Symbol;Acc:HGNC:20834]	4.92221	2.29931	0.00799045	0.0147736	yes	up	0.0666667	0.37
ENSG00000100319	ZMAT5	zinc finger matrin-type 5 [Source:HGNC Symbol;Acc:HGNC:28046]	0.445883	-1.16526	9.87389e-10	3.56671e-09	yes	down	27.54	14.1767
ENSG00000100336	APOL4	apolipoprotein L4 [Source:HGNC Symbol;Acc:HGNC:14867]	7.0178	2.81102	0.00234409	0.00469374	yes	up	0.05	0.406667
ENSG00000100341	PNPLA5	patatin like phospholipase domain containing 5 [Source:HGNC Symbol;Acc:HGNC:24888]	476.685	8.89689	2.30209e-13	1.06708e-12	yes	up	0.01	3.40667
ENSG00000100342	APOL1	apolipoprotein L1 [Source:HGNC Symbol;Acc:HGNC:618]	0.0041745	-7.90418	5.01552e-26	4.51434e-25	yes	down	10.1433	0.05
ENSG00000100344	PNPLA3	patatin like phospholipase domain containing 3 [Source:HGNC Symbol;Acc:HGNC:18590]	6.45249	2.68986	1.1516e-47	2.22112e-46	yes	up	2.16	14.69
ENSG00000100346	CACNA1I	calcium voltage-gated channel subunit alpha1 I [Source:HGNC Symbol;Acc:HGNC:1396]	83.3249	6.38067	1.18654e-21	8.63473e-21	yes	up	0.0133333	1.08
ENSG00000100348	TXN2	thioredoxin 2 [Source:HGNC Symbol;Acc:HGNC:17772]	0.391635	-1.35242	3.12717e-43	5.25575e-42	yes	down	118.183	54.4567
ENSG00000100362	PVALB	parvalbumin [Source:HGNC Symbol;Acc:HGNC:9704]	203.961	7.67215	1.50116e-08	4.96332e-08	yes	up	0	6.02667
ENSG00000100376	FAM118A	family with sequence similarity 118 member A [Source:HGNC Symbol;Acc:HGNC:1313]	2.01665	1.01196	7.97112e-06	2.10311e-05	yes	up	8.24	16.9433
ENSG00000100385	IL2RB	interleukin 2 receptor subunit beta [Source:HGNC Symbol;Acc:HGNC:6009]	18.2657	4.19106	0.00291267	0.00575818	yes	up	0.00666667	0.336667
ENSG00000100399	CHADL	chondroadherin like [Source:HGNC Symbol;Acc:HGNC:25165]	30.1081	4.91208	0.00321658	0.00632269	yes	up	0.01	0.75
ENSG00000100401	RANGAP1	Ran GTPase activating protein 1 [Source:HGNC Symbol;Acc:HGNC:9854]	0.483938	-1.04711	2.22935e-19	1.45782e-18	yes	down	134.5	75.55
ENSG00000100412	ACO2	aconitase 2 [Source:HGNC Symbol;Acc:HGNC:118]	0.344243	-1.5385	9.88163e-38	1.37359e-36	yes	down	136.873	55.83
ENSG00000100417	PMM1	phosphomannomutase 1 [Source:HGNC Symbol;Acc:HGNC:9114]	0.248589	-2.00816	2.16984e-36	2.8975e-35	yes	down	46.6267	13.4767
ENSG00000100433	KCNK10	potassium two pore domain channel subfamily K member 10 [Source:HGNC Symbol;Acc:HGNC:6273]	66.7239	6.06013	2.56343e-07	7.71174e-07	yes	up	0.00666667	0.67
ENSG00000100473	COCH	cochlin [Source:HGNC Symbol;Acc:HGNC:2180]	325.934	8.34843	1.28463e-35	1.66892e-34	yes	up	0.0433333	17.01
ENSG00000100485	SOS2	SOS Ras/Rho guanine nucleotide exchange factor 2 [Source:HGNC Symbol;Acc:HGNC:11188]	0.484441	-1.04561	9.04542e-08	2.81368e-07	yes	down	8	5.02667
ENSG00000100504	PYGL	glycogen phosphorylase L [Source:HGNC Symbol;Acc:HGNC:9725]	0.2654	-1.91376	1.70005e-29	1.75366e-28	yes	down	114.867	38.21
ENSG00000100505	TRIM9	tripartite motif containing 9 [Source:HGNC Symbol;Acc:HGNC:16288]	3.08287	1.62427	2.27126e-05	5.70957e-05	yes	up	0.453333	1.28
ENSG00000100526	CDKN3	cyclin dependent kinase inhibitor 3 [Source:HGNC Symbol;Acc:HGNC:1791]	0.386257	-1.37237	4.62076e-13	2.09884e-12	yes	down	98.3733	41.9867
ENSG00000100528	CNIH1	cornichon family AMPA receptor auxiliary protein 1 [Source:HGNC Symbol;Acc:HGNC:19431]	0.397728	-1.33015	3.02791e-31	3.3481e-30	yes	down	211.187	98.4967
ENSG00000100564	PIGH	phosphatidylinositol glycan anchor biosynthesis class H [Source:HGNC Symbol;Acc:HGNC:8964]	0.0952367	-3.39234	4.04536e-38	5.70828e-37	yes	down	22.78	2.60667
ENSG00000100577	GSTZ1	glutathione S-transferase zeta 1 [Source:HGNC Symbol;Acc:HGNC:4643]	2.3892	1.25653	2.97547e-13	1.36959e-12	yes	up	14.3633	39.6933
ENSG00000100583	SAMD15	sterile alpha motif domain containing 15 [Source:HGNC Symbol;Acc:HGNC:18631]	0.195726	-2.35309	1.58184e-07	4.8398e-07	yes	down	2.81	0.843333
ENSG00000100591	AHSA1	activator of HSP90 ATPase activity 1 [Source:HGNC Symbol;Acc:HGNC:1189]	0.20689	-2.27306	3.51618e-198	9.87642e-196	yes	down	532.1	134.08
ENSG00000100592	DAAM1	dishevelled associated activator of morphogenesis 1 [Source:HGNC Symbol;Acc:HGNC:18142]	2.76558	1.46758	6.95716e-28	6.7815e-27	yes	up	5.93	18.7067
ENSG00000100599	RIN3	Ras and Rab interactor 3 [Source:HGNC Symbol;Acc:HGNC:18751]	818.782	9.67734	5.83176e-13	2.6308e-12	yes	up	0	2.20667
ENSG00000100604	CHGA	chromogranin A [Source:HGNC Symbol;Acc:HGNC:1929]	141.109	7.14067	7.04486e-40	1.05682e-38	yes	up	0.206667	17.02
ENSG00000100612	DHRS7	dehydrogenase/reductase 7 [Source:HGNC Symbol;Acc:HGNC:21524]	0.298592	-1.74375	1.22948e-21	8.94455e-21	yes	down	66.1567	25.7233
ENSG00000100625	SIX4	SIX homeobox 4 [Source:HGNC Symbol;Acc:HGNC:10890]	0.325818	-1.61786	1.76513e-47	3.38575e-46	yes	down	20.5867	9.51667
ENSG00000100628	ASB2	ankyrin repeat and SOCS box containing 2 [Source:HGNC Symbol;Acc:HGNC:16012]	9.9638	3.3167	0.00046163	0.00101119	yes	up	0.103333	0.706667
ENSG00000100647	SUSD6	sushi domain containing 6 [Source:HGNC Symbol;Acc:HGNC:19956]	0.366094	-1.44972	2.1432e-14	1.05912e-13	yes	down	4.77667	2.22333
ENSG00000100650	SRSF5	serine and arginine rich splicing factor 5 [Source:HGNC Symbol;Acc:HGNC:10787]	2.23732	1.16177	1.31019e-14	6.57301e-14	yes	up	161.363	424.663
ENSG00000100678	SLC8A3	solute carrier family 8 member A3 [Source:HGNC Symbol;Acc:HGNC:11070]	9.90972	3.30884	0.0191683	0.0333108	yes	up	0.0166667	0.24
ENSG00000100764	PSMC1	proteasome 26S subunit, ATPase 1 [Source:HGNC Symbol;Acc:HGNC:9547]	0.389104	-1.36177	4.13961e-46	7.62894e-45	yes	down	441.6	204.477
ENSG00000100767	PAPLN	papilin, proteoglycan like sulfated glycoprotein [Source:HGNC Symbol;Acc:HGNC:19262]	307.624	8.26502	1.3847e-55	3.36028e-54	yes	up	0.13	18.23
ENSG00000100784	RPS6KA5	ribosomal protein S6 kinase A5 [Source:HGNC Symbol;Acc:HGNC:10434]	3.23692	1.69462	7.13277e-11	2.79064e-10	yes	up	1.17667	2.85
ENSG00000100804	PSMB5	proteasome 20S subunit beta 5 [Source:HGNC Symbol;Acc:HGNC:9542]	0.36929	-1.43718	3.32686e-48	6.55105e-47	yes	down	456.26	196.13
ENSG00000100814	CCNB1IP1	cyclin B1 interacting protein 1 [Source:HGNC Symbol;Acc:HGNC:19437]	3.77278	1.91563	8.23388e-51	1.76967e-49	yes	up	34.9667	143.563
ENSG00000100842	EFS	embryonal Fyn-associated substrate [Source:HGNC Symbol;Acc:HGNC:16898]	4653.07	12.184	3.34427e-24	2.75722e-23	yes	up	0	19.6733
ENSG00000100908	EMC9	ER membrane protein complex subunit 9 [Source:HGNC Symbol;Acc:HGNC:20273]	0.404034	-1.30745	5.0463e-14	2.44094e-13	yes	down	54.2333	26.9167
ENSG00000100911	PSME2	proteasome activator subunit 2 [Source:HGNC Symbol;Acc:HGNC:9569]	0.25423	-1.97579	2.1173e-113	1.73625e-111	yes	down	415.277	113.187
ENSG00000100918	REC8	REC8 meiotic recombination protein [Source:HGNC Symbol;Acc:HGNC:16879]	11.0973	3.47214	1.60459e-30	1.71754e-29	yes	up	2.72333	17.8333
ENSG00000100926	TM9SF1	transmembrane 9 superfamily member 1 [Source:HGNC Symbol;Acc:HGNC:11864]	0.292048	-1.77572	1.69539e-37	2.34599e-36	yes	down	45.7467	16.31
ENSG00000100934	SEC23A	SEC23 homolog A, COPII coat complex component [Source:HGNC Symbol;Acc:HGNC:10701]	0.284516	-1.81342	2.05095e-43	3.46126e-42	yes	down	105.613	45.6033
ENSG00000100941	PNN	pinin, desmosome associated protein [Source:HGNC Symbol;Acc:HGNC:9162]	2.60103	1.37908	4.36766e-37	5.96604e-36	yes	up	66.6433	190.1
ENSG00000100968	NFATC4	nuclear factor of activated T cells 4 [Source:HGNC Symbol;Acc:HGNC:7778]	105.286	6.71816	2.47299e-104	1.72172e-102	yes	up	0.476667	33.4833
ENSG00000100979	PLTP	phospholipid transfer protein [Source:HGNC Symbol;Acc:HGNC:9093]	348.549	8.44522	8.60211e-115	7.19896e-113	yes	up	0.24	76.1333
ENSG00000100983	GSS	glutathione synthetase [Source:HGNC Symbol;Acc:HGNC:4624]	0.332395	-1.58903	1.36303e-29	1.41077e-28	yes	down	77.3667	31.27
ENSG00000100985	MMP9	matrix metallopeptidase 9 [Source:HGNC Symbol;Acc:HGNC:7176]	218.082	7.76872	3.92887e-09	1.36068e-08	yes	up	0	1.19667
ENSG00000101004	NINL	ninein like [Source:HGNC Symbol;Acc:HGNC:29163]	6.96837	2.80082	2.12431e-108	1.59239e-106	yes	up	4.84	35.4933
ENSG00000101017	CD40	CD40 molecule [Source:HGNC Symbol;Acc:HGNC:11919]	620.076	9.2763	1.79705e-14	8.92755e-14	yes	up	0.0133333	11.2267
ENSG00000101019	UQCC1	ubiquinol-cytochrome c reductase complex assembly factor 1 [Source:HGNC Symbol;Acc:HGNC:15891]	2.1132	1.07943	2.51464e-16	1.39691e-15	yes	up	20.0733	37.1167
ENSG00000101040	ZMYND8	zinc finger MYND-type containing 8 [Source:HGNC Symbol;Acc:HGNC:9397]	2.42493	1.27794	2.44311e-37	3.36161e-36	yes	up	28.2633	74.6567
ENSG00000101079	NDRG3	NDRG family member 3 [Source:HGNC Symbol;Acc:HGNC:14462]	0.301865	-1.72802	3.27507e-65	1.04892e-63	yes	down	41.0033	14.7067
ENSG00000101098	RIMS4	regulating synaptic membrane exocytosis 4 [Source:HGNC Symbol;Acc:HGNC:16183]	4.12994	2.04612	2.68237e-33	3.22425e-32	yes	up	5.31	25
ENSG00000101115	SALL4	spalt like transcription factor 4 [Source:HGNC Symbol;Acc:HGNC:15924]	3.11921	1.64118	2.81828e-38	3.9948e-37	yes	up	32.7767	129.803
ENSG00000101134	DOK5	docking protein 5 [Source:HGNC Symbol;Acc:HGNC:16173]	1122.94	10.1331	6.7007e-17	3.84649e-16	yes	up	0	8.51667
ENSG00000101144	BMP7	bone morphogenetic protein 7 [Source:HGNC Symbol;Acc:HGNC:1074]	3.20152	1.67876	1.99343e-15	1.04805e-14	yes	up	4.96	13.08
ENSG00000101150	TPD52L2	TPD52 like 2 [Source:HGNC Symbol;Acc:HGNC:12007]	0.411499	-1.28104	3.28208e-54	7.74919e-53	yes	down	158.13	71.2067
ENSG00000101158	NELFCD	negative elongation factor complex member C/D [Source:HGNC Symbol;Acc:HGNC:15934]	0.495937	-1.01177	2.83429e-16	1.5702e-15	yes	down	66.0767	42.6167
ENSG00000101160	CTSZ	cathepsin Z [Source:HGNC Symbol;Acc:HGNC:2547]	0.413385	-1.27444	5.37043e-22	3.96847e-21	yes	down	91.4433	36.7167
ENSG00000101166	PRELID3B	PRELI domain containing 3B [Source:HGNC Symbol;Acc:HGNC:15892]	0.397006	-1.33277	4.79862e-08	1.52707e-07	yes	down	79.46	31.44
ENSG00000101180	HRH3	histamine receptor H3 [Source:HGNC Symbol;Acc:HGNC:5184]	74.5067	6.2193	1.25836e-13	5.92382e-13	yes	up	0.0333333	2.57
ENSG00000101181	MTG2	mitochondrial ribosome associated GTPase 2 [Source:HGNC Symbol;Acc:HGNC:16239]	0.308102	-1.69852	5.51647e-31	6.01544e-30	yes	down	33.9033	9.99
ENSG00000101187	SLCO4A1	solute carrier organic anion transporter family member 4A1 [Source:HGNC Symbol;Acc:HGNC:10953]	0.401787	-1.3155	5.13303e-12	2.17619e-11	yes	down	20.8633	9.67333
ENSG00000101189	MRGBP	MRG domain binding protein [Source:HGNC Symbol;Acc:HGNC:15866]	0.430999	-1.21424	2.00152e-20	1.38206e-19	yes	down	33.11	16.3667
ENSG00000101194	SLC17A9	solute carrier family 17 member 9 [Source:HGNC Symbol;Acc:HGNC:16192]	496.189	8.95475	1.00948e-25	8.93466e-25	yes	up	0.16	10.61
ENSG00000101198	NKAIN4	sodium/potassium transporting ATPase interacting 4 [Source:HGNC Symbol;Acc:HGNC:16191]	194.276	7.60196	3.68876e-12	1.57729e-11	yes	up	0.0333333	7.81
ENSG00000101203	COL20A1	collagen type XX alpha 1 chain [Source:HGNC Symbol;Acc:HGNC:14670]	10.3619	3.37321	0.00239784	0.00479692	yes	up	0.02	0.45
ENSG00000101210	EEF1A2	eukaryotic translation elongation factor 1 alpha 2 [Source:HGNC Symbol;Acc:HGNC:3192]	0.0789672	-3.6626	1.89222e-145	2.55471e-143	yes	down	470.65	42.34
ENSG00000101224	CDC25B	cell division cycle 25B [Source:HGNC Symbol;Acc:HGNC:1726]	0.459529	-1.12177	3.34845e-30	3.53766e-29	yes	down	46.5633	24.2067
ENSG00000101230	ISM1	isthmin 1 [Source:HGNC Symbol;Acc:HGNC:16213]	16.7453	4.06568	0.000827711	0.00176023	yes	up	0.02	0.37
ENSG00000101265	RASSF2	Ras association domain family member 2 [Source:HGNC Symbol;Acc:HGNC:9883]	2.31893	1.21346	2.0426e-09	7.22359e-09	yes	up	2.02333	5.37667
ENSG00000101276	SLC52A3	solute carrier family 52 member 3 [Source:HGNC Symbol;Acc:HGNC:16187]	75.4159	6.2368	9.72702e-16	5.21842e-15	yes	up	0.1	4.09333
ENSG00000101280	ANGPT4	angiopoietin 4 [Source:HGNC Symbol;Acc:HGNC:487]	100.838	6.6559	5.78249e-06	1.54518e-05	yes	up	0	0.263333
ENSG00000101282	RSPO4	R-spondin 4 [Source:HGNC Symbol;Acc:HGNC:16175]	1228.65	10.2629	1.89107e-17	1.11812e-16	yes	up	0	6.53
ENSG00000101292	PROKR2	prokineticin receptor 2 [Source:HGNC Symbol;Acc:HGNC:15836]	459.551	8.84408	1.35621e-12	5.96396e-12	yes	up	0	1.28
ENSG00000101298	SNPH	syntaphilin [Source:HGNC Symbol;Acc:HGNC:15931]	0.283825	-1.81693	9.5381e-24	7.70266e-23	yes	down	8.59333	2.82667
ENSG00000101310	SEC23B	SEC23 homolog B, COPII coat complex component [Source:HGNC Symbol;Acc:HGNC:10702]	0.421509	-1.24636	2.94249e-46	5.46395e-45	yes	down	80.49	38.91
ENSG00000101311	FERMT1	fermitin family member 1 [Source:HGNC Symbol;Acc:HGNC:15889]	2.06205	1.04408	8.66524e-05	0.000205385	yes	up	2.84333	6.45667
ENSG00000101327	PDYN	prodynorphin [Source:HGNC Symbol;Acc:HGNC:8820]	75.0651	6.23007	8.65624e-05	0.000205212	yes	up	0	0.546667
ENSG00000101331	CCM2L	CCM2 like scaffold protein [Source:HGNC Symbol;Acc:HGNC:16153]	110.81	6.79195	1.53622e-27	1.47914e-26	yes	up	0.0533333	7.75
ENSG00000101333	PLCB4	phospholipase C beta 4 [Source:HGNC Symbol;Acc:HGNC:9059]	322.878	8.33485	1.22889e-57	3.1711e-56	yes	up	0.0266667	9.67667
ENSG00000101335	MYL9	myosin light chain 9 [Source:HGNC Symbol;Acc:HGNC:15754]	0.117024	-3.09512	4.60452e-106	3.27095e-104	yes	down	1012.46	130.307
ENSG00000101336	HCK	HCK proto-oncogene, Src family tyrosine kinase [Source:HGNC Symbol;Acc:HGNC:4840]	174.834	7.44984	7.80433e-12	3.26342e-11	yes	up	0.0266667	3.99
ENSG00000101349	PAK5	p21 (RAC1) activated kinase 5 [Source:HGNC Symbol;Acc:HGNC:15916]	164.121	7.35862	1.21437e-07	3.74785e-07	yes	up	0	0.42
ENSG00000101384	JAG1	jagged canonical Notch ligand 1 [Source:HGNC Symbol;Acc:HGNC:6188]	828.216	9.69386	6.81192e-56	1.66629e-54	yes	up	0.0266667	20.53
ENSG00000101417	PXMP4	peroxisomal membrane protein 4 [Source:HGNC Symbol;Acc:HGNC:15920]	64.2726	6.00613	1.32022e-18	8.31714e-18	yes	up	0.0233333	2.70333
ENSG00000101438	SLC32A1	solute carrier family 32 member 1 [Source:HGNC Symbol;Acc:HGNC:11018]	28.1332	4.8142	0.0181155	0.0315981	yes	up	0	0.14
ENSG00000101439	CST3	cystatin C [Source:HGNC Symbol;Acc:HGNC:2475]	0.161493	-2.63046	6.86864e-67	2.31197e-65	yes	down	183.223	33.1667
ENSG00000101443	WFDC2	WAP four-disulfide core domain 2 [Source:HGNC Symbol;Acc:HGNC:15939]	1404.38	10.4557	4.0024e-18	2.45375e-17	yes	up	0	41.5533
ENSG00000101445	PPP1R16B	protein phosphatase 1 regulatory subunit 16B [Source:HGNC Symbol;Acc:HGNC:15850]	1955.3	10.9332	3.99981e-19	2.57966e-18	yes	up	0	3.73333
ENSG00000101448	EPPIN	epididymal peptidase inhibitor [Source:HGNC Symbol;Acc:HGNC:15932]	67.9652	6.08672	0.000238964	0.000541301	yes	up	0	0.29
ENSG00000101452	DHX35	DEAH-box helicase 35 [Source:HGNC Symbol;Acc:HGNC:15861]	2.15298	1.10633	1.72721e-14	8.59629e-14	yes	up	6.42	16.0867
ENSG00000101463	SYNDIG1	synapse differentiation inducing 1 [Source:HGNC Symbol;Acc:HGNC:15885]	677.575	9.40424	1.90375e-13	8.86979e-13	yes	up	0	4.34333
ENSG00000101470	TNNC2	troponin C2, fast skeletal type [Source:HGNC Symbol;Acc:HGNC:11944]	27.0089	4.75536	8.71958e-12	3.63246e-11	yes	up	0.293333	7.98667
ENSG00000101489	CELF4	CUGBP Elav-like family member 4 [Source:HGNC Symbol;Acc:HGNC:14015]	243.122	7.92554	5.21801e-10	1.91777e-09	yes	up	0.00666667	4.93333
ENSG00000101544	ADNP2	ADNP homeobox 2 [Source:HGNC Symbol;Acc:HGNC:23803]	2.82551	1.49851	1.70896e-47	3.28059e-46	yes	up	12.47	32.2733
ENSG00000101605	MYOM1	myomesin 1 [Source:HGNC Symbol;Acc:HGNC:7613]	0.263746	-1.92278	3.26394e-09	1.13765e-08	yes	down	2.56333	1.23667
ENSG00000101608	MYL12A	myosin light chain 12A [Source:HGNC Symbol;Acc:HGNC:16701]	0.3578	-1.48277	1.99144e-85	1.0034e-83	yes	down	651.477	270.12
ENSG00000101654	RNMT	RNA guanine-7 methyltransferase [Source:HGNC Symbol;Acc:HGNC:10075]	2.54407	1.34714	3.78281e-43	6.33155e-42	yes	up	12.0533	42.1067
ENSG00000101680	LAMA1	laminin subunit alpha 1 [Source:HGNC Symbol;Acc:HGNC:6481]	2443.23	11.2546	4.53545e-66	1.4937e-64	yes	up	0.0166667	41.0067
ENSG00000101695	RNF125	ring finger protein 125 [Source:HGNC Symbol;Acc:HGNC:21150]	6.83514	2.77297	2.71517e-38	3.85536e-37	yes	up	1.34667	9.89
ENSG00000101745	ANKRD12	ankyrin repeat domain 12 [Source:HGNC Symbol;Acc:HGNC:29135]	3.09796	1.63132	1.56816e-28	1.56349e-27	yes	up	5.27	31.4433
ENSG00000101746	NOL4	nucleolar protein 4 [Source:HGNC Symbol;Acc:HGNC:7870]	100.823	6.65568	7.61642e-06	2.01279e-05	yes	up	0	0.666667
ENSG00000101751	POLI	DNA polymerase iota [Source:HGNC Symbol;Acc:HGNC:9182]	4.8749	2.28537	5.3074e-60	1.46385e-58	yes	up	4.96667	28.8833
ENSG00000101782	RIOK3	RIO kinase 3 [Source:HGNC Symbol;Acc:HGNC:11451]	0.37807	-1.40327	7.71862e-36	1.01082e-34	yes	down	28.4533	12.1533
ENSG00000101825	MXRA5	matrix remodeling associated 5 [Source:HGNC Symbol;Acc:HGNC:7539]	628.182	9.29504	6.28765e-14	3.01869e-13	yes	up	0.00333333	1.45333
ENSG00000101842	VSIG1	V-set and immunoglobulin domain containing 1 [Source:HGNC Symbol;Acc:HGNC:28675]	15.9135	3.99218	1.629e-05	4.16301e-05	yes	up	0.04	2.03
ENSG00000101844	ATG4A	autophagy related 4A cysteine peptidase [Source:HGNC Symbol;Acc:HGNC:16489]	0.134382	-2.89559	5.35301e-15	2.75045e-14	yes	down	8.84	1.45667
ENSG00000101850	GPR143	G protein-coupled receptor 143 [Source:HGNC Symbol;Acc:HGNC:20145]	405.98	8.66526	7.22161e-43	1.20132e-41	yes	up	0.08	28.7333
ENSG00000101898	MCTS2P	MCTS family member 2, pseudogene [Source:HGNC Symbol;Acc:HGNC:49760]	0.0572659	-4.12618	0.00352021	0.00688462	yes	down	1.99	0.143333
ENSG00000101901	ALG13	ALG13 UDP-N-acetylglucosaminyltransferase subunit [Source:HGNC Symbol;Acc:HGNC:30881]	4.71011	2.23576	1.74696e-17	1.03567e-16	yes	up	22.4167	57.91
ENSG00000101911	PRPS2	phosphoribosyl pyrophosphate synthetase 2 [Source:HGNC Symbol;Acc:HGNC:9465]	0.307869	-1.69961	2.56892e-12	1.10911e-11	yes	down	83.7	26.3933
ENSG00000101938	CHRDL1	chordin like 1 [Source:HGNC Symbol;Acc:HGNC:29861]	1604.24	10.6477	1.06995e-18	6.76666e-18	yes	up	0.00333333	9.58
ENSG00000101940	WDR13	WD repeat domain 13 [Source:HGNC Symbol;Acc:HGNC:14352]	0.456983	-1.12979	5.92769e-16	3.21257e-15	yes	down	37.7467	21.5133
ENSG00000101945	SUV39H1	suppressor of variegation 3-9 homolog 1 [Source:HGNC Symbol;Acc:HGNC:11479]	5.27383	2.39885	2.4733e-19	1.61174e-18	yes	up	2.16667	12.2767
ENSG00000101955	SRPX	sushi repeat containing protein X-linked [Source:HGNC Symbol;Acc:HGNC:11309]	143.26	7.16249	3.19882e-15	1.66424e-14	yes	up	0.04	5.92667
ENSG00000101977	MCF2	MCF.2 cell line derived transforming sequence [Source:HGNC Symbol;Acc:HGNC:6940]	55.8532	5.80357	1.07954e-06	3.07935e-06	yes	up	0.02	1.09
ENSG00000101986	ABCD1	ATP binding cassette subfamily D member 1 [Source:HGNC Symbol;Acc:HGNC:61]	0.221121	-2.17709	4.12921e-46	7.6155e-45	yes	down	13.0933	3.99333
ENSG00000101997	CCDC22	coiled-coil domain containing 22 [Source:HGNC Symbol;Acc:HGNC:28909]	0.444662	-1.16922	5.46413e-09	1.86925e-08	yes	down	11.1667	5.86667
ENSG00000102001	CACNA1F	calcium voltage-gated channel subunit alpha1 F [Source:HGNC Symbol;Acc:HGNC:1393]	534.686	9.06255	6.06581e-13	2.73336e-12	yes	up	0	1.21667
ENSG00000102007	PLP2	proteolipid protein 2 [Source:HGNC Symbol;Acc:HGNC:9087]	0.0464924	-4.42686	1.26141e-172	2.46601e-170	yes	down	152.747	9.16
ENSG00000102030	NAA10	N-alpha-acetyltransferase 10, NatA catalytic subunit [Source:HGNC Symbol;Acc:HGNC:18704]	0.413004	-1.27577	4.52185e-26	4.08353e-25	yes	down	137.88	59.82
ENSG00000102032	RENBP	renin binding protein [Source:HGNC Symbol;Acc:HGNC:9959]	392.436	8.61631	5.09445e-16	2.77576e-15	yes	up	0.0633333	20.4233
ENSG00000102034	ELF4	E74 like ETS transcription factor 4 [Source:HGNC Symbol;Acc:HGNC:3319]	0.103843	-3.26752	1.73275e-90	9.30622e-89	yes	down	12.68	1.54667
ENSG00000102043	MTMR8	myotubularin related protein 8 [Source:HGNC Symbol;Acc:HGNC:16825]	368.115	8.52401	1.69964e-11	6.94667e-11	yes	up	0	2.44
ENSG00000102057	KCND1	potassium voltage-gated channel subfamily D member 1 [Source:HGNC Symbol;Acc:HGNC:6237]	3.79675	1.92476	4.04547e-10	1.50014e-09	yes	up	1.30667	3.61667
ENSG00000102096	PIM2	Pim-2 proto-oncogene, serine/threonine kinase [Source:HGNC Symbol;Acc:HGNC:8987]	6.37594	2.67264	8.46675e-11	3.29305e-10	yes	up	17.5533	128.1
ENSG00000102174	PHEX	phosphate regulating endopeptidase homolog X-linked [Source:HGNC Symbol;Acc:HGNC:8918]	19.2541	4.26709	0.0236304	0.0403279	yes	up	0.0133333	0.186667
ENSG00000102178	UBL4A	ubiquitin like 4A [Source:HGNC Symbol;Acc:HGNC:12505]	0.462722	-1.11178	1.72168e-15	9.07715e-15	yes	down	39.4833	20.5167
ENSG00000102195	GPR50	G protein-coupled receptor 50 [Source:HGNC Symbol;Acc:HGNC:4506]	236.865	7.88792	8.3468e-09	2.8099e-08	yes	up	0	1.54667
ENSG00000102230	PCYT1B	phosphate cytidylyltransferase 1, choline, beta [Source:HGNC Symbol;Acc:HGNC:8755]	7.05202	2.81804	7.70804e-30	8.04276e-29	yes	up	1.2	9.07667
ENSG00000102265	TIMP1	TIMP metallopeptidase inhibitor 1 [Source:HGNC Symbol;Acc:HGNC:11820]	0.0174502	-5.84061	0	0	yes	down	2364.77	47.9033
ENSG00000102271	KLHL4	kelch like family member 4 [Source:HGNC Symbol;Acc:HGNC:6355]	49.2787	5.62289	3.53301e-23	2.76807e-22	yes	up	0.0866667	3.73333
ENSG00000102287	GABRE	gamma-aminobutyric acid type A receptor subunit epsilon [Source:HGNC Symbol;Acc:HGNC:4085]	1198.22	10.2267	2.90362e-17	1.69832e-16	yes	up	0	4.4
ENSG00000102290	PCDH11X	protocadherin 11 X-linked [Source:HGNC Symbol;Acc:HGNC:8656]	1881.17	10.8774	6.54746e-109	4.93828e-107	yes	up	0.1	389.433
ENSG00000102317	RBM3	RNA binding motif protein 3 [Source:HGNC Symbol;Acc:HGNC:9900]	2.05343	1.03804	1.54799e-28	1.54401e-27	yes	up	61.5733	157.28
ENSG00000102349	KLF8	Kruppel like factor 8 [Source:HGNC Symbol;Acc:HGNC:6351]	3012.42	11.5567	6.76338e-22	4.96625e-21	yes	up	0	5.1
ENSG00000102362	SYTL4	synaptotagmin like 4 [Source:HGNC Symbol;Acc:HGNC:15588]	0.0324445	-4.94588	9.48689e-47	1.78882e-45	yes	down	11.9933	0.263333
ENSG00000102393	GLA	galactosidase alpha [Source:HGNC Symbol;Acc:HGNC:4296]	0.433824	-1.20482	6.02493e-18	3.65792e-17	yes	down	58.62	26.2433
ENSG00000102401	ARMCX3	armadillo repeat containing X-linked 3 [Source:HGNC Symbol;Acc:HGNC:24065]	345.018	8.43053	1.35311e-49	2.77631e-48	yes	up	0.133333	16.7467
ENSG00000102409	BEX4	brain expressed X-linked 4 [Source:HGNC Symbol;Acc:HGNC:25475]	4975.22	12.2805	4.9904e-25	4.25954e-24	yes	up	0	54.3367
ENSG00000102445	RUBCNL	rubicon like autophagy enhancer [Source:HGNC Symbol;Acc:HGNC:20420]	215.05	7.74853	4.69323e-13	2.12978e-12	yes	up	0.0533333	3.67333
ENSG00000102452	NALCN	sodium leak channel, non-selective [Source:HGNC Symbol;Acc:HGNC:19082]	72.6593	6.18308	0.000130451	0.000304008	yes	up	0	0.21
ENSG00000102554	KLF5	Kruppel like factor 5 [Source:HGNC Symbol;Acc:HGNC:6349]	2.37148	1.24579	0.00419876	0.00811788	yes	up	0.523333	1.45
ENSG00000102572	STK24	serine/threonine kinase 24 [Source:HGNC Symbol;Acc:HGNC:11403]	2.92809	1.54996	1.64102e-65	5.31851e-64	yes	up	32.7967	182.697
ENSG00000102575	ACP5	acid phosphatase 5, tartrate resistant [Source:HGNC Symbol;Acc:HGNC:124]	79.9336	6.32073	2.47244e-17	1.45203e-16	yes	up	0.153333	10.1933
ENSG00000102595	UGGT2	UDP-glucose glycoprotein glucosyltransferase 2 [Source:HGNC Symbol;Acc:HGNC:15664]	3.70717	1.89032	4.71217e-31	5.15449e-30	yes	up	4.39667	20.4467
ENSG00000102606	ARHGEF7	Rho guanine nucleotide exchange factor 7 [Source:HGNC Symbol;Acc:HGNC:15607]	3.21321	1.68401	1.46124e-39	2.16415e-38	yes	up	9.03	36.4833
ENSG00000102678	FGF9	fibroblast growth factor 9 [Source:HGNC Symbol;Acc:HGNC:3687]	37.5379	5.23028	0.00675157	0.0126389	yes	up	0	0.293333
ENSG00000102710	SUPT20H	SPT20 homolog, SAGA complex component [Source:HGNC Symbol;Acc:HGNC:20596]	2.54357	1.34685	5.51659e-26	4.94711e-25	yes	up	19.3833	59.17
ENSG00000102738	MRPS31	mitochondrial ribosomal protein S31 [Source:HGNC Symbol;Acc:HGNC:16632]	4.0912	2.03252	1.96677e-44	3.45521e-43	yes	up	7.98667	38.2933
ENSG00000102753	KPNA3	karyopherin subunit alpha 3 [Source:HGNC Symbol;Acc:HGNC:6396]	2.22104	1.15123	1.28299e-31	1.44415e-30	yes	up	14.0533	36.1633
ENSG00000102755	FLT1	fms related receptor tyrosine kinase 1 [Source:HGNC Symbol;Acc:HGNC:3763]	1521.18	10.571	1.71443e-83	8.26343e-82	yes	up	0.0333333	39.8933
ENSG00000102796	DHRS12	dehydrogenase/reductase 12 [Source:HGNC Symbol;Acc:HGNC:25832]	4.31987	2.11099	2.57942e-09	9.05001e-09	yes	up	1.90333	9.56667
ENSG00000102802	MEDAG	mesenteric estrogen dependent adipogenesis [Source:HGNC Symbol;Acc:HGNC:25926]	954.178	9.89812	4.21343e-16	2.30601e-15	yes	up	0	4.96
ENSG00000102804	TSC22D1	TSC22 domain family member 1 [Source:HGNC Symbol;Acc:HGNC:16826]	3.05304	1.61024	8.92019e-66	2.91032e-64	yes	up	15.7233	58.4167
ENSG00000102854	MSLN	mesothelin [Source:HGNC Symbol;Acc:HGNC:7371]	12.9803	3.69826	0.0287885	0.0482513	yes	up	0.0233333	0.473333
ENSG00000102871	TRADD	TNFRSF1A associated via death domain [Source:HGNC Symbol;Acc:HGNC:12030]	0.0411162	-4.60415	8.82093e-43	1.46339e-41	yes	down	15.1733	0.64
ENSG00000102878	HSF4	heat shock transcription factor 4 [Source:HGNC Symbol;Acc:HGNC:5227]	0.173631	-2.52591	6.85349e-05	0.000164423	yes	down	5.57	1.2
ENSG00000102890	ELMO3	engulfment and cell motility 3 [Source:HGNC Symbol;Acc:HGNC:17289]	7.06481	2.82065	6.29858e-22	4.6333e-21	yes	up	0.826667	6.37333
ENSG00000102897	LYRM1	LYR motif containing 1 [Source:HGNC Symbol;Acc:HGNC:25074]	0.255634	-1.96785	1.24532e-25	1.09744e-24	yes	down	37.0867	11.5267
ENSG00000102904	TSNAXIP1	translin associated factor X interacting protein 1 [Source:HGNC Symbol;Acc:HGNC:18586]	0.134743	-2.89172	2.04549e-05	5.17022e-05	yes	down	1.27	0.293333
ENSG00000102908	NFAT5	nuclear factor of activated T cells 5 [Source:HGNC Symbol;Acc:HGNC:7774]	0.449665	-1.15308	3.31031e-17	1.92926e-16	yes	down	18.4533	10.22
ENSG00000102910	LONP2	lon peptidase 2, peroxisomal [Source:HGNC Symbol;Acc:HGNC:20598]	0.340401	-1.55469	6.14111e-37	8.33723e-36	yes	down	34.5333	12.4767
ENSG00000102924	CBLN1	cerebellin 1 precursor [Source:HGNC Symbol;Acc:HGNC:1543]	16.3195	4.02852	1.21121e-10	4.65308e-10	yes	up	0.316667	2.94667
ENSG00000102931	ARL2BP	ADP ribosylation factor like GTPase 2 binding protein [Source:HGNC Symbol;Acc:HGNC:17146]	0.175645	-2.50926	2.06576e-63	6.24765e-62	yes	down	70.5133	18.89
ENSG00000102934	PLLP	plasmolipin [Source:HGNC Symbol;Acc:HGNC:18553]	0.342547	-1.54563	1.63972e-08	5.40316e-08	yes	down	8.02667	3.48667
ENSG00000102935	ZNF423	zinc finger protein 423 [Source:HGNC Symbol;Acc:HGNC:16762]	471.17	8.8801	8.70154e-64	2.66466e-62	yes	up	0.116667	20.9033
ENSG00000102981	PARD6A	par-6 family cell polarity regulator alpha [Source:HGNC Symbol;Acc:HGNC:15943]	0.353635	-1.49967	8.34316e-16	4.49079e-15	yes	down	19.8167	8.09
ENSG00000103018	CYB5B	cytochrome b5 type B [Source:HGNC Symbol;Acc:HGNC:24374]	0.421759	-1.24551	6.16113e-31	6.70345e-30	yes	down	148.683	73.0533
ENSG00000103021	CCDC113	coiled-coil domain containing 113 [Source:HGNC Symbol;Acc:HGNC:25002]	2.1727	1.11949	3.12581e-09	1.0906e-08	yes	up	2.38333	6.33
ENSG00000103024	NME3	NME/NM23 nucleoside diphosphate kinase 3 [Source:HGNC Symbol;Acc:HGNC:7851]	0.317685	-1.65433	2.58227e-30	2.74122e-29	yes	down	187.41	67.5233
ENSG00000103034	NDRG4	NDRG family member 4 [Source:HGNC Symbol;Acc:HGNC:14466]	52.0858	5.70282	4.64129e-68	1.59297e-66	yes	up	0.396667	18.99
ENSG00000103037	SETD6	SET domain containing 6, protein lysine methyltransferase [Source:HGNC Symbol;Acc:HGNC:26116]	3.11414	1.63884	2.3368e-17	1.37601e-16	yes	up	7.50333	23.56
ENSG00000103044	HAS3	hyaluronan synthase 3 [Source:HGNC Symbol;Acc:HGNC:4820]	12.6641	3.66267	7.79132e-58	2.02765e-56	yes	up	0.68	8.88333
ENSG00000103051	COG4	component of oligomeric golgi complex 4 [Source:HGNC Symbol;Acc:HGNC:18620]	0.457997	-1.12659	6.92986e-14	3.31789e-13	yes	down	38.8967	21.93
ENSG00000103056	SMPD3	sphingomyelin phosphodiesterase 3 [Source:HGNC Symbol;Acc:HGNC:14240]	2.60231	1.37979	0.00445563	0.00857475	yes	up	0.19	0.743333
ENSG00000103067	ESRP2	epithelial splicing regulatory protein 2 [Source:HGNC Symbol;Acc:HGNC:26152]	433.337	8.75935	2.50746e-76	1.02983e-74	yes	up	0.106667	33.5867
ENSG00000103089	FA2H	fatty acid 2-hydroxylase [Source:HGNC Symbol;Acc:HGNC:21197]	75.9112	6.24624	2.98178e-18	1.8447e-17	yes	up	0.07	5.07333
ENSG00000103121	CMC2	C-X9-C motif containing 2 [Source:HGNC Symbol;Acc:HGNC:24447]	0.350722	-1.5116	5.7375e-26	5.13956e-25	yes	down	154.323	60.2633
ENSG00000103145	HCFC1R1	host cell factor C1 regulator 1 [Source:HGNC Symbol;Acc:HGNC:21198]	0.382473	-1.38657	1.02273e-30	1.10488e-29	yes	down	157.94	67.2633
ENSG00000103148	NPRL3	NPR3 like, GATOR1 complex subunit [Source:HGNC Symbol;Acc:HGNC:14124]	0.429716	-1.21854	1.24113e-23	9.96698e-23	yes	down	33.3333	17.82
ENSG00000103154	NECAB2	N-terminal EF-hand calcium binding protein 2 [Source:HGNC Symbol;Acc:HGNC:23746]	28.876	4.8518	3.68679e-27	3.48932e-26	yes	up	0.226667	7.47333
ENSG00000103168	TAF1C	TATA-box binding protein associated factor, RNA polymerase I subunit C [Source:HGNC Symbol;Acc:HGNC:11534]	2.5238	1.33559	2.63522e-13	1.21756e-12	yes	up	10.4167	31.9567
ENSG00000103184	SEC14L5	SEC14 like lipid binding 5 [Source:HGNC Symbol;Acc:HGNC:29032]	439.198	8.77873	1.68569e-16	9.46103e-16	yes	up	0.00666667	2.91333
ENSG00000103187	COTL1	coactosin like F-actin binding protein 1 [Source:HGNC Symbol;Acc:HGNC:18304]	0.446306	-1.16389	1.76142e-22	1.33222e-21	yes	down	195.793	99.23
ENSG00000103196	CRISPLD2	cysteine rich secretory protein LCCL domain containing 2 [Source:HGNC Symbol;Acc:HGNC:25248]	13.4868	3.75347	2.53616e-34	3.17338e-33	yes	up	0.283333	3.65667
ENSG00000103227	LMF1	lipase maturation factor 1 [Source:HGNC Symbol;Acc:HGNC:14154]	0.471514	-1.08463	0.000747581	0.00159859	yes	down	8.21667	4.54667
ENSG00000103254	ANTKMT	adenine nucleotide translocase lysine methyltransferase [Source:HGNC Symbol;Acc:HGNC:14152]	0.256083	-1.96532	2.22623e-32	2.58321e-31	yes	down	47.77	16.11
ENSG00000103257	SLC7A5	solute carrier family 7 member 5 [Source:HGNC Symbol;Acc:HGNC:11063]	4.50226	2.17065	1.14235e-24	9.59301e-24	yes	up	27.21	137.697
ENSG00000103260	METRN	meteorin, glial cell differentiation regulator [Source:HGNC Symbol;Acc:HGNC:14151]	0.155188	-2.68792	1.27413e-58	3.38434e-57	yes	down	85.0033	18.3867
ENSG00000103264	FBXO31	F-box protein 31 [Source:HGNC Symbol;Acc:HGNC:16510]	0.464586	-1.10598	3.77526e-18	2.31799e-17	yes	down	12.4267	7.10667
ENSG00000103313	MEFV	MEFV innate immuity regulator, pyrin [Source:HGNC Symbol;Acc:HGNC:6998]	0.0835296	-3.58157	0.017956	0.0313556	yes	down	0.2	0.0633333
ENSG00000103316	CRYM	crystallin mu [Source:HGNC Symbol;Acc:HGNC:2418]	1132.61	10.1454	4.66856e-17	2.70281e-16	yes	up	0	12.8533
ENSG00000103351	CLUAP1	clusterin associated protein 1 [Source:HGNC Symbol;Acc:HGNC:19009]	0.462626	-1.11208	3.95344e-08	1.26569e-07	yes	down	22.4233	10.97
ENSG00000103415	HMOX2	heme oxygenase 2 [Source:HGNC Symbol;Acc:HGNC:5014]	0.300917	-1.73256	6.07894e-58	1.58878e-56	yes	down	77.5433	28.4867
ENSG00000103449	SALL1	spalt like transcription factor 1 [Source:HGNC Symbol;Acc:HGNC:10524]	1641.17	10.6805	2.57074e-65	8.25507e-64	yes	up	0.0266667	46.9633
ENSG00000103460	TOX3	TOX high mobility group box family member 3 [Source:HGNC Symbol;Acc:HGNC:11972]	2377.87	11.2155	4.6617e-21	3.30676e-20	yes	up	0.00666667	14.8433
ENSG00000103489	XYLT1	xylosyltransferase 1 [Source:HGNC Symbol;Acc:HGNC:15516]	3814.94	11.8974	1.73096e-23	1.38188e-22	yes	up	0.00333333	8.92
ENSG00000103490	PYCARD	PYD and CARD domain containing [Source:HGNC Symbol;Acc:HGNC:16608]	311.438	8.2828	1.85719e-21	1.34193e-20	yes	up	0.0566667	39.21
ENSG00000103496	STX4	syntaxin 4 [Source:HGNC Symbol;Acc:HGNC:11439]	0.398185	-1.32849	1.3932e-17	8.28964e-17	yes	down	71.1067	31.7367
ENSG00000103528	SYT17	synaptotagmin 17 [Source:HGNC Symbol;Acc:HGNC:24119]	85.8205	6.42325	6.37302e-19	4.08224e-18	yes	up	0.163333	3.45333
ENSG00000103534	TMC5	transmembrane channel like 5 [Source:HGNC Symbol;Acc:HGNC:22999]	103.71	6.69641	1.55222e-08	5.1245e-08	yes	up	0.01	1.76
ENSG00000103546	SLC6A2	solute carrier family 6 member 2 [Source:HGNC Symbol;Acc:HGNC:11048]	42.1987	5.39913	0.00368119	0.00717992	yes	up	0	0.12
ENSG00000103549	RNF40	ring finger protein 40 [Source:HGNC Symbol;Acc:HGNC:16867]	0.403938	-1.30779	2.3131e-23	1.83583e-22	yes	down	47.0733	23.2333
ENSG00000103550	KNOP1	lysine rich nucleolar protein 1 [Source:HGNC Symbol;Acc:HGNC:34404]	5.21398	2.38238	3.0775e-60	8.56548e-59	yes	up	12.8233	64.7667
ENSG00000103647	CORO2B	coronin 2B [Source:HGNC Symbol;Acc:HGNC:2256]	7.88434	2.97899	9.37138e-15	4.74629e-14	yes	up	0.276667	2.58333
ENSG00000103653	CSK	C-terminal Src kinase [Source:HGNC Symbol;Acc:HGNC:2444]	0.40382	-1.30821	5.63821e-21	3.98902e-20	yes	down	61.46	31.4367
ENSG00000103657	HERC1	HECT and RLD domain containing E3 ubiquitin protein ligase family member 1 [Source:HGNC Symbol;Acc:HGNC:4867]	3.76721	1.9135	7.16916e-33	8.46342e-32	yes	up	9.15	37.24
ENSG00000103710	RASL12	RAS like family 12 [Source:HGNC Symbol;Acc:HGNC:30289]	518.823	9.0191	1.28132e-13	6.02958e-13	yes	up	0.0133333	5.26
ENSG00000103723	AP3B2	adaptor related protein complex 3 subunit beta 2 [Source:HGNC Symbol;Acc:HGNC:567]	5.50428	2.46055	6.03978e-21	4.26696e-20	yes	up	0.92	6.92667
ENSG00000103740	ACSBG1	acyl-CoA synthetase bubblegum family member 1 [Source:HGNC Symbol;Acc:HGNC:29567]	6.69822	2.74378	1.58939e-10	6.06685e-10	yes	up	0.96	2.30333
ENSG00000103742	IGDCC4	immunoglobulin superfamily DCC subclass member 4 [Source:HGNC Symbol;Acc:HGNC:13770]	53.5745	5.74347	1.89521e-81	8.72191e-80	yes	up	0.276667	11.5267
ENSG00000103888	CEMIP	cell migration inducing hyaluronidase 1 [Source:HGNC Symbol;Acc:HGNC:29213]	3.11716	1.64023	0.0138694	0.0247276	yes	up	0.743333	0.683333
ENSG00000104043	ATP8B4	ATPase phospholipid transporting 8B4 (putative) [Source:HGNC Symbol;Acc:HGNC:13536]	0.187777	-2.4129	0.000923046	0.00195345	yes	down	0.816667	0.273333
ENSG00000104044	OCA2	OCA2 melanosomal transmembrane protein [Source:HGNC Symbol;Acc:HGNC:8101]	29.3203	4.87383	0.000174338	0.000401044	yes	up	0.0133333	0.43
ENSG00000104059	FAM189A1	family with sequence similarity 189 member A1 [Source:HGNC Symbol;Acc:HGNC:29075]	810.121	9.66199	1.58547e-15	8.38252e-15	yes	up	0.00333333	4.16667
ENSG00000104067	TJP1	tight junction protein 1 [Source:HGNC Symbol;Acc:HGNC:11827]	2.12991	1.09079	2.11372e-30	2.25264e-29	yes	up	29.5133	77.3967
ENSG00000104081	BMF	Bcl2 modifying factor [Source:HGNC Symbol;Acc:HGNC:24132]	4.97489	2.31467	1.01991e-22	7.79837e-22	yes	up	2.63333	15.5367
ENSG00000104093	DMXL2	Dmx like 2 [Source:HGNC Symbol;Acc:HGNC:2938]	0.465774	-1.1023	1.35867e-21	9.87265e-21	yes	down	32.17	15.5767
ENSG00000104112	SCG3	secretogranin III [Source:HGNC Symbol;Acc:HGNC:13707]	385.678	8.59125	1.24054e-50	2.63839e-49	yes	up	0.0433333	19.47
ENSG00000104154	SLC30A4	solute carrier family 30 member 4 [Source:HGNC Symbol;Acc:HGNC:11015]	0.00188675	-9.04988	2.84611e-18	1.76345e-17	yes	down	4.08333	0.00666667
ENSG00000104177	MYEF2	myelin expression factor 2 [Source:HGNC Symbol;Acc:HGNC:17940]	7.59707	2.92544	7.14718e-88	3.71608e-86	yes	up	10.47	78.63
ENSG00000104213	PDGFRL	platelet derived growth factor receptor like [Source:HGNC Symbol;Acc:HGNC:8805]	0.476742	-1.06872	0.000222906	0.000506996	yes	down	5.59	2.83
ENSG00000104219	ZDHHC2	zinc finger DHHC-type palmitoyltransferase 2 [Source:HGNC Symbol;Acc:HGNC:18469]	8.77241	3.13297	1.78138e-41	2.85079e-40	yes	up	1.15667	8.31667
ENSG00000104267	CA2	carbonic anhydrase 2 [Source:HGNC Symbol;Acc:HGNC:1373]	36.8436	5.20334	1.23075e-20	8.58327e-20	yes	up	0.18	6.92
ENSG00000104313	EYA1	EYA transcriptional coactivator and phosphatase 1 [Source:HGNC Symbol;Acc:HGNC:3519]	31.5086	4.97767	4.89602e-07	1.43889e-06	yes	up	0.03	0.973333
ENSG00000104321	TRPA1	transient receptor potential cation channel subfamily A member 1 [Source:HGNC Symbol;Acc:HGNC:497]	6.28944	2.65293	0.0269593	0.0454567	yes	up	0.03	0.253333
ENSG00000104324	CPQ	carboxypeptidase Q [Source:HGNC Symbol;Acc:HGNC:16910]	0.1558	-2.68224	1.0062e-19	6.71268e-19	yes	down	6.88333	2.01333
ENSG00000104327	CALB1	calbindin 1 [Source:HGNC Symbol;Acc:HGNC:1434]	150.335	7.23204	3.92437e-25	3.37319e-24	yes	up	0.106667	8.9
ENSG00000104332	SFRP1	secreted frizzled related protein 1 [Source:HGNC Symbol;Acc:HGNC:10776]	23120.4	14.4969	3.09516e-50	6.49239e-49	yes	up	0.0133333	349.737
ENSG00000104361	NIPAL2	NIPA like domain containing 2 [Source:HGNC Symbol;Acc:HGNC:25854]	0.32506	-1.62122	2.53211e-06	6.97915e-06	yes	down	2.92333	1.95667
ENSG00000104368	PLAT	plasminogen activator, tissue type [Source:HGNC Symbol;Acc:HGNC:9051]	0.0863634	-3.53344	1.90206e-74	7.47277e-73	yes	down	16.5167	1.63333
ENSG00000104369	JPH1	junctophilin 1 [Source:HGNC Symbol;Acc:HGNC:14201]	9.02583	3.17406	5.35995e-73	2.04658e-71	yes	up	1.42	13.7767
ENSG00000104381	GDAP1	ganglioside induced differentiation associated protein 1 [Source:HGNC Symbol;Acc:HGNC:15968]	2.01113	1.00801	1.05223e-10	4.06086e-10	yes	up	6.99	15.35
ENSG00000104413	ESRP1	epithelial splicing regulatory protein 1 [Source:HGNC Symbol;Acc:HGNC:25966]	2127.29	11.0548	5.00915e-76	2.03675e-74	yes	up	0.0366667	89.02
ENSG00000104427	ZC2HC1A	zinc finger C2HC-type containing 1A [Source:HGNC Symbol;Acc:HGNC:24277]	3.3645	1.75039	2.32274e-13	1.07644e-12	yes	up	2.43667	8.29
ENSG00000104435	STMN2	stathmin 2 [Source:HGNC Symbol;Acc:HGNC:10577]	128.981	7.01101	9.58184e-07	2.74826e-06	yes	up	0	1.04333
ENSG00000104450	SPAG1	sperm associated antigen 1 [Source:HGNC Symbol;Acc:HGNC:11212]	0.0806019	-3.63304	1.79033e-35	2.3136e-34	yes	down	12.5767	1.26
ENSG00000104490	NCALD	neurocalcin delta [Source:HGNC Symbol;Acc:HGNC:7655]	47.5452	5.57123	5.61099e-13	2.53262e-12	yes	up	0.0466667	2.19667
ENSG00000104517	UBR5	ubiquitin protein ligase E3 component n-recognin 5 [Source:HGNC Symbol;Acc:HGNC:16806]	2.3286	1.21946	1.11766e-30	1.2053e-29	yes	up	45.21	99.7467
ENSG00000104518	GSDMD	gasdermin D [Source:HGNC Symbol;Acc:HGNC:25697]	490.592	8.93838	5.08738e-25	4.33928e-24	yes	up	0.02	20.3467
ENSG00000104522	GFUS	GDP-L-fucose synthase [Source:HGNC Symbol;Acc:HGNC:12390]	0.49356	-1.0187	8.74489e-10	3.16732e-09	yes	down	72.5567	42.9667
ENSG00000104524	PYCR3	pyrroline-5-carboxylate reductase 3 [Source:HGNC Symbol;Acc:HGNC:25846]	0.448705	-1.15616	1.01278e-10	3.91356e-10	yes	down	10.95	5.62
ENSG00000104611	SH2D4A	SH2 domain containing 4A [Source:HGNC Symbol;Acc:HGNC:26102]	0.0613324	-4.02721	1.78355e-60	5.00397e-59	yes	down	70.7033	3.5
ENSG00000104613	INTS10	integrator complex subunit 10 [Source:HGNC Symbol;Acc:HGNC:25548]	0.483358	-1.04884	6.77644e-16	3.66201e-15	yes	down	59.0633	32.36
ENSG00000104626	ERI1	exoribonuclease 1 [Source:HGNC Symbol;Acc:HGNC:23994]	0.179059	-2.4815	1.13782e-146	1.57983e-144	yes	down	65.69	13.76
ENSG00000104679	R3HCC1	R3H domain and coiled-coil containing 1 [Source:HGNC Symbol;Acc:HGNC:27329]	0.469728	-1.0901	1.86221e-11	7.58573e-11	yes	down	31.6667	16.9733
ENSG00000104689	TNFRSF10A	TNF receptor superfamily member 10a [Source:HGNC Symbol;Acc:HGNC:11904]	686.09	9.42225	6.19938e-15	3.17598e-14	yes	up	0.00666667	6.28667
ENSG00000104714	ERICH1	glutamate rich 1 [Source:HGNC Symbol;Acc:HGNC:27234]	2.79562	1.48317	1.5418e-15	8.15694e-15	yes	up	11.5567	30.5467
ENSG00000104722	NEFM	neurofilament medium [Source:HGNC Symbol;Acc:HGNC:7734]	585.982	9.19471	7.69701e-26	6.85716e-25	yes	up	0.12	12.54
ENSG00000104756	KCTD9	potassium channel tetramerization domain containing 9 [Source:HGNC Symbol;Acc:HGNC:22401]	0.498426	-1.00455	6.28221e-11	2.46814e-10	yes	down	26.6533	16.29
ENSG00000104804	TULP2	TUB like protein 2 [Source:HGNC Symbol;Acc:HGNC:12424]	65.5787	6.03516	2.05164e-07	6.22187e-07	yes	up	0.0233333	1.76333
ENSG00000104812	GYS1	glycogen synthase 1 [Source:HGNC Symbol;Acc:HGNC:4706]	0.348777	-1.51962	3.71197e-57	9.3708e-56	yes	down	58.91	24.2067
ENSG00000104814	MAP4K1	mitogen-activated protein kinase kinase kinase kinase 1 [Source:HGNC Symbol;Acc:HGNC:6863]	10.2193	3.35322	3.02275e-15	1.57499e-14	yes	up	0.973333	17.9
ENSG00000104823	ECH1	enoyl-CoA hydratase 1 [Source:HGNC Symbol;Acc:HGNC:3149]	0.436929	-1.19453	1.1301e-34	1.42793e-33	yes	down	285.653	143.883
ENSG00000104833	TUBB4A	tubulin beta 4A class IVa [Source:HGNC Symbol;Acc:HGNC:20774]	3.03539	1.60188	4.94614e-20	3.35467e-19	yes	up	10.3767	32.3233
ENSG00000104863	LIN7B	lin-7 homolog B, crumbs cell polarity complex component [Source:HGNC Symbol;Acc:HGNC:17788]	0.12885	-2.95623	2.65785e-33	3.19636e-32	yes	down	23.6933	4.73
ENSG00000104881	PPP1R13L	protein phosphatase 1 regulatory subunit 13 like [Source:HGNC Symbol;Acc:HGNC:18838]	0.353361	-1.50078	1.16594e-17	6.98505e-17	yes	down	44.6267	14.9633
ENSG00000104884	ERCC2	ERCC excision repair 2, TFIIH core complex helicase subunit [Source:HGNC Symbol;Acc:HGNC:3434]	0.453435	-1.14103	6.96924e-32	7.90767e-31	yes	down	136.433	70.97
ENSG00000104888	SLC17A7	solute carrier family 17 member 7 [Source:HGNC Symbol;Acc:HGNC:16704]	0.38423	-1.37996	0.000472698	0.00103368	yes	down	4.92333	2.17
ENSG00000104894	CD37	CD37 molecule [Source:HGNC Symbol;Acc:HGNC:1666]	0.369375	-1.43684	9.67946e-06	2.53062e-05	yes	down	6.96667	2.36
ENSG00000104899	AMH	anti-Mullerian hormone [Source:HGNC Symbol;Acc:HGNC:464]	3.31092	1.72723	0.00909277	0.0166792	yes	up	0.583333	2.23
ENSG00000104903	LYL1	LYL1 basic helix-loop-helix family member [Source:HGNC Symbol;Acc:HGNC:6734]	14.9188	3.89906	0.0109078	0.0197652	yes	up	0.0566667	0.55
ENSG00000104915	STX10	syntaxin 10 [Source:HGNC Symbol;Acc:HGNC:11428]	0.488615	-1.03323	6.47827e-15	3.31607e-14	yes	down	50.1267	34.45
ENSG00000104921	FCER2	Fc fragment of IgE receptor II [Source:HGNC Symbol;Acc:HGNC:3612]	63.3985	5.98638	0.00194625	0.00394399	yes	up	0	0.6
ENSG00000104953	TLE6	TLE family member 6, subcortical maternal complex member [Source:HGNC Symbol;Acc:HGNC:30788]	0.109976	-3.18474	2.23387e-17	1.31762e-16	yes	down	14.6333	0.943333
ENSG00000104964	TLE5	TLE family member 5, transcriptional modulator [Source:HGNC Symbol;Acc:HGNC:307]	0.446642	-1.16281	1.05534e-33	1.29076e-32	yes	down	433.96	193.12
ENSG00000104967	NOVA2	NOVA alternative splicing regulator 2 [Source:HGNC Symbol;Acc:HGNC:7887]	39.0106	5.28579	9.27844e-100	5.96677e-98	yes	up	0.153333	7.27667
ENSG00000104976	SNAPC2	small nuclear RNA activating complex polypeptide 2 [Source:HGNC Symbol;Acc:HGNC:11135]	0.420556	-1.24963	1.76843e-12	7.71835e-12	yes	down	46.5733	19.64
ENSG00000104979	C19orf53	chromosome 19 open reading frame 53 [Source:HGNC Symbol;Acc:HGNC:24991]	0.315237	-1.66549	3.87873e-45	6.97458e-44	yes	down	249.697	92.9233
ENSG00000104998	IL27RA	interleukin 27 receptor subunit alpha [Source:HGNC Symbol;Acc:HGNC:17290]	0.436973	-1.19438	1.3319e-13	6.26399e-13	yes	down	16.18	8.15667
ENSG00000105011	ASF1B	anti-silencing function 1B histone chaperone [Source:HGNC Symbol;Acc:HGNC:20996]	0.484202	-1.04632	2.71046e-14	1.33297e-13	yes	down	60.6267	34.0767
ENSG00000105048	TNNT1	troponin T1, slow skeletal type [Source:HGNC Symbol;Acc:HGNC:11948]	0.234263	-2.0938	1.50945e-48	3.00868e-47	yes	down	472.927	128.113
ENSG00000105063	PPP6R1	protein phosphatase 6 regulatory subunit 1 [Source:HGNC Symbol;Acc:HGNC:29195]	0.489154	-1.03164	3.42471e-17	1.99451e-16	yes	down	61.2733	36.11
ENSG00000105072	C19orf44	chromosome 19 open reading frame 44 [Source:HGNC Symbol;Acc:HGNC:26141]	0.486275	-1.04016	6.3637e-06	1.69235e-05	yes	down	5.50667	3.16333
ENSG00000105088	OLFM2	olfactomedin 2 [Source:HGNC Symbol;Acc:HGNC:17189]	2.44048	1.28717	3.09059e-30	3.2723e-29	yes	up	28.4	76.9933
ENSG00000105122	RASAL3	RAS protein activator like 3 [Source:HGNC Symbol;Acc:HGNC:26129]	74.9559	6.22797	0.00024459	0.000553583	yes	up	0	1.65667
ENSG00000105131	EPHX3	epoxide hydrolase 3 [Source:HGNC Symbol;Acc:HGNC:23760]	536.731	9.06806	3.30731e-18	2.03938e-17	yes	up	0.0233333	14.3033
ENSG00000105137	SYDE1	synapse defective Rho GTPase homolog 1 [Source:HGNC Symbol;Acc:HGNC:25824]	0.218524	-2.19414	1.50193e-43	2.54703e-42	yes	down	27.32	7.96667
ENSG00000105143	SLC1A6	solute carrier family 1 member 6 [Source:HGNC Symbol;Acc:HGNC:10944]	1873.3	10.8714	1.75381e-19	1.15551e-18	yes	up	0	9.95
ENSG00000105146	AURKC	aurora kinase C [Source:HGNC Symbol;Acc:HGNC:11391]	47.5306	5.57078	3.15047e-17	1.83918e-16	yes	up	0.326667	7.38667
ENSG00000105171	POP4	POP4 homolog, ribonuclease P/MRP subunit [Source:HGNC Symbol;Acc:HGNC:30081]	0.465421	-1.10339	2.43783e-16	1.35579e-15	yes	down	43.45	17.7167
ENSG00000105185	PDCD5	programmed cell death 5 [Source:HGNC Symbol;Acc:HGNC:8764]	0.402424	-1.31321	1.69402e-19	1.11702e-18	yes	down	323.01	136.19
ENSG00000105205	CLC	Charcot-Leyden crystal galectin [Source:HGNC Symbol;Acc:HGNC:2014]	49.1755	5.61987	0.0052113	0.00992585	yes	up	0	1.47333
ENSG00000105251	SHD	Src homology 2 domain containing transforming protein D [Source:HGNC Symbol;Acc:HGNC:30633]	16.9333	4.08179	6.83587e-10	2.49475e-09	yes	up	0.16	3.53333
ENSG00000105255	FSD1	fibronectin type III and SPRY domain containing 1 [Source:HGNC Symbol;Acc:HGNC:13745]	4.68253	2.22729	2.49941e-35	3.21802e-34	yes	up	8.88	55.8967
ENSG00000105270	CLIP3	CAP-Gly domain containing linker protein 3 [Source:HGNC Symbol;Acc:HGNC:24314]	13.8931	3.7963	2.49958e-41	3.9793e-40	yes	up	0.656667	21.8233
ENSG00000105278	ZFR2	zinc finger RNA binding protein 2 [Source:HGNC Symbol;Acc:HGNC:29189]	1997.76	10.9642	6.97578e-20	4.69089e-19	yes	up	0	24.7867
ENSG00000105289	TJP3	tight junction protein 3 [Source:HGNC Symbol;Acc:HGNC:11829]	3.44428	1.7842	3.8834e-19	2.50789e-18	yes	up	10.37	33.1633
ENSG00000105290	APLP1	amyloid beta precursor like protein 1 [Source:HGNC Symbol;Acc:HGNC:597]	0.106814	-3.22683	3.56718e-106	2.54887e-104	yes	down	147.723	18.5867
ENSG00000105327	BBC3	BCL2 binding component 3 [Source:HGNC Symbol;Acc:HGNC:17868]	3.28883	1.71757	5.71074e-16	3.09774e-15	yes	up	7.81333	22.58
ENSG00000105329	TGFB1	transforming growth factor beta 1 [Source:HGNC Symbol;Acc:HGNC:11766]	0.0371602	-4.7501	1.07782e-196	2.92653e-194	yes	down	78.5067	4.16667
ENSG00000105339	DENND3	DENN domain containing 3 [Source:HGNC Symbol;Acc:HGNC:29134]	2.84271	1.50727	6.34043e-10	2.31948e-09	yes	up	1.74333	6.92333
ENSG00000105371	ICAM4	intercellular adhesion molecule 4 (Landsteiner-Wiener blood group) [Source:HGNC Symbol;Acc:HGNC:5347]	17.1276	4.09825	3.54589e-05	8.7535e-05	yes	up	0.0833333	1.73
ENSG00000105373	NOP53	NOP53 ribosome biogenesis factor [Source:HGNC Symbol;Acc:HGNC:4333]	2.63569	1.39818	6.6398e-33	7.85367e-32	yes	up	134.62	439.82
ENSG00000105376	ICAM5	intercellular adhesion molecule 5 [Source:HGNC Symbol;Acc:HGNC:5348]	0.17815	-2.48883	5.7048e-56	1.39968e-54	yes	down	19.5933	3.81
ENSG00000105379	ETFB	electron transfer flavoprotein subunit beta [Source:HGNC Symbol;Acc:HGNC:3482]	0.307138	-1.70304	7.36593e-37	9.9779e-36	yes	down	151.197	49.2833
ENSG00000105393	BABAM1	BRISC and BRCA1 A complex member 1 [Source:HGNC Symbol;Acc:HGNC:25008]	0.446643	-1.16281	2.28635e-33	2.75773e-32	yes	down	163.7	87.5933
ENSG00000105397	TYK2	tyrosine kinase 2 [Source:HGNC Symbol;Acc:HGNC:12440]	0.245512	-2.02613	4.42341e-66	1.45877e-64	yes	down	73.4267	21.5733
ENSG00000105401	CDC37	cell division cycle 37, HSP90 cochaperone [Source:HGNC Symbol;Acc:HGNC:1735]	0.345575	-1.53293	2.9724e-45	5.36063e-44	yes	down	322.817	133.16
ENSG00000105409	ATP1A3	ATPase Na+/K+ transporting subunit alpha 3 [Source:HGNC Symbol;Acc:HGNC:801]	9.49369	3.24697	1.24679e-79	5.48971e-78	yes	up	1.69	18.54
ENSG00000105419	MEIS3	Meis homeobox 3 [Source:HGNC Symbol;Acc:HGNC:29537]	17.9128	4.16292	1.10165e-61	3.20488e-60	yes	up	1.07667	23.6233
ENSG00000105426	PTPRS	protein tyrosine phosphatase receptor type S [Source:HGNC Symbol;Acc:HGNC:9681]	3.78179	1.91907	6.73482e-29	6.80359e-28	yes	up	16.9033	71.13
ENSG00000105447	GRWD1	glutamate rich WD repeat containing 1 [Source:HGNC Symbol;Acc:HGNC:21270]	0.469156	-1.09186	5.35379e-08	1.69623e-07	yes	down	40.0533	21.52
ENSG00000105464	GRIN2D	glutamate ionotropic receptor NMDA type subunit 2D [Source:HGNC Symbol;Acc:HGNC:4588]	5.39812	2.43246	2.5243e-33	3.03873e-32	yes	up	0.35	5.82333
ENSG00000105472	CLEC11A	C-type lectin domain containing 11A [Source:HGNC Symbol;Acc:HGNC:10576]	0.230782	-2.1154	4.9945e-13	2.26229e-12	yes	down	9.63333	2.48667
ENSG00000105486	LIG1	DNA ligase 1 [Source:HGNC Symbol;Acc:HGNC:6598]	2.10798	1.07586	3.00468e-13	1.38252e-12	yes	up	24.8833	65.3233
ENSG00000105499	PLA2G4C	phospholipase A2 group IVC [Source:HGNC Symbol;Acc:HGNC:9037]	0.41218	-1.27865	0.00185415	0.00376672	yes	down	5.73667	4.44333
ENSG00000105509	HAS1	hyaluronan synthase 1 [Source:HGNC Symbol;Acc:HGNC:4818]	12.9473	3.69458	0.000975023	0.00205739	yes	up	0.06	1.11667
ENSG00000105514	RAB3D	RAB3D, member RAS oncogene family [Source:HGNC Symbol;Acc:HGNC:9779]	0.391001	-1.35476	9.46693e-17	5.38634e-16	yes	down	13.56	6.00667
ENSG00000105516	DBP	D-box binding PAR bZIP transcription factor [Source:HGNC Symbol;Acc:HGNC:2697]	0.188783	-2.4052	8.77939e-51	1.88195e-49	yes	down	75.86	9.53667
ENSG00000105518	TMEM205	transmembrane protein 205 [Source:HGNC Symbol;Acc:HGNC:29631]	0.466116	-1.10124	4.42283e-18	2.70675e-17	yes	down	139.55	73.5667
ENSG00000105520	PLPPR2	phospholipid phosphatase related 2 [Source:HGNC Symbol;Acc:HGNC:29566]	0.201381	-2.312	9.31679e-25	7.85355e-24	yes	down	27.79	7.15333
ENSG00000105523	FAM83E	family with sequence similarity 83 member E [Source:HGNC Symbol;Acc:HGNC:25972]	43.5656	5.44512	4.37429e-23	3.41516e-22	yes	up	0.103333	2.56333
ENSG00000105538	RASIP1	Ras interacting protein 1 [Source:HGNC Symbol;Acc:HGNC:24716]	12.5208	3.64626	1.14797e-18	7.24885e-18	yes	up	0.59	6.02
ENSG00000105583	WDR83OS	WD repeat domain 83 opposite strand [Source:HGNC Symbol;Acc:HGNC:30203]	0.37939	-1.39825	1.9134e-28	1.90382e-27	yes	down	191.49	84.7033
ENSG00000105605	CACNG7	calcium voltage-gated channel auxiliary subunit gamma 7 [Source:HGNC Symbol;Acc:HGNC:13626]	188.888	7.56139	1.48072e-124	1.45319e-122	yes	up	0.31	47.1833
ENSG00000105619	TFPT	TCF3 fusion partner [Source:HGNC Symbol;Acc:HGNC:13630]	0.292458	-1.7737	3.58917e-29	3.66521e-28	yes	down	56.2833	16.8233
ENSG00000105641	SLC5A5	solute carrier family 5 member 5 [Source:HGNC Symbol;Acc:HGNC:11040]	13.4286	3.74723	4.76884e-09	1.63974e-08	yes	up	0.0633333	1.18
ENSG00000105642	KCNN1	potassium calcium-activated channel subfamily N member 1 [Source:HGNC Symbol;Acc:HGNC:6290]	9.73449	3.28311	4.41558e-20	2.99982e-19	yes	up	0.346667	4.80667
ENSG00000105643	ARRDC2	arrestin domain containing 2 [Source:HGNC Symbol;Acc:HGNC:25225]	0.174876	-2.51559	4.63821e-72	1.74644e-70	yes	down	24.15	4.16667
ENSG00000105647	PIK3R2	phosphoinositide-3-kinase regulatory subunit 2 [Source:HGNC Symbol;Acc:HGNC:8980]	14.3165	3.8396	0.000504555	0.00110088	yes	up	0.84	6.53
ENSG00000105650	PDE4C	phosphodiesterase 4C [Source:HGNC Symbol;Acc:HGNC:8782]	3.10166	1.63304	0.0217383	0.0373466	yes	up	0.37	1.01333
ENSG00000105656	ELL	elongation factor for RNA polymerase II [Source:HGNC Symbol;Acc:HGNC:23114]	0.374784	-1.41587	9.087e-19	5.77077e-18	yes	down	12.0167	5.38667
ENSG00000105664	COMP	cartilage oligomeric matrix protein [Source:HGNC Symbol;Acc:HGNC:2227]	0.0454681	-4.459	5.35538e-14	2.58482e-13	yes	down	2.67667	0.203333
ENSG00000105671	DDX49	DEAD-box helicase 49 [Source:HGNC Symbol;Acc:HGNC:18684]	0.367574	-1.44389	1.78836e-24	1.49053e-23	yes	down	49.66	25.0033
ENSG00000105675	ATP4A	ATPase H+/K+ transporting subunit alpha [Source:HGNC Symbol;Acc:HGNC:819]	77.3809	6.27391	4.76954e-05	0.000116228	yes	up	0	0.393333
ENSG00000105695	MAG	myelin associated glycoprotein [Source:HGNC Symbol;Acc:HGNC:6783]	30.4729	4.92945	0.0135669	0.0242138	yes	up	0	0.28
ENSG00000105696	TMEM59L	transmembrane protein 59 like [Source:HGNC Symbol;Acc:HGNC:13237]	0.425697	-1.2321	1.56192e-08	5.15513e-08	yes	down	18.5067	8.88
ENSG00000105707	HPN	hepsin [Source:HGNC Symbol;Acc:HGNC:5155]	731.449	9.51461	5.65217e-29	5.73121e-28	yes	up	0.0233333	27.2667
ENSG00000105722	ERF	ETS2 repressor factor [Source:HGNC Symbol;Acc:HGNC:3444]	0.175677	-2.50901	9.98948e-134	1.11978e-131	yes	down	136.937	39.52
ENSG00000105737	GRIK5	glutamate ionotropic receptor kainate type subunit 5 [Source:HGNC Symbol;Acc:HGNC:4583]	46.7218	5.54602	5.92736e-135	6.73707e-133	yes	up	0.656667	34.8
ENSG00000105750	ZNF85	zinc finger protein 85 [Source:HGNC Symbol;Acc:HGNC:13160]	2.69261	1.429	2.06886e-09	7.31117e-09	yes	up	4.47	15.8933
ENSG00000105755	ETHE1	ETHE1 persulfide dioxygenase [Source:HGNC Symbol;Acc:HGNC:23287]	0.270605	-1.88574	4.99786e-23	3.89082e-22	yes	down	48.77	16.4
ENSG00000105771	SMG9	SMG9 nonsense mediated mRNA decay factor [Source:HGNC Symbol;Acc:HGNC:25763]	0.496546	-1.01	3.09359e-15	1.61121e-14	yes	down	37.2433	19.7967
ENSG00000105792	CFAP69	cilia and flagella associated protein 69 [Source:HGNC Symbol;Acc:HGNC:26107]	2.54254	1.34627	0.000436484	0.000958429	yes	up	1.76333	2.72333
ENSG00000105808	RASA4	RAS p21 protein activator 4 [Source:HGNC Symbol;Acc:HGNC:23181]	18.5505	4.21339	5.30615e-18	3.23357e-17	yes	up	0.583333	12.1933
ENSG00000105810	CDK6	cyclin dependent kinase 6 [Source:HGNC Symbol;Acc:HGNC:1777]	193.574	7.59674	1.03919e-82	4.91194e-81	yes	up	0.03	7.61
ENSG00000105829	BET1	Bet1 golgi vesicular membrane trafficking protein [Source:HGNC Symbol;Acc:HGNC:14562]	2.06228	1.04424	2.18556e-08	7.14113e-08	yes	up	14.36	34.57
ENSG00000105865	DUS4L	dihydrouridine synthase 4 like [Source:HGNC Symbol;Acc:HGNC:21517]	2.9218	1.54686	2.44181e-07	7.36038e-07	yes	up	2.77667	9.18
ENSG00000105877	DNAH11	dynein axonemal heavy chain 11 [Source:HGNC Symbol;Acc:HGNC:2942]	86.0188	6.42658	5.23144e-33	6.21491e-32	yes	up	0.05	2.12667
ENSG00000105887	MTPN	myotrophin [Source:HGNC Symbol;Acc:HGNC:15667]	0.453855	-1.1397	7.85838e-43	1.30547e-41	yes	down	114.33	59.98
ENSG00000105889	STEAP1B	STEAP family member 1B [Source:HGNC Symbol;Acc:HGNC:41907]	56.8676	5.82953	1.43888e-14	7.19795e-14	yes	up	0.0733333	5.58667
ENSG00000105894	PTN	pleiotrophin [Source:HGNC Symbol;Acc:HGNC:9630]	488.288	8.93159	1.10152e-24	9.25647e-24	yes	up	0.0433333	23.8133
ENSG00000105926	MPP6	membrane palmitoylated protein 6 [Source:HGNC Symbol;Acc:HGNC:18167]	3.5419	1.82452	1.07274e-59	2.92899e-58	yes	up	12.3767	43.8567
ENSG00000105928	GSDME	gasdermin E [Source:HGNC Symbol;Acc:HGNC:2810]	0.390974	-1.35486	6.19716e-10	2.26842e-09	yes	down	18.16	10.1733
ENSG00000105929	ATP6V0A4	ATPase H+ transporting V0 subunit a4 [Source:HGNC Symbol;Acc:HGNC:866]	14.4798	3.85597	0.000148243	0.000343246	yes	up	0.0366667	0.64
ENSG00000105939	ZC3HAV1	zinc finger CCCH-type containing, antiviral 1 [Source:HGNC Symbol;Acc:HGNC:23721]	0.466084	-1.10134	7.10802e-33	8.3953e-32	yes	down	25.2233	12.3733
ENSG00000105948	TTC26	tetratricopeptide repeat domain 26 [Source:HGNC Symbol;Acc:HGNC:21882]	0.296896	-1.75197	2.67242e-27	2.54406e-26	yes	down	9.30333	2.98
ENSG00000105967	TFEC	transcription factor EC [Source:HGNC Symbol;Acc:HGNC:11754]	0.0051694	-7.59579	1.18238e-09	4.24472e-09	yes	down	1.9	0.01
ENSG00000105971	CAV2	caveolin 2 [Source:HGNC Symbol;Acc:HGNC:1528]	213.259	7.73646	1.4107e-08	4.6756e-08	yes	up	0	1.40667
ENSG00000105974	CAV1	caveolin 1 [Source:HGNC Symbol;Acc:HGNC:1527]	0.392827	-1.34803	0.000134317	0.0003126	yes	down	6.1	2.87667
ENSG00000105982	RNF32	ring finger protein 32 [Source:HGNC Symbol;Acc:HGNC:17118]	0.411696	-1.28035	0.000280121	0.00063015	yes	down	4.17333	1.44667
ENSG00000105991	HOXA1	homeobox A1 [Source:HGNC Symbol;Acc:HGNC:5099]	0.0900793	-3.47266	0.00380293	0.00740436	yes	down	0.403333	0.0466667
ENSG00000105996	HOXA2	homeobox A2 [Source:HGNC Symbol;Acc:HGNC:5103]	0.0162192	-5.94616	9.54614e-05	0.000225323	yes	down	0.546667	0
ENSG00000105997	HOXA3	homeobox A3 [Source:HGNC Symbol;Acc:HGNC:5104]	0.0206408	-5.59836	3.92564e-09	1.35976e-08	yes	down	1.18667	0.0266667
ENSG00000106003	LFNG	LFNG O-fucosylpeptide 3-beta-N-acetylglucosaminyltransferase [Source:HGNC Symbol;Acc:HGNC:6560]	30.8137	4.9455	6.26203e-41	9.8282e-40	yes	up	0.446667	15.6333
ENSG00000106004	HOXA5	homeobox A5 [Source:HGNC Symbol;Acc:HGNC:5106]	0.00992069	-6.65534	3.80164e-06	1.03097e-05	yes	down	1.17	0
ENSG00000106006	HOXA6	homeobox A6 [Source:HGNC Symbol;Acc:HGNC:5107]	0.0293276	-5.0916	0.00078184	0.00166688	yes	down	1.36667	0.0333333
ENSG00000106012	IQCE	IQ motif containing E [Source:HGNC Symbol;Acc:HGNC:29171]	0.156909	-2.672	1.10165e-52	2.49038e-51	yes	down	15.6433	3.72
ENSG00000106018	VIPR2	vasoactive intestinal peptide receptor 2 [Source:HGNC Symbol;Acc:HGNC:12695]	886.59	9.79212	2.457e-15	1.28596e-14	yes	up	0	3
ENSG00000106025	TSPAN12	tetraspanin 12 [Source:HGNC Symbol;Acc:HGNC:21641]	32.3027	5.01358	1.38498e-48	2.76509e-47	yes	up	0.423333	10.1633
ENSG00000106031	HOXA13	homeobox A13 [Source:HGNC Symbol;Acc:HGNC:5102]	0.0143593	-6.12187	7.67521e-05	0.000183109	yes	down	0.216667	0
ENSG00000106066	CPVL	carboxypeptidase vitellogenic like [Source:HGNC Symbol;Acc:HGNC:14399]	3903.72	11.9306	2.17473e-23	1.72826e-22	yes	up	0	27.5633
ENSG00000106069	CHN2	chimerin 2 [Source:HGNC Symbol;Acc:HGNC:1944]	115.281	6.84901	1.32154e-09	4.72763e-09	yes	up	0.0166667	4.02667
ENSG00000106070	GRB10	growth factor receptor bound protein 10 [Source:HGNC Symbol;Acc:HGNC:4564]	4.61024	2.20484	2.03475e-54	4.83689e-53	yes	up	10.39	53.0667
ENSG00000106078	COBL	cordon-bleu WH2 repeat protein [Source:HGNC Symbol;Acc:HGNC:22199]	7.08675	2.82512	1.31369e-110	1.02893e-108	yes	up	5.15333	37.74
ENSG00000106080	FKBP14	FKBP prolyl isomerase 14 [Source:HGNC Symbol;Acc:HGNC:18625]	0.338496	-1.56279	4.91449e-32	5.60931e-31	yes	down	14.36	10.35
ENSG00000106113	CRHR2	corticotropin releasing hormone receptor 2 [Source:HGNC Symbol;Acc:HGNC:2358]	26.4843	4.72707	0.00361728	0.00706034	yes	up	0.00666667	0.213333
ENSG00000106123	EPHB6	EPH receptor B6 [Source:HGNC Symbol;Acc:HGNC:3396]	548.368	9.099	8.7166e-26	7.73729e-25	yes	up	0.02	12.8167
ENSG00000106128	GHRHR	growth hormone releasing hormone receptor [Source:HGNC Symbol;Acc:HGNC:4266]	719.953	9.49176	1.08538e-14	5.47663e-14	yes	up	0	2.68667
ENSG00000106133	NSUN5P2	NSUN5 pseudogene 2 [Source:HGNC Symbol;Acc:HGNC:16609]	2.71957	1.44338	6.1197e-16	3.31443e-15	yes	up	12.5433	37.1967
ENSG00000106153	CHCHD2	coiled-coil-helix-coiled-coil-helix domain containing 2 [Source:HGNC Symbol;Acc:HGNC:21645]	0.119049	-3.07038	6.98148e-07	2.02717e-06	yes	down	965.927	135.257
ENSG00000106211	HSPB1	heat shock protein family B (small) member 1 [Source:HGNC Symbol;Acc:HGNC:5246]	9.10923	3.18733	2.20381e-40	3.38282e-39	yes	up	20.9167	162.353
ENSG00000106236	NPTX2	neuronal pentraxin 2 [Source:HGNC Symbol;Acc:HGNC:7953]	13.9173	3.79881	4.49959e-57	1.13124e-55	yes	up	0.78	12.2767
ENSG00000106278	PTPRZ1	protein tyrosine phosphatase receptor type Z1 [Source:HGNC Symbol;Acc:HGNC:9685]	7161.83	12.8061	2.13097e-51	4.67456e-50	yes	up	0.0166667	100.977
ENSG00000106299	WASL	WASP like actin nucleation promoting factor [Source:HGNC Symbol;Acc:HGNC:12735]	2.41848	1.2741	2.07086e-15	1.08736e-14	yes	up	10.5133	29.2767
ENSG00000106327	TFR2	transferrin receptor 2 [Source:HGNC Symbol;Acc:HGNC:11762]	0.365375	-1.45255	1.25276e-13	5.8986e-13	yes	down	9.35	4.25
ENSG00000106341	PPP1R17	protein phosphatase 1 regulatory subunit 17 [Source:HGNC Symbol;Acc:HGNC:16973]	89.064	6.47677	3.56584e-05	8.80185e-05	yes	up	0	0.836667
ENSG00000106348	IMPDH1	inosine monophosphate dehydrogenase 1 [Source:HGNC Symbol;Acc:HGNC:6052]	0.230409	-2.11773	9.59857e-97	5.864e-95	yes	down	94.93	24.7633
ENSG00000106366	SERPINE1	serpin family E member 1 [Source:HGNC Symbol;Acc:HGNC:8583]	0.251107	-1.99363	0.000282123	0.000634478	yes	down	16.6033	4.75333
ENSG00000106367	AP1S1	adaptor related protein complex 1 subunit sigma 1 [Source:HGNC Symbol;Acc:HGNC:559]	0.306794	-1.70466	5.17104e-28	5.06472e-27	yes	down	117.613	50.9333
ENSG00000106392	C1GALT1	core 1 synthase, glycoprotein-N-acetylgalactosamine 3-beta-galactosyltransferase 1 [Source:HGNC Symbol;Acc:HGNC:24337]	4.39606	2.13621	4.49059e-46	8.26329e-45	yes	up	14.5033	52.78
ENSG00000106397	PLOD3	procollagen-lysine,2-oxoglutarate 5-dioxygenase 3 [Source:HGNC Symbol;Acc:HGNC:9083]	0.303054	-1.72235	2.82886e-71	1.049e-69	yes	down	77.54	43.8167
ENSG00000106415	GLCCI1	glucocorticoid induced 1 [Source:HGNC Symbol;Acc:HGNC:18713]	6.5164	2.70408	3.34325e-78	1.43583e-76	yes	up	2.05	17.3767
ENSG00000106479	ZNF862	zinc finger protein 862 [Source:HGNC Symbol;Acc:HGNC:34519]	0.216303	-2.20888	4.80314e-43	8.02834e-42	yes	down	12.1533	3.18
ENSG00000106484	MEST	mesoderm specific transcript [Source:HGNC Symbol;Acc:HGNC:7028]	157.248	7.2969	3.2019e-146	4.42062e-144	yes	up	1.07333	128.23
ENSG00000106536	POU6F2	POU class 6 homeobox 2 [Source:HGNC Symbol;Acc:HGNC:21694]	246.744	7.94687	9.35758e-14	4.44108e-13	yes	up	0.0366667	3.49
ENSG00000106538	RARRES2	retinoic acid receptor responder 2 [Source:HGNC Symbol;Acc:HGNC:9868]	7863.06	12.9409	2.12022e-27	2.03184e-26	yes	up	0.0133333	424.36
ENSG00000106541	AGR2	anterior gradient 2, protein disulphide isomerase family member [Source:HGNC Symbol;Acc:HGNC:328]	0.0014268	-9.453	7.26701e-15	3.70352e-14	yes	down	11.63	0
ENSG00000106546	AHR	aryl hydrocarbon receptor [Source:HGNC Symbol;Acc:HGNC:348]	5.70582	2.51243	2.19853e-19	1.43805e-18	yes	up	0.636667	4.40667
ENSG00000106560	GIMAP2	GTPase, IMAP family member 2 [Source:HGNC Symbol;Acc:HGNC:21789]	0.00290827	-8.42562	7.57187e-16	4.08463e-15	yes	down	13.7	0.0433333
ENSG00000106565	TMEM176B	transmembrane protein 176B [Source:HGNC Symbol;Acc:HGNC:29596]	60.9514	5.92959	0.000283577	0.000637514	yes	up	0	0.806667
ENSG00000106571	GLI3	GLI family zinc finger 3 [Source:HGNC Symbol;Acc:HGNC:4319]	4.79846	2.26257	4.14045e-27	3.90959e-26	yes	up	2.06333	10.01
ENSG00000106605	BLVRA	biliverdin reductase A [Source:HGNC Symbol;Acc:HGNC:1062]	0.368881	-1.43877	1.54848e-31	1.73897e-30	yes	down	97.7567	41.08
ENSG00000106608	URGCP	upregulator of cell proliferation [Source:HGNC Symbol;Acc:HGNC:30890]	0.388807	-1.36287	5.76456e-17	3.32002e-16	yes	down	23.0333	9.98667
ENSG00000106617	PRKAG2	protein kinase AMP-activated non-catalytic subunit gamma 2 [Source:HGNC Symbol;Acc:HGNC:9386]	0.272889	-1.87361	4.70632e-31	5.1504e-30	yes	down	40.3233	14.4067
ENSG00000106624	AEBP1	AE binding protein 1 [Source:HGNC Symbol;Acc:HGNC:303]	606.613	9.24463	2.51201e-44	4.38785e-43	yes	up	0.0733333	20.76
ENSG00000106628	POLD2	DNA polymerase delta 2, accessory subunit [Source:HGNC Symbol;Acc:HGNC:9176]	0.454456	-1.13779	5.7532e-16	3.12008e-15	yes	down	208.497	117.047
ENSG00000106631	MYL7	myosin light chain 7 [Source:HGNC Symbol;Acc:HGNC:21719]	8.06729	3.01208	0.000363563	0.000806353	yes	up	0.633333	4.84333
ENSG00000106633	GCK	glucokinase [Source:HGNC Symbol;Acc:HGNC:4195]	461.934	8.85154	7.27594e-12	3.05083e-11	yes	up	0	5.05333
ENSG00000106665	CLIP2	CAP-Gly domain containing linker protein 2 [Source:HGNC Symbol;Acc:HGNC:2586]	2.33272	1.22201	6.59437e-19	4.21961e-18	yes	up	7.98333	21.0933
ENSG00000106683	LIMK1	LIM domain kinase 1 [Source:HGNC Symbol;Acc:HGNC:6613]	2.02221	1.01594	4.09362e-16	2.24245e-15	yes	up	21.1033	51.6767
ENSG00000106688	SLC1A1	solute carrier family 1 member 1 [Source:HGNC Symbol;Acc:HGNC:10939]	8.0644	3.01157	2.664e-30	2.8243e-29	yes	up	0.533333	5.12333
ENSG00000106689	LHX2	LIM homeobox 2 [Source:HGNC Symbol;Acc:HGNC:6594]	0.0318804	-4.97119	4.21515e-25	3.61804e-24	yes	down	11.0333	0.453333
ENSG00000106714	CNTNAP3	contactin associated protein family member 3 [Source:HGNC Symbol;Acc:HGNC:13834]	6.19111	2.6302	2.95332e-25	2.55289e-24	yes	up	1.65333	10.8833
ENSG00000106733	NMRK1	nicotinamide riboside kinase 1 [Source:HGNC Symbol;Acc:HGNC:26057]	0.254216	-1.97587	4.31586e-12	1.83644e-11	yes	down	13.87	3.41667
ENSG00000106772	PRUNE2	prune homolog 2 with BCH domain [Source:HGNC Symbol;Acc:HGNC:25209]	4622.39	12.1744	3.45853e-24	2.84949e-23	yes	up	0	10.6533
ENSG00000106780	MEGF9	multiple EGF like domains 9 [Source:HGNC Symbol;Acc:HGNC:3234]	0.177983	-2.49019	1.20003e-32	1.4011e-31	yes	down	3.14667	0.646667
ENSG00000106789	CORO2A	coronin 2A [Source:HGNC Symbol;Acc:HGNC:2255]	6.02002	2.58977	1.55566e-32	1.81114e-31	yes	up	1.67667	11.71
ENSG00000106799	TGFBR1	transforming growth factor beta receptor 1 [Source:HGNC Symbol;Acc:HGNC:11772]	3.07556	1.62085	9.07324e-32	1.02602e-30	yes	up	6.60333	22.99
ENSG00000106804	C5	complement C5 [Source:HGNC Symbol;Acc:HGNC:1331]	0.0777361	-3.68527	9.67065e-20	6.46394e-19	yes	down	4.75	0.696667
ENSG00000106829	TLE4	TLE family member 4, transcriptional corepressor [Source:HGNC Symbol;Acc:HGNC:11840]	11.6457	3.54173	3.32152e-97	2.04453e-95	yes	up	1.69333	17.3867
ENSG00000106852	LHX6	LIM homeobox 6 [Source:HGNC Symbol;Acc:HGNC:21735]	0.207967	-2.26557	3.81479e-16	2.093e-15	yes	down	6.61333	1.24333
ENSG00000106853	PTGR1	prostaglandin reductase 1 [Source:HGNC Symbol;Acc:HGNC:18429]	0.292142	-1.77526	9.39134e-30	9.77827e-29	yes	down	133.477	44.9767
ENSG00000106868	SUSD1	sushi domain containing 1 [Source:HGNC Symbol;Acc:HGNC:25413]	59.4747	5.8942	2.91887e-20	1.99855e-19	yes	up	0.176667	4.04667
ENSG00000106927	AMBP	alpha-1-microglobulin/bikunin precursor [Source:HGNC Symbol;Acc:HGNC:453]	139.702	7.12621	6.11857e-08	1.93078e-07	yes	up	0.0566667	3.11667
ENSG00000106948	AKNA	AT-hook transcription factor [Source:HGNC Symbol;Acc:HGNC:24108]	8.62921	3.10923	1.08477e-08	3.62386e-08	yes	up	2.36667	22.1967
ENSG00000106976	DNM1	dynamin 1 [Source:HGNC Symbol;Acc:HGNC:2972]	17.7621	4.15073	2.53262e-107	1.86978e-105	yes	up	2.28667	48.7567
ENSG00000106991	ENG	endoglin [Source:HGNC Symbol;Acc:HGNC:3349]	11.777	3.5579	4.67758e-10	1.7272e-09	yes	up	0.21	2.65667
ENSG00000106992	AK1	adenylate kinase 1 [Source:HGNC Symbol;Acc:HGNC:361]	0.21251	-2.2344	3.34179e-30	3.53215e-29	yes	down	70.56	22.1067
ENSG00000107014	RLN2	relaxin 2 [Source:HGNC Symbol;Acc:HGNC:10027]	100.756	6.65472	0.00015409	0.000356244	yes	up	0	2.34333
ENSG00000107099	DOCK8	dedicator of cytokinesis 8 [Source:HGNC Symbol;Acc:HGNC:19191]	2.57799	1.36624	0.00257312	0.00512855	yes	up	0.523333	1
ENSG00000107105	ELAVL2	ELAV like RNA binding protein 2 [Source:HGNC Symbol;Acc:HGNC:3313]	1688.12	10.7212	2.92691e-18	1.81214e-17	yes	up	0	5.7
ENSG00000107130	NCS1	neuronal calcium sensor 1 [Source:HGNC Symbol;Acc:HGNC:3953]	0.446942	-1.16184	1.11166e-21	8.09708e-21	yes	down	39.03	15.66
ENSG00000107140	TESK1	testis associated actin remodelling kinase 1 [Source:HGNC Symbol;Acc:HGNC:11731]	0.213536	-2.22745	6.25828e-64	1.92855e-62	yes	down	30.48	10.4767
ENSG00000107147	KCNT1	potassium sodium-activated channel subfamily T member 1 [Source:HGNC Symbol;Acc:HGNC:18865]	52.9504	5.72657	8.37173e-05	0.00019893	yes	up	0.00333333	0.3
ENSG00000107159	CA9	carbonic anhydrase 9 [Source:HGNC Symbol;Acc:HGNC:1383]	26.4885	4.72729	0.00369039	0.00719615	yes	up	0.0133333	0.856667
ENSG00000107165	TYRP1	tyrosinase related protein 1 [Source:HGNC Symbol;Acc:HGNC:12450]	0.00240053	-8.70243	1.01078e-46	1.90149e-45	yes	down	34.9033	0.0466667
ENSG00000107175	CREB3	cAMP responsive element binding protein 3 [Source:HGNC Symbol;Acc:HGNC:2347]	0.351153	-1.50983	1.21518e-31	1.36971e-30	yes	down	58.9267	23.9833
ENSG00000107186	MPDZ	multiple PDZ domain crumbs cell polarity complex component [Source:HGNC Symbol;Acc:HGNC:7208]	0.449041	-1.15508	4.91991e-24	4.02369e-23	yes	down	67.3833	33.7167
ENSG00000107242	PIP5K1B	phosphatidylinositol-4-phosphate 5-kinase type 1 beta [Source:HGNC Symbol;Acc:HGNC:8995]	310.605	8.27894	1.64887e-11	6.74591e-11	yes	up	0.00666667	2.75
ENSG00000107281	NPDC1	neural proliferation, differentiation and control 1 [Source:HGNC Symbol;Acc:HGNC:7899]	0.379933	-1.39618	4.75219e-49	9.61336e-48	yes	down	74.37	31.29
ENSG00000107282	APBA1	amyloid beta precursor protein binding family A member 1 [Source:HGNC Symbol;Acc:HGNC:578]	47.698	5.57586	1.10457e-10	4.25546e-10	yes	up	0.0166667	0.783333
ENSG00000107295	SH3GL2	SH3 domain containing GRB2 like 2, endophilin A1 [Source:HGNC Symbol;Acc:HGNC:10831]	1041	10.0237	3.61779e-16	1.98849e-15	yes	up	0	5.05333
ENSG00000107317	PTGDS	prostaglandin D2 synthase [Source:HGNC Symbol;Acc:HGNC:9592]	9.11038	3.18751	0.00927927	0.0170009	yes	up	0.216667	1.88
ENSG00000107331	ABCA2	ATP binding cassette subfamily A member 2 [Source:HGNC Symbol;Acc:HGNC:32]	0.342323	-1.54657	1.36606e-52	3.07107e-51	yes	down	35.0767	14.34
ENSG00000107362	ABHD17B	abhydrolase domain containing 17B, depalmitoylase [Source:HGNC Symbol;Acc:HGNC:24278]	2.42274	1.27664	1.98222e-24	1.65041e-23	yes	up	11.9467	32.6867
ENSG00000107372	ZFAND5	zinc finger AN1-type containing 5 [Source:HGNC Symbol;Acc:HGNC:13008]	2.96525	1.56815	1.56176e-20	1.08423e-19	yes	up	65.6767	216.73
ENSG00000107438	PDLIM1	PDZ and LIM domain 1 [Source:HGNC Symbol;Acc:HGNC:2067]	1262.18	10.3017	2.35802e-86	1.2055e-84	yes	up	0.17	180.24
ENSG00000107443	CCNJ	cyclin J [Source:HGNC Symbol;Acc:HGNC:23434]	2.07947	1.05622	2.51346e-20	1.72484e-19	yes	up	8.58333	20.6
ENSG00000107485	GATA3	GATA binding protein 3 [Source:HGNC Symbol;Acc:HGNC:4172]	21.6969	4.43942	0.0235931	0.0402671	yes	up	0.00666667	0.28
ENSG00000107518	ATRNL1	attractin like 1 [Source:HGNC Symbol;Acc:HGNC:29063]	11.2592	3.49303	1.10499e-26	1.02477e-25	yes	up	1.01333	6.32
ENSG00000107551	RASSF4	Ras association domain family member 4 [Source:HGNC Symbol;Acc:HGNC:20793]	5.67274	2.50405	3.98674e-31	4.38649e-30	yes	up	2.29333	8.49333
ENSG00000107554	DNMBP	dynamin binding protein [Source:HGNC Symbol;Acc:HGNC:30373]	5.0759	2.34366	1.68313e-37	2.33035e-36	yes	up	4.21	31.2333
ENSG00000107562	CXCL12	C-X-C motif chemokine ligand 12 [Source:HGNC Symbol;Acc:HGNC:10672]	1387.38	10.4381	2.97107e-23	2.3398e-22	yes	up	0.0933333	29.7567
ENSG00000107611	CUBN	cubilin [Source:HGNC Symbol;Acc:HGNC:2548]	0.00563341	-7.47178	1.16282e-116	1.01485e-114	yes	down	50.9433	0.126667
ENSG00000107614	TRDMT1	tRNA aspartic acid methyltransferase 1 [Source:HGNC Symbol;Acc:HGNC:2977]	2.74126	1.45484	1.01602e-11	4.21392e-11	yes	up	3.95	8.64333
ENSG00000107643	MAPK8	mitogen-activated protein kinase 8 [Source:HGNC Symbol;Acc:HGNC:6881]	3.01758	1.59339	1.95703e-43	3.30733e-42	yes	up	15.9333	34.5
ENSG00000107679	PLEKHA1	pleckstrin homology domain containing A1 [Source:HGNC Symbol;Acc:HGNC:14335]	2.33405	1.22283	1.15674e-22	8.81424e-22	yes	up	7.95667	22.0867
ENSG00000107731	UNC5B	unc-5 netrin receptor B [Source:HGNC Symbol;Acc:HGNC:12568]	8.49728	3.087	1.3554e-124	1.33556e-122	yes	up	1.65333	15.9833
ENSG00000107736	CDH23	cadherin related 23 [Source:HGNC Symbol;Acc:HGNC:13733]	50.508	5.65844	1.92376e-26	1.76534e-25	yes	up	0.0733333	2.66333
ENSG00000107738	VSIR	V-set immunoregulatory receptor [Source:HGNC Symbol;Acc:HGNC:30085]	0.0141576	-6.14228	8.76676e-49	1.76614e-47	yes	down	10.1033	0.266667
ENSG00000107742	SPOCK2	SPARC (osteonectin), cwcv and kazal like domains proteoglycan 2 [Source:HGNC Symbol;Acc:HGNC:13564]	0.470205	-1.08864	0.00555907	0.0105463	yes	down	1.74333	0.873333
ENSG00000107789	MINPP1	multiple inositol-polyphosphate phosphatase 1 [Source:HGNC Symbol;Acc:HGNC:7102]	0.419745	-1.25242	1.30422e-29	1.35048e-28	yes	down	32.1567	15.65
ENSG00000107796	ACTA2	actin alpha 2, smooth muscle [Source:HGNC Symbol;Acc:HGNC:130]	0.00818313	-6.93313	0	0	yes	down	379.533	3.50333
ENSG00000107798	LIPA	lipase A, lysosomal acid type [Source:HGNC Symbol;Acc:HGNC:6617]	0.111787	-3.16118	1.10505e-36	1.48456e-35	yes	down	169.37	21.95
ENSG00000107807	TLX1	T cell leukemia homeobox 1 [Source:HGNC Symbol;Acc:HGNC:5056]	0.00202045	-8.95111	7.39582e-18	4.47134e-17	yes	down	12.9967	0.03
ENSG00000107815	TWNK	twinkle mtDNA helicase [Source:HGNC Symbol;Acc:HGNC:1160]	2.31041	1.20815	3.3722e-18	2.07835e-17	yes	up	9.02	22.1033
ENSG00000107819	SFXN3	sideroflexin 3 [Source:HGNC Symbol;Acc:HGNC:16087]	0.0770258	-3.69851	1.44132e-56	3.59716e-55	yes	down	11.36	1.13
ENSG00000107821	KAZALD1	Kazal type serine peptidase inhibitor domain 1 [Source:HGNC Symbol;Acc:HGNC:25460]	0.00660732	-7.24172	6.22487e-120	5.61318e-118	yes	down	45.05	0.193333
ENSG00000107854	TNKS2	tankyrase 2 [Source:HGNC Symbol;Acc:HGNC:15677]	3.27083	1.70965	1.25666e-87	6.51998e-86	yes	up	11.7633	44.4433
ENSG00000107862	GBF1	golgi brefeldin A resistant guanine nucleotide exchange factor 1 [Source:HGNC Symbol;Acc:HGNC:4181]	0.432224	-1.21015	1.22459e-28	1.22644e-27	yes	down	57.83	22.8533
ENSG00000107864	CPEB3	cytoplasmic polyadenylation element binding protein 3 [Source:HGNC Symbol;Acc:HGNC:21746]	0.243625	-2.03726	1.38651e-11	5.70502e-11	yes	down	2.19	0.61
ENSG00000107872	FBXL15	F-box and leucine rich repeat protein 15 [Source:HGNC Symbol;Acc:HGNC:28155]	0.495586	-1.01279	6.66662e-05	0.000160205	yes	down	22.53	12.4967
ENSG00000107897	ACBD5	acyl-CoA binding domain containing 5 [Source:HGNC Symbol;Acc:HGNC:23338]	0.445656	-1.166	2.30905e-21	1.66253e-20	yes	down	24.8367	12.33
ENSG00000107902	LHPP	phospholysine phosphohistidine inorganic pyrophosphate phosphatase [Source:HGNC Symbol;Acc:HGNC:30042]	4.28562	2.0995	1.34417e-33	1.63828e-32	yes	up	8.17667	28.37
ENSG00000107954	NEURL1	neuralized E3 ubiquitin protein ligase 1 [Source:HGNC Symbol;Acc:HGNC:7761]	18.7596	4.22956	0.000380819	0.000842102	yes	up	0.01	0.37
ENSG00000107959	PITRM1	pitrilysin metallopeptidase 1 [Source:HGNC Symbol;Acc:HGNC:17663]	0.325937	-1.61734	2.31802e-53	5.32884e-52	yes	down	71.64	25.0667
ENSG00000108001	EBF3	EBF transcription factor 3 [Source:HGNC Symbol;Acc:HGNC:19087]	7.47988	2.90301	0.0104964	0.0190749	yes	up	0.0366667	0.206667
ENSG00000108018	SORCS1	sortilin related VPS10 domain containing receptor 1 [Source:HGNC Symbol;Acc:HGNC:16697]	1482	10.5333	2.50332e-18	1.55381e-17	yes	up	0	2.92
ENSG00000108064	TFAM	transcription factor A, mitochondrial [Source:HGNC Symbol;Acc:HGNC:11741]	3.63624	1.86245	6.28472e-32	7.14989e-31	yes	up	11.9033	50.47
ENSG00000108094	CUL2	cullin 2 [Source:HGNC Symbol;Acc:HGNC:2552]	0.486979	-1.03807	1.82588e-26	1.67678e-25	yes	down	35.3933	19.1033
ENSG00000108176	DNAJC12	DnaJ heat shock protein family (Hsp40) member C12 [Source:HGNC Symbol;Acc:HGNC:28908]	13.4486	3.74938	0.0026044	0.00518524	yes	up	0.06	0.886667
ENSG00000108187	PBLD	phenazine biosynthesis like protein domain containing [Source:HGNC Symbol;Acc:HGNC:23301]	3.16646	1.66287	1.07142e-05	2.7898e-05	yes	up	0.736667	2.39667
ENSG00000108219	TSPAN14	tetraspanin 14 [Source:HGNC Symbol;Acc:HGNC:23303]	2.38664	1.25498	3.02365e-11	1.21308e-10	yes	up	12.5333	30.8933
ENSG00000108231	LGI1	leucine rich glioma inactivated 1 [Source:HGNC Symbol;Acc:HGNC:6572]	75.1308	6.23133	0.0010894	0.0022863	yes	up	0	0.633333
ENSG00000108239	TBC1D12	TBC1 domain family member 12 [Source:HGNC Symbol;Acc:HGNC:29082]	0.175402	-2.51126	1.39118e-52	3.12466e-51	yes	down	7.9	2.31667
ENSG00000108309	RUNDC3A	RUN domain containing 3A [Source:HGNC Symbol;Acc:HGNC:16984]	2.61853	1.38876	0.000929062	0.00196482	yes	up	1.07	3.38
ENSG00000108352	RAPGEFL1	Rap guanine nucleotide exchange factor like 1 [Source:HGNC Symbol;Acc:HGNC:17428]	3.0685	1.61754	7.97768e-15	4.05302e-14	yes	up	4.48333	12.0233
ENSG00000108375	RNF43	ring finger protein 43 [Source:HGNC Symbol;Acc:HGNC:18505]	5.69752	2.51033	7.98004e-11	3.10969e-10	yes	up	0.24	2.03667
ENSG00000108379	WNT3	Wnt family member 3 [Source:HGNC Symbol;Acc:HGNC:12782]	0.0797796	-3.64784	1.46737e-12	6.44121e-12	yes	down	6.51333	0.553333
ENSG00000108384	RAD51C	RAD51 paralog C [Source:HGNC Symbol;Acc:HGNC:9820]	0.190456	-2.39247	5.35566e-15	2.75124e-14	yes	down	50.6533	10.84
ENSG00000108387	SEPTIN4	septin 4 [Source:HGNC Symbol;Acc:HGNC:9165]	6.08587	2.60546	1.77273e-17	1.04968e-16	yes	up	1.42333	9.51
ENSG00000108405	P2RX1	purinergic receptor P2X 1 [Source:HGNC Symbol;Acc:HGNC:8533]	53.0031	5.72801	0.000420771	0.000925257	yes	up	0.00666667	0.476667
ENSG00000108439	PNPO	pyridoxamine 5'-phosphate oxidase [Source:HGNC Symbol;Acc:HGNC:30260]	0.195688	-2.35337	8.59899e-29	8.65082e-28	yes	down	20.9	4.80667
ENSG00000108474	PIGL	phosphatidylinositol glycan anchor biosynthesis class L [Source:HGNC Symbol;Acc:HGNC:8966]	2.08045	1.0569	1.32025e-12	5.81316e-12	yes	up	21.4167	35.67
ENSG00000108509	CAMTA2	calmodulin binding transcription activator 2 [Source:HGNC Symbol;Acc:HGNC:18807]	0.187228	-2.41713	4.84747e-26	4.37113e-25	yes	down	29.7133	6.47333
ENSG00000108511	HOXB6	homeobox B6 [Source:HGNC Symbol;Acc:HGNC:5117]	0.000292737	-11.7381	2.04801e-44	3.58762e-43	yes	down	68.83	0.02
ENSG00000108515	ENO3	enolase 3 [Source:HGNC Symbol;Acc:HGNC:3354]	0.177409	-2.49485	6.33408e-58	1.6537e-56	yes	down	69.7933	13.2433
ENSG00000108518	PFN1	profilin 1 [Source:HGNC Symbol;Acc:HGNC:8881]	0.451201	-1.14816	9.78284e-31	1.0578e-29	yes	down	3150.99	1560.23
ENSG00000108551	RASD1	ras related dexamethasone induced 1 [Source:HGNC Symbol;Acc:HGNC:15828]	5.01799	2.32711	4.16368e-07	1.23092e-06	yes	up	0.433333	2.58
ENSG00000108556	CHRNE	cholinergic receptor nicotinic epsilon subunit [Source:HGNC Symbol;Acc:HGNC:1966]	7.17094	2.84216	0.00981839	0.0179201	yes	up	0.0933333	0.396667
ENSG00000108557	RAI1	retinoic acid induced 1 [Source:HGNC Symbol;Acc:HGNC:9834]	0.0975854	-3.35719	2.13054e-47	4.07705e-46	yes	down	36.4133	2.78667
ENSG00000108590	MED31	mediator complex subunit 31 [Source:HGNC Symbol;Acc:HGNC:24260]	0.173945	-2.5233	5.80158e-24	4.72893e-23	yes	down	24.4933	3.63667
ENSG00000108602	ALDH3A1	aldehyde dehydrogenase 3 family member A1 [Source:HGNC Symbol;Acc:HGNC:405]	35.1759	5.13652	0.0067948	0.0127089	yes	up	0	0.353333
ENSG00000108679	LGALS3BP	galectin 3 binding protein [Source:HGNC Symbol;Acc:HGNC:6564]	0.279639	-1.83836	7.48862e-20	5.0316e-19	yes	down	113.02	38.86
ENSG00000108684	ASIC2	acid sensing ion channel subunit 2 [Source:HGNC Symbol;Acc:HGNC:99]	117.248	6.87342	1.61848e-06	4.54555e-06	yes	up	0	0.623333
ENSG00000108691	CCL2	C-C motif chemokine ligand 2 [Source:HGNC Symbol;Acc:HGNC:10618]	8.42663	3.07496	0.000109784	0.000257564	yes	up	0.393333	3.94
ENSG00000108773	KAT2A	lysine acetyltransferase 2A [Source:HGNC Symbol;Acc:HGNC:4201]	0.423606	-1.23921	4.48566e-31	4.91331e-30	yes	down	58.9333	31.2733
ENSG00000108774	RAB5C	RAB5C, member RAS oncogene family [Source:HGNC Symbol;Acc:HGNC:9785]	0.360369	-1.47245	7.14069e-48	1.3882e-46	yes	down	179.67	74.3
ENSG00000108786	HSD17B1	hydroxysteroid 17-beta dehydrogenase 1 [Source:HGNC Symbol;Acc:HGNC:5210]	0.0960801	-3.37962	8.70418e-97	5.33093e-95	yes	down	44.88	1.99667
ENSG00000108788	MLX	MAX dimerization protein MLX [Source:HGNC Symbol;Acc:HGNC:11645]	0.26681	-1.90612	6.27607e-77	2.6083e-75	yes	down	59.4067	19.2633
ENSG00000108797	CNTNAP1	contactin associated protein 1 [Source:HGNC Symbol;Acc:HGNC:8011]	0.284569	-1.81315	1.2553e-24	1.05234e-23	yes	down	24.1133	9.59333
ENSG00000108798	ABI3	ABI family member 3 [Source:HGNC Symbol;Acc:HGNC:29859]	206.364	7.68905	6.65729e-09	2.26265e-08	yes	up	0	1.77667
ENSG00000108813	DLX4	distal-less homeobox 4 [Source:HGNC Symbol;Acc:HGNC:2917]	0.389939	-1.35868	0.00484533	0.00927891	yes	down	1.68	0.99
ENSG00000108819	PPP1R9B	protein phosphatase 1 regulatory subunit 9B [Source:HGNC Symbol;Acc:HGNC:9298]	0.084753	-3.56059	1.21619e-144	1.60649e-142	yes	down	68.1367	7.42
ENSG00000108821	COL1A1	collagen type I alpha 1 chain [Source:HGNC Symbol;Acc:HGNC:2197]	20.5274	4.35948	6.98019e-66	2.28347e-64	yes	up	5.76333	73.42
ENSG00000108823	SGCA	sarcoglycan alpha [Source:HGNC Symbol;Acc:HGNC:10805]	0.090254	-3.46987	1.57371e-08	5.19196e-08	yes	down	4.84	0.746667
ENSG00000108825	PTGES3L-AARSD1	PTGES3L-AARSD1 readthrough [Source:HGNC Symbol;Acc:HGNC:43946]	0.243482	-2.03811	3.17042e-22	2.36711e-21	yes	down	14.5133	3.91667
ENSG00000108830	RND2	Rho family GTPase 2 [Source:HGNC Symbol;Acc:HGNC:18315]	6.4951	2.69935	3.15447e-58	8.30666e-57	yes	up	6.35667	48.6133
ENSG00000108839	ALOX12	arachidonate 12-lipoxygenase, 12S type [Source:HGNC Symbol;Acc:HGNC:429]	14.0728	3.81484	4.15361e-05	0.000101889	yes	up	0.126667	0.84
ENSG00000108840	HDAC5	histone deacetylase 5 [Source:HGNC Symbol;Acc:HGNC:14068]	3.35441	1.74606	1.10914e-37	1.54088e-36	yes	up	9.42333	33.68
ENSG00000108852	MPP2	membrane palmitoylated protein 2 [Source:HGNC Symbol;Acc:HGNC:7220]	0.475089	-1.07373	1.04684e-10	4.04134e-10	yes	down	18.8033	10.69
ENSG00000108854	SMURF2	SMAD specific E3 ubiquitin protein ligase 2 [Source:HGNC Symbol;Acc:HGNC:16809]	2.1422	1.09909	2.28099e-19	1.49079e-18	yes	up	7.93667	18.1367
ENSG00000108861	DUSP3	dual specificity phosphatase 3 [Source:HGNC Symbol;Acc:HGNC:3069]	0.313967	-1.67131	3.14649e-62	9.26396e-61	yes	down	46.5367	16.77
ENSG00000108924	HLF	HLF transcription factor, PAR bZIP family member [Source:HGNC Symbol;Acc:HGNC:4977]	9.90734	3.3085	0.00470148	0.0090223	yes	up	0.113333	0.283333
ENSG00000108932	SLC16A6	solute carrier family 16 member 6 [Source:HGNC Symbol;Acc:HGNC:10927]	0.0315927	-4.98427	6.1273e-19	3.92897e-18	yes	down	2.18333	0.183333
ENSG00000108946	PRKAR1A	protein kinase cAMP-dependent type I regulatory subunit alpha [Source:HGNC Symbol;Acc:HGNC:9388]	0.2659	-1.91104	6.75054e-83	3.19696e-81	yes	down	316.353	100.467
ENSG00000108947	EFNB3	ephrin B3 [Source:HGNC Symbol;Acc:HGNC:3228]	3.0798	1.62284	8.403e-14	3.99799e-13	yes	up	3.01	10.6767
ENSG00000108950	FAM20A	FAM20A golgi associated secretory pathway pseudokinase [Source:HGNC Symbol;Acc:HGNC:23015]	82.0552	6.35852	7.3278e-17	4.19563e-16	yes	up	0.243333	19.19
ENSG00000108960	MMD	monocyte to macrophage differentiation associated [Source:HGNC Symbol;Acc:HGNC:7153]	8.20718	3.03689	5.87958e-84	2.86785e-82	yes	up	3.06667	31.46
ENSG00000108984	MAP2K6	mitogen-activated protein kinase kinase 6 [Source:HGNC Symbol;Acc:HGNC:6846]	2.60205	1.37965	2.05522e-27	1.97031e-26	yes	up	9.50333	12.1
ENSG00000109046	WSB1	WD repeat and SOCS box containing 1 [Source:HGNC Symbol;Acc:HGNC:19221]	2.02384	1.01709	3.17097e-21	2.27174e-20	yes	up	40.5567	90.3267
ENSG00000109079	TNFAIP1	TNF alpha induced protein 1 [Source:HGNC Symbol;Acc:HGNC:11894]	0.495579	-1.01281	4.07043e-14	1.98185e-13	yes	down	16.61	9.33667
ENSG00000109099	PMP22	peripheral myelin protein 22 [Source:HGNC Symbol;Acc:HGNC:9118]	0.0807577	-3.63026	1.3595e-31	1.52956e-30	yes	down	10.98	1.05
ENSG00000109113	RAB34	RAB34, member RAS oncogene family [Source:HGNC Symbol;Acc:HGNC:16519]	0.456364	-1.13174	1.97473e-25	1.72529e-24	yes	down	236.263	158.63
ENSG00000109158	GABRA4	gamma-aminobutyric acid type A receptor subunit alpha4 [Source:HGNC Symbol;Acc:HGNC:4078]	37.4959	5.22866	0.00970889	0.0177308	yes	up	0	0.153333
ENSG00000109220	CHIC2	cysteine rich hydrophobic domain 2 [Source:HGNC Symbol;Acc:HGNC:1935]	0.461347	-1.11608	2.0895e-05	5.27599e-05	yes	down	11.5533	7.02
ENSG00000109320	NFKB1	nuclear factor kappa B subunit 1 [Source:HGNC Symbol;Acc:HGNC:7794]	0.135849	-2.87992	2.09782e-38	2.99442e-37	yes	down	25.4833	4.19333
ENSG00000109339	MAPK10	mitogen-activated protein kinase 10 [Source:HGNC Symbol;Acc:HGNC:6872]	10.1335	3.34106	3.59111e-17	2.08744e-16	yes	up	0.773333	6.55333
ENSG00000109390	NDUFC1	NADH:ubiquinone oxidoreductase subunit C1 [Source:HGNC Symbol;Acc:HGNC:7705]	0.263431	-1.9245	1.41576e-58	3.75646e-57	yes	down	249.183	64.8333
ENSG00000109424	UCP1	uncoupling protein 1 [Source:HGNC Symbol;Acc:HGNC:12517]	96.077	6.58612	8.90221e-05	0.000210839	yes	up	0	0.806667
ENSG00000109436	TBC1D9	TBC1 domain family member 9 [Source:HGNC Symbol;Acc:HGNC:21710]	0.0359589	-4.79751	1.02804e-142	1.33629e-140	yes	down	15.94	0.666667
ENSG00000109452	INPP4B	inositol polyphosphate-4-phosphatase type II B [Source:HGNC Symbol;Acc:HGNC:6075]	0.0139114	-6.16759	3.04159e-34	3.78641e-33	yes	down	3.39333	0.0766667
ENSG00000109458	GAB1	GRB2 associated binding protein 1 [Source:HGNC Symbol;Acc:HGNC:4066]	2.28094	1.18963	9.36063e-11	3.62743e-10	yes	up	3.70667	11.3467
ENSG00000109472	CPE	carboxypeptidase E [Source:HGNC Symbol;Acc:HGNC:2303]	0.278853	-1.84242	4.51895e-44	7.78221e-43	yes	down	32.7667	10.6467
ENSG00000109475	RPL34	ribosomal protein L34 [Source:HGNC Symbol;Acc:HGNC:10340]	2.31842	1.21314	2.08243e-34	2.61636e-33	yes	up	637.54	1762.24
ENSG00000109519	GRPEL1	GrpE like 1, mitochondrial [Source:HGNC Symbol;Acc:HGNC:19696]	0.3659	-1.45048	8.22489e-23	6.33045e-22	yes	down	55.42	19.9867
ENSG00000109536	FRG1	FSHD region gene 1 [Source:HGNC Symbol;Acc:HGNC:3954]	0.493979	-1.01748	1.93798e-15	1.02e-14	yes	down	70.0833	40.2433
ENSG00000109572	CLCN3	chloride voltage-gated channel 3 [Source:HGNC Symbol;Acc:HGNC:2021]	0.301857	-1.72806	1.32746e-44	2.34897e-43	yes	down	48.61	18.8367
ENSG00000109610	SOD3	superoxide dismutase 3 [Source:HGNC Symbol;Acc:HGNC:11181]	374.519	8.54889	6.09976e-12	2.57044e-11	yes	up	0.0166667	7.29667
ENSG00000109625	CPZ	carboxypeptidase Z [Source:HGNC Symbol;Acc:HGNC:2333]	57.8512	5.85427	1.14685e-161	1.94623e-159	yes	up	1.54333	61.9833
ENSG00000109686	SH3D19	SH3 domain containing 19 [Source:HGNC Symbol;Acc:HGNC:30418]	2.34224	1.22789	1.37174e-17	8.16395e-17	yes	up	13.1467	35.0567
ENSG00000109689	STIM2	stromal interaction molecule 2 [Source:HGNC Symbol;Acc:HGNC:19205]	0.421972	-1.24478	1.89815e-21	1.37112e-20	yes	down	15.38	6.82667
ENSG00000109705	NKX3-2	NK3 homeobox 2 [Source:HGNC Symbol;Acc:HGNC:951]	0.153544	-2.70328	0.00620815	0.0116933	yes	down	1.50667	0.273333
ENSG00000109738	GLRB	glycine receptor beta [Source:HGNC Symbol;Acc:HGNC:4329]	3.95755	1.98461	0.00808906	0.0149401	yes	up	0.303333	0.81
ENSG00000109743	BST1	bone marrow stromal cell antigen 1 [Source:HGNC Symbol;Acc:HGNC:1118]	10.9584	3.45396	0.00121084	0.00252598	yes	up	0.0833333	1.45667
ENSG00000109819	PPARGC1A	PPARG coactivator 1 alpha [Source:HGNC Symbol;Acc:HGNC:9237]	269.616	8.07476	4.3554e-10	1.61116e-09	yes	up	0	0.526667
ENSG00000109832	DDX25	DEAD-box helicase 25 [Source:HGNC Symbol;Acc:HGNC:18698]	2935.8	11.5195	7.59028e-22	5.57008e-21	yes	up	0	22.47
ENSG00000109846	CRYAB	crystallin alpha B [Source:HGNC Symbol;Acc:HGNC:2389]	0.358482	-1.48003	0.00386607	0.00751832	yes	down	4.9	1.54333
ENSG00000109854	HTATIP2	HIV-1 Tat interactive protein 2 [Source:HGNC Symbol;Acc:HGNC:16637]	1185.12	10.2108	1.37556e-22	1.04491e-21	yes	up	0.06	55.7733
ENSG00000109861	CTSC	cathepsin C [Source:HGNC Symbol;Acc:HGNC:2528]	3.81572	1.93196	7.19112e-115	6.03881e-113	yes	up	77.8767	253.773
ENSG00000109906	ZBTB16	zinc finger and BTB domain containing 16 [Source:HGNC Symbol;Acc:HGNC:12930]	14.2858	3.83651	0.00516849	0.00985198	yes	up	0.0266667	0.246667
ENSG00000109919	MTCH2	mitochondrial carrier 2 [Source:HGNC Symbol;Acc:HGNC:17587]	0.424987	-1.23451	4.64248e-33	5.52867e-32	yes	down	109.923	70.5467
ENSG00000109927	TECTA	tectorin alpha [Source:HGNC Symbol;Acc:HGNC:11720]	6.31861	2.65961	4.94643e-05	0.00012031	yes	up	0.153333	0.513333
ENSG00000109929	SC5D	sterol-C5-desaturase [Source:HGNC Symbol;Acc:HGNC:10547]	3.93279	1.97555	9.2308e-58	2.39716e-56	yes	up	20.32	65.24
ENSG00000109944	JHY	junctional cadherin complex regulator [Source:HGNC Symbol;Acc:HGNC:26288]	0.152268	-2.71532	2.09388e-16	1.16849e-15	yes	down	3.65333	0.576667
ENSG00000109956	B3GAT1	beta-1,3-glucuronyltransferase 1 [Source:HGNC Symbol;Acc:HGNC:921]	856.977	9.74311	1.10724e-29	1.14943e-28	yes	up	0.0133333	14.39
ENSG00000109971	HSPA8	heat shock protein family A (Hsp70) member 8 [Source:HGNC Symbol;Acc:HGNC:5241]	0.293603	-1.76806	2.03924e-15	1.07144e-14	yes	down	2640.56	930.39
ENSG00000109991	P2RX3	purinergic receptor P2X 3 [Source:HGNC Symbol;Acc:HGNC:8534]	168.876	7.39982	7.56281e-08	2.36727e-07	yes	up	0	0.546667
ENSG00000110002	VWA5A	von Willebrand factor A domain containing 5A [Source:HGNC Symbol;Acc:HGNC:6658]	12.5958	3.65487	2.62576e-57	6.67004e-56	yes	up	1.05667	13.13
ENSG00000110011	DNAJC4	DnaJ heat shock protein family (Hsp40) member C4 [Source:HGNC Symbol;Acc:HGNC:5271]	0.369261	-1.43729	8.92608e-16	4.79821e-15	yes	down	37.6433	15.8133
ENSG00000110025	SNX15	sorting nexin 15 [Source:HGNC Symbol;Acc:HGNC:14978]	0.329851	-1.60011	9.88587e-29	9.92527e-28	yes	down	28.9267	9.59667
ENSG00000110042	DTX4	deltex E3 ubiquitin ligase 4 [Source:HGNC Symbol;Acc:HGNC:29151]	5.9685	2.57737	5.1229e-48	1.00071e-46	yes	up	1.87	10.53
ENSG00000110074	FOXRED1	FAD dependent oxidoreductase domain containing 1 [Source:HGNC Symbol;Acc:HGNC:26927]	3.72089	1.89565	7.04265e-50	1.46469e-48	yes	up	10.3367	44.1333
ENSG00000110076	NRXN2	neurexin 2 [Source:HGNC Symbol;Acc:HGNC:8009]	30.7812	4.94398	2.91208e-26	2.64643e-25	yes	up	0.293333	8.38
ENSG00000110090	CPT1A	carnitine palmitoyltransferase 1A [Source:HGNC Symbol;Acc:HGNC:2328]	0.0674402	-3.89025	5.50667e-73	2.09932e-71	yes	down	37.86	3.00333
ENSG00000110108	TMEM109	transmembrane protein 109 [Source:HGNC Symbol;Acc:HGNC:28771]	0.28788	-1.79646	8.61584e-20	5.77153e-19	yes	down	67.8533	21.6567
ENSG00000110148	CCKBR	cholecystokinin B receptor [Source:HGNC Symbol;Acc:HGNC:1571]	476.874	8.89747	4.56167e-13	2.07354e-12	yes	up	0.03	6.36333
ENSG00000110172	CHORDC1	cysteine and histidine rich domain containing 1 [Source:HGNC Symbol;Acc:HGNC:14525]	0.302743	-1.72383	1.01392e-48	2.03759e-47	yes	down	163.843	52.9033
ENSG00000110218	PANX1	pannexin 1 [Source:HGNC Symbol;Acc:HGNC:8599]	2.15832	1.10991	3.21794e-11	1.2885e-10	yes	up	10.8433	22.9267
ENSG00000110315	RNF141	ring finger protein 141 [Source:HGNC Symbol;Acc:HGNC:21159]	2.78214	1.47619	9.03614e-18	5.44822e-17	yes	up	6.68667	19.6267
ENSG00000110318	CEP126	centrosomal protein 126 [Source:HGNC Symbol;Acc:HGNC:29264]	5.17841	2.37251	8.06836e-10	2.93185e-09	yes	up	0.296667	0.95
ENSG00000110328	GALNT18	polypeptide N-acetylgalactosaminyltransferase 18 [Source:HGNC Symbol;Acc:HGNC:30488]	18.0321	4.17249	9.79744e-18	5.88979e-17	yes	up	0.14	3.20333
ENSG00000110400	NECTIN1	nectin cell adhesion molecule 1 [Source:HGNC Symbol;Acc:HGNC:9706]	2.54602	1.34824	8.22867e-14	3.91824e-13	yes	up	12.22	40.31
ENSG00000110422	HIPK3	homeodomain interacting protein kinase 3 [Source:HGNC Symbol;Acc:HGNC:4915]	0.217097	-2.20359	1.3608e-101	9.16083e-100	yes	down	24.5033	6.05
ENSG00000110427	KIAA1549L	KIAA1549 like [Source:HGNC Symbol;Acc:HGNC:24836]	4.75055	2.2481	3.22345e-14	1.5808e-13	yes	up	0.226667	1.01
ENSG00000110436	SLC1A2	solute carrier family 1 member 2 [Source:HGNC Symbol;Acc:HGNC:10940]	522.718	9.02989	6.93053e-13	3.10926e-12	yes	up	0	1.05667
ENSG00000110446	SLC15A3	solute carrier family 15 member 3 [Source:HGNC Symbol;Acc:HGNC:18068]	2.00139	1.001	3.00335e-06	8.22328e-06	yes	up	6.04333	13.44
ENSG00000110455	ACCS	1-aminocyclopropane-1-carboxylate synthase homolog (inactive) [Source:HGNC Symbol;Acc:HGNC:23989]	980.098	9.93678	9.78272e-15	4.94847e-14	yes	up	0	6.56667
ENSG00000110492	MDK	midkine [Source:HGNC Symbol;Acc:HGNC:6972]	20.7453	4.37471	5.86434e-183	1.35195e-180	yes	up	9.77	338.867
ENSG00000110628	SLC22A18	solute carrier family 22 member 18 [Source:HGNC Symbol;Acc:HGNC:10964]	0.359026	-1.47784	5.43896e-13	2.45769e-12	yes	down	15.7833	7.17
ENSG00000110660	SLC35F2	solute carrier family 35 member F2 [Source:HGNC Symbol;Acc:HGNC:23615]	0.311087	-1.68461	8.78807e-50	1.81841e-48	yes	down	40.4633	14.6867
ENSG00000110675	ELMOD1	ELMO domain containing 1 [Source:HGNC Symbol;Acc:HGNC:25334]	0.145482	-2.78108	5.57232e-08	1.76341e-07	yes	down	2.4	0.3
ENSG00000110693	SOX6	SRY-box transcription factor 6 [Source:HGNC Symbol;Acc:HGNC:16421]	14.7613	3.88375	0.00792711	0.0146642	yes	up	0.00666667	0.42
ENSG00000110697	PITPNM1	phosphatidylinositol transfer protein membrane associated 1 [Source:HGNC Symbol;Acc:HGNC:9003]	0.469968	-1.08936	1.07164e-11	4.43707e-11	yes	down	34.9467	21.1267
ENSG00000110711	AIP	aryl hydrocarbon receptor interacting protein [Source:HGNC Symbol;Acc:HGNC:358]	0.264512	-1.9186	1.3287e-54	3.16157e-53	yes	down	95.6833	27.52
ENSG00000110721	CHKA	choline kinase alpha [Source:HGNC Symbol;Acc:HGNC:1937]	5.27222	2.39841	9.02162e-33	1.06246e-31	yes	up	12.56	69.52
ENSG00000110786	PTPN5	protein tyrosine phosphatase non-receptor type 5 [Source:HGNC Symbol;Acc:HGNC:9657]	2014.37	10.9761	5.08285e-20	3.44548e-19	yes	up	0	8.49333
ENSG00000110799	VWF	von Willebrand factor [Source:HGNC Symbol;Acc:HGNC:12726]	122.813	6.94032	9.31818e-10	3.36996e-09	yes	up	0.0666667	1.54
ENSG00000110801	PSMD9	proteasome 26S subunit, non-ATPase 9 [Source:HGNC Symbol;Acc:HGNC:9567]	0.481385	-1.05474	3.34147e-10	1.24722e-09	yes	down	74.3767	46.3033
ENSG00000110876	SELPLG	selectin P ligand [Source:HGNC Symbol;Acc:HGNC:10722]	0.131562	-2.92618	0.0114636	0.0206987	yes	down	0.396667	0.0766667
ENSG00000110880	CORO1C	coronin 1C [Source:HGNC Symbol;Acc:HGNC:2254]	0.424878	-1.23488	1.71454e-35	2.21801e-34	yes	down	161.78	81.4933
ENSG00000110881	ASIC1	acid sensing ion channel subunit 1 [Source:HGNC Symbol;Acc:HGNC:100]	0.176808	-2.49974	3.85171e-33	4.6004e-32	yes	down	9.53667	2.05667
ENSG00000110888	CAPRIN2	caprin family member 2 [Source:HGNC Symbol;Acc:HGNC:21259]	2.65356	1.40793	1.43777e-14	7.19385e-14	yes	up	11.05	26.52
ENSG00000110900	TSPAN11	tetraspanin 11 [Source:HGNC Symbol;Acc:HGNC:30795]	306.285	8.25873	4.04246e-21	2.88005e-20	yes	up	0.01	4.09333
ENSG00000110921	MVK	mevalonate kinase [Source:HGNC Symbol;Acc:HGNC:7530]	0.399582	-1.32344	3.49467e-09	1.21472e-08	yes	down	15.9833	8.39667
ENSG00000110975	SYT10	synaptotagmin 10 [Source:HGNC Symbol;Acc:HGNC:19266]	595.878	9.21887	6.73518e-13	3.02551e-12	yes	up	0	2.16
ENSG00000111012	CYP27B1	cytochrome P450 family 27 subfamily B member 1 [Source:HGNC Symbol;Acc:HGNC:2606]	3.06004	1.61355	0.0043784	0.00843875	yes	up	0.363333	1.33333
ENSG00000111052	LIN7A	lin-7 homolog A, crumbs cell polarity complex component [Source:HGNC Symbol;Acc:HGNC:17787]	67.4628	6.07602	4.09593e-47	7.77718e-46	yes	up	0.11	6.82
ENSG00000111058	ACSS3	acyl-CoA synthetase short chain family member 3 [Source:HGNC Symbol;Acc:HGNC:24723]	327.731	8.35637	1.19233e-53	2.76179e-52	yes	up	0.0666667	16.6233
ENSG00000111077	TNS2	tensin 2 [Source:HGNC Symbol;Acc:HGNC:19737]	0.0753319	-3.7306	9.73255e-65	3.08075e-63	yes	down	17.7733	1.76333
ENSG00000111110	PPM1H	protein phosphatase, Mg2+/Mn2+ dependent 1H [Source:HGNC Symbol;Acc:HGNC:18583]	7.00527	2.80844	1.31194e-78	5.66427e-77	yes	up	2.49333	17.31
ENSG00000111145	ELK3	ETS transcription factor ELK3 [Source:HGNC Symbol;Acc:HGNC:3325]	0.216748	-2.20591	1.50847e-19	9.96282e-19	yes	down	16.48	3.88667
ENSG00000111186	WNT5B	Wnt family member 5B [Source:HGNC Symbol;Acc:HGNC:16265]	143.015	7.16002	8.58377e-07	2.47011e-06	yes	up	0	0.986667
ENSG00000111215	PRR4	proline rich 4 [Source:HGNC Symbol;Acc:HGNC:18020]	3.74135	1.90356	0.0101947	0.0185695	yes	up	1.04333	2.94
ENSG00000111218	PRMT8	protein arginine methyltransferase 8 [Source:HGNC Symbol;Acc:HGNC:5188]	210.99	7.72103	5.8769e-09	2.00662e-08	yes	up	0	0.986667
ENSG00000111229	ARPC3	actin related protein 2/3 complex subunit 3 [Source:HGNC Symbol;Acc:HGNC:706]	0.372237	-1.42571	1.06584e-52	2.41165e-51	yes	down	328.92	151.14
ENSG00000111237	VPS29	VPS29 retromer complex component [Source:HGNC Symbol;Acc:HGNC:14340]	0.286308	-1.80436	4.14321e-67	1.39652e-65	yes	down	201.92	70.15
ENSG00000111249	CUX2	cut like homeobox 2 [Source:HGNC Symbol;Acc:HGNC:19347]	1255.77	10.2944	7.44651e-18	4.50087e-17	yes	up	0.00333333	4.34667
ENSG00000111252	SH2B3	SH2B adaptor protein 3 [Source:HGNC Symbol;Acc:HGNC:29605]	2.8008	1.48584	6.19434e-11	2.43558e-10	yes	up	4.48	14.14
ENSG00000111261	MANSC1	MANSC domain containing 1 [Source:HGNC Symbol;Acc:HGNC:25505]	0.306995	-1.70371	4.8451e-19	3.11578e-18	yes	down	12.9933	5.00667
ENSG00000111262	KCNA1	potassium voltage-gated channel subfamily A member 1 [Source:HGNC Symbol;Acc:HGNC:6218]	194.484	7.60351	6.72723e-08	2.11428e-07	yes	up	0	0.493333
ENSG00000111271	ACAD10	acyl-CoA dehydrogenase family member 10 [Source:HGNC Symbol;Acc:HGNC:21597]	2.34871	1.23187	2.29675e-17	1.35275e-16	yes	up	5.70333	15.8433
ENSG00000111275	ALDH2	aldehyde dehydrogenase 2 family member [Source:HGNC Symbol;Acc:HGNC:404]	69.5033	6.11901	2.06854e-130	2.25664e-128	yes	up	0.306667	35.1633
ENSG00000111305	GSG1	germ cell associated 1 [Source:HGNC Symbol;Acc:HGNC:19716]	0.0613517	-4.02675	1.20965e-20	8.43852e-20	yes	down	6.90667	0.323333
ENSG00000111319	SCNN1A	sodium channel epithelial 1 subunit alpha [Source:HGNC Symbol;Acc:HGNC:10599]	4.85371	2.27909	1.14565e-48	2.29666e-47	yes	up	12.13	66.5267
ENSG00000111321	LTBR	lymphotoxin beta receptor [Source:HGNC Symbol;Acc:HGNC:6718]	3.80491	1.92786	5.66568e-09	1.93666e-08	yes	up	3.45667	19.6433
ENSG00000111331	OAS3	2'-5'-oligoadenylate synthetase 3 [Source:HGNC Symbol;Acc:HGNC:8088]	0.0540014	-4.21086	0.000640194	0.00138043	yes	down	17.07	1.49667
ENSG00000111335	OAS2	2'-5'-oligoadenylate synthetase 2 [Source:HGNC Symbol;Acc:HGNC:8087]	0.0760529	-3.71685	1.61618e-07	4.94177e-07	yes	down	1.12333	0.0866667
ENSG00000111341	MGP	matrix Gla protein [Source:HGNC Symbol;Acc:HGNC:7060]	0.066779	-3.90446	0.00422334	0.00816179	yes	down	0.676667	0.04
ENSG00000111344	RASAL1	RAS protein activator like 1 [Source:HGNC Symbol;Acc:HGNC:9873]	794.881	9.63459	2.65635e-15	1.38792e-14	yes	up	0	4.13333
ENSG00000111424	VDR	vitamin D receptor [Source:HGNC Symbol;Acc:HGNC:12679]	0.05165	-4.27509	1.83839e-22	1.38913e-21	yes	down	2.1	0.166667
ENSG00000111432	FZD10	frizzled class receptor 10 [Source:HGNC Symbol;Acc:HGNC:4039]	98.4793	6.62175	6.92077e-06	1.8349e-05	yes	up	0	0.373333
ENSG00000111452	ADGRD1	adhesion G protein-coupled receptor D1 [Source:HGNC Symbol;Acc:HGNC:19893]	20.7809	4.37719	1.18303e-06	3.36239e-06	yes	up	0.0933333	0.653333
ENSG00000111481	COPZ1	COPI coat complex subunit zeta 1 [Source:HGNC Symbol;Acc:HGNC:2243]	0.425226	-1.2337	5.24431e-45	9.39554e-44	yes	down	172.717	75.9267
ENSG00000111605	CPSF6	cleavage and polyadenylation specific factor 6 [Source:HGNC Symbol;Acc:HGNC:13871]	2.16926	1.1172	3.6936e-26	3.34422e-25	yes	up	66.2833	115.853
ENSG00000111642	CHD4	chromodomain helicase DNA binding protein 4 [Source:HGNC Symbol;Acc:HGNC:1919]	2.23287	1.1589	9.96902e-27	9.25581e-26	yes	up	89.5767	220.853
ENSG00000111644	ACRBP	acrosin binding protein [Source:HGNC Symbol;Acc:HGNC:17195]	7.59289	2.92465	0.000159639	0.000368481	yes	up	0.38	2.39
ENSG00000111652	COPS7A	COP9 signalosome subunit 7A [Source:HGNC Symbol;Acc:HGNC:16758]	0.340741	-1.55325	2.05428e-38	2.93399e-37	yes	down	66.02	29.14
ENSG00000111664	GNB3	G protein subunit beta 3 [Source:HGNC Symbol;Acc:HGNC:4400]	2.05828	1.04144	0.000819702	0.00174426	yes	up	3.16333	8.16667
ENSG00000111665	CDCA3	cell division cycle associated 3 [Source:HGNC Symbol;Acc:HGNC:14624]	0.388188	-1.36517	1.79944e-33	2.18012e-32	yes	down	86.4333	31.53
ENSG00000111666	CHPT1	choline phosphotransferase 1 [Source:HGNC Symbol;Acc:HGNC:17852]	0.231635	-2.11007	7.04813e-47	1.33103e-45	yes	down	50.1433	14.22
ENSG00000111669	TPI1	triosephosphate isomerase 1 [Source:HGNC Symbol;Acc:HGNC:12009]	0.463391	-1.1097	1.3941e-25	1.22336e-24	yes	down	1119.04	592.58
ENSG00000111670	GNPTAB	N-acetylglucosamine-1-phosphate transferase subunits alpha and beta [Source:HGNC Symbol;Acc:HGNC:29670]	2.44462	1.28961	5.7128e-27	5.36112e-26	yes	up	16.1267	44.1733
ENSG00000111678	C12orf57	chromosome 12 open reading frame 57 [Source:HGNC Symbol;Acc:HGNC:29521]	0.391669	-1.35229	2.30636e-19	1.50656e-18	yes	down	315.79	156.25
ENSG00000111704	NANOG	Nanog homeobox [Source:HGNC Symbol;Acc:HGNC:20857]	139.697	7.12616	3.78035e-25	3.25169e-24	yes	up	0.126667	35.8133
ENSG00000111727	HCFC2	host cell factor C2 [Source:HGNC Symbol;Acc:HGNC:24972]	0.113047	-3.14501	3.44382e-39	5.02728e-38	yes	down	4.86	0.85
ENSG00000111728	ST8SIA1	ST8 alpha-N-acetyl-neuraminide alpha-2,8-sialyltransferase 1 [Source:HGNC Symbol;Acc:HGNC:10869]	23.5672	4.55871	2.12995e-06	5.91606e-06	yes	up	0.163333	1.5
ENSG00000111752	PHC1	polyhomeotic homolog 1 [Source:HGNC Symbol;Acc:HGNC:3182]	16.7099	4.06263	0	0	yes	up	21.73	432.033
ENSG00000111788		DEAD/H (Asp-Glu-Ala-Asp/His) box polypeptide like pseudogene	3.21028	1.6827	1.61321e-35	2.08803e-34	yes	up	3.50333	12.73
ENSG00000111816	FRK	fyn related Src family tyrosine kinase [Source:HGNC Symbol;Acc:HGNC:3955]	2.25583	1.17366	0.0171649	0.0300881	yes	up	0.0766667	0.206667
ENSG00000111832	RWDD1	RWD domain containing 1 [Source:HGNC Symbol;Acc:HGNC:20993]	0.305172	-1.71231	1.76626e-37	2.4413e-36	yes	down	78.68	24.3333
ENSG00000111834	RSPH4A	radial spoke head component 4A [Source:HGNC Symbol;Acc:HGNC:21558]	0.0897812	-3.47744	1.69652e-24	1.41688e-23	yes	down	4.00667	0.433333
ENSG00000111837	MAK	male germ cell associated kinase [Source:HGNC Symbol;Acc:HGNC:6816]	4.50489	2.17149	0.0133272	0.0238119	yes	up	0.08	0.293333
ENSG00000111846	GCNT2	glucosaminyl (N-acetyl) transferase 2 (I blood group) [Source:HGNC Symbol;Acc:HGNC:4204]	9.18422	3.19916	3.06748e-72	1.16037e-70	yes	up	4.59667	37.05
ENSG00000111859	NEDD9	neural precursor cell expressed, developmentally down-regulated 9 [Source:HGNC Symbol;Acc:HGNC:7733]	151.484	7.24302	2.11107e-29	2.1694e-28	yes	up	0.07	4.42
ENSG00000111860	CEP85L	centrosomal protein 85 like [Source:HGNC Symbol;Acc:HGNC:21638]	2.08253	1.05833	2.59977e-06	7.1592e-06	yes	up	1.45333	3.81667
ENSG00000111879	FAM184A	family with sequence similarity 184 member A [Source:HGNC Symbol;Acc:HGNC:20991]	2.33953	1.22622	1.79918e-08	5.90947e-08	yes	up	4.11333	12.2567
ENSG00000111885	MAN1A1	mannosidase alpha class 1A member 1 [Source:HGNC Symbol;Acc:HGNC:6821]	51.1616	5.67699	2.8311e-28	2.79529e-27	yes	up	0.0433333	2.45
ENSG00000111886	GABRR2	gamma-aminobutyric acid type A receptor subunit rho2 [Source:HGNC Symbol;Acc:HGNC:4091]	0.191058	-2.38792	0.0275095	0.0462887	yes	down	0.163333	0.07
ENSG00000111906	HDDC2	HD domain containing 2 [Source:HGNC Symbol;Acc:HGNC:21078]	2.93887	1.55526	1.63844e-18	1.02584e-17	yes	up	21.7133	78.4333
ENSG00000111907	TPD52L1	TPD52 like 1 [Source:HGNC Symbol;Acc:HGNC:12006]	13.2398	3.72681	3.14778e-17	1.83805e-16	yes	up	1.19	12.6767
ENSG00000111911	HINT3	histidine triad nucleotide binding protein 3 [Source:HGNC Symbol;Acc:HGNC:18468]	0.499064	-1.0027	4.98226e-10	1.83499e-09	yes	down	16.2	9.33667
ENSG00000111912	NCOA7	nuclear receptor coactivator 7 [Source:HGNC Symbol;Acc:HGNC:21081]	0.493284	-1.01951	2.98324e-07	8.92306e-07	yes	down	12.0367	4.93
ENSG00000111913	RIPOR2	RHO family interacting cell polarization regulator 2 [Source:HGNC Symbol;Acc:HGNC:13872]	3734.26	11.8666	2.08209e-22	1.5694e-21	yes	up	0	13.0733
ENSG00000111961	SASH1	SAM and SH3 domain containing 1 [Source:HGNC Symbol;Acc:HGNC:19182]	3.0056	1.58765	1.36803e-41	2.19505e-40	yes	up	4.38667	14.5
ENSG00000111962	UST	uronyl 2-sulfotransferase [Source:HGNC Symbol;Acc:HGNC:17223]	7.24313	2.85661	8.80928e-59	2.35013e-57	yes	up	2.71667	19.3
ENSG00000112033	PPARD	peroxisome proliferator activated receptor delta [Source:HGNC Symbol;Acc:HGNC:9235]	0.37597	-1.41131	1.02781e-25	9.09364e-25	yes	down	26.3733	10.4267
ENSG00000112041	TULP1	TUB like protein 1 [Source:HGNC Symbol;Acc:HGNC:12423]	3.59441	1.84576	1.45159e-20	1.00975e-19	yes	up	0.54	6.02
ENSG00000112078	KCTD20	potassium channel tetramerization domain containing 20 [Source:HGNC Symbol;Acc:HGNC:21052]	0.441097	-1.18083	2.6888e-35	3.45823e-34	yes	down	37.28	18.21
ENSG00000112079	STK38	serine/threonine kinase 38 [Source:HGNC Symbol;Acc:HGNC:17847]	0.279871	-1.83717	9.19347e-74	3.58883e-72	yes	down	35.7867	11.5633
ENSG00000112110	MRPL18	mitochondrial ribosomal protein L18 [Source:HGNC Symbol;Acc:HGNC:14477]	0.276865	-1.85274	7.27597e-82	3.37387e-80	yes	down	180.093	58.9833
ENSG00000112118	MCM3	minichromosome maintenance complex component 3 [Source:HGNC Symbol;Acc:HGNC:6945]	2.06374	1.04526	2.80162e-35	3.59953e-34	yes	up	99.3567	220.55
ENSG00000112137	PHACTR1	phosphatase and actin regulator 1 [Source:HGNC Symbol;Acc:HGNC:20990]	46.6114	5.54261	8.30294e-32	9.40218e-31	yes	up	0.263333	4.61333
ENSG00000112146	FBXO9	F-box protein 9 [Source:HGNC Symbol;Acc:HGNC:13588]	0.354152	-1.49756	9.75358e-41	1.51911e-39	yes	down	44.3267	20.7433
ENSG00000112159	MDN1	midasin AAA ATPase 1 [Source:HGNC Symbol;Acc:HGNC:18302]	5.99827	2.58455	6.30935e-199	1.79281e-196	yes	up	8.46667	49.54
ENSG00000112164	GLP1R	glucagon like peptide 1 receptor [Source:HGNC Symbol;Acc:HGNC:4324]	877.001	9.77643	9.7978e-16	5.25409e-15	yes	up	0	1.56
ENSG00000112175	BMP5	bone morphogenetic protein 5 [Source:HGNC Symbol;Acc:HGNC:1072]	0.0784527	-3.67203	0.012401	0.0222712	yes	down	0.163333	0.0133333
ENSG00000112182	BACH2	BTB domain and CNC homolog 2 [Source:HGNC Symbol;Acc:HGNC:14078]	43.4037	5.43975	1.13478e-40	1.76291e-39	yes	up	0.0866667	2.60333
ENSG00000112183	RBM24	RNA binding motif protein 24 [Source:HGNC Symbol;Acc:HGNC:21539]	0.0369122	-4.75976	4.71614e-153	7.11409e-151	yes	down	42.0667	1.96667
ENSG00000112186	CAP2	cyclase associated actin cytoskeleton regulatory protein 2 [Source:HGNC Symbol;Acc:HGNC:20039]	0.137805	-2.8593	7.14378e-101	4.66772e-99	yes	down	65.2133	11.24
ENSG00000112208	BAG2	BAG cochaperone 2 [Source:HGNC Symbol;Acc:HGNC:938]	0.136847	-2.86936	8.03256e-50	1.6649e-48	yes	down	21.7733	3.44667
ENSG00000112218	GPR63	G protein-coupled receptor 63 [Source:HGNC Symbol;Acc:HGNC:13302]	161.632	7.33657	3.51532e-68	1.21162e-66	yes	up	0.0433333	8.19333
ENSG00000112232	KHDRBS2	KH RNA binding domain containing, signal transduction associated 2 [Source:HGNC Symbol;Acc:HGNC:18114]	1519.34	10.5692	1.722e-18	1.07678e-17	yes	up	0	5.01667
ENSG00000112249	ASCC3	activating signal cointegrator 1 complex subunit 3 [Source:HGNC Symbol;Acc:HGNC:18697]	2.79336	1.482	5.32713e-33	6.32244e-32	yes	up	13.0033	44.28
ENSG00000112280	COL9A1	collagen type IX alpha 1 chain [Source:HGNC Symbol;Acc:HGNC:2217]	466.592	8.86602	1.96397e-32	2.28215e-31	yes	up	0.146667	14.92
ENSG00000112294	ALDH5A1	aldehyde dehydrogenase 5 family member A1 [Source:HGNC Symbol;Acc:HGNC:408]	0.265678	-1.91225	3.22973e-10	1.2068e-09	yes	down	10.8333	3.44333
ENSG00000112297	CRYBG1	crystallin beta-gamma domain containing 1 [Source:HGNC Symbol;Acc:HGNC:356]	158.569	7.30897	5.61543e-69	1.98301e-67	yes	up	0.0366667	6.11333
ENSG00000112309	B3GAT2	beta-1,3-glucuronyltransferase 2 [Source:HGNC Symbol;Acc:HGNC:922]	2.48197	1.31148	0.00610622	0.0115137	yes	up	0.26	0.733333
ENSG00000112319	EYA4	EYA transcriptional coactivator and phosphatase 4 [Source:HGNC Symbol;Acc:HGNC:3522]	0.00206671	-8.91845	3.80007e-107	2.78031e-105	yes	down	32.0767	0.126667
ENSG00000112335	SNX3	sorting nexin 3 [Source:HGNC Symbol;Acc:HGNC:11174]	0.213068	-2.23062	5.72774e-91	3.13129e-89	yes	down	308.613	76.26
ENSG00000112343	TRIM38	tripartite motif containing 38 [Source:HGNC Symbol;Acc:HGNC:10059]	0.139074	-2.84608	3.63708e-63	1.09054e-61	yes	down	5.07	0.813333
ENSG00000112365	ZBTB24	zinc finger and BTB domain containing 24 [Source:HGNC Symbol;Acc:HGNC:21143]	2.63158	1.39593	2.06245e-19	1.35266e-18	yes	up	5.17667	15.72
ENSG00000112379	ARFGEF3	ARFGEF family member 3 [Source:HGNC Symbol;Acc:HGNC:21213]	7.01004	2.80942	6.48674e-89	3.39436e-87	yes	up	1.40667	11.4167
ENSG00000112394	SLC16A10	solute carrier family 16 member 10 [Source:HGNC Symbol;Acc:HGNC:17027]	3.27134	1.70988	7.89235e-09	2.66147e-08	yes	up	2.72	7.25667
ENSG00000112414	ADGRG6	adhesion G protein-coupled receptor G6 [Source:HGNC Symbol;Acc:HGNC:13841]	0.0122043	-6.35647	0	0	yes	down	89.1267	1.41333
ENSG00000112419	PHACTR2	phosphatase and actin regulator 2 [Source:HGNC Symbol;Acc:HGNC:20956]	2.10499	1.07381	1.95349e-18	1.21841e-17	yes	up	12.0833	33.32
ENSG00000112425	EPM2A	EPM2A glucan phosphatase, laforin [Source:HGNC Symbol;Acc:HGNC:3413]	2.09762	1.06875	1.39535e-05	3.5941e-05	yes	up	2.14	4.58333
ENSG00000112494	UNC93A	unc-93 homolog A [Source:HGNC Symbol;Acc:HGNC:12570]	110.166	6.78354	3.36768e-06	9.17561e-06	yes	up	0	10.39
ENSG00000112539	C6orf118	chromosome 6 open reading frame 118 [Source:HGNC Symbol;Acc:HGNC:21233]	58.6644	5.87441	0.000808809	0.00172228	yes	up	0	0.633333
ENSG00000112559	MDFI	MyoD family inhibitor [Source:HGNC Symbol;Acc:HGNC:6967]	1859.9	10.861	2.56251e-19	1.66898e-18	yes	up	0	18.8533
ENSG00000112561	TFEB	transcription factor EB [Source:HGNC Symbol;Acc:HGNC:11753]	0.125629	-2.99276	1.46093e-16	8.22977e-16	yes	down	4.07667	0.546667
ENSG00000112562	SMOC2	SPARC related modular calcium binding 2 [Source:HGNC Symbol;Acc:HGNC:20323]	1873.17	10.8713	1.60964e-19	1.06196e-18	yes	up	0	7.84667
ENSG00000112576	CCND3	cyclin D3 [Source:HGNC Symbol;Acc:HGNC:1585]	0.423724	-1.2388	2.77174e-15	1.44729e-14	yes	down	37.3333	19.1867
ENSG00000112619	PRPH2	peripherin 2 [Source:HGNC Symbol;Acc:HGNC:9942]	5.28158	2.40097	0.0032205	0.00632887	yes	up	0.07	0.443333
ENSG00000112655	PTK7	protein tyrosine kinase 7 (inactive) [Source:HGNC Symbol;Acc:HGNC:9618]	2.9952	1.58265	1.85631e-40	2.86019e-39	yes	up	32.65	106.433
ENSG00000112659	CUL9	cullin 9 [Source:HGNC Symbol;Acc:HGNC:15982]	57.712	5.8508	3.98094e-51	8.62431e-50	yes	up	0.38	8.09333
ENSG00000112695	COX7A2	cytochrome c oxidase subunit 7A2 [Source:HGNC Symbol;Acc:HGNC:2288]	0.409281	-1.28884	7.70147e-39	1.11427e-37	yes	down	703.41	336.353
ENSG00000112699	GMDS	GDP-mannose 4,6-dehydratase [Source:HGNC Symbol;Acc:HGNC:4369]	2.48537	1.31346	2.01721e-23	1.60516e-22	yes	up	13.9033	35.9533
ENSG00000112759	SLC29A1	solute carrier family 29 member 1 (Augustine blood group) [Source:HGNC Symbol;Acc:HGNC:11003]	2.44584	1.29033	7.14438e-36	9.36124e-35	yes	up	47.1333	131.577
ENSG00000112763	BTN2A1	butyrophilin subfamily 2 member A1 [Source:HGNC Symbol;Acc:HGNC:1136]	0.399419	-1.32402	1.27465e-19	8.47119e-19	yes	down	20.1033	10.11
ENSG00000112769	LAMA4	laminin subunit alpha 4 [Source:HGNC Symbol;Acc:HGNC:6484]	8.46659	3.08178	9.50583e-05	0.00022446	yes	up	0.146667	0.533333
ENSG00000112773	TENT5A	terminal nucleotidyltransferase 5A [Source:HGNC Symbol;Acc:HGNC:18345]	0.11999	-3.05901	2.50649e-77	1.05424e-75	yes	down	14.8867	2.16
ENSG00000112796	ENPP5	ectonucleotide pyrophosphatase/phosphodiesterase family member 5 [Source:HGNC Symbol;Acc:HGNC:13717]	1547.7	10.5959	4.26457e-18	2.61251e-17	yes	up	0	6.70333
ENSG00000112812	PRSS16	serine protease 16 [Source:HGNC Symbol;Acc:HGNC:9480]	0.455899	-1.13321	3.32796e-13	1.5258e-12	yes	down	38.19	17.93
ENSG00000112874	NUDT12	nudix hydrolase 12 [Source:HGNC Symbol;Acc:HGNC:18826]	2.45365	1.29493	1.31678e-09	4.71129e-09	yes	up	4.70333	12.1833
ENSG00000112902	SEMA5A	semaphorin 5A [Source:HGNC Symbol;Acc:HGNC:10736]	3025.1	11.5628	5.06533e-22	3.74755e-21	yes	up	0	3.12
ENSG00000112964	GHR	growth hormone receptor [Source:HGNC Symbol;Acc:HGNC:4263]	0.104487	-3.2586	2.28935e-14	1.13043e-13	yes	down	1.54333	0.206667
ENSG00000112972	HMGCS1	3-hydroxy-3-methylglutaryl-CoA synthase 1 [Source:HGNC Symbol;Acc:HGNC:5007]	4.48993	2.16669	1.31341e-21	9.54945e-21	yes	up	36.89	157.157
ENSG00000112992	NNT	nicotinamide nucleotide transhydrogenase [Source:HGNC Symbol;Acc:HGNC:7863]	0.215322	-2.21543	1.35904e-45	2.4692e-44	yes	down	70.2267	15.17
ENSG00000113100	CDH9	cadherin 9 [Source:HGNC Symbol;Acc:HGNC:1768]	171.094	7.41865	1.1727e-07	3.62246e-07	yes	up	0.0133333	1.68667
ENSG00000113140	SPARC	secreted protein acidic and cysteine rich [Source:HGNC Symbol;Acc:HGNC:11219]	56.635	5.82362	0	0	yes	up	2.77333	216.993
ENSG00000113205	PCDHB3	protocadherin beta 3 [Source:HGNC Symbol;Acc:HGNC:8688]	3.28722	1.71687	2.16422e-06	6.00579e-06	yes	up	0.773333	2.89667
ENSG00000113209	PCDHB5	protocadherin beta 5 [Source:HGNC Symbol;Acc:HGNC:8690]	44.4534	5.47422	8.16247e-12	3.40968e-11	yes	up	0.276667	10.4767
ENSG00000113231	PDE8B	phosphodiesterase 8B [Source:HGNC Symbol;Acc:HGNC:8794]	17.6413	4.14088	0.00441951	0.00851061	yes	up	0.0133333	0.283333
ENSG00000113248	PCDHB15	protocadherin beta 15 [Source:HGNC Symbol;Acc:HGNC:8686]	1029.39	10.0076	9.08306e-17	5.17034e-16	yes	up	0.00333333	6.29
ENSG00000113296	THBS4	thrombospondin 4 [Source:HGNC Symbol;Acc:HGNC:11788]	268.171	8.06701	6.95046e-58	1.81075e-56	yes	up	0.136667	24.7367
ENSG00000113303	BTNL8	butyrophilin like 8 [Source:HGNC Symbol;Acc:HGNC:26131]	44.6009	5.479	0.00497923	0.00951943	yes	up	0	0.313333
ENSG00000113319	RASGRF2	Ras protein specific guanine nucleotide releasing factor 2 [Source:HGNC Symbol;Acc:HGNC:9876]	106.091	6.72915	2.34409e-36	3.12336e-35	yes	up	0.0666667	6.14333
ENSG00000113327	GABRG2	gamma-aminobutyric acid type A receptor subunit gamma2 [Source:HGNC Symbol;Acc:HGNC:4087]	3.9695	1.98896	0.00154046	0.00316843	yes	up	0.6	1.33
ENSG00000113328	CCNG1	cyclin G1 [Source:HGNC Symbol;Acc:HGNC:1592]	2.31009	1.20795	4.722e-29	4.80598e-28	yes	up	130.99	300.603
ENSG00000113356	POLR3G	RNA polymerase III subunit G [Source:HGNC Symbol;Acc:HGNC:30075]	3.87245	1.95325	4.33758e-25	3.71921e-24	yes	up	18.58	63.54
ENSG00000113361	CDH6	cadherin 6 [Source:HGNC Symbol;Acc:HGNC:1765]	26.9339	4.75135	2.22774e-15	1.16797e-14	yes	up	0.163333	6.49
ENSG00000113369	ARRDC3	arrestin domain containing 3 [Source:HGNC Symbol;Acc:HGNC:29263]	0.363748	-1.45899	3.64801e-05	8.9956e-05	yes	down	5.85667	2.42
ENSG00000113396	SLC27A6	solute carrier family 27 member 6 [Source:HGNC Symbol;Acc:HGNC:11000]	226.88	7.82579	2.89157e-13	1.33197e-12	yes	up	0.0133333	3.59333
ENSG00000113441	LNPEP	leucyl and cystinyl aminopeptidase [Source:HGNC Symbol;Acc:HGNC:6656]	0.282289	-1.82476	5.32993e-25	4.53983e-24	yes	down	6.75333	2.23
ENSG00000113448	PDE4D	phosphodiesterase 4D [Source:HGNC Symbol;Acc:HGNC:8783]	0.0435661	-4.52065	1.91771e-138	2.30852e-136	yes	down	14.6033	0.72
ENSG00000113494	PRLR	prolactin receptor [Source:HGNC Symbol;Acc:HGNC:9446]	712.687	9.47712	1.17745e-14	5.93264e-14	yes	up	0	1.09
ENSG00000113555	PCDH12	protocadherin 12 [Source:HGNC Symbol;Acc:HGNC:8657]	5.49659	2.45854	3.82259e-05	9.41186e-05	yes	up	0.0666667	0.8
ENSG00000113578	FGF1	fibroblast growth factor 1 [Source:HGNC Symbol;Acc:HGNC:3665]	6.09022	2.60649	0.0112457	0.0203504	yes	up	0.0466667	0.3
ENSG00000113580	NR3C1	nuclear receptor subfamily 3 group C member 1 [Source:HGNC Symbol;Acc:HGNC:7978]	10.592	3.40491	9.8631e-19	6.25388e-18	yes	up	0.256667	2.71667
ENSG00000113594	LIFR	LIF receptor subunit alpha [Source:HGNC Symbol;Acc:HGNC:6597]	22.134	4.4682	1.18509e-61	3.43535e-60	yes	up	0.366667	7.15667
ENSG00000113621	TXNDC15	thioredoxin domain containing 15 [Source:HGNC Symbol;Acc:HGNC:20652]	0.466911	-1.09878	1.38906e-18	8.73955e-18	yes	down	33.4467	20.25
ENSG00000113638	TTC33	tetratricopeptide repeat domain 33 [Source:HGNC Symbol;Acc:HGNC:29959]	0.378863	-1.40025	1.68234e-18	1.05279e-17	yes	down	13.23	4.9
ENSG00000113648	MACROH2A1	macroH2A.1 histone [Source:HGNC Symbol;Acc:HGNC:4740]	0.331914	-1.59112	1.38735e-55	3.36335e-54	yes	down	188.147	68.1733
ENSG00000113657	DPYSL3	dihydropyrimidinase like 3 [Source:HGNC Symbol;Acc:HGNC:3015]	3976.84	11.9574	2.34969e-192	5.98119e-190	yes	up	0.1	253.977
ENSG00000113721	PDGFRB	platelet derived growth factor receptor beta [Source:HGNC Symbol;Acc:HGNC:8804]	116.383	6.86273	2.22078e-46	4.14901e-45	yes	up	0.15	7.04
ENSG00000113732	ATP6V0E1	ATPase H+ transporting V0 subunit e1 [Source:HGNC Symbol;Acc:HGNC:863]	0.273459	-1.8706	7.07019e-50	1.46917e-48	yes	down	131.49	42.5933
ENSG00000113739	STC2	stanniocalcin 2 [Source:HGNC Symbol;Acc:HGNC:11374]	9.99256	3.32085	2.02091e-07	6.13403e-07	yes	up	4.6	51.57
ENSG00000113749	HRH2	histamine receptor H2 [Source:HGNC Symbol;Acc:HGNC:5183]	7.96014	2.99279	1.70991e-26	1.57382e-25	yes	up	0.76	6.13
ENSG00000113763	UNC5A	unc-5 netrin receptor A [Source:HGNC Symbol;Acc:HGNC:12567]	172.548	7.43085	1.44377e-21	1.04723e-20	yes	up	0.02	4.12667
ENSG00000113790	EHHADH	enoyl-CoA hydratase and 3-hydroxyacyl CoA dehydrogenase [Source:HGNC Symbol;Acc:HGNC:3247]	86.9819	6.44264	1.64682e-18	1.03082e-17	yes	up	0.02	2.86333
ENSG00000113805	CNTN3	contactin 3 [Source:HGNC Symbol;Acc:HGNC:2173]	100.853	6.65612	6.82757e-06	1.81137e-05	yes	up	0	0.333333
ENSG00000113946	CLDN16	claudin 16 [Source:HGNC Symbol;Acc:HGNC:2037]	0.0143988	-6.11791	5.72046e-08	1.80889e-07	yes	down	1.32	0.02
ENSG00000114013	CD86	CD86 molecule [Source:HGNC Symbol;Acc:HGNC:1705]	28.1378	4.81444	0.0191645	0.0333065	yes	up	0	0.426667
ENSG00000114021	NIT2	nitrilase family member 2 [Source:HGNC Symbol;Acc:HGNC:29878]	0.452882	-1.14279	1.30242e-08	4.32789e-08	yes	down	36.69	20.5033
ENSG00000114115	RBP1	retinol binding protein 1 [Source:HGNC Symbol;Acc:HGNC:9919]	575.368	9.16834	3.47154e-14	1.69838e-13	yes	up	0.01	29.3267
ENSG00000114166	KAT2B	lysine acetyltransferase 2B [Source:HGNC Symbol;Acc:HGNC:8638]	0.0748045	-3.74073	2.69779e-57	6.84588e-56	yes	down	9.89333	1.12667
ENSG00000114200	BCHE	butyrylcholinesterase [Source:HGNC Symbol;Acc:HGNC:983]	15.2038	3.92636	1.28672e-07	3.96265e-07	yes	up	0.0666667	1.29667
ENSG00000114251	WNT5A	Wnt family member 5A [Source:HGNC Symbol;Acc:HGNC:12784]	27.3645	4.77423	2.59726e-25	2.25629e-24	yes	up	0.0766667	2.71
ENSG00000114270	COL7A1	collagen type VII alpha 1 chain [Source:HGNC Symbol;Acc:HGNC:2214]	4.0401	2.01439	4.62196e-19	2.97497e-18	yes	up	2.27667	10.4633
ENSG00000114279	FGF12	fibroblast growth factor 12 [Source:HGNC Symbol;Acc:HGNC:3668]	4.37234	2.1284	1.39303e-11	5.73088e-11	yes	up	1.69	6.40667
ENSG00000114302	PRKAR2A	protein kinase cAMP-dependent type II regulatory subunit alpha [Source:HGNC Symbol;Acc:HGNC:9391]	0.332539	-1.58841	2.43815e-77	1.02726e-75	yes	down	50.5167	17.42
ENSG00000114378	HYAL1	hyaluronidase 1 [Source:HGNC Symbol;Acc:HGNC:5320]	18.6894	4.22415	6.73774e-13	3.0261e-12	yes	up	0.18	2.59333
ENSG00000114395	CYB561D2	cytochrome b561 family member D2 [Source:HGNC Symbol;Acc:HGNC:30253]	0.339413	-1.55888	3.12801e-12	1.34363e-11	yes	down	24.45	9.62
ENSG00000114450	GNB4	G protein subunit beta 4 [Source:HGNC Symbol;Acc:HGNC:20731]	0.346202	-1.53031	1.79276e-34	2.25591e-33	yes	down	35.02	13.6633
ENSG00000114480	GBE1	1,4-alpha-glucan branching enzyme 1 [Source:HGNC Symbol;Acc:HGNC:4180]	0.188556	-2.40694	1.02582e-53	2.38063e-52	yes	down	22.9667	5.09
ENSG00000114529	C3orf52	chromosome 3 open reading frame 52 [Source:HGNC Symbol;Acc:HGNC:26255]	54.8147	5.77649	3.54266e-40	5.38048e-39	yes	up	0.103333	7.31
ENSG00000114541	FRMD4B	FERM domain containing 4B [Source:HGNC Symbol;Acc:HGNC:24886]	3.49151	1.80385	1.28929e-06	3.65502e-06	yes	up	0.74	3.82667
ENSG00000114554	PLXNA1	plexin A1 [Source:HGNC Symbol;Acc:HGNC:9099]	2.28676	1.1933	1.18627e-24	9.95707e-24	yes	up	12.85	33.4633
ENSG00000114631	PODXL2	podocalyxin like 2 [Source:HGNC Symbol;Acc:HGNC:17936]	4.32939	2.11416	8.83029e-50	1.8256e-48	yes	up	6.08667	30.4833
ENSG00000114654	EFCC1	EF-hand and coiled-coil domain containing 1 [Source:HGNC Symbol;Acc:HGNC:25692]	63.3017	5.98417	0.000272689	0.000614279	yes	up	0	0.303333
ENSG00000114656	CFAP92	cilia and flagella associated protein 92 (putative) [Source:HGNC Symbol;Acc:HGNC:29231]	3.68898	1.88322	0.000534331	0.00116242	yes	up	1.35667	4.79
ENSG00000114670	NEK11	NIMA related kinase 11 [Source:HGNC Symbol;Acc:HGNC:18593]	0.45417	-1.1387	0.0126193	0.0226366	yes	down	1.46	1.29333
ENSG00000114698	PLSCR4	phospholipid scramblase 4 [Source:HGNC Symbol;Acc:HGNC:16497]	14.5222	3.86018	4.28397e-07	1.2651e-06	yes	up	0.186667	1.95
ENSG00000114737	CISH	cytokine inducible SH2 containing protein [Source:HGNC Symbol;Acc:HGNC:1984]	0.475154	-1.07353	0.00402078	0.00779623	yes	down	2.07	1.12
ENSG00000114739	ACVR2B	activin A receptor type 2B [Source:HGNC Symbol;Acc:HGNC:174]	36.5026	5.18993	2.07107e-297	1.26527e-294	yes	up	0.816667	33.7933
ENSG00000114757	PEX5L	peroxisomal biogenesis factor 5 like [Source:HGNC Symbol;Acc:HGNC:30024]	16.4729	4.04202	2.9713e-11	1.19365e-10	yes	up	0.04	1.96667
ENSG00000114779	ABHD14B	abhydrolase domain containing 14B [Source:HGNC Symbol;Acc:HGNC:28235]	0.100107	-3.32038	2.28649e-65	7.36164e-64	yes	down	46.4067	5.88
ENSG00000114786	ABHD14A-ACY1	ABHD14A-ACY1 readthrough [Source:HGNC Symbol;Acc:HGNC:38856]	0.278537	-1.84406	6.62986e-07	1.92828e-06	yes	down	12.02	4.36667
ENSG00000114805	PLCH1	phospholipase C eta 1 [Source:HGNC Symbol;Acc:HGNC:29185]	8.04057	3.0073	2.53495e-82	1.18899e-80	yes	up	0.896667	10.25
ENSG00000114812	VIPR1	vasoactive intestinal peptide receptor 1 [Source:HGNC Symbol;Acc:HGNC:12694]	153.786	7.26478	1.24803e-30	1.34412e-29	yes	up	0.13	10.43
ENSG00000114853	ZBTB47	zinc finger and BTB domain containing 47 [Source:HGNC Symbol;Acc:HGNC:26955]	0.491764	-1.02396	8.43477e-07	2.42923e-06	yes	down	4.52	2.59
ENSG00000114857	NKTR	natural killer cell triggering receptor [Source:HGNC Symbol;Acc:HGNC:7833]	3.25637	1.70327	1.92853e-33	2.3342e-32	yes	up	17.0333	70.9467
ENSG00000114861	FOXP1	forkhead box P1 [Source:HGNC Symbol;Acc:HGNC:3823]	273.88	8.0974	3.15788e-26	2.8666e-25	yes	up	0.03	8.71667
ENSG00000114948	ADAM23	ADAM metallopeptidase domain 23 [Source:HGNC Symbol;Acc:HGNC:202]	55.0642	5.78304	1.02275e-181	2.27208e-179	yes	up	0.236667	19.1967
ENSG00000114988	LMAN2L	lectin, mannose binding 2 like [Source:HGNC Symbol;Acc:HGNC:19263]	0.459771	-1.12101	3.39722e-20	2.32023e-19	yes	down	26.21	14.8167
ENSG00000114993	RTKN	rhotekin [Source:HGNC Symbol;Acc:HGNC:10466]	0.271898	-1.87886	1.11334e-61	3.23505e-60	yes	down	71.97	22.6167
ENSG00000114999	TTL	tubulin tyrosine ligase [Source:HGNC Symbol;Acc:HGNC:21586]	0.419768	-1.25234	5.33937e-26	4.79875e-25	yes	down	35.2533	17.36
ENSG00000115008	IL1A	interleukin 1 alpha [Source:HGNC Symbol;Acc:HGNC:5991]	60.1771	5.91114	2.88056e-05	7.17045e-05	yes	up	0.01	0.756667
ENSG00000115041	KCNIP3	potassium voltage-gated channel interacting protein 3 [Source:HGNC Symbol;Acc:HGNC:15523]	0.10644	-3.23189	1.46619e-19	9.70192e-19	yes	down	5.64333	1.45667
ENSG00000115084	SLC35F5	solute carrier family 35 member F5 [Source:HGNC Symbol;Acc:HGNC:23617]	0.383185	-1.38389	6.11049e-37	8.30028e-36	yes	down	41.5033	12.8467
ENSG00000115091	ACTR3	actin related protein 3 [Source:HGNC Symbol;Acc:HGNC:170]	0.315022	-1.66647	4.54834e-63	1.36044e-61	yes	down	274.573	96.3733
ENSG00000115138	POMC	proopiomelanocortin [Source:HGNC Symbol;Acc:HGNC:9201]	225.048	7.81409	3.3083e-09	1.15197e-08	yes	up	0	2.85
ENSG00000115145	STAM2	signal transducing adaptor molecule 2 [Source:HGNC Symbol;Acc:HGNC:11358]	0.25262	-1.98496	2.29583e-21	1.6535e-20	yes	down	10.43	3.53333
ENSG00000115165	CYTIP	cytohesin 1 interacting protein [Source:HGNC Symbol;Acc:HGNC:9506]	42.2026	5.39926	0.00311837	0.00613804	yes	up	0	0.423333
ENSG00000115183	TANC1	tetratricopeptide repeat, ankyrin repeat and coiled-coil containing 1 [Source:HGNC Symbol;Acc:HGNC:29364]	0.358763	-1.4789	1.31845e-19	8.75512e-19	yes	down	11.52	4.86667
ENSG00000115194	SLC30A3	solute carrier family 30 member 3 [Source:HGNC Symbol;Acc:HGNC:11014]	2.63477	1.39768	9.48663e-07	2.72191e-06	yes	up	1.91333	5.34667
ENSG00000115207	GTF3C2	general transcription factor IIIC subunit 2 [Source:HGNC Symbol;Acc:HGNC:4665]	2.15946	1.11067	3.79127e-18	2.32665e-17	yes	up	27.06	79.4333
ENSG00000115232	ITGA4	integrin subunit alpha 4 [Source:HGNC Symbol;Acc:HGNC:6140]	179.376	7.48684	5.03571e-12	2.13568e-11	yes	up	0.02	1.34333
ENSG00000115233	PSMD14	proteasome 26S subunit, non-ATPase 14 [Source:HGNC Symbol;Acc:HGNC:16889]	0.430408	-1.21622	1.20723e-49	2.48326e-48	yes	down	183.59	90.6067
ENSG00000115234	SNX17	sorting nexin 17 [Source:HGNC Symbol;Acc:HGNC:14979]	0.421638	-1.24592	3.08019e-30	3.26271e-29	yes	down	83.4733	41.5567
ENSG00000115257	PCSK4	proprotein convertase subtilisin/kexin type 4 [Source:HGNC Symbol;Acc:HGNC:8746]	2.4273	1.27935	3.30249e-06	9.003e-06	yes	up	3.59333	10.9
ENSG00000115263	GCG	glucagon [Source:HGNC Symbol;Acc:HGNC:4191]	0.00239627	-8.70499	2.04982e-12	8.9099e-12	yes	down	7.42667	0
ENSG00000115266	APC2	APC regulator of WNT signaling pathway 2 [Source:HGNC Symbol;Acc:HGNC:24036]	4.14139	2.05012	8.29797e-12	3.46273e-11	yes	up	0.823333	3.76
ENSG00000115267	IFIH1	interferon induced with helicase C domain 1 [Source:HGNC Symbol;Acc:HGNC:18873]	0.289863	-1.78655	3.14063e-07	9.37374e-07	yes	down	3.14667	0.9
ENSG00000115271	GCA	grancalcin [Source:HGNC Symbol;Acc:HGNC:15990]	72.6102	6.1821	5.59496e-84	2.73448e-82	yes	up	0.63	40.9033
ENSG00000115274	INO80B	INO80 complex subunit B [Source:HGNC Symbol;Acc:HGNC:13324]	0.246589	-2.01982	4.52999e-09	1.56201e-08	yes	down	26.18	8.31667
ENSG00000115289	PCGF1	polycomb group ring finger 1 [Source:HGNC Symbol;Acc:HGNC:17615]	0.28459	-1.81304	4.75386e-24	3.8918e-23	yes	down	37.8267	12.2433
ENSG00000115290	GRB14	growth factor receptor bound protein 14 [Source:HGNC Symbol;Acc:HGNC:4565]	20.1403	4.33201	2.55403e-47	4.87982e-46	yes	up	0.656667	9.07
ENSG00000115295	CLIP4	CAP-Gly domain containing linker protein family member 4 [Source:HGNC Symbol;Acc:HGNC:26108]	0.0182707	-5.77432	1.83234e-17	1.08419e-16	yes	down	14.0667	0.476667
ENSG00000115307	AUP1	AUP1 lipid droplet regulating VLDL assembly factor [Source:HGNC Symbol;Acc:HGNC:891]	0.414027	-1.2722	4.12204e-34	5.11321e-33	yes	down	139.857	67.9267
ENSG00000115317	HTRA2	HtrA serine peptidase 2 [Source:HGNC Symbol;Acc:HGNC:14348]	0.388594	-1.36367	1.07549e-18	6.79996e-18	yes	down	31.6967	14.0167
ENSG00000115318	LOXL3	lysyl oxidase like 3 [Source:HGNC Symbol;Acc:HGNC:13869]	7.39897	2.88732	1.10332e-41	1.77731e-40	yes	up	1.38667	11.0933
ENSG00000115339	GALNT3	polypeptide N-acetylgalactosaminyltransferase 3 [Source:HGNC Symbol;Acc:HGNC:4125]	1019.97	9.99431	9.87004e-17	5.60896e-16	yes	up	0.02	22.9367
ENSG00000115350	POLE4	DNA polymerase epsilon 4, accessory subunit [Source:HGNC Symbol;Acc:HGNC:18755]	0.234065	-2.09502	8.8575e-23	6.80021e-22	yes	down	61.25	17.34
ENSG00000115353	TACR1	tachykinin receptor 1 [Source:HGNC Symbol;Acc:HGNC:11526]	11.2994	3.49818	0.00195141	0.00395379	yes	up	0.0333333	0.246667
ENSG00000115361	ACADL	acyl-CoA dehydrogenase long chain [Source:HGNC Symbol;Acc:HGNC:88]	13.1076	3.71233	0.00599196	0.0113096	yes	up	0.0433333	0.533333
ENSG00000115363	EVA1A	eva-1 homolog A, regulator of programmed cell death [Source:HGNC Symbol;Acc:HGNC:25816]	5.06042	2.33926	0.00504574	0.00964132	yes	up	0.28	1.65
ENSG00000115380	EFEMP1	EGF containing fibulin extracellular matrix protein 1 [Source:HGNC Symbol;Acc:HGNC:3218]	8.64507	3.11188	1.64954e-27	1.58763e-26	yes	up	0.77	8.7
ENSG00000115414	FN1	fibronectin 1 [Source:HGNC Symbol;Acc:HGNC:3778]	120.742	6.91579	2.29217e-116	1.97928e-114	yes	up	0.906667	39.7767
ENSG00000115419	GLS	glutaminase [Source:HGNC Symbol;Acc:HGNC:4331]	0.434575	-1.20232	9.81417e-14	4.65145e-13	yes	down	45.7533	26.7767
ENSG00000115457	IGFBP2	insulin like growth factor binding protein 2 [Source:HGNC Symbol;Acc:HGNC:5471]	287.078	8.1653	1.13865e-151	1.65626e-149	yes	up	0.833333	202.327
ENSG00000115459	ELMOD3	ELMO domain containing 3 [Source:HGNC Symbol;Acc:HGNC:26158]	0.497103	-1.00838	1.87143e-07	5.698e-07	yes	down	12.72	8.46
ENSG00000115461	IGFBP5	insulin like growth factor binding protein 5 [Source:HGNC Symbol;Acc:HGNC:5474]	1247.66	10.285	5.61689e-17	3.23726e-16	yes	up	0	2.61667
ENSG00000115486	GGCX	gamma-glutamyl carboxylase [Source:HGNC Symbol;Acc:HGNC:4247]	0.393472	-1.34567	1.12725e-25	9.95541e-25	yes	down	32.8	16.5033
ENSG00000115507	OTX1	orthodenticle homeobox 1 [Source:HGNC Symbol;Acc:HGNC:8521]	0.298322	-1.74506	1.38319e-08	4.58631e-08	yes	down	5.02667	1.65667
ENSG00000115525	ST3GAL5	ST3 beta-galactoside alpha-2,3-sialyltransferase 5 [Source:HGNC Symbol;Acc:HGNC:10872]	0.373715	-1.41999	9.15736e-08	2.84741e-07	yes	down	6.74333	2.82667
ENSG00000115539	PDCL3	phosducin like 3 [Source:HGNC Symbol;Acc:HGNC:28860]	0.466038	-1.10148	3.68938e-16	2.02646e-15	yes	down	80.43	43.2233
ENSG00000115541	HSPE1	heat shock protein family E (Hsp10) member 1 [Source:HGNC Symbol;Acc:HGNC:5269]	0.316734	-1.65866	1.0906e-59	2.97445e-58	yes	down	2063.88	791.83
ENSG00000115556	PLCD4	phospholipase C delta 4 [Source:HGNC Symbol;Acc:HGNC:9062]	0.192266	-2.37882	5.87831e-06	1.56941e-05	yes	down	1.77667	0.903333
ENSG00000115561	CHMP3	charged multivesicular body protein 3 [Source:HGNC Symbol;Acc:HGNC:29865]	0.378584	-1.40132	2.49698e-32	2.89188e-31	yes	down	43.07	13.59
ENSG00000115594	IL1R1	interleukin 1 receptor type 1 [Source:HGNC Symbol;Acc:HGNC:5993]	0.063956	-3.96678	2.53652e-43	4.27483e-42	yes	down	4.01333	0.476667
ENSG00000115604	IL18R1	interleukin 18 receptor 1 [Source:HGNC Symbol;Acc:HGNC:5988]	0.123569	-3.01661	0.00148082	0.00305323	yes	down	0.313333	0.0566667
ENSG00000115616	SLC9A2	solute carrier family 9 member A2 [Source:HGNC Symbol;Acc:HGNC:11072]	0.0204914	-5.60884	3.51108e-27	3.32688e-26	yes	down	2.16	0.05
ENSG00000115648	MLPH	melanophilin [Source:HGNC Symbol;Acc:HGNC:29643]	1354.24	10.4033	2.90992e-18	1.80207e-17	yes	up	0.01	15.53
ENSG00000115677	HDLBP	high density lipoprotein binding protein [Source:HGNC Symbol;Acc:HGNC:4857]	0.449484	-1.15366	1.59886e-29	1.65136e-28	yes	down	355.2	170.993
ENSG00000115705	TPO	thyroid peroxidase [Source:HGNC Symbol;Acc:HGNC:12015]	213.394	7.73737	4.7187e-09	1.6241e-08	yes	up	0	0.686667
ENSG00000115738	ID2	inhibitor of DNA binding 2 [Source:HGNC Symbol;Acc:HGNC:5361]	0.282817	-1.82206	1.92118e-16	1.07481e-15	yes	down	251.517	63.4667
ENSG00000115756	HPCAL1	hippocalcin like 1 [Source:HGNC Symbol;Acc:HGNC:5145]	0.275526	-1.85974	4.22805e-22	3.1395e-21	yes	down	18.8467	5.62
ENSG00000115758	ODC1	ornithine decarboxylase 1 [Source:HGNC Symbol;Acc:HGNC:8109]	0.282756	-1.82237	1.18698e-15	6.32773e-15	yes	down	120.06	39.9867
ENSG00000115816	CEBPZ	CCAAT enhancer binding protein zeta [Source:HGNC Symbol;Acc:HGNC:24218]	4.55554	2.18762	3.93723e-47	7.48166e-46	yes	up	43.1	210.523
ENSG00000115827	DCAF17	DDB1 and CUL4 associated factor 17 [Source:HGNC Symbol;Acc:HGNC:25784]	2.23159	1.15807	6.67959e-07	1.94251e-06	yes	up	7.76333	19.35
ENSG00000115828	QPCT	glutaminyl-peptide cyclotransferase [Source:HGNC Symbol;Acc:HGNC:9753]	14.8796	3.89526	0.00274763	0.00545347	yes	up	0.0866667	1.00667
ENSG00000115840	SLC25A12	solute carrier family 25 member 12 [Source:HGNC Symbol;Acc:HGNC:10982]	0.47239	-1.08195	8.84041e-09	2.97116e-08	yes	down	15.8533	8.06667
ENSG00000115841	RMDN2	regulator of microtubule dynamics 2 [Source:HGNC Symbol;Acc:HGNC:26567]	0.101078	-3.30646	1.06525e-57	2.75757e-56	yes	down	17.85	2.58333
ENSG00000115844	DLX2	distal-less homeobox 2 [Source:HGNC Symbol;Acc:HGNC:2915]	0.00283165	-8.46414	4.38522e-37	5.98668e-36	yes	down	18.8567	0.0666667
ENSG00000115866	DARS1	aspartyl-tRNA synthetase 1 [Source:HGNC Symbol;Acc:HGNC:2678]	2.23846	1.1625	4.00122e-23	3.12989e-22	yes	up	25.01	70.15
ENSG00000115902	SLC1A4	solute carrier family 1 member 4 [Source:HGNC Symbol;Acc:HGNC:10942]	0.102385	-3.28793	0.000137457	0.000319483	yes	down	12.95	1.54333
ENSG00000115935	WIPF1	WAS/WASL interacting protein family member 1 [Source:HGNC Symbol;Acc:HGNC:12736]	8.89601	3.15316	2.23676e-27	2.14016e-26	yes	up	0.616667	5.12333
ENSG00000115963	RND3	Rho family GTPase 3 [Source:HGNC Symbol;Acc:HGNC:671]	245.484	7.93949	4.46118e-12	1.89596e-11	yes	up	0.366667	26.0433
ENSG00000115993	TRAK2	trafficking kinesin protein 2 [Source:HGNC Symbol;Acc:HGNC:13206]	0.49902	-1.00283	3.68851e-17	2.14355e-16	yes	down	9.42667	5.32
ENSG00000115998	C2orf42	chromosome 2 open reading frame 42 [Source:HGNC Symbol;Acc:HGNC:26056]	0.403644	-1.30884	1.12296e-08	3.74683e-08	yes	down	8.17333	5.25333
ENSG00000116014	KISS1R	KISS1 receptor [Source:HGNC Symbol;Acc:HGNC:4510]	26.8435	4.7465	2.22224e-06	6.15772e-06	yes	up	0.153333	2.99333
ENSG00000116016	EPAS1	endothelial PAS domain protein 1 [Source:HGNC Symbol;Acc:HGNC:3374]	0.437134	-1.19385	0.00115022	0.0024069	yes	down	1.46	2.82
ENSG00000116017	ARID3A	AT-rich interaction domain 3A [Source:HGNC Symbol;Acc:HGNC:3031]	2.53652	1.34285	5.49513e-40	8.27894e-39	yes	up	14.3167	34.2433
ENSG00000116032	GRIN3B	glutamate ionotropic receptor NMDA type subunit 3B [Source:HGNC Symbol;Acc:HGNC:16768]	7.03043	2.81361	4.03215e-11	1.60452e-10	yes	up	0.23	2.09
ENSG00000116035	VAX2	ventral anterior homeobox 2 [Source:HGNC Symbol;Acc:HGNC:12661]	0.0198578	-5.65415	8.84347e-07	2.54244e-06	yes	down	2.40667	0.06
ENSG00000116044	NFE2L2	nuclear factor, erythroid 2 like 2 [Source:HGNC Symbol;Acc:HGNC:7782]	0.30737	-1.70195	1.57337e-21	1.13989e-20	yes	down	60.4767	23.95
ENSG00000116096	SPR	sepiapterin reductase [Source:HGNC Symbol;Acc:HGNC:11257]	0.0365602	-4.77358	3.21293e-169	5.90333e-167	yes	down	122.853	5.02333
ENSG00000116106	EPHA4	EPH receptor A4 [Source:HGNC Symbol;Acc:HGNC:3388]	1748.65	10.772	1.73229e-11	7.07539e-11	yes	up	0.00666667	9.49333
ENSG00000116117	PARD3B	par-3 family cell polarity regulator beta [Source:HGNC Symbol;Acc:HGNC:14446]	3.10094	1.63271	9.57594e-05	0.000225941	yes	up	1.52	3.93667
ENSG00000116127	ALMS1	ALMS1 centrosome and basal body associated protein [Source:HGNC Symbol;Acc:HGNC:428]	3.42422	1.77577	4.4255e-31	4.85177e-30	yes	up	9.08333	33.69
ENSG00000116132	PRRX1	paired related homeobox 1 [Source:HGNC Symbol;Acc:HGNC:9142]	39.8721	5.31731	0.00544932	0.0103542	yes	up	0	0.12
ENSG00000116141	MARK1	microtubule affinity regulating kinase 1 [Source:HGNC Symbol;Acc:HGNC:6896]	80.0175	6.32224	1.43376e-111	1.14126e-109	yes	up	0.22	16.3467
ENSG00000116157	GPX7	glutathione peroxidase 7 [Source:HGNC Symbol;Acc:HGNC:4559]	219.948	7.78102	1.49779e-18	9.40913e-18	yes	up	0.0533333	13.91
ENSG00000116161	CACYBP	calcyclin binding protein [Source:HGNC Symbol;Acc:HGNC:30423]	0.238846	-2.06585	3.1727e-116	2.71089e-114	yes	down	910.313	204.603
ENSG00000116171	SCP2	sterol carrier protein 2 [Source:HGNC Symbol;Acc:HGNC:10606]	0.391677	-1.35226	7.10839e-34	8.73782e-33	yes	down	101.3	53.1
ENSG00000116183	PAPPA2	pappalysin 2 [Source:HGNC Symbol;Acc:HGNC:14615]	167.268	7.38601	1.38404e-08	4.58849e-08	yes	up	0.00333333	0.67
ENSG00000116254	CHD5	chromodomain helicase DNA binding protein 5 [Source:HGNC Symbol;Acc:HGNC:16816]	0.452289	-1.14468	1.02142e-10	3.94446e-10	yes	down	2.07667	1.33667
ENSG00000116285	ERRFI1	ERBB receptor feedback inhibitor 1 [Source:HGNC Symbol;Acc:HGNC:18185]	0.075499	-3.7274	1.89588e-252	8.12802e-250	yes	down	308.503	26.4567
ENSG00000116299	ELAPOR1	endosome-lysosome associated apoptosis and autophagy regulator 1 [Source:HGNC Symbol;Acc:HGNC:29618]	5.07317	2.34289	0.000497178	0.00108546	yes	up	0.0733333	0.793333
ENSG00000116329	OPRD1	opioid receptor delta 1 [Source:HGNC Symbol;Acc:HGNC:8153]	95.071	6.57093	2.48135e-20	1.70459e-19	yes	up	0.0133333	1.08667
ENSG00000116337	AMPD2	adenosine monophosphate deaminase 2 [Source:HGNC Symbol;Acc:HGNC:469]	0.381183	-1.39144	2.86662e-12	1.23287e-11	yes	down	43.3633	23.0167
ENSG00000116396	KCNC4	potassium voltage-gated channel subfamily C member 4 [Source:HGNC Symbol;Acc:HGNC:6236]	2.57373	1.36386	1.2444e-26	1.15143e-25	yes	up	2.99	4.82333
ENSG00000116406	EDEM3	ER degradation enhancing alpha-mannosidase like protein 3 [Source:HGNC Symbol;Acc:HGNC:16787]	0.278777	-1.84282	1.30639e-63	3.98059e-62	yes	down	16.23	5.11333
ENSG00000116459	ATP5PB	ATP synthase peripheral stalk-membrane subunit b [Source:HGNC Symbol;Acc:HGNC:840]	0.498926	-1.0031	4.87603e-31	5.32896e-30	yes	down	245.55	103.743
ENSG00000116489	CAPZA1	capping actin protein of muscle Z-line subunit alpha 1 [Source:HGNC Symbol;Acc:HGNC:1488]	0.357901	-1.48237	1.79365e-65	5.79781e-64	yes	down	199.163	80.49
ENSG00000116521	SCAMP3	secretory carrier membrane protein 3 [Source:HGNC Symbol;Acc:HGNC:10565]	0.20325	-2.29867	2.04067e-83	9.81651e-82	yes	down	135.527	32.6333
ENSG00000116544	DLGAP3	DLG associated protein 3 [Source:HGNC Symbol;Acc:HGNC:30368]	30.8504	4.94722	2.32388e-41	3.70441e-40	yes	up	0.15	5.48
ENSG00000116574	RHOU	ras homolog family member U [Source:HGNC Symbol;Acc:HGNC:17794]	6.09406	2.6074	3.04922e-18	1.88595e-17	yes	up	0.966667	6.84
ENSG00000116586	LAMTOR2	late endosomal/lysosomal adaptor, MAPK and MTOR activator 2 [Source:HGNC Symbol;Acc:HGNC:29796]	0.333482	-1.58432	1.0483e-39	1.56107e-38	yes	down	186.437	72.5467
ENSG00000116604	MEF2D	myocyte enhancer factor 2D [Source:HGNC Symbol;Acc:HGNC:6997]	0.306198	-1.70746	1.76218e-48	3.501e-47	yes	down	32.0367	9.21
ENSG00000116649	SRM	spermidine synthase [Source:HGNC Symbol;Acc:HGNC:11296]	0.484717	-1.04479	4.67184e-16	2.5514e-15	yes	down	143.003	80.79
ENSG00000116663	FBXO6	F-box protein 6 [Source:HGNC Symbol;Acc:HGNC:13585]	4.20534	2.07222	0.00954852	0.017468	yes	up	0.423333	1.96
ENSG00000116667	C1orf21	chromosome 1 open reading frame 21 [Source:HGNC Symbol;Acc:HGNC:15494]	91.47	6.51523	2.15032e-94	1.25113e-92	yes	up	0.666667	31.2467
ENSG00000116670	MAD2L2	mitotic arrest deficient 2 like 2 [Source:HGNC Symbol;Acc:HGNC:6764]	3.33843	1.73917	5.01313e-58	1.31585e-56	yes	up	74.1633	311.447
ENSG00000116675	DNAJC6	DnaJ heat shock protein family (Hsp40) member C6 [Source:HGNC Symbol;Acc:HGNC:15469]	0.329404	-1.60207	5.83623e-25	4.9538e-24	yes	down	6.94667	2.58333
ENSG00000116678	LEPR	leptin receptor [Source:HGNC Symbol;Acc:HGNC:6554]	2.8506	1.51126	1.10796e-12	4.90314e-12	yes	up	1.43667	4.38333
ENSG00000116691	MIIP	migration and invasion inhibitory protein [Source:HGNC Symbol;Acc:HGNC:25715]	2.68941	1.42729	9.29591e-23	7.12784e-22	yes	up	19.6533	62.75
ENSG00000116704	SLC35D1	solute carrier family 35 member D1 [Source:HGNC Symbol;Acc:HGNC:20800]	0.152025	-2.71762	1.1683e-35	1.52022e-34	yes	down	10.6633	1.88333
ENSG00000116711	PLA2G4A	phospholipase A2 group IVA [Source:HGNC Symbol;Acc:HGNC:9035]	0.196536	-2.34713	3.15845e-17	1.8434e-16	yes	down	4.61667	1.05667
ENSG00000116729	WLS	Wnt ligand secretion mediator [Source:HGNC Symbol;Acc:HGNC:30238]	72.3437	6.17679	6.4367e-14	3.08721e-13	yes	up	0.0533333	3.06333
ENSG00000116750	UCHL5	ubiquitin C-terminal hydrolase L5 [Source:HGNC Symbol;Acc:HGNC:19678]	0.36431	-1.45676	2.02773e-16	1.13339e-15	yes	down	84.4967	34.6167
ENSG00000116761	CTH	cystathionine gamma-lyase [Source:HGNC Symbol;Acc:HGNC:2501]	4.94583	2.30621	3.3363e-13	1.52906e-12	yes	up	4.56667	27.2167
ENSG00000116771	AGMAT	agmatinase [Source:HGNC Symbol;Acc:HGNC:18407]	56.2898	5.8148	2.34305e-30	2.48944e-29	yes	up	0.0766667	4.89667
ENSG00000116774	OLFML3	olfactomedin like 3 [Source:HGNC Symbol;Acc:HGNC:24956]	987.908	9.94823	1.16164e-68	4.0553e-67	yes	up	0.09	87.76
ENSG00000116809	ZBTB17	zinc finger and BTB domain containing 17 [Source:HGNC Symbol;Acc:HGNC:12936]	0.431495	-1.21258	3.29365e-14	1.61426e-13	yes	down	23.71	12.7533
ENSG00000116815	CD58	CD58 molecule [Source:HGNC Symbol;Acc:HGNC:1688]	0.25697	-1.96033	1.40101e-08	4.64412e-08	yes	down	12.96	3.77667
ENSG00000116830	TTF2	transcription termination factor 2 [Source:HGNC Symbol;Acc:HGNC:12398]	2.12481	1.08733	1.06274e-35	1.38507e-34	yes	up	20.5967	37.06
ENSG00000116833	NR5A2	nuclear receptor subfamily 5 group A member 2 [Source:HGNC Symbol;Acc:HGNC:7984]	431.316	8.7526	1.32928e-11	5.47969e-11	yes	up	0	1.13667
ENSG00000116852	KIF21B	kinesin family member 21B [Source:HGNC Symbol;Acc:HGNC:29442]	32.2859	5.01283	3.55599e-119	3.17145e-117	yes	up	0.276667	10.3567
ENSG00000116871	MAP7D1	MAP7 domain containing 1 [Source:HGNC Symbol;Acc:HGNC:25514]	0.477576	-1.0662	3.57779e-15	1.85627e-14	yes	down	76.61	38.35
ENSG00000116885	OSCP1	organic solute carrier partner 1 [Source:HGNC Symbol;Acc:HGNC:29971]	0.380026	-1.39583	0.00756601	0.0140388	yes	down	4.37667	2.05
ENSG00000116962	NID1	nidogen 1 [Source:HGNC Symbol;Acc:HGNC:7821]	10493.1	13.3572	2.88495e-29	2.95968e-28	yes	up	0	22.01
ENSG00000116977	LGALS8	galectin 8 [Source:HGNC Symbol;Acc:HGNC:6569]	0.466439	-1.10024	9.51625e-14	4.51375e-13	yes	down	27.8567	13.3467
ENSG00000116981	NT5C1A	5'-nucleotidase, cytosolic IA [Source:HGNC Symbol;Acc:HGNC:17819]	0.14205	-2.81553	0.00672447	0.0125909	yes	down	0.09	0.0166667
ENSG00000116985	BMP8B	bone morphogenetic protein 8b [Source:HGNC Symbol;Acc:HGNC:1075]	0.222815	-2.16608	2.72966e-14	1.34188e-13	yes	down	2.47667	0.636667
ENSG00000116990	MYCL	MYCL proto-oncogene, bHLH transcription factor [Source:HGNC Symbol;Acc:HGNC:7555]	9.32054	3.22041	1.97745e-65	6.38347e-64	yes	up	1.63	18.02
ENSG00000116991	SIPA1L2	signal induced proliferation associated 1 like 2 [Source:HGNC Symbol;Acc:HGNC:23800]	911.372	9.8319	5.32262e-21	3.7723e-20	yes	up	0.00666667	6.21
ENSG00000117016	RIMS3	regulating synaptic membrane exocytosis 3 [Source:HGNC Symbol;Acc:HGNC:21292]	9.31047	3.21885	7.51009e-125	7.46033e-123	yes	up	1.84	18.74
ENSG00000117069	ST6GALNAC5	ST6 N-acetylgalactosaminide alpha-2,6-sialyltransferase 5 [Source:HGNC Symbol;Acc:HGNC:19342]	100.248	6.64742	4.25588e-31	4.67209e-30	yes	up	0.14	28.4733
ENSG00000117091	CD48	CD48 molecule [Source:HGNC Symbol;Acc:HGNC:1683]	37.5313	5.23002	0.0108292	0.0196375	yes	up	0	0.293333
ENSG00000117114	ADGRL2	adhesion G protein-coupled receptor L2 [Source:HGNC Symbol;Acc:HGNC:18582]	129.816	7.02033	3.13607e-235	1.23607e-232	yes	up	0.7	80.8767
ENSG00000117115	PADI2	peptidyl arginine deiminase 2 [Source:HGNC Symbol;Acc:HGNC:18341]	6.10867	2.61086	9.88936e-14	4.68527e-13	yes	up	0.456667	2.38333
ENSG00000117118	SDHB	succinate dehydrogenase complex iron sulfur subunit B [Source:HGNC Symbol;Acc:HGNC:10681]	0.260063	-1.94307	2.18101e-85	1.09665e-83	yes	down	203.993	61.8267
ENSG00000117122	MFAP2	microfibril associated protein 2 [Source:HGNC Symbol;Acc:HGNC:7033]	3223.14	11.6543	4.48452e-29	4.56808e-28	yes	up	0.05	162.593
ENSG00000117133	RPF1	ribosome production factor 1 homolog [Source:HGNC Symbol;Acc:HGNC:30350]	0.489642	-1.0302	7.63629e-14	3.64534e-13	yes	down	53.7567	28.49
ENSG00000117143	UAP1	UDP-N-acetylglucosamine pyrophosphorylase 1 [Source:HGNC Symbol;Acc:HGNC:12457]	0.303445	-1.72049	5.11977e-64	1.57969e-62	yes	down	74.8667	22.65
ENSG00000117148	ACTL8	actin like 8 [Source:HGNC Symbol;Acc:HGNC:24018]	0.198305	-2.33421	0.00293954	0.00580708	yes	down	1.07	0.26
ENSG00000117151	CTBS	chitobiase [Source:HGNC Symbol;Acc:HGNC:2496]	0.402878	-1.31159	0.000137686	0.000319953	yes	down	6.21	2.06333
ENSG00000117152	RGS4	regulator of G protein signaling 4 [Source:HGNC Symbol;Acc:HGNC:10000]	0.193957	-2.36619	0.0210462	0.0362391	yes	down	0.683333	0.44
ENSG00000117154	IGSF21	immunoglobin superfamily member 21 [Source:HGNC Symbol;Acc:HGNC:28246]	2220.57	11.1167	1.3441e-20	9.35778e-20	yes	up	0	20.0667
ENSG00000117155	SSX2IP	SSX family member 2 interacting protein [Source:HGNC Symbol;Acc:HGNC:16509]	0.201181	-2.31343	3.48813e-134	3.92808e-132	yes	down	68.1633	15.8867
ENSG00000117226	GBP3	guanylate binding protein 3 [Source:HGNC Symbol;Acc:HGNC:4184]	0.000635415	-10.62	6.39702e-19	4.09654e-18	yes	down	8.86667	0
ENSG00000117228	GBP1	guanylate binding protein 1 [Source:HGNC Symbol;Acc:HGNC:4182]	0.000511922	-10.9318	1.23182e-38	1.77175e-37	yes	down	53.7233	0.09
ENSG00000117245	KIF17	kinesin family member 17 [Source:HGNC Symbol;Acc:HGNC:19167]	2.66786	1.41568	2.10592e-06	5.85397e-06	yes	up	3.58	12.54
ENSG00000117262	GPR89A	G protein-coupled receptor 89A [Source:HGNC Symbol;Acc:HGNC:31984]	0.0948757	-3.39782	2.24972e-179	4.86517e-177	yes	down	130.277	15.5133
ENSG00000117280	RAB29	RAB29, member RAS oncogene family [Source:HGNC Symbol;Acc:HGNC:9789]	0.326704	-1.61394	3.58272e-33	4.29382e-32	yes	down	25.68	10.0267
ENSG00000117281	CD160	CD160 molecule [Source:HGNC Symbol;Acc:HGNC:17013]	0.00111183	-9.81285	1.80443e-133	2.00431e-131	yes	down	290.453	0.206667
ENSG00000117308	GALE	UDP-galactose-4-epimerase [Source:HGNC Symbol;Acc:HGNC:4116]	0.401111	-1.31793	4.82086e-18	2.94518e-17	yes	down	43.2567	21.1167
ENSG00000117318	ID3	inhibitor of DNA binding 3, HLH protein [Source:HGNC Symbol;Acc:HGNC:5362]	0.0783843	-3.67329	3.03254e-12	1.30377e-11	yes	down	1466.13	133.14
ENSG00000117322	CR2	complement C3d receptor 2 [Source:HGNC Symbol;Acc:HGNC:2336]	888.561	9.79533	4.34612e-15	2.2449e-14	yes	up	0	2.82333
ENSG00000117362	APH1A	aph-1 homolog A, gamma-secretase subunit [Source:HGNC Symbol;Acc:HGNC:29509]	0.416708	-1.26289	3.48957e-40	5.30315e-39	yes	down	149.8	74.97
ENSG00000117394	SLC2A1	solute carrier family 2 member 1 [Source:HGNC Symbol;Acc:HGNC:11005]	6.26061	2.6463	8.17742e-112	6.55186e-110	yes	up	20.06	137.923
ENSG00000117395	EBNA1BP2	EBNA1 binding protein 2 [Source:HGNC Symbol;Acc:HGNC:15531]	0.252818	-1.98383	2.51522e-101	1.67023e-99	yes	down	230.153	68.24
ENSG00000117407	ARTN	artemin [Source:HGNC Symbol;Acc:HGNC:727]	37.2512	5.21922	2.48306e-20	1.70493e-19	yes	up	0.246667	10.3933
ENSG00000117408	IPO13	importin 13 [Source:HGNC Symbol;Acc:HGNC:16853]	0.465285	-1.10381	1.12369e-11	4.64773e-11	yes	down	14.7233	7.87
ENSG00000117410	ATP6V0B	ATPase H+ transporting V0 subunit b [Source:HGNC Symbol;Acc:HGNC:861]	0.486663	-1.03901	7.51286e-17	4.29857e-16	yes	down	156.733	88.0267
ENSG00000117425	PTCH2	patched 2 [Source:HGNC Symbol;Acc:HGNC:9586]	0.388299	-1.36476	0.000305463	0.000684197	yes	down	1.11667	0.476667
ENSG00000117461	PIK3R3	phosphoinositide-3-kinase regulatory subunit 3 [Source:HGNC Symbol;Acc:HGNC:8981]	0.301908	-1.72782	2.23253e-41	3.56111e-40	yes	down	19.0933	7.45667
ENSG00000117475	BLZF1	basic leucine zipper nuclear factor 1 [Source:HGNC Symbol;Acc:HGNC:1065]	0.253456	-1.98019	2.03648e-38	2.91196e-37	yes	down	19.3267	5.83333
ENSG00000117477	CCDC181	coiled-coil domain containing 181 [Source:HGNC Symbol;Acc:HGNC:28051]	131.419	7.03803	4.19127e-15	2.16629e-14	yes	up	0.04	5.36333
ENSG00000117480	FAAH	fatty acid amide hydrolase [Source:HGNC Symbol;Acc:HGNC:3553]	37.3	5.2211	1.99086e-19	1.30641e-18	yes	up	0.283333	13.1533
ENSG00000117500	TMED5	transmembrane p24 trafficking protein 5 [Source:HGNC Symbol;Acc:HGNC:24251]	0.354244	-1.49718	1.74716e-27	1.68025e-26	yes	down	39.5667	14.6167
ENSG00000117525	F3	coagulation factor III, tissue factor [Source:HGNC Symbol;Acc:HGNC:3541]	2.09938	1.06996	0.0059565	0.0112488	yes	up	1.44333	3.45333
ENSG00000117569	PTBP2	polypyrimidine tract binding protein 2 [Source:HGNC Symbol;Acc:HGNC:17662]	6.90338	2.7873	2.60916e-61	7.50118e-60	yes	up	7.95	53.7833
ENSG00000117592	PRDX6	peroxiredoxin 6 [Source:HGNC Symbol;Acc:HGNC:16753]	0.377699	-1.40469	2.00651e-36	2.68233e-35	yes	down	434.48	186.403
ENSG00000117593	DARS2	aspartyl-tRNA synthetase 2, mitochondrial [Source:HGNC Symbol;Acc:HGNC:25538]	0.49518	-1.01398	2.42777e-21	1.74646e-20	yes	down	38.28	22.52
ENSG00000117595	IRF6	interferon regulatory factor 6 [Source:HGNC Symbol;Acc:HGNC:6121]	2337.48	11.1907	7.98527e-21	5.61058e-20	yes	up	0	6.54333
ENSG00000117598	PLPPR5	phospholipid phosphatase related 5 [Source:HGNC Symbol;Acc:HGNC:31703]	219.524	7.77823	4.29962e-13	1.95916e-12	yes	up	0.01	2.53333
ENSG00000117600	PLPPR4	phospholipid phosphatase related 4 [Source:HGNC Symbol;Acc:HGNC:23496]	6.16114	2.6232	0.000112682	0.000264008	yes	up	0.103333	0.723333
ENSG00000117602	RCAN3	RCAN family member 3 [Source:HGNC Symbol;Acc:HGNC:3042]	3.08436	1.62497	1.06413e-24	8.9515e-24	yes	up	2.60333	10.29
ENSG00000117640	MTFR1L	mitochondrial fission regulator 1 like [Source:HGNC Symbol;Acc:HGNC:28836]	0.394181	-1.34307	6.64582e-24	5.39907e-23	yes	down	39.83	18.66
ENSG00000117643	MAN1C1	mannosidase alpha class 1C member 1 [Source:HGNC Symbol;Acc:HGNC:19080]	7.1648	2.84093	1.00779e-27	9.78827e-27	yes	up	1.14333	10.0133
ENSG00000117650	NEK2	NIMA related kinase 2 [Source:HGNC Symbol;Acc:HGNC:7745]	0.355397	-1.4925	7.3201e-38	1.02335e-36	yes	down	57.4367	22.8233
ENSG00000117691	NENF	neudesin neurotrophic factor [Source:HGNC Symbol;Acc:HGNC:30384]	0.228661	-2.12872	3.17875e-39	4.64866e-38	yes	down	71.1067	18.6967
ENSG00000117707	PROX1	prospero homeobox 1 [Source:HGNC Symbol;Acc:HGNC:9459]	203.978	7.67227	7.14172e-09	2.41922e-08	yes	up	0	0.393333
ENSG00000117713	ARID1A	AT-rich interaction domain 1A [Source:HGNC Symbol;Acc:HGNC:11110]	3.69534	1.88571	9.541e-46	1.74125e-44	yes	up	15.3467	57.9433
ENSG00000117758	STX12	syntaxin 12 [Source:HGNC Symbol;Acc:HGNC:11430]	0.365442	-1.45229	1.44275e-23	1.15557e-22	yes	down	16.34	7.37333
ENSG00000117859	OSBPL9	oxysterol binding protein like 9 [Source:HGNC Symbol;Acc:HGNC:16386]	2.00517	1.00373	9.76736e-20	6.52189e-19	yes	up	26.0633	58.5933
ENSG00000117868	ESYT2	extended synaptotagmin 2 [Source:HGNC Symbol;Acc:HGNC:22211]	2.41123	1.26977	0.0195728	0.0339389	yes	up	21.8633	60.9133
ENSG00000117971	CHRNB4	cholinergic receptor nicotinic beta 4 subunit [Source:HGNC Symbol;Acc:HGNC:1964]	368.249	8.52454	1.0583e-10	4.08362e-10	yes	up	0	2.23667
ENSG00000118096	IFT46	intraflagellar transport 46 [Source:HGNC Symbol;Acc:HGNC:26146]	2.56049	1.35642	5.21854e-09	1.78933e-08	yes	up	3.89	10.1833
ENSG00000118160	SLC8A2	solute carrier family 8 member A2 [Source:HGNC Symbol;Acc:HGNC:11069]	102.621	6.68118	5.413e-26	4.86136e-25	yes	up	0.04	4.99333
ENSG00000118194	TNNT2	troponin T2, cardiac type [Source:HGNC Symbol;Acc:HGNC:11949]	128.95	7.01067	6.56036e-41	1.027e-39	yes	up	0.21	19.7
ENSG00000118200	CAMSAP2	calmodulin regulated spectrin associated protein family member 2 [Source:HGNC Symbol;Acc:HGNC:29188]	0.438777	-1.18844	4.75535e-22	3.52247e-21	yes	down	30.5667	15.7967
ENSG00000118231	CRYGD	crystallin gamma D [Source:HGNC Symbol;Acc:HGNC:2411]	61.0318	5.93149	0.00630259	0.0118629	yes	up	0	1.84333
ENSG00000118242	MREG	melanoregulin [Source:HGNC Symbol;Acc:HGNC:25478]	5.19405	2.37686	5.94502e-22	4.37718e-21	yes	up	1.36333	8.00667
ENSG00000118257	NRP2	neuropilin 2 [Source:HGNC Symbol;Acc:HGNC:8005]	172.986	7.43451	2.99191e-106	2.15674e-104	yes	up	3.12	29.6833
ENSG00000118263	KLF7	Kruppel like factor 7 [Source:HGNC Symbol;Acc:HGNC:6350]	865.838	9.75795	2.25258e-30	2.39749e-29	yes	up	0.02	7.77
ENSG00000118276	B4GALT6	beta-1,4-galactosyltransferase 6 [Source:HGNC Symbol;Acc:HGNC:929]	2.8981	1.53511	1.42351e-08	4.71744e-08	yes	up	3.46333	12.3567
ENSG00000118292	C1orf54	chromosome 1 open reading frame 54 [Source:HGNC Symbol;Acc:HGNC:26258]	0.268344	-1.89784	7.27395e-18	4.39984e-17	yes	down	65.47	17.6467
ENSG00000118322	ATP10B	ATPase phospholipid transporting 10B (putative) [Source:HGNC Symbol;Acc:HGNC:13543]	58.6247	5.87344	0.000438696	0.000962767	yes	up	0	0.133333
ENSG00000118402	ELOVL4	ELOVL fatty acid elongase 4 [Source:HGNC Symbol;Acc:HGNC:14415]	0.379149	-1.39916	8.56134e-14	4.07109e-13	yes	down	17.6733	7.72333
ENSG00000118420	UBE3D	ubiquitin protein ligase E3D [Source:HGNC Symbol;Acc:HGNC:21381]	2.32777	1.21895	6.17273e-08	1.94737e-07	yes	up	3.63667	9.69333
ENSG00000118432	CNR1	cannabinoid receptor 1 [Source:HGNC Symbol;Acc:HGNC:2159]	4.5937	2.19966	1.84626e-05	4.68555e-05	yes	up	0.143333	0.676667
ENSG00000118473	SGIP1	SH3GL interacting endocytic adaptor 1 [Source:HGNC Symbol;Acc:HGNC:25412]	14.6221	3.87007	0.000350708	0.000779822	yes	up	0.04	0.466667
ENSG00000118495	PLAGL1	PLAG1 like zinc finger 1 [Source:HGNC Symbol;Acc:HGNC:9046]	2.09745	1.06864	0.0252958	0.0429153	yes	up	0.58	1.54333
ENSG00000118507	AKAP7	A-kinase anchoring protein 7 [Source:HGNC Symbol;Acc:HGNC:377]	3.52084	1.81592	2.64358e-06	7.27572e-06	yes	up	2.2	8.56667
ENSG00000118508	RAB32	RAB32, member RAS oncogene family [Source:HGNC Symbol;Acc:HGNC:9772]	0.0690963	-3.85525	5.17777e-110	4.0168e-108	yes	down	111.987	8.96333
ENSG00000118513	MYB	MYB proto-oncogene, transcription factor [Source:HGNC Symbol;Acc:HGNC:7545]	6.51551	2.70388	1.04472e-19	6.96391e-19	yes	up	0.836667	6.09667
ENSG00000118515	SGK1	serum/glucocorticoid regulated kinase 1 [Source:HGNC Symbol;Acc:HGNC:10810]	15.7793	3.97996	2.23255e-39	3.28458e-38	yes	up	1.49	14.7333
ENSG00000118520	ARG1	arginase 1 [Source:HGNC Symbol;Acc:HGNC:663]	236.815	7.88762	1.75942e-09	6.25019e-09	yes	up	0	11.52
ENSG00000118557	PMFBP1	polyamine modulated factor 1 binding protein 1 [Source:HGNC Symbol;Acc:HGNC:17728]	2.62483	1.39222	0.0240821	0.0410472	yes	up	0.74	1.48
ENSG00000118596	SLC16A7	solute carrier family 16 member 7 [Source:HGNC Symbol;Acc:HGNC:10928]	74.0921	6.21125	8.90177e-14	4.23133e-13	yes	up	0.00666667	0.62
ENSG00000118640	VAMP8	vesicle associated membrane protein 8 [Source:HGNC Symbol;Acc:HGNC:12647]	0.151465	-2.72294	3.20349e-106	2.30246e-104	yes	down	160.63	28.55
ENSG00000118680	MYL12B	myosin light chain 12B [Source:HGNC Symbol;Acc:HGNC:29827]	0.230345	-2.11813	2.87802e-57	7.29565e-56	yes	down	656.457	174.58
ENSG00000118705	RPN2	ribophorin II [Source:HGNC Symbol;Acc:HGNC:10382]	0.494332	-1.01645	9.13058e-37	1.23069e-35	yes	down	292.54	167.97
ENSG00000118707	TGIF2	TGFB induced factor homeobox 2 [Source:HGNC Symbol;Acc:HGNC:15764]	2.83692	1.50432	6.31841e-10	2.31177e-09	yes	up	9.06	26.5233
ENSG00000118733	OLFM3	olfactomedin 3 [Source:HGNC Symbol;Acc:HGNC:17990]	0.20068	-2.31703	3.56698e-05	8.80378e-05	yes	down	1	0.263333
ENSG00000118777	ABCG2	ATP binding cassette subfamily G member 2 (Junior blood group) [Source:HGNC Symbol;Acc:HGNC:74]	8.07341	3.01318	1.46342e-07	4.49153e-07	yes	up	0.46	2.08
ENSG00000118785	SPP1	secreted phosphoprotein 1 [Source:HGNC Symbol;Acc:HGNC:11255]	12.4865	3.6423	1.678e-12	7.34724e-12	yes	up	1.28667	17.75
ENSG00000118804	STBD1	starch binding domain 1 [Source:HGNC Symbol;Acc:HGNC:24854]	0.259408	-1.9467	2.63569e-26	2.39972e-25	yes	down	20.4567	6.13333
ENSG00000118855	MFSD1	major facilitator superfamily domain containing 1 [Source:HGNC Symbol;Acc:HGNC:25874]	0.254991	-1.97148	3.65932e-33	4.37918e-32	yes	down	19.5433	6.23667
ENSG00000118898	PPL	periplakin [Source:HGNC Symbol;Acc:HGNC:9273]	129.175	7.01318	5.11917e-187	1.20286e-184	yes	up	0.15	21.8867
ENSG00000118922	KLF12	Kruppel like factor 12 [Source:HGNC Symbol;Acc:HGNC:6346]	1901.93	10.8932	5.46645e-20	3.69526e-19	yes	up	0.00333333	4.02333
ENSG00000118946	PCDH17	protocadherin 17 [Source:HGNC Symbol;Acc:HGNC:14267]	63.4429	5.98739	3.19075e-07	9.51695e-07	yes	up	0.0166667	0.363333
ENSG00000118961	LDAH	lipid droplet associated hydrolase [Source:HGNC Symbol;Acc:HGNC:26145]	2785.79	11.4439	8.97947e-22	6.56784e-21	yes	up	0	12.69
ENSG00000118971	CCND2	cyclin D2 [Source:HGNC Symbol;Acc:HGNC:1583]	0.392026	-1.35098	6.70595e-13	3.01293e-12	yes	down	69.5333	31.6167
ENSG00000118972	FGF23	fibroblast growth factor 23 [Source:HGNC Symbol;Acc:HGNC:3680]	63.2777	5.98362	0.000301659	0.000676236	yes	up	0	0.266667
ENSG00000118985	ELL2	elongation factor for RNA polymerase II 2 [Source:HGNC Symbol;Acc:HGNC:17064]	4.94089	2.30477	4.80843e-60	1.33073e-58	yes	up	2.42333	11.9867
ENSG00000119013	NDUFB3	NADH:ubiquinone oxidoreductase subunit B3 [Source:HGNC Symbol;Acc:HGNC:7698]	0.365906	-1.45046	4.42028e-17	2.5615e-16	yes	down	234.057	97.71
ENSG00000119048	UBE2B	ubiquitin conjugating enzyme E2 B [Source:HGNC Symbol;Acc:HGNC:12473]	0.447072	-1.16142	5.95636e-13	2.68553e-12	yes	down	45.5633	22.64
ENSG00000119121	TRPM6	transient receptor potential cation channel subfamily M member 6 [Source:HGNC Symbol;Acc:HGNC:17995]	10.9551	3.45353	6.22839e-06	1.65835e-05	yes	up	0.0633333	0.4
ENSG00000119125	GDA	guanine deaminase [Source:HGNC Symbol;Acc:HGNC:4212]	274.587	8.10112	1.26052e-07	3.88537e-07	yes	up	0	0.77
ENSG00000119138	KLF9	Kruppel like factor 9 [Source:HGNC Symbol;Acc:HGNC:1123]	0.0797415	-3.64853	6.95006e-35	8.84116e-34	yes	down	5.87333	0.543333
ENSG00000119139	TJP2	tight junction protein 2 [Source:HGNC Symbol;Acc:HGNC:11828]	3.40217	1.76645	5.46798e-77	2.28022e-75	yes	up	18.94	82.66
ENSG00000119147	ECRG4	ECRG4 augurin precursor [Source:HGNC Symbol;Acc:HGNC:24642]	236.878	7.888	4.00288e-09	1.38494e-08	yes	up	0	5.65
ENSG00000119185	ITGB1BP1	integrin subunit beta 1 binding protein 1 [Source:HGNC Symbol;Acc:HGNC:23927]	0.187314	-2.41647	2.75155e-91	1.51782e-89	yes	down	76.4767	15.4733
ENSG00000119227	PIGZ	phosphatidylinositol glycan anchor biosynthesis class Z [Source:HGNC Symbol;Acc:HGNC:30596]	0.380847	-1.39272	0.00502395	0.00960042	yes	down	2.29667	1.01667
ENSG00000119242	CCDC92	coiled-coil domain containing 92 [Source:HGNC Symbol;Acc:HGNC:29563]	0.0630253	-3.98793	5.84371e-87	3.00637e-85	yes	down	19.42	0.74
ENSG00000119280	C1orf198	chromosome 1 open reading frame 198 [Source:HGNC Symbol;Acc:HGNC:25900]	2.05705	1.04058	2.09923e-11	8.51717e-11	yes	up	9.29333	21.9333
ENSG00000119321	FKBP15	FKBP prolyl isomerase family member 15 [Source:HGNC Symbol;Acc:HGNC:23397]	0.479987	-1.05893	3.95455e-21	2.81824e-20	yes	down	8.78667	6.11
ENSG00000119333	DYNC2I2	dynein 2 intermediate chain 2 [Source:HGNC Symbol;Acc:HGNC:28296]	0.32937	-1.60222	1.74993e-23	1.39566e-22	yes	down	107.433	45.4133
ENSG00000119383	PTPA	protein phosphatase 2 phosphatase activator [Source:HGNC Symbol;Acc:HGNC:9308]	0.484367	-1.04583	2.733e-30	2.8962e-29	yes	down	237.253	111.65
ENSG00000119392	GLE1	GLE1 RNA export mediator [Source:HGNC Symbol;Acc:HGNC:4315]	0.312479	-1.67817	1.15736e-55	2.81138e-54	yes	down	30.5733	11.1367
ENSG00000119403	PHF19	PHD finger protein 19 [Source:HGNC Symbol;Acc:HGNC:24566]	0.210363	-2.24905	6.32863e-40	9.5054e-39	yes	down	105.593	15.0067
ENSG00000119411	BSPRY	B-box and SPRY domain containing [Source:HGNC Symbol;Acc:HGNC:18232]	23.123	4.53125	1.76517e-29	1.81852e-28	yes	up	0.216667	5.57333
ENSG00000119421	NDUFA8	NADH:ubiquinone oxidoreductase subunit A8 [Source:HGNC Symbol;Acc:HGNC:7692]	0.434659	-1.20204	4.86571e-30	5.10315e-29	yes	down	198.137	99.8633
ENSG00000119431	HDHD3	haloacid dehalogenase like hydrolase domain containing 3 [Source:HGNC Symbol;Acc:HGNC:28171]	0.442359	-1.17671	4.25814e-12	1.81283e-11	yes	down	23.84	11.6533
ENSG00000119446	RBM18	RNA binding motif protein 18 [Source:HGNC Symbol;Acc:HGNC:28413]	0.386901	-1.36996	8.77804e-13	3.91297e-12	yes	down	15.47	5.39333
ENSG00000119471	HSDL2	hydroxysteroid dehydrogenase like 2 [Source:HGNC Symbol;Acc:HGNC:18572]	0.422632	-1.24252	1.35575e-19	8.99063e-19	yes	down	30.51	14.6867
ENSG00000119508	NR4A3	nuclear receptor subfamily 4 group A member 3 [Source:HGNC Symbol;Acc:HGNC:7982]	0.024067	-5.3768	7.68807e-27	7.17621e-26	yes	down	2.22667	0.07
ENSG00000119514	GALNT12	polypeptide N-acetylgalactosaminyltransferase 12 [Source:HGNC Symbol;Acc:HGNC:19877]	3.60657	1.85063	1.0749e-41	1.73267e-40	yes	up	5.82333	26.3533
ENSG00000119537	KDSR	3-ketodihydrosphingosine reductase [Source:HGNC Symbol;Acc:HGNC:4021]	3.046	1.60692	7.14545e-27	6.67482e-26	yes	up	8.29667	28.8767
ENSG00000119541	VPS4B	vacuolar protein sorting 4 homolog B [Source:HGNC Symbol;Acc:HGNC:10895]	2.04568	1.03258	4.48069e-22	3.32407e-21	yes	up	10.6533	25.6233
ENSG00000119547	ONECUT2	one cut homeobox 2 [Source:HGNC Symbol;Acc:HGNC:8139]	15.4245	3.94715	1.74524e-12	7.62318e-12	yes	up	0.0133333	0.276667
ENSG00000119596	YLPM1	YLP motif containing 1 [Source:HGNC Symbol;Acc:HGNC:17798]	2.79644	1.48359	5.34954e-48	1.04331e-46	yes	up	16.5467	50.4833
ENSG00000119599	DCAF4	DDB1 and CUL4 associated factor 4 [Source:HGNC Symbol;Acc:HGNC:20229]	2.04999	1.03561	1.19222e-06	3.38811e-06	yes	up	5.2	11.7467
ENSG00000119614	VSX2	visual system homeobox 2 [Source:HGNC Symbol;Acc:HGNC:1975]	44.5307	5.47673	0.0051465	0.00981466	yes	up	0	0.183333
ENSG00000119630	PGF	placental growth factor [Source:HGNC Symbol;Acc:HGNC:8893]	0.202449	-2.30437	7.37173e-21	5.18845e-20	yes	down	14.4633	3.26333
ENSG00000119632	IFI27L2	interferon alpha inducible protein 27 like 2 [Source:HGNC Symbol;Acc:HGNC:19753]	0.28288	-1.82174	8.00584e-19	5.1014e-18	yes	down	106.67	34.6733
ENSG00000119636	BBOF1	basal body orientation factor 1 [Source:HGNC Symbol;Acc:HGNC:19855]	0.445097	-1.16781	0.0152177	0.0269533	yes	down	1.92	1.32
ENSG00000119640	ACYP1	acylphosphatase 1 [Source:HGNC Symbol;Acc:HGNC:179]	0.290574	-1.78302	3.67331e-26	3.32708e-25	yes	down	74.19	25.4333
ENSG00000119650	IFT43	intraflagellar transport 43 [Source:HGNC Symbol;Acc:HGNC:29669]	0.444797	-1.16878	2.25308e-12	9.76561e-12	yes	down	43.2	21.5867
ENSG00000119655	NPC2	NPC intracellular cholesterol transporter 2 [Source:HGNC Symbol;Acc:HGNC:14537]	2.19333	1.13312	4.77191e-22	3.53367e-21	yes	up	125.297	259.89
ENSG00000119673	ACOT2	acyl-CoA thioesterase 2 [Source:HGNC Symbol;Acc:HGNC:18431]	0.12879	-2.95691	7.43358e-76	3.00255e-74	yes	down	51.9	7.28667
ENSG00000119681	LTBP2	latent transforming growth factor beta binding protein 2 [Source:HGNC Symbol;Acc:HGNC:6715]	8.34024	3.06009	2.60815e-17	1.531e-16	yes	up	0.146667	1.27667
ENSG00000119688	ABCD4	ATP binding cassette subfamily D member 4 [Source:HGNC Symbol;Acc:HGNC:68]	2.2203	1.15076	8.47625e-23	6.51775e-22	yes	up	20.2033	49.2967
ENSG00000119698	PPP4R4	protein phosphatase 4 regulatory subunit 4 [Source:HGNC Symbol;Acc:HGNC:23788]	236.931	7.88833	5.10976e-25	4.35684e-24	yes	up	0.02	6.97667
ENSG00000119699	TGFB3	transforming growth factor beta 3 [Source:HGNC Symbol;Acc:HGNC:11769]	0.0175427	-5.83299	8.6015e-60	2.3644e-58	yes	down	11.76	0.266667
ENSG00000119703	ZC2HC1C	zinc finger C2HC-type containing 1C [Source:HGNC Symbol;Acc:HGNC:20354]	0.221432	-2.17507	7.01551e-13	3.14334e-12	yes	down	4.48333	1.06667
ENSG00000119711	ALDH6A1	aldehyde dehydrogenase 6 family member A1 [Source:HGNC Symbol;Acc:HGNC:7179]	2.18717	1.12907	1.67538e-13	7.83566e-13	yes	up	8.38667	20.4467
ENSG00000119715	ESRRB	estrogen related receptor beta [Source:HGNC Symbol;Acc:HGNC:3473]	80.6408	6.33344	3.18302e-06	8.69187e-06	yes	up	0.01	0.643333
ENSG00000119718	EIF2B2	eukaryotic translation initiation factor 2B subunit beta [Source:HGNC Symbol;Acc:HGNC:3258]	0.375491	-1.41315	4.12647e-22	3.06593e-21	yes	down	78.33	31.4167
ENSG00000119720	NRDE2	NRDE-2, necessary for RNA interference, domain containing [Source:HGNC Symbol;Acc:HGNC:20186]	2.36551	1.24215	9.89783e-11	3.82832e-10	yes	up	3.17333	6.32
ENSG00000119723	COQ6	coenzyme Q6, monooxygenase [Source:HGNC Symbol;Acc:HGNC:20233]	0.303955	-1.71807	9.92774e-21	6.94743e-20	yes	down	16.37	6.82333
ENSG00000119725	ZNF410	zinc finger protein 410 [Source:HGNC Symbol;Acc:HGNC:20144]	0.263352	-1.92493	3.76901e-57	9.50499e-56	yes	down	43.26	13.62
ENSG00000119737	GPR75	G protein-coupled receptor 75 [Source:HGNC Symbol;Acc:HGNC:4526]	2.07922	1.05604	0.012773	0.022887	yes	up	0.903333	2.16667
ENSG00000119772	DNMT3A	DNA methyltransferase 3 alpha [Source:HGNC Symbol;Acc:HGNC:2978]	4.47092	2.16057	4.55781e-101	3.00213e-99	yes	up	8.01333	63.49
ENSG00000119782	FKBP1B	FKBP prolyl isomerase 1B [Source:HGNC Symbol;Acc:HGNC:3712]	4.64191	2.21472	2.82484e-36	3.75574e-35	yes	up	10.5067	55.9467
ENSG00000119865	CNRIP1	cannabinoid receptor interacting protein 1 [Source:HGNC Symbol;Acc:HGNC:24546]	0.0474578	-4.39721	9.87374e-91	5.34999e-89	yes	down	40.0467	2.25333
ENSG00000119866	BCL11A	BAF chromatin remodeling complex subunit BCL11A [Source:HGNC Symbol;Acc:HGNC:13221]	2237.36	11.1276	1.98495e-20	1.37139e-19	yes	up	0.00333333	20.3167
ENSG00000119888	EPCAM	epithelial cell adhesion molecule [Source:HGNC Symbol;Acc:HGNC:11529]	155.704	7.28266	1.77376e-245	7.47334e-243	yes	up	1.17333	214.763
ENSG00000119912	IDE	insulin degrading enzyme [Source:HGNC Symbol;Acc:HGNC:5381]	0.415818	-1.26597	3.07063e-24	2.53675e-23	yes	down	35.89	17.3033
ENSG00000119917	IFIT3	interferon induced protein with tetratricopeptide repeats 3 [Source:HGNC Symbol;Acc:HGNC:5411]	0.0487556	-4.35829	2.90062e-32	3.34826e-31	yes	down	6.22333	0.316667
ENSG00000119919	NKX2-3	NK2 homeobox 3 [Source:HGNC Symbol;Acc:HGNC:7836]	0.00625834	-7.32	3.8999e-08	1.24904e-07	yes	down	1.16333	0
ENSG00000119922	IFIT2	interferon induced protein with tetratricopeptide repeats 2 [Source:HGNC Symbol;Acc:HGNC:5409]	0.00713133	-7.13161	4.46177e-53	1.01614e-51	yes	down	42.3067	0.12
ENSG00000119938	PPP1R3C	protein phosphatase 1 regulatory subunit 3C [Source:HGNC Symbol;Acc:HGNC:9293]	0.204642	-2.28883	5.02297e-14	2.43014e-13	yes	down	4.57	1.09
ENSG00000119943	PYROXD2	pyridine nucleotide-disulphide oxidoreductase domain 2 [Source:HGNC Symbol;Acc:HGNC:23517]	29.624	4.88869	4.50016e-09	1.55194e-08	yes	up	0.116667	3.72333
ENSG00000119946	CNNM1	cyclin and CBS domain divalent metal cation transport mediator 1 [Source:HGNC Symbol;Acc:HGNC:102]	0.246926	-2.01785	5.75062e-18	3.50007e-17	yes	down	2.84333	0.81
ENSG00000119986	AVPI1	arginine vasopressin induced 1 [Source:HGNC Symbol;Acc:HGNC:30898]	0.198512	-2.3327	2.64914e-49	5.39026e-48	yes	down	29.54	7.26667
ENSG00000120049	KCNIP2	potassium voltage-gated channel interacting protein 2 [Source:HGNC Symbol;Acc:HGNC:15522]	2.16146	1.11201	0.00631838	0.0118908	yes	up	1.12	2.51667
ENSG00000120051	CFAP58	cilia and flagella associated protein 58 [Source:HGNC Symbol;Acc:HGNC:26676]	6.97899	2.80302	4.97747e-07	1.46178e-06	yes	up	0.383333	1.62667
ENSG00000120053	GOT1	glutamic-oxaloacetic transaminase 1 [Source:HGNC Symbol;Acc:HGNC:4432]	0.480572	-1.05718	2.45115e-10	9.23447e-10	yes	down	79.9867	44.8
ENSG00000120057	SFRP5	secreted frizzled related protein 5 [Source:HGNC Symbol;Acc:HGNC:10779]	130.805	7.03127	3.45268e-10	1.28794e-09	yes	up	0.0233333	3.36667
ENSG00000120068	HOXB8	homeobox B8 [Source:HGNC Symbol;Acc:HGNC:5119]	0.0015729	-9.31236	2.41761e-19	1.57671e-18	yes	down	24.13	0.0133333
ENSG00000120075	HOXB5	homeobox B5 [Source:HGNC Symbol;Acc:HGNC:5116]	0.000498877	-10.969	3.31923e-20	2.26824e-19	yes	down	31.09	0.0166667
ENSG00000120088	CRHR1	corticotropin releasing hormone receptor 1 [Source:HGNC Symbol;Acc:HGNC:2357]	93.8284	6.55195	1.40076e-05	3.60623e-05	yes	up	0	0.696667
ENSG00000120093	HOXB3	homeobox B3 [Source:HGNC Symbol;Acc:HGNC:5114]	0.000719946	-10.4398	3.53312e-57	8.92852e-56	yes	down	41.19	0.0433333
ENSG00000120129	DUSP1	dual specificity phosphatase 1 [Source:HGNC Symbol;Acc:HGNC:3064]	0.370268	-1.43336	3.23275e-12	1.38765e-11	yes	down	12.9867	5.56
ENSG00000120137	PANK3	pantothenate kinase 3 [Source:HGNC Symbol;Acc:HGNC:19365]	2.13037	1.0911	5.55152e-21	3.92997e-20	yes	up	14.8533	36.58
ENSG00000120149	MSX2	msh homeobox 2 [Source:HGNC Symbol;Acc:HGNC:7392]	0.195658	-2.3536	1.68171e-05	4.2911e-05	yes	down	2.38667	0.513333
ENSG00000120156	TEK	TEK receptor tyrosine kinase [Source:HGNC Symbol;Acc:HGNC:11724]	354.381	8.46916	2.1722e-27	2.08083e-26	yes	up	0.0266667	9.15
ENSG00000120160	EQTN	equatorin [Source:HGNC Symbol;Acc:HGNC:1359]	25.7751	4.68791	0.0282388	0.0473982	yes	up	0	0.443333
ENSG00000120162	MOB3B	MOB kinase activator 3B [Source:HGNC Symbol;Acc:HGNC:23825]	1388.7	10.4395	5.43103e-24	4.43428e-23	yes	up	0.00666667	9.24667
ENSG00000120217	CD274	CD274 molecule [Source:HGNC Symbol;Acc:HGNC:17635]	0.0182761	-5.7739	2.16772e-12	9.40229e-12	yes	down	2.52667	0.0933333
ENSG00000120278	PLEKHG1	pleckstrin homology and RhoGEF domain containing G1 [Source:HGNC Symbol;Acc:HGNC:20884]	164.765	7.36426	1.65987e-11	6.78867e-11	yes	up	0.00666667	1.60333
ENSG00000120279	MYCT1	MYC target 1 [Source:HGNC Symbol;Acc:HGNC:23172]	16.841	4.0739	0.029136	0.0487902	yes	up	0.04	0.316667
ENSG00000120306	CYSTM1	cysteine rich transmembrane module containing 1 [Source:HGNC Symbol;Acc:HGNC:30239]	0.240767	-2.05429	7.17641e-44	1.22722e-42	yes	down	107.02	30.4667
ENSG00000120314	WDR55	WD repeat domain 55 [Source:HGNC Symbol;Acc:HGNC:25971]	0.352294	-1.50515	4.59229e-40	6.95302e-39	yes	down	26.7767	10.7233
ENSG00000120318	ARAP3	ArfGAP with RhoGAP domain, ankyrin repeat and PH domain 3 [Source:HGNC Symbol;Acc:HGNC:24097]	1257.99	10.2969	4.13161e-34	5.12249e-33	yes	up	0.0166667	17.5867
ENSG00000120322	PCDHB8	protocadherin beta 8 [Source:HGNC Symbol;Acc:HGNC:8693]	12.9307	3.69272	0.000872264	0.00184966	yes	up	0.0366667	0.53
ENSG00000120324	PCDHB10	protocadherin beta 10 [Source:HGNC Symbol;Acc:HGNC:8681]	34.9301	5.1264	2.80481e-17	1.6417e-16	yes	up	0.06	2.36667
ENSG00000120327	PCDHB14	protocadherin beta 14 [Source:HGNC Symbol;Acc:HGNC:8685]	10.8387	3.43811	1.96655e-23	1.56689e-22	yes	up	0.406667	2.99667
ENSG00000120328	PCDHB12	protocadherin beta 12 [Source:HGNC Symbol;Acc:HGNC:8683]	45.1364	5.49622	1.79674e-14	8.92755e-14	yes	up	0.0533333	2.11333
ENSG00000120332	TNN	tenascin N [Source:HGNC Symbol;Acc:HGNC:22942]	0.0609117	-4.03714	1.04047e-171	2.00204e-169	yes	down	54.3267	3.57333
ENSG00000120334	CENPL	centromere protein L [Source:HGNC Symbol;Acc:HGNC:17879]	0.479073	-1.06168	3.67038e-16	2.01694e-15	yes	down	22.1833	11.0933
ENSG00000120337	TNFSF18	TNF superfamily member 18 [Source:HGNC Symbol;Acc:HGNC:11932]	0.0162697	-5.94167	9.65459e-05	0.000227643	yes	down	0.316667	0
ENSG00000120440	TTLL2	tubulin tyrosine ligase like 2 [Source:HGNC Symbol;Acc:HGNC:21211]	58.6427	5.87388	0.000752822	0.00160923	yes	up	0	0.346667
ENSG00000120451	SNX19	sorting nexin 19 [Source:HGNC Symbol;Acc:HGNC:21532]	8408.07	13.0376	4.2728e-28	4.19503e-27	yes	up	0	20.1133
ENSG00000120458	MSANTD2	Myb/SANT DNA binding domain containing 2 [Source:HGNC Symbol;Acc:HGNC:26266]	4.05103	2.01829	9.31012e-44	1.58766e-42	yes	up	3.1	10.84
ENSG00000120498	TEX11	testis expressed 11 [Source:HGNC Symbol;Acc:HGNC:11733]	119.64	6.90255	2.52992e-06	6.97547e-06	yes	up	0	0.533333
ENSG00000120509	PDZD11	PDZ domain containing 11 [Source:HGNC Symbol;Acc:HGNC:28034]	0.234595	-2.09176	4.46429e-65	1.4242e-63	yes	down	104.787	29.1067
ENSG00000120519	SLC10A7	solute carrier family 10 member 7 [Source:HGNC Symbol;Acc:HGNC:23088]	0.438609	-1.18899	0.00215059	0.00432792	yes	down	3.40333	1.54667
ENSG00000120549	KIAA1217	KIAA1217 [Source:HGNC Symbol;Acc:HGNC:25428]	4572.33	12.1587	2.90869e-24	2.40704e-23	yes	up	0	8
ENSG00000120594	PLXDC2	plexin domain containing 2 [Source:HGNC Symbol;Acc:HGNC:21013]	8572.88	13.0656	6.73529e-28	6.56785e-27	yes	up	0	15.8933
[truncated: 8,079 more rows]

## Sheet: up-regulated
Gene_id	Gene name	Gene description	FC(IPSC/IOSE80)	Log2FC(IPSC/IOSE80)	Pvalue	Padjust	Significant	Regulate	IOSE80_1	IOSE80_2	IOSE80_3	H1	H9	hiPSC	IOSE80	PSC
ENSG00000000003	TSPAN6	tetraspanin 6 [Source:HGNC Symbol;Acc:HGNC:11858]	4.37185	2.12824	1.88539e-74	7.41919e-73	yes	up	5.88	6.57	7.01	37.6	37.44	42.89	6.48667	39.31
ENSG00000000005	TNMD	tenomodulin [Source:HGNC Symbol;Acc:HGNC:17757]	8.87714	3.1501	0.00152945	0.00314739	yes	up	0.05	0.12	0.29	6.13	3.01	1.13	0.153333	3.42333
ENSG00000000938	FGR	FGR proto-oncogene, Src family tyrosine kinase [Source:HGNC Symbol;Acc:HGNC:3697]	18.0627	4.17494	0.0242006	0.0412259	yes	up	0.02	0	0	0.16	0.06	0.51	0.00666667	0.243333
ENSG00000001561	ENPP4	ectonucleotide pyrophosphatase/phosphodiesterase 4 [Source:HGNC Symbol;Acc:HGNC:3359]	1275.5	10.3169	1.09827e-17	6.58611e-17	yes	up	0	0	0	3.22	3.26	3.48	0	3.32
ENSG00000001617	SEMA3F	semaphorin 3F [Source:HGNC Symbol;Acc:HGNC:10728]	2.25117	1.17067	6.9473e-15	3.54799e-14	yes	up	7.18	7.35	7.8	21.68	17.95	18.3	7.44333	19.31
ENSG00000001626	CFTR	CF transmembrane conductance regulator [Source:HGNC Symbol;Acc:HGNC:1884]	318.886	8.31689	6.85614e-11	2.68542e-10	yes	up	0	0	0	2.38	2.22	2.12	0	2.24
ENSG00000002587	HS3ST1	heparan sulfate-glucosamine 3-sulfotransferase 1 [Source:HGNC Symbol;Acc:HGNC:5194]	136.049	7.08798	1.66346e-06	4.6692e-06	yes	up	0	0	0	0.87	0.09	0.37	0	0.443333
ENSG00000002746	HECW1	HECT, C2 and WW domain containing E3 ubiquitin protein ligase 1 [Source:HGNC Symbol;Acc:HGNC:22195]	328.586	8.36013	1.86267e-11	7.58632e-11	yes	up	0.01	0	0	1.31	1.76	3.03	0.00333333	2.03333
ENSG00000002933	TMEM176A	transmembrane protein 176A [Source:HGNC Symbol;Acc:HGNC:24930]	20.4644	4.35504	0.0193656	0.0336297	yes	up	0	0	0.04	0.92	0.68	0.21	0.0133333	0.603333
ENSG00000003147	ICA1	islet cell autoantigen 1 [Source:HGNC Symbol;Acc:HGNC:5343]	30.1608	4.9146	8.20656e-72	3.08055e-70	yes	up	0.98	0.81	0.54	22.73	24.95	40.9	0.776667	29.5267
ENSG00000003509	NDUFAF7	NADH:ubiquinone oxidoreductase complex assembly factor 7 [Source:HGNC Symbol;Acc:HGNC:28816]	5.51483	2.46332	1.5298e-29	1.58138e-28	yes	up	12.03	10.53	13.95	61.65	105.04	63.13	12.17	76.6067
ENSG00000003987	MTMR7	myotubularin related protein 7 [Source:HGNC Symbol;Acc:HGNC:7454]	12.7375	3.67101	1.09603e-43	1.86646e-42	yes	up	0.33	0.27	0.37	4.42	4.59	6.06	0.323333	5.02333
ENSG00000003989	SLC7A2	solute carrier family 7 member 2 [Source:HGNC Symbol;Acc:HGNC:11060]	5.39853	2.43257	9.15123e-79	3.96505e-77	yes	up	2.06	2.12	2.17	13.62	14.86	15.07	2.11667	14.5167
ENSG00000004139	SARM1	sterile alpha and TIR motif containing 1 [Source:HGNC Symbol;Acc:HGNC:17074]	2.11733	1.08225	0.00129722	0.00269604	yes	up	0.97	1.35	1.3	2.03	3.23	4.44	1.20667	3.23333
ENSG00000004468	CD38	CD38 molecule [Source:HGNC Symbol;Acc:HGNC:1667]	49.3263	5.62429	0.000184604	0.000423187	yes	up	0	0.01	0	0.14	0.33	0.18	0.00333333	0.216667
ENSG00000004864	SLC25A13	solute carrier family 25 member 13 [Source:HGNC Symbol;Acc:HGNC:10983]	2.1406	1.09802	1.12705e-33	1.37709e-32	yes	up	23.06	20.76	22.2	55.23	56.12	59.15	22.0067	56.8333
ENSG00000004948	CALCR	calcitonin receptor [Source:HGNC Symbol;Acc:HGNC:1440]	138.267	7.11132	1.39119e-06	3.93252e-06	yes	up	0	0	0	0.46	0.91	0.22	0	0.53
ENSG00000005001	PRSS22	serine protease 22 [Source:HGNC Symbol;Acc:HGNC:14368]	29.5156	4.8834	0.000370198	0.000820397	yes	up	0.13	0	0	1.57	2.45	0.93	0.0433333	1.65
ENSG00000005100	DHX33	DEAH-box helicase 33 [Source:HGNC Symbol;Acc:HGNC:16718]	2.2635	1.17855	3.37147e-23	2.6449e-22	yes	up	14.15	13.27	15.15	42.18	34.66	30.74	14.19	35.86
ENSG00000005108	THSD7A	thrombospondin type 1 domain containing 7A [Source:HGNC Symbol;Acc:HGNC:22207]	10.552	3.39944	5.11918e-06	1.3753e-05	yes	up	0.43	0.03	0.08	1.13	0.41	0.23	0.18	0.59
ENSG00000005156	LIG3	DNA ligase 3 [Source:HGNC Symbol;Acc:HGNC:6600]	2.7191	1.44313	2.35961e-45	4.26177e-44	yes	up	15.93	22.54	18.53	73.11	78.18	61.33	19	70.8733
ENSG00000005187	ACSM3	acyl-CoA synthetase medium chain family member 3 [Source:HGNC Symbol;Acc:HGNC:10522]	62.6706	5.96972	2.66608e-24	2.21226e-23	yes	up	0.14	0.45	0.02	6.07	6.53	10.77	0.203333	7.79
ENSG00000005379	TSPOAP1	TSPO associated protein 1 [Source:HGNC Symbol;Acc:HGNC:16831]	740.867	9.53307	5.04164e-20	3.41849e-19	yes	up	0.01	0.01	0	14.83	8.54	11.83	0.00666667	11.7333
ENSG00000005471	ABCB4	ATP binding cassette subfamily B member 4 [Source:HGNC Symbol;Acc:HGNC:45]	16.4356	4.03875	0.000234383	0.000531764	yes	up	0	0.01	0.04	0.2	0.81	1.45	0.0166667	0.82
ENSG00000005801	ZNF195	zinc finger protein 195 [Source:HGNC Symbol;Acc:HGNC:12986]	2.47488	1.30736	6.84891e-16	3.70035e-15	yes	up	11.43	11.93	13.09	29.78	33.03	48.15	12.15	36.9867
ENSG00000005961	ITGA2B	integrin subunit alpha 2b [Source:HGNC Symbol;Acc:HGNC:6138]	78.9009	6.30197	4.11649e-33	4.90706e-32	yes	up	0.02	0.09	0.09	12.36	6.99	10.46	0.0666667	9.93667
ENSG00000006025	OSBPL7	oxysterol binding protein like 7 [Source:HGNC Symbol;Acc:HGNC:16387]	170.309	7.41201	2.27812e-16	1.26812e-15	yes	up	0.03	0.32	0	5.05	4.25	2.92	0.116667	4.07333
ENSG00000006042	TMEM98	transmembrane protein 98 [Source:HGNC Symbol;Acc:HGNC:24529]	55.0293	5.78213	4.43044e-177	9.33334e-175	yes	up	0.91	0.77	1.37	95.25	94.83	86.19	1.01667	92.09
ENSG00000006047	YBX2	Y-box binding protein 2 [Source:HGNC Symbol;Acc:HGNC:17948]	459.936	8.84529	2.22424e-39	3.27433e-38	yes	up	0	0.06	0.09	50.83	29.98	23.6	0.05	34.8033
ENSG00000006071	ABCC8	ATP binding cassette subfamily C member 8 [Source:HGNC Symbol;Acc:HGNC:59]	9.27964	3.21407	3.43921e-09	1.19636e-08	yes	up	0.05	0.11	0.22	1.35	2.32	1.94	0.126667	1.87
ENSG00000006128	TAC1	tachykinin precursor 1 [Source:HGNC Symbol;Acc:HGNC:11517]	271.874	8.0868	1.50651e-08	4.98032e-08	yes	up	0	0	0	1.02	3.96	7.87	0	4.28333
ENSG00000006210	CX3CL1	C-X3-C motif chemokine ligand 1 [Source:HGNC Symbol;Acc:HGNC:10647]	160.098	7.32281	2.69711e-08	8.7436e-08	yes	up	0	0	0.01	1.41	1.44	1.16	0.00333333	1.33667
ENSG00000006283	CACNA1G	calcium voltage-gated channel subunit alpha1 G [Source:HGNC Symbol;Acc:HGNC:1394]	15.6359	3.96679	4.14692e-15	2.14427e-14	yes	up	0.13	0.1	0.2	3.4	1.61	0.94	0.143333	1.98333
ENSG00000006432	MAP3K9	mitogen-activated protein kinase kinase kinase 9 [Source:HGNC Symbol;Acc:HGNC:6861]	2.44345	1.28892	5.19531e-26	4.67444e-25	yes	up	2.89	3.04	3.18	8.78	9.52	8.44	3.03667	8.91333
ENSG00000006451	RALA	RAS like proto-oncogene A [Source:HGNC Symbol;Acc:HGNC:9839]	2.67185	1.41784	2.23854e-26	2.04193e-25	yes	up	21.06	21.85	21.8	54.36	57.99	72.22	21.57	61.5233
ENSG00000006534	ALDH3B1	aldehyde dehydrogenase 3 family member B1 [Source:HGNC Symbol;Acc:HGNC:410]	3.94286	1.97924	0.0042438	0.00819874	yes	up	0.14	0.31	0.52	0.32	0.53	0.85	0.323333	0.566667
ENSG00000006555	TTC22	tetratricopeptide repeat domain 22 [Source:HGNC Symbol;Acc:HGNC:26067]	168.814	7.39929	4.75468e-08	1.51408e-07	yes	up	0	0	0	0.64	0.65	0.62	0	0.636667
ENSG00000006606	CCL26	C-C motif chemokine ligand 26 [Source:HGNC Symbol;Acc:HGNC:10625]	14.5989	3.86779	1.7435e-05	4.43582e-05	yes	up	0.3	0.07	0.07	2.2	4.34	2.6	0.146667	3.04667
ENSG00000006611	USH1C	USH1 protein network component harmonin [Source:HGNC Symbol;Acc:HGNC:12597]	30.0387	4.90875	3.29033e-11	1.3164e-10	yes	up	0.08	0.15	0.08	2.4	2.53	2.76	0.103333	2.56333
ENSG00000006704	GTF2IRD1	GTF2I repeat domain containing 1 [Source:HGNC Symbol;Acc:HGNC:4661]	2.05274	1.03755	5.49926e-12	2.323e-11	yes	up	15.58	19.08	17.36	40.39	32.06	26.87	17.34	33.1067
ENSG00000006740	ARHGAP44	Rho GTPase activating protein 44 [Source:HGNC Symbol;Acc:HGNC:29096]	2.90654	1.53931	4.80748e-26	4.33667e-25	yes	up	3.59	4.25	3.86	15.17	12.84	15.18	3.9	14.3967
ENSG00000006747	SCIN	scinderin [Source:HGNC Symbol;Acc:HGNC:21695]	6.58679	2.71958	5.45995e-07	1.59924e-06	yes	up	0.16	0.2	0.09	1.45	2.18	0.88	0.15	1.50333
ENSG00000006757	PNPLA4	patatin like phospholipase domain containing 4 [Source:HGNC Symbol;Acc:HGNC:24887]	7.95431	2.99174	2.00679e-23	1.59791e-22	yes	up	2.01	0.95	1.39	19.96	15.06	24.84	1.45	19.9533
ENSG00000007062	PROM1	prominin 1 [Source:HGNC Symbol;Acc:HGNC:9454]	2443.37	11.2547	2.23671e-40	3.43116e-39	yes	up	0	0.08	0.01	43.61	51.94	47.06	0.03	47.5367
ENSG00000007171	NOS2	nitric oxide synthase 2 [Source:HGNC Symbol;Acc:HGNC:7873]	67.159	6.06951	2.82718e-10	1.06093e-09	yes	up	0.02	0.04	0	1.29	0.76	1.32	0.02	1.12333
ENSG00000007174	DNAH9	dynein axonemal heavy chain 9 [Source:HGNC Symbol;Acc:HGNC:2953]	51.5942	5.68914	0.000943636	0.0019934	yes	up	0	0	0	0.15	0.03	0.42	0	0.2
ENSG00000007237	GAS7	growth arrest specific 7 [Source:HGNC Symbol;Acc:HGNC:4169]	209.226	7.70892	4.13263e-51	8.945e-50	yes	up	0.01	0.05	0.34	5.23	9.13	5.06	0.133333	6.47333
ENSG00000007255	TRAPPC6A	trafficking protein particle complex 6A [Source:HGNC Symbol;Acc:HGNC:23069]	5.6025	2.48607	2.54952e-46	4.74144e-45	yes	up	17.47	13.51	14.01	86.56	94.3	86.74	14.9967	89.2
ENSG00000007312	CD79B	CD79b molecule [Source:HGNC Symbol;Acc:HGNC:1699]	10.8626	3.4413	0.000968159	0.0020437	yes	up	0.11	0.51	0.06	0.64	1.05	1.83	0.226667	1.17333
ENSG00000007314	SCN4A	sodium voltage-gated channel alpha subunit 4 [Source:HGNC Symbol;Acc:HGNC:10591]	1822.82	10.832	5.45875e-19	3.50395e-18	yes	up	0	0.01	0	5.4	4.38	10.2	0.00333333	6.66
ENSG00000007402	CACNA2D2	calcium voltage-gated channel auxiliary subunit alpha2delta 2 [Source:HGNC Symbol;Acc:HGNC:1400]	12.0919	3.59597	1.50592e-91	8.3637e-90	yes	up	4.51	5.23	4.82	38.7	44.6	32.86	4.85333	38.72
ENSG00000007866	TEAD3	TEA domain transcription factor 3 [Source:HGNC Symbol;Acc:HGNC:11716]	2.60227	1.37977	3.04024e-34	3.78641e-33	yes	up	9.39	8.7	9.55	30.3	26.47	28.5	9.21333	28.4233
ENSG00000007923	DNAJC11	DnaJ heat shock protein family (Hsp40) member C11 [Source:HGNC Symbol;Acc:HGNC:25570]	2.19206	1.13229	4.48279e-31	4.91238e-30	yes	up	24.86	24.86	24.63	59.72	62.59	58.44	24.7833	60.25
ENSG00000007944	MYLIP	myosin regulatory light chain interacting protein [Source:HGNC Symbol;Acc:HGNC:21155]	3.37395	1.75444	1.16849e-30	1.25957e-29	yes	up	6.03	5.58	6.73	23.87	22.58	19.34	6.11333	21.93
ENSG00000008056	SYN1	synapsin I [Source:HGNC Symbol;Acc:HGNC:11494]	3.9857	1.99483	3.05925e-09	1.06829e-08	yes	up	1.75	1.17	1.28	5.68	6.81	3.88	1.4	5.45667
ENSG00000008083	JARID2	jumonji and AT-rich interaction domain containing 2 [Source:HGNC Symbol;Acc:HGNC:6196]	21.4526	4.42308	2.98739e-230	1.14067e-227	yes	up	4.36	4.4	4.86	93.81	120.65	116.56	4.54	110.34
ENSG00000008086	CDKL5	cyclin dependent kinase like 5 [Source:HGNC Symbol;Acc:HGNC:11411]	37.3434	5.22278	1.91067e-153	2.91819e-151	yes	up	0.3	0.17	0.36	5.91	5.44	5.69	0.276667	5.68
ENSG00000008118	CAMK1G	calcium/calmodulin dependent protein kinase IG [Source:HGNC Symbol;Acc:HGNC:14585]	143.093	7.16081	4.17328e-07	1.23346e-06	yes	up	0	0	0	1.13	1.63	1.81	0	1.52333
ENSG00000008226	DLEC1	DLEC1 cilia and flagella associated protein [Source:HGNC Symbol;Acc:HGNC:2899]	5.54402	2.47093	0.0222018	0.0380574	yes	up	0.1	0	0.1	0.47	0.14	0.23	0.0666667	0.28
ENSG00000008277	ADAM22	ADAM metallopeptidase domain 22 [Source:HGNC Symbol;Acc:HGNC:201]	6.67744	2.7393	1.24316e-52	2.80769e-51	yes	up	0.68	1.04	1	6.96	7.91	7.57	0.906667	7.48
ENSG00000008300	CELSR3	cadherin EGF LAG seven-pass G-type receptor 3 [Source:HGNC Symbol;Acc:HGNC:3230]	4.03168	2.01138	2.78703e-40	4.25666e-39	yes	up	3.82	3.38	3.59	18.61	15.71	15.22	3.59667	16.5133
ENSG00000008311	AASS	aminoadipate-semialdehyde synthase [Source:HGNC Symbol;Acc:HGNC:17366]	48.578	5.60223	0	0	yes	up	8.74	8.1	9.97	447.84	556.42	521.04	8.93667	508.433
ENSG00000008323	PLEKHG6	pleckstrin homology and RhoGEF domain containing G6 [Source:HGNC Symbol;Acc:HGNC:25562]	295.325	8.20616	1.63215e-33	1.98333e-32	yes	up	0	0.11	0.1	14.42	11.11	10.76	0.07	12.0967
ENSG00000008394	MGST1	microsomal glutathione S-transferase 1 [Source:HGNC Symbol;Acc:HGNC:7061]	2496.01	11.2854	4.74512e-54	1.11927e-52	yes	up	0.03	0.43	0.08	342.83	313.09	343.42	0.18	333.113
ENSG00000008513	ST3GAL1	ST3 beta-galactoside alpha-2,3-sialyltransferase 1 [Source:HGNC Symbol;Acc:HGNC:10862]	8.17564	3.03133	2.4337e-17	1.4312e-16	yes	up	0.58	0.23	0.28	1.32	2.59	3.47	0.363333	2.46
ENSG00000008516	MMP25	matrix metallopeptidase 25 [Source:HGNC Symbol;Acc:HGNC:14246]	91.4147	6.51435	1.2497e-78	5.40512e-77	yes	up	0.19	0.12	0.38	14.07	11.24	14.49	0.23	13.2667
ENSG00000008517	IL32	interleukin 32 [Source:HGNC Symbol;Acc:HGNC:16830]	2.56225	1.35741	0.0148268	0.0263068	yes	up	1.8	1.16	2.19	3.2	3.83	7.3	1.71667	4.77667
ENSG00000009694	TENM1	teneurin transmembrane protein 1 [Source:HGNC Symbol;Acc:HGNC:8117]	72.8627	6.18711	1.25614e-30	1.35226e-29	yes	up	0.02	0.01	0.01	0.94	1.23	1.41	0.0133333	1.19333
ENSG00000009709	PAX7	paired box 7 [Source:HGNC Symbol;Acc:HGNC:8621]	49.2949	5.62337	0.00302806	0.00597278	yes	up	0	0	0	0.21	0.05	0.06	0	0.106667
ENSG00000009780	FAM76A	family with sequence similarity 76 member A [Source:HGNC Symbol;Acc:HGNC:28530]	2.43828	1.28586	1.67249e-07	5.10947e-07	yes	up	3.26	3.3	2.9	6.49	9	11.95	3.15333	9.14667
ENSG00000009790	TRAF3IP3	TRAF3 interacting protein 3 [Source:HGNC Symbol;Acc:HGNC:30766]	20.4771	4.35594	0.0198893	0.0344412	yes	up	0	0.02	0	0.33	0.03	0.29	0.00666667	0.216667
ENSG00000009950	MLXIPL	MLX interacting protein like [Source:HGNC Symbol;Acc:HGNC:12744]	3.35495	1.74629	1.4348e-13	6.73885e-13	yes	up	6.61	5.53	3.86	28.13	20.42	14.97	5.33333	21.1733
ENSG00000010030	ETV7	ETS variant transcription factor 7 [Source:HGNC Symbol;Acc:HGNC:18160]	16.7709	4.06789	7.6275e-06	2.0155e-05	yes	up	0.05	0.11	0.11	0.97	1.45	1.68	0.09	1.36667
ENSG00000010278	CD9	CD9 molecule [Source:HGNC Symbol;Acc:HGNC:1709]	5.37752	2.42694	1.77956e-35	2.30091e-34	yes	up	21.2	18.24	19.18	90.17	123.03	147.35	19.54	120.183
ENSG00000010318	PHF7	PHD finger protein 7 [Source:HGNC Symbol;Acc:HGNC:18458]	3.16143	1.66058	1.40329e-17	8.34768e-17	yes	up	4.49	4.92	4.4	15.59	12.93	17.89	4.60333	15.47
ENSG00000010319	SEMA3G	semaphorin 3G [Source:HGNC Symbol;Acc:HGNC:30400]	5.35666	2.42133	5.5098e-11	2.17411e-10	yes	up	0.24	0.33	0.25	2.01	2.32	1.69	0.273333	2.00667
ENSG00000010327	STAB1	stabilin 1 [Source:HGNC Symbol;Acc:HGNC:18628]	4.6289	2.21067	0.00065977	0.00142039	yes	up	0.1	0.14	0.13	1.43	0.7	0.65	0.123333	0.926667
ENSG00000010361	FUZ	fuzzy planar cell polarity protein [Source:HGNC Symbol;Acc:HGNC:26219]	5.94048	2.57058	8.63036e-31	9.34427e-30	yes	up	3.07	2.83	3.21	26.86	18.89	21.03	3.03667	22.26
ENSG00000010610	CD4	CD4 molecule [Source:HGNC Symbol;Acc:HGNC:1678]	9.46101	3.24199	5.55876e-22	4.10143e-21	yes	up	1.74	1.65	1.28	12.7	12.13	8.1	1.55667	10.9767
ENSG00000010810	FYN	FYN proto-oncogene, Src family tyrosine kinase [Source:HGNC Symbol;Acc:HGNC:4037]	38.8912	5.28137	1.97368e-192	5.07692e-190	yes	up	2.41	2.23	1.51	64.25	72.01	84	2.05	73.42
ENSG00000011201	ANOS1	anosmin 1 [Source:HGNC Symbol;Acc:HGNC:6211]	2248.45	11.1347	1.69835e-39	2.50771e-38	yes	up	0.01	0.07	0	22.33	28.33	29.78	0.0266667	26.8133
ENSG00000011258	MBTD1	mbt domain containing 1 [Source:HGNC Symbol;Acc:HGNC:19866]	7.69663	2.94423	5.72632e-123	5.42381e-121	yes	up	4.02	4.2	4.82	40.18	38.22	45.85	4.34667	41.4167
ENSG00000011295	TTC19	tetratricopeptide repeat domain 19 [Source:HGNC Symbol;Acc:HGNC:26006]	2.62807	1.394	1.7556e-19	1.15638e-18	yes	up	16.34	15.94	18.61	42.61	41.24	58.75	16.9633	47.5333
ENSG00000011347	SYT7	synaptotagmin 7 [Source:HGNC Symbol;Acc:HGNC:11514]	37.0561	5.21164	4.21821e-106	3.00526e-104	yes	up	0.47	0.37	0.44	20.68	17.38	14.56	0.426667	17.54
ENSG00000011405	PIK3C2A	phosphatidylinositol-4-phosphate 3-kinase catalytic subunit type 2 alpha [Source:HGNC Symbol;Acc:HGNC:8971]	2.04841	1.0345	7.37615e-20	4.9574e-19	yes	up	15.4	13.07	19.39	34.17	34.05	31.19	15.9533	33.1367
ENSG00000011523	CEP68	centrosomal protein 68 [Source:HGNC Symbol;Acc:HGNC:29076]	2.52907	1.33861	8.4182e-21	5.90627e-20	yes	up	4.91	4.33	5.34	17.04	12.41	14.95	4.86	14.8
ENSG00000011638	TMEM159	transmembrane protein 159 [Source:HGNC Symbol;Acc:HGNC:30136]	2.07215	1.05113	7.39172e-10	2.69198e-09	yes	up	10.89	12.19	10.6	25.7	31.57	26.03	11.2267	27.7667
ENSG00000011677	GABRA3	gamma-aminobutyric acid type A receptor subunit alpha3 [Source:HGNC Symbol;Acc:HGNC:4077]	343.214	8.42296	1.24153e-11	5.12574e-11	yes	up	0	0	0.04	3.02	1.63	2.1	0.0133333	2.25
ENSG00000012124	CD22	CD22 molecule [Source:HGNC Symbol;Acc:HGNC:1643]	35.1591	5.13583	0.0073733	0.0137072	yes	up	0	0	0	0.18	0.7	0.39	0	0.423333
ENSG00000012779	ALOX5	arachidonate 5-lipoxygenase [Source:HGNC Symbol;Acc:HGNC:435]	473.57	8.88743	1.22951e-12	5.42438e-12	yes	up	0	0	0	2.7	3.91	3.38	0	3.33
ENSG00000013293	SLC7A14	solute carrier family 7 member 14 [Source:HGNC Symbol;Acc:HGNC:29326]	18.6814	4.22353	1.40505e-05	3.61689e-05	yes	up	0.02	0.01	0	0.13	0.3	0.15	0.01	0.193333
ENSG00000013297	CLDN11	claudin 11 [Source:HGNC Symbol;Acc:HGNC:8514]	8.64639	3.1121	6.3552e-06	1.69027e-05	yes	up	0.16	0.08	0.26	1.05	1.26	1.11	0.166667	1.14
ENSG00000013573	DDX11	DEAD/H-box helicase 11 [Source:HGNC Symbol;Acc:HGNC:2736]	2.54632	1.34841	8.31633e-40	1.24373e-38	yes	up	18.96	21.35	20.96	73.34	61.09	67.42	20.4233	67.2833
ENSG00000014257	ACP3	acid phosphatase 3 [Source:HGNC Symbol;Acc:HGNC:125]	39.9236	5.31917	4.48691e-05	0.000109636	yes	up	0.03	0	0	0.35	0.99	1.05	0.01	0.796667
ENSG00000015133	CCDC88C	coiled-coil domain containing 88C [Source:HGNC Symbol;Acc:HGNC:19967]	3.06885	1.6177	1.92727e-32	2.24057e-31	yes	up	9.16	11.01	10.69	27.84	19.72	19.98	10.2867	22.5133
ENSG00000015413	DPEP1	dipeptidase 1 [Source:HGNC Symbol;Acc:HGNC:3002]	47.1182	5.55821	6.90443e-12	2.89853e-11	yes	up	0.08	0.37	0.22	3.33	2.14	12.84	0.223333	6.10333
ENSG00000017483	SLC38A5	solute carrier family 38 member 5 [Source:HGNC Symbol;Acc:HGNC:18070]	40.5332	5.34103	2.2494e-48	4.4545e-47	yes	up	0.81	1.06	0.69	19.85	19.59	16.79	0.853333	18.7433
ENSG00000018236	CNTN1	contactin 1 [Source:HGNC Symbol;Acc:HGNC:2171]	160.989	7.33082	1.30213e-27	1.25821e-26	yes	up	0.01	0.02	0.04	3.46	6.19	2.87	0.0233333	4.17333
ENSG00000018625	ATP1A2	ATPase Na+/K+ transporting subunit alpha 2 [Source:HGNC Symbol;Acc:HGNC:800]	2161.45	11.0778	2.01796e-47	3.86464e-46	yes	up	0.04	0.01	0.01	54.22	24.52	50.56	0.02	43.1
ENSG00000018869	ZNF582	zinc finger protein 582 [Source:HGNC Symbol;Acc:HGNC:26421]	13.4314	3.74754	7.15107e-15	3.64672e-14	yes	up	0.38	0.13	0.24	3.46	3.01	3.84	0.25	3.43667
ENSG00000019485	PRDM11	PR/SET domain 11 [Source:HGNC Symbol;Acc:HGNC:13996]	3.59434	1.84573	8.82777e-25	7.44904e-24	yes	up	1.6	1.39	1.59	3.82	3.81	3.43	1.52667	3.68667
ENSG00000019505	SYT13	synaptotagmin 13 [Source:HGNC Symbol;Acc:HGNC:14962]	1042.86	10.0263	3.25379e-22	2.42713e-21	yes	up	0.01	0	0.01	8.17	8.88	9.29	0.00666667	8.78
ENSG00000019582	CD74	CD74 molecule [Source:HGNC Symbol;Acc:HGNC:1697]	179.917	7.49119	1.49617e-56	3.727e-55	yes	up	0	0.23	0.1	37.82	43.34	42.47	0.11	41.21
ENSG00000021300	PLEKHB1	pleckstrin homology domain containing B1 [Source:HGNC Symbol;Acc:HGNC:19079]	4.11571	2.04114	1.03342e-11	4.281e-11	yes	up	4.06	4.02	4.15	28.54	10.35	12.75	4.07667	17.2133
ENSG00000021645	NRXN3	neurexin 3 [Source:HGNC Symbol;Acc:HGNC:8010]	158.039	7.30414	4.05908e-11	1.61497e-10	yes	up	0	0	0.01	1.33	1.69	1.27	0.00333333	1.43
ENSG00000021826	CPS1	carbamoyl-phosphate synthase 1 [Source:HGNC Symbol;Acc:HGNC:2323]	11.2276	3.48898	9.27004e-60	2.5453e-58	yes	up	0.66	0.75	0.89	8.42	7.81	7.24	0.766667	7.82333
ENSG00000022267	FHL1	four and a half LIM domains 1 [Source:HGNC Symbol;Acc:HGNC:3702]	2.29722	1.19989	1.72116e-16	9.65788e-16	yes	up	16.5	15.84	17.89	52.89	41.06	36.35	16.7433	43.4333
ENSG00000022355	GABRA1	gamma-aminobutyric acid type A receptor subunit alpha1 [Source:HGNC Symbol;Acc:HGNC:4075]	81.9474	6.35663	0.000158898	0.000366839	yes	up	0	0.01	0	1.11	0.42	0.02	0.00333333	0.516667
ENSG00000023171	GRAMD1B	GRAM domain containing 1B [Source:HGNC Symbol;Acc:HGNC:29214]	609.771	9.25212	8.98216e-33	1.05833e-31	yes	up	0	0.14	0.02	10.59	8.51	5.42	0.0533333	8.17333
ENSG00000024422	EHD2	EH domain containing 2 [Source:HGNC Symbol;Acc:HGNC:3243]	6.8346	2.77286	8.56899e-29	8.62795e-28	yes	up	2	2.62	1.68	7.72	6.18	6.54	2.1	6.81333
ENSG00000025423	HSD17B6	hydroxysteroid 17-beta dehydrogenase 6 [Source:HGNC Symbol;Acc:HGNC:23316]	3.22238	1.68813	1.55703e-05	3.99005e-05	yes	up	2.07	1.1	1.27	3.63	5.48	7.56	1.48	5.55667
ENSG00000026508	CD44	CD44 molecule (Indian blood group) [Source:HGNC Symbol;Acc:HGNC:1681]	147.724	7.20676	3.39338e-15	1.76321e-14	yes	up	0.11	0.11	0	5.89	7.78	8.74	0.0733333	7.47
ENSG00000026652	AGPAT4	1-acylglycerol-3-phosphate O-acyltransferase 4 [Source:HGNC Symbol;Acc:HGNC:20885]	2.73584	1.45198	2.40793e-23	1.90862e-22	yes	up	3.38	4.8	4.72	15.85	13.56	13.57	4.3	14.3267
ENSG00000028137	TNFRSF1B	TNF receptor superfamily member 1B [Source:HGNC Symbol;Acc:HGNC:11917]	156.458	7.28963	1.97411e-08	6.46842e-08	yes	up	0	0	0.02	1.38	1.34	0.73	0.00666667	1.15
ENSG00000028277	POU2F2	POU class 2 homeobox 2 [Source:HGNC Symbol;Acc:HGNC:9213]	36.3872	5.18536	6.94778e-33	8.21e-32	yes	up	0.03	0.04	0.3	7.1	4.77	4.77	0.123333	5.54667
ENSG00000029993	HMGB3	high mobility group box 3 [Source:HGNC Symbol;Acc:HGNC:5004]	4.11003	2.03915	4.60993e-20	3.12838e-19	yes	up	89.3	102.36	101.03	408.39	637.58	383.84	97.5633	476.603
ENSG00000030419	IKZF2	IKAROS family zinc finger 2 [Source:HGNC Symbol;Acc:HGNC:13177]	36.743	5.1994	3.89969e-28	3.83642e-27	yes	up	0.03	0.32	0.03	2.23	2.14	2.29	0.126667	2.22
ENSG00000031691	CENPQ	centromere protein Q [Source:HGNC Symbol;Acc:HGNC:21347]	2.54544	1.34791	3.59669e-10	1.33921e-09	yes	up	5.63	4.99	6.07	16.33	11.97	18.39	5.56333	15.5633
ENSG00000033327	GAB2	GRB2 associated binding protein 2 [Source:HGNC Symbol;Acc:HGNC:14458]	18.8655	4.23768	1.66767e-68	5.79701e-67	yes	up	0.32	0.29	0.26	7.44	6.63	6.41	0.29	6.82667
ENSG00000035115	SH3YL1	SH3 and SYLF domain containing 1 [Source:HGNC Symbol;Acc:HGNC:29546]	3.22608	1.68978	1.09453e-15	5.84509e-15	yes	up	4.63	4.22	5	22.09	26.88	31.4	4.61667	26.79
ENSG00000035499	DEPDC1B	DEP domain containing 1B [Source:HGNC Symbol;Acc:HGNC:24902]	2.08782	1.062	9.71296e-20	6.48867e-19	yes	up	18.23	16.73	21.68	52.99	46.42	43.94	18.88	47.7833
ENSG00000035664	DAPK2	death associated protein kinase 2 [Source:HGNC Symbol;Acc:HGNC:2675]	20.2351	4.33879	2.5313e-12	1.09404e-11	yes	up	0.21	0.09	0.04	2.29	3.09	2.22	0.113333	2.53333
ENSG00000035928	RFC1	replication factor C subunit 1 [Source:HGNC Symbol;Acc:HGNC:9969]	2.50232	1.32327	1.75159e-45	3.17535e-44	yes	up	19.9	18.68	24.62	50.34	51.1	52.26	21.0667	51.2333
ENSG00000036530	CYP46A1	cytochrome P450 family 46 subfamily A member 1 [Source:HGNC Symbol;Acc:HGNC:2641]	2.49443	1.31871	0.0165671	0.0291239	yes	up	0.36	0.47	0.3	1.03	0.85	0.38	0.376667	0.753333
ENSG00000036828	CASR	calcium sensing receptor [Source:HGNC Symbol;Acc:HGNC:1514]	3.19529	1.67595	0.00070841	0.00151841	yes	up	0.11	0.05	0.14	0.53	0.37	0.45	0.1	0.45
ENSG00000038002	AGA	aspartylglucosaminidase [Source:HGNC Symbol;Acc:HGNC:318]	3.5718	1.83665	4.49662e-10	1.66138e-09	yes	up	4.54	2.11	2.57	11.42	8.14	11.94	3.07333	10.5
ENSG00000038219	BOD1L1	biorientation of chromosomes in cell division 1 like 1 [Source:HGNC Symbol;Acc:HGNC:31792]	5.27876	2.4002	2.76522e-97	1.70641e-95	yes	up	7.74	7.71	9.35	31.76	34.4	41.51	8.26667	35.89
ENSG00000038427	VCAN	versican [Source:HGNC Symbol;Acc:HGNC:2464]	77.4709	6.27558	8.02243e-142	1.01054e-139	yes	up	1.42	0.67	1.6	81.39	148.7	84.71	1.23	104.933
ENSG00000039068	CDH1	cadherin 1 [Source:HGNC Symbol;Acc:HGNC:1748]	7451.21	12.8633	1.60276e-69	5.72611e-68	yes	up	0.14	0.16	0	187.16	150.66	151.37	0.1	163.063
ENSG00000039139	DNAH5	dynein axonemal heavy chain 5 [Source:HGNC Symbol;Acc:HGNC:2950]	6.79398	2.76426	0.000199637	0.000456023	yes	up	0.2	0.04	0.03	0.42	0.34	0.41	0.09	0.39
ENSG00000039560	RAI14	retinoic acid induced 14 [Source:HGNC Symbol;Acc:HGNC:14873]	5.965	2.57652	6.42171e-32	7.29895e-31	yes	up	14.3	12.84	13.63	62.78	113.24	75.51	13.59	83.8433
ENSG00000039600	SOX30	SRY-box transcription factor 30 [Source:HGNC Symbol;Acc:HGNC:30635]	37.5135	5.22934	0.0254284	0.0431134	yes	up	0	0	0	0.24	0.22	0	0	0.153333
ENSG00000039987	BEST2	bestrophin 2 [Source:HGNC Symbol;Acc:HGNC:17107]	289.003	8.17494	5.17296e-11	2.04516e-10	yes	up	0.03	0	0	4.83	2.94	3.76	0.01	3.84333
ENSG00000040933	INPP4A	inositol polyphosphate-4-phosphatase type I A [Source:HGNC Symbol;Acc:HGNC:6074]	2.20213	1.1389	1.0515e-22	8.03226e-22	yes	up	7.42	7.77	9.47	19.54	21.62	18.34	8.22	19.8333
ENSG00000041353	RAB27B	RAB27B, member RAS oncogene family [Source:HGNC Symbol;Acc:HGNC:9767]	10.6803	3.41688	0.0010969	0.00230124	yes	up	0.01	0	0.34	0.17	0.1	0.32	0.116667	0.196667
ENSG00000041982	TNC	tenascin C [Source:HGNC Symbol;Acc:HGNC:5318]	194.652	7.60475	3.98143e-12	1.69946e-11	yes	up	0.01	0	0.01	2.35	1.07	0.9	0.00666667	1.44
ENSG00000042062	RIPOR3	RIPOR family member 3 [Source:HGNC Symbol;Acc:HGNC:16168]	2.33572	1.22387	8.37971e-05	0.000199078	yes	up	1.39	1.28	1.04	2.95	2.76	2.9	1.23667	2.87
ENSG00000042493	CAPG	capping actin protein, gelsolin like [Source:HGNC Symbol;Acc:HGNC:1474]	47.1055	5.55782	2.32578e-79	1.01855e-77	yes	up	1.94	1.96	0.77	52.94	61.02	76.67	1.55667	63.5433
ENSG00000042781	USH2A	usherin [Source:HGNC Symbol;Acc:HGNC:12601]	307.592	8.26488	1.02548e-21	7.48494e-21	yes	up	0.07	0.07	0.08	24.16	68.49	17.43	0.0733333	36.6933
ENSG00000042980	ADAM28	ADAM metallopeptidase domain 28 [Source:HGNC Symbol;Acc:HGNC:206]	124.31	6.9578	1.10383e-06	3.1435e-06	yes	up	0	0	0	0.82	1.04	1.5	0	1.12
ENSG00000043355	ZIC2	Zic family member 2 [Source:HGNC Symbol;Acc:HGNC:12873]	46.7187	5.54593	4.16658e-96	2.50785e-94	yes	up	3.02	2.89	1.67	136.01	62.19	137.39	2.52667	111.863
ENSG00000046604	DSG2	desmoglein 2 [Source:HGNC Symbol;Acc:HGNC:3049]	3.78146	1.91895	1.73956e-55	4.20056e-54	yes	up	16.55	16.5	18.56	66.84	71.35	88.75	17.2033	75.6467
ENSG00000046653	GPM6B	glycoprotein M6B [Source:HGNC Symbol;Acc:HGNC:4461]	47.6364	5.57399	9.62647e-108	7.12854e-106	yes	up	0.51	0.55	0.87	43.25	65.93	40.48	0.643333	49.8867
ENSG00000046889	PREX2	phosphatidylinositol-3,4,5-trisphosphate dependent Rac exchange factor 2 [Source:HGNC Symbol;Acc:HGNC:22950]	9802.07	13.2589	1.13831e-28	1.14191e-27	yes	up	0	0	0	14.42	17.13	21.08	0	17.5433
ENSG00000047365	ARAP2	ArfGAP with RhoGAP domain, ankyrin repeat and PH domain 2 [Source:HGNC Symbol;Acc:HGNC:16924]	9.29922	3.21711	5.6113e-09	1.91835e-08	yes	up	0.06	0.04	0.07	1.08	0.51	1.61	0.0566667	1.06667
ENSG00000047617	ANO2	anoctamin 2 [Source:HGNC Symbol;Acc:HGNC:1183]	590.892	9.20675	7.87569e-14	3.75821e-13	yes	up	0	0	0	2.79	3.11	2.77	0	2.89
ENSG00000047648	ARHGAP6	Rho GTPase activating protein 6 [Source:HGNC Symbol;Acc:HGNC:676]	17.9802	4.16833	0.0033181	0.0065105	yes	up	0	0.02	0.03	0.15	0.3	0.29	0.0166667	0.246667
ENSG00000047662	FAM184B	family with sequence similarity 184 member B [Source:HGNC Symbol;Acc:HGNC:29235]	54.1811	5.75972	5.70693e-05	0.000138038	yes	up	0.01	0	0	0.23	0.17	0.16	0.00333333	0.186667
ENSG00000048052	HDAC9	histone deacetylase 9 [Source:HGNC Symbol;Acc:HGNC:14065]	17.9854	4.16875	4.2569e-49	8.61855e-48	yes	up	0.47	0.34	0.18	5.71	6.62	8.47	0.33	6.93333
ENSG00000048342	CC2D2A	coiled-coil and C2 domain containing 2A [Source:HGNC Symbol;Acc:HGNC:29253]	3.84003	1.94112	1.58093e-25	1.3852e-24	yes	up	2.96	2.42	2.24	9.58	9.98	9.72	2.54	9.76
ENSG00000048392	RRM2B	ribonucleotide reductase regulatory TP53 inducible subunit M2B [Source:HGNC Symbol;Acc:HGNC:17296]	2.97284	1.57184	1.81241e-13	8.45548e-13	yes	up	11.68	10.58	12.33	24.13	37.59	51.29	11.53	37.67
ENSG00000048540	LMO3	LIM domain only 3 [Source:HGNC Symbol;Acc:HGNC:6643]	20.0519	4.32567	1.47646e-07	4.52986e-07	yes	up	0.03	0.18	0.13	2.66	0.6	1.61	0.113333	1.62333
ENSG00000048545	GUCA1A	guanylate cyclase activator 1A [Source:HGNC Symbol;Acc:HGNC:4678]	1086.02	10.0848	3.13326e-16	1.72955e-15	yes	up	0	0	0	9.83	4.67	10.73	0	8.41
ENSG00000048740	CELF2	CUGBP Elav-like family member 2 [Source:HGNC Symbol;Acc:HGNC:2550]	3679.15	11.8452	2.82341e-23	2.22926e-22	yes	up	0	0	0.02	18.72	13.77	12.04	0.00666667	14.8433
ENSG00000049089	COL9A2	collagen type IX alpha 2 chain [Source:HGNC Symbol;Acc:HGNC:2218]	17.0285	4.08988	1.12394e-16	6.36371e-16	yes	up	0.34	0.35	0.42	6.95	2.5	2.72	0.37	4.05667
ENSG00000049130	KITLG	KIT ligand [Source:HGNC Symbol;Acc:HGNC:6343]	2.03177	1.02274	0.00142568	0.00294699	yes	up	2.12	1.83	2.64	2.58	5.94	6.58	2.19667	5.03333
ENSG00000049283	EPN3	epsin 3 [Source:HGNC Symbol;Acc:HGNC:18235]	3.27178	1.71007	5.41581e-06	1.45164e-05	yes	up	2.03	1.43	0.61	4.65	3.06	3.38	1.35667	3.69667
ENSG00000049323	LTBP1	latent transforming growth factor beta binding protein 1 [Source:HGNC Symbol;Acc:HGNC:6714]	4.94482	2.30592	9.45416e-68	3.22219e-66	yes	up	4.05	3.9	3.91	29.58	26.41	22.23	3.95333	26.0733
ENSG00000049540	ELN	elastin [Source:HGNC Symbol;Acc:HGNC:3327]	837.159	9.70936	1.62338e-14	8.09273e-14	yes	up	0	0	0	5.34	7.32	2.86	0	5.17333
ENSG00000049618	ARID1B	AT-rich interaction domain 1B [Source:HGNC Symbol;Acc:HGNC:18040]	3.89103	1.96015	5.42194e-45	9.70667e-44	yes	up	9.97	8.65	11.18	42.2	37.5	32.85	9.93333	37.5167
ENSG00000049759	NEDD4L	NEDD4 like E3 ubiquitin protein ligase [Source:HGNC Symbol;Acc:HGNC:7728]	5.85809	2.55043	5.27084e-106	3.73343e-104	yes	up	7.25	5.56	7.45	35.3	42.06	40.52	6.75333	39.2933
ENSG00000050165	DKK3	dickkopf WNT signaling pathway inhibitor 3 [Source:HGNC Symbol;Acc:HGNC:2893]	1811.91	10.8233	1.32088e-19	8.7689e-19	yes	up	0	0	0.04	22.82	20.72	21.91	0.0133333	21.8167
ENSG00000050327	ARHGEF5	Rho guanine nucleotide exchange factor 5 [Source:HGNC Symbol;Acc:HGNC:13209]	1493.81	10.5448	6.21928e-19	3.98585e-18	yes	up	0	0	0.07	13.09	22.07	13.22	0.0233333	16.1267
ENSG00000050344	NFE2L3	nuclear factor, erythroid 2 like 3 [Source:HGNC Symbol;Acc:HGNC:7783]	11.9162	3.57486	7.59607e-30	7.92931e-29	yes	up	3.94	1.11	2.81	14.13	16.96	33.01	2.62	21.3667
ENSG00000050438	SLC4A8	solute carrier family 4 member 8 [Source:HGNC Symbol;Acc:HGNC:11034]	14.2665	3.83456	1.5662e-57	4.0203e-56	yes	up	1.25	0.89	1.12	8.62	16.36	9.59	1.08667	11.5233
ENSG00000050555	LAMC3	laminin subunit gamma 3 [Source:HGNC Symbol;Acc:HGNC:6494]	11.0629	3.46766	8.03312e-61	2.28262e-59	yes	up	0.57	0.66	0.35	6.37	5.97	5.63	0.526667	5.99
ENSG00000050628	PTGER3	prostaglandin E receptor 3 [Source:HGNC Symbol;Acc:HGNC:9595]	64.9976	6.02232	1.63865e-05	4.18518e-05	yes	up	0	0.01	0	0.3	0.32	0.26	0.00333333	0.293333
ENSG00000050767	COL23A1	collagen type XXIII alpha 1 chain [Source:HGNC Symbol;Acc:HGNC:22990]	6.21456	2.63565	5.48383e-17	3.16281e-16	yes	up	1.56	1.22	0.85	9.11	11.75	13.51	1.21	11.4567
ENSG00000051523	CYBA	cytochrome b-245 alpha chain [Source:HGNC Symbol;Acc:HGNC:2577]	551.648	9.1076	1.06917e-82	5.04387e-81	yes	up	1.04	0.39	0.13	267.95	237.39	267.36	0.52	257.567
ENSG00000052126	PLEKHA5	pleckstrin homology domain containing A5 [Source:HGNC Symbol;Acc:HGNC:30036]	14.1378	3.82149	2.60794e-193	6.77981e-191	yes	up	3.45	2.94	3.55	45.88	51.18	56.88	3.31333	51.3133
ENSG00000052344	PRSS8	serine protease 8 [Source:HGNC Symbol;Acc:HGNC:9491]	242.169	7.91987	1.72529e-174	3.48437e-172	yes	up	0.25	1.01	0.38	100.05	115.38	112.81	0.546667	109.413
ENSG00000053108	FSTL4	follistatin like 4 [Source:HGNC Symbol;Acc:HGNC:21389]	315.353	8.30083	2.7713e-11	1.11532e-10	yes	up	0	0	0.1	2.77	3.85	2.51	0.0333333	3.04333
ENSG00000053254	FOXN3	forkhead box N3 [Source:HGNC Symbol;Acc:HGNC:1928]	4.31978	2.11096	1.8564e-80	8.3545e-79	yes	up	7.72	7.42	8.07	40.66	43.73	43.2	7.73667	42.53
ENSG00000053438	NNAT	neuronatin [Source:HGNC Symbol;Acc:HGNC:7860]	21.3551	4.41651	0.000206218	0.000470352	yes	up	0.74	0.84	1.16	46.73	10	1.95	0.913333	19.56
ENSG00000053524	MCF2L2	MCF.2 cell line derived transforming sequence-like 2 [Source:HGNC Symbol;Acc:HGNC:30319]	13.3276	3.73634	2.14831e-37	2.96266e-36	yes	up	0.25	0.61	0.37	7	6.37	5.89	0.41	6.42
ENSG00000053702	NRIP2	nuclear receptor interacting protein 2 [Source:HGNC Symbol;Acc:HGNC:23078]	3.31159	1.72752	8.36722e-05	0.000198842	yes	up	0.36	0.29	0.4	1.31	1.36	1.35	0.35	1.34
ENSG00000053747	LAMA3	laminin subunit alpha 3 [Source:HGNC Symbol;Acc:HGNC:6483]	2.13435	1.0938	0.0119094	0.0214418	yes	up	0.22	0.41	0.62	0.36	1.25	0.93	0.416667	0.846667
ENSG00000053918	KCNQ1	potassium voltage-gated channel subfamily Q member 1 [Source:HGNC Symbol;Acc:HGNC:6294]	77.9603	6.28467	2.34657e-14	1.15798e-13	yes	up	0.17	0	0.04	1.97	1.86	3.1	0.07	2.31
ENSG00000054179	ENTPD2	ectonucleoside triphosphate diphosphohydrolase 2 [Source:HGNC Symbol;Acc:HGNC:3364]	257.537	8.00864	1.81092e-10	6.88233e-10	yes	up	0	0	0.04	2.75	4.1	2.97	0.0133333	3.27333
ENSG00000054219	LY75	lymphocyte antigen 75 [Source:HGNC Symbol;Acc:HGNC:6729]	1179.14	10.2035	2.25617e-16	1.25648e-15	yes	up	0	0	0	2.62	3.5	1.42	0	2.51333
ENSG00000054277	OPN3	opsin 3 [Source:HGNC Symbol;Acc:HGNC:14007]	6.90151	2.78691	3.09055e-07	9.22934e-07	yes	up	1.67	1.09	1.32	22.01	16.25	21.01	1.36	19.7567
ENSG00000054356	PTPRN	protein tyrosine phosphatase receptor type N [Source:HGNC Symbol;Acc:HGNC:9676]	64.852	6.01908	7.73394e-27	7.21628e-26	yes	up	0.09	0.02	0.22	3.52	5.42	4.49	0.11	4.47667
ENSG00000054523	KIF1B	kinesin family member 1B [Source:HGNC Symbol;Acc:HGNC:16636]	2.41914	1.27449	1.902e-38	2.72286e-37	yes	up	14.03	14.22	16.8	39.22	35.04	35.64	15.0167	36.6333
ENSG00000054654	SYNE2	spectrin repeat containing nuclear envelope protein 2 [Source:HGNC Symbol;Acc:HGNC:17084]	2.35633	1.23654	1.88185e-30	2.00816e-29	yes	up	15.4	13.05	15.14	45.43	38.6	41.79	14.53	41.94
ENSG00000055163	CYFIP2	cytoplasmic FMR1 interacting protein 2 [Source:HGNC Symbol;Acc:HGNC:13760]	7.15267	2.83848	7.86183e-142	9.95438e-140	yes	up	5.73	7.87	5.85	35.44	40.45	43.52	6.48333	39.8033
ENSG00000055813	CCDC85A	coiled-coil domain containing 85A [Source:HGNC Symbol;Acc:HGNC:29400]	16.4463	4.03969	0.00353116	0.00690327	yes	up	0	0	0.04	0.72	0.22	0.19	0.0133333	0.376667
ENSG00000055955	ITIH4	inter-alpha-trypsin inhibitor heavy chain 4 [Source:HGNC Symbol;Acc:HGNC:6169]	9.40552	3.23351	0.016967	0.0297754	yes	up	0.22	0.06	0.04	1.51	1.14	2.05	0.106667	1.56667
ENSG00000056291	NPFFR2	neuropeptide FF receptor 2 [Source:HGNC Symbol;Acc:HGNC:4525]	37.3157	5.22171	0.000993588	0.00209476	yes	up	0	0	0.06	0.8	0.89	0.34	0.02	0.676667
ENSG00000056487	PHF21B	PHD finger protein 21B [Source:HGNC Symbol;Acc:HGNC:25161]	617.156	9.26949	1.72855e-169	3.20004e-167	yes	up	0.33	0.4	0.13	53.71	43.86	31.77	0.286667	43.1133
ENSG00000057019	DCBLD2	discoidin, CUB and LCCL domain containing 2 [Source:HGNC Symbol;Acc:HGNC:24627]	4.00157	2.00057	8.84152e-40	1.31985e-38	yes	up	5.94	5.63	7.28	50.47	33.98	41.04	6.28333	41.83
ENSG00000057294	PKP2	plakophilin 2 [Source:HGNC Symbol;Acc:HGNC:9024]	204.703	7.67739	7.29001e-96	4.34503e-94	yes	up	0.36	0.08	0.08	18.96	26.77	24.8	0.173333	23.51
ENSG00000057593	F7	coagulation factor VII [Source:HGNC Symbol;Acc:HGNC:3544]	92.711	6.53467	2.26421e-06	6.27044e-06	yes	up	0	0.02	0	1.36	1.15	0.38	0.00666667	0.963333
ENSG00000057657	PRDM1	PR/SET domain 1 [Source:HGNC Symbol;Acc:HGNC:9346]	4.81555	2.2677	0.0110213	0.0199634	yes	up	0.05	0.03	0.32	0.21	0.64	0.69	0.133333	0.513333
ENSG00000057704	TMCC3	transmembrane and coiled-coil domain family 3 [Source:HGNC Symbol;Acc:HGNC:29199]	2.90998	1.54101	1.69288e-05	4.31647e-05	yes	up	0.42	0.43	0.47	1.07	2.09	1.88	0.44	1.68
ENSG00000057935	MTA3	metastasis associated 1 family member 3 [Source:HGNC Symbol;Acc:HGNC:23784]	3.23569	1.69408	7.66292e-95	4.50142e-93	yes	up	40.72	39.8	44.8	203.05	189.59	238.46	41.7733	210.367
ENSG00000058085	LAMC2	laminin subunit gamma 2 [Source:HGNC Symbol;Acc:HGNC:6493]	218.902	7.77414	5.14438e-40	7.76486e-39	yes	up	0.03	0.01	0.03	5.77	6.31	8.3	0.0233333	6.79333
ENSG00000058091	CDK14	cyclin dependent kinase 14 [Source:HGNC Symbol;Acc:HGNC:8883]	104.137	6.70234	9.26764e-56	2.26021e-54	yes	up	0.35	0.19	0.16	6.83	5.55	7.99	0.233333	6.79
ENSG00000058335	RASGRF1	Ras protein specific guanine nucleotide releasing factor 1 [Source:HGNC Symbol;Acc:HGNC:9875]	233.604	7.86792	3.71606e-10	1.38218e-09	yes	up	0	0	0.01	1.16	0.94	1.46	0.00333333	1.18667
ENSG00000058453	CROCC	ciliary rootlet coiled-coil, rootletin [Source:HGNC Symbol;Acc:HGNC:21299]	4.03798	2.01363	6.93876e-43	1.15506e-41	yes	up	9.64	10.17	11.4	54.54	40.82	39.32	10.4033	44.8933
ENSG00000058866	DGKG	diacylglycerol kinase gamma [Source:HGNC Symbol;Acc:HGNC:2853]	20.4568	4.35451	0.0122223	0.0219695	yes	up	0.01	0	0	0.22	0.21	0.07	0.00333333	0.166667
ENSG00000059377	TBXAS1	thromboxane A synthase 1 [Source:HGNC Symbol;Acc:HGNC:11609]	4.42133	2.14448	0.0292211	0.0489193	yes	up	0.28	0.12	0.47	0.63	1.14	3.17	0.29	1.64667
ENSG00000059378	PARP12	poly(ADP-ribose) polymerase family member 12 [Source:HGNC Symbol;Acc:HGNC:21919]	507.947	8.98853	1.55537e-13	7.29533e-13	yes	up	0.08	0	0	5.59	7.49	7.43	0.0266667	6.83667
ENSG00000059588	TARBP1	TAR (HIV-1) RNA binding protein 1 [Source:HGNC Symbol;Acc:HGNC:11568]	2.05408	1.0385	6.62426e-07	1.92688e-06	yes	up	21.33	16.22	17.39	31.93	23.08	40.68	18.3133	31.8967
ENSG00000059804	SLC2A3	solute carrier family 2 member 3 [Source:HGNC Symbol;Acc:HGNC:11007]	4.7185	2.23833	1.1161e-41	1.79672e-40	yes	up	38.6	38.98	40.2	168.15	196.33	282.02	39.26	215.5
ENSG00000059915	PSD	pleckstrin and Sec7 domain containing [Source:HGNC Symbol;Acc:HGNC:9507]	5.2077	2.38065	2.74985e-14	1.35153e-13	yes	up	2.37	1.28	1.07	6.01	3.32	6.19	1.57333	5.17333
ENSG00000060138	YBX3	Y-box binding protein 3 [Source:HGNC Symbol;Acc:HGNC:2428]	2.12358	1.0865	4.07993e-15	2.11097e-14	yes	up	124.21	118.84	118.89	220.91	177.9	254.63	120.647	217.813
ENSG00000060558	GNA15	G protein subunit alpha 15 [Source:HGNC Symbol;Acc:HGNC:4383]	39.8551	5.31669	0.00530299	0.0100934	yes	up	0	0	0	0.28	0.31	0.08	0	0.223333
ENSG00000060566	CREB3L3	cAMP responsive element binding protein 3 like 3 [Source:HGNC Symbol;Acc:HGNC:18855]	18.0558	4.17439	0.0185031	0.0322281	yes	up	0	0.02	0	0.14	0.17	0.21	0.00666667	0.173333
ENSG00000060656	PTPRU	protein tyrosine phosphatase receptor type U [Source:HGNC Symbol;Acc:HGNC:9683]	4.3825	2.13175	3.61281e-63	1.0846e-61	yes	up	7.81	11.52	6.03	38.98	30.93	37.28	8.45333	35.73
ENSG00000060718	COL11A1	collagen type XI alpha 1 chain [Source:HGNC Symbol;Acc:HGNC:2186]	23.3448	4.54503	1.00803e-36	1.3572e-35	yes	up	0.29	0.18	0.27	9.01	7.65	5.52	0.246667	7.39333
ENSG00000060982	BCAT1	branched chain amino acid transaminase 1 [Source:HGNC Symbol;Acc:HGNC:976]	179.466	7.48757	0	0	yes	up	0.53	0.84	0.69	108.51	118.38	137.94	0.686667	121.61
ENSG00000061337	LZTS1	leucine zipper tumor suppressor 1 [Source:HGNC Symbol;Acc:HGNC:13861]	7.5264	2.91196	1.32214e-21	9.61008e-21	yes	up	0.44	0.5	0.29	2.75	3.81	4.23	0.41	3.59667
ENSG00000061918	GUCY1B1	guanylate cyclase 1 soluble subunit beta 1 [Source:HGNC Symbol;Acc:HGNC:4687]	73.1526	6.19284	6.8117e-08	2.14011e-07	yes	up	0.02	0.03	0	1.38	0.84	0.99	0.0166667	1.07
ENSG00000062038	CDH3	cadherin 3 [Source:HGNC Symbol;Acc:HGNC:1762]	3578.1	11.805	4.79168e-59	1.28675e-57	yes	up	0.18	0.01	0.02	102.95	96.49	104.08	0.07	101.173
ENSG00000063015	SEZ6	seizure related 6 homolog [Source:HGNC Symbol;Acc:HGNC:15955]	76.2539	6.25274	2.92993e-15	1.52825e-14	yes	up	0	0.05	0.21	6.68	4.11	2.99	0.0866667	4.59333
ENSG00000063176	SPHK2	sphingosine kinase 2 [Source:HGNC Symbol;Acc:HGNC:18859]	2.4199	1.27495	1.77638e-10	6.75422e-10	yes	up	14.35	14.28	14.27	65.49	56.41	40.14	14.3	54.0133
ENSG00000063515	GSC2	goosecoid homeobox 2 [Source:HGNC Symbol;Acc:HGNC:4613]	58.6263	5.87348	0.000809996	0.00172466	yes	up	0	0	0	0.17	0.13	0.56	0	0.286667
ENSG00000064201	TSPAN32	tetraspanin 32 [Source:HGNC Symbol;Acc:HGNC:13410]	63.2641	5.98332	0.000410674	0.000903948	yes	up	0	0	0	0.16	0.52	0.22	0	0.3
ENSG00000064225	ST3GAL6	ST3 beta-galactoside alpha-2,3-sialyltransferase 6 [Source:HGNC Symbol;Acc:HGNC:18080]	378.213	8.56305	1.16163e-11	4.80157e-11	yes	up	0	0	0.13	7.29	2.95	4.53	0.0433333	4.92333
ENSG00000064270	ATP2C2	ATPase secretory pathway Ca2+ transporting 2 [Source:HGNC Symbol;Acc:HGNC:29103]	20.2133	4.33723	1.62573e-10	6.20072e-10	yes	up	0.27	0	0.3	2.39	2.55	2.26	0.19	2.4
ENSG00000064300	NGFR	nerve growth factor receptor [Source:HGNC Symbol;Acc:HGNC:7809]	18.1736	4.18377	2.65525e-22	1.99099e-21	yes	up	0.18	0.07	0.18	3.55	2.55	2.82	0.143333	2.97333
ENSG00000064309	CDON	cell adhesion associated, oncogene regulated [Source:HGNC Symbol;Acc:HGNC:17104]	12.6481	3.66085	2.21787e-94	1.28737e-92	yes	up	0.51	0.65	0.98	10.11	9.46	9.29	0.713333	9.62
ENSG00000064393	HIPK2	homeodomain interacting protein kinase 2 [Source:HGNC Symbol;Acc:HGNC:14402]	2.22866	1.15618	1.74337e-23	1.39088e-22	yes	up	4.1	4.68	4.85	12.8	10.93	10.15	4.54333	11.2933
ENSG00000064547	LPAR2	lysophosphatidic acid receptor 2 [Source:HGNC Symbol;Acc:HGNC:3168]	8.881	3.15072	3.05811e-51	6.6546e-50	yes	up	3.32	2.55	2.76	32.62	34.47	24.64	2.87667	30.5767
ENSG00000064655	EYA2	EYA transcriptional coactivator and phosphatase 2 [Source:HGNC Symbol;Acc:HGNC:3520]	365.8	8.51491	5.47794e-11	2.16189e-10	yes	up	0	0	0	3.19	2.76	1.11	0	2.35333
ENSG00000064692	SNCAIP	synuclein alpha interacting protein [Source:HGNC Symbol;Acc:HGNC:11139]	536.911	9.06854	6.39669e-14	3.06923e-13	yes	up	0.11	0	0	6.82	5	5.85	0.0366667	5.89
ENSG00000065150	IPO5	importin 5 [Source:HGNC Symbol;Acc:HGNC:6402]	3.30176	1.72324	1.77927e-75	7.16309e-74	yes	up	59.82	57.69	63.2	291.94	234.51	260.19	60.2367	262.213
ENSG00000065361	ERBB3	erb-b2 receptor tyrosine kinase 3 [Source:HGNC Symbol;Acc:HGNC:3431]	2.2898	1.19522	3.14936e-26	2.85994e-25	yes	up	13.29	13.16	14.74	41.94	33.12	30.43	13.73	35.1633
ENSG00000065491	TBC1D22B	TBC1 domain family member 22B [Source:HGNC Symbol;Acc:HGNC:21602]	2.04169	1.02977	2.0181e-11	8.20572e-11	yes	up	6.19	4.99	5.32	12.87	12.04	14.16	5.5	13.0233
ENSG00000065534	MYLK	myosin light chain kinase [Source:HGNC Symbol;Acc:HGNC:7590]	3.42292	1.77523	3.25815e-28	3.21046e-27	yes	up	2.17	2.61	2.29	9.67	6.9	11.5	2.35667	9.35667
ENSG00000065621	GSTO2	glutathione S-transferase omega 2 [Source:HGNC Symbol;Acc:HGNC:23064]	22.8005	4.51099	1.56873e-56	3.90378e-55	yes	up	0.42	0.44	0.58	15.32	9.1	21.05	0.48	15.1567
ENSG00000065675	PRKCQ	protein kinase C theta [Source:HGNC Symbol;Acc:HGNC:9410]	2236.49	11.127	2.61472e-20	1.79282e-19	yes	up	0	0	0	8.26	10.19	7.03	0	8.49333
ENSG00000065809	FAM107B	family with sequence similarity 107 member B [Source:HGNC Symbol;Acc:HGNC:23726]	11.3893	3.50961	3.69036e-64	1.14298e-62	yes	up	1.11	1.36	1.53	17.58	17.97	22.18	1.33333	19.2433
ENSG00000065911	MTHFD2	methylenetetrahydrofolate dehydrogenase (NADP+ dependent) 2, methenyltetrahydrofolate cyclohydrolase [Source:HGNC Symbol;Acc:HGNC:7434]	2.46496	1.30156	1.5515e-08	5.12348e-08	yes	up	90.23	85.04	98.59	175.14	213.36	378.74	91.2867	255.747
ENSG00000066032	CTNNA2	catenin alpha 2 [Source:HGNC Symbol;Acc:HGNC:2510]	25.2291	4.65701	7.01728e-42	1.14017e-40	yes	up	16.4	35.54	14.46	16.3	6.16	8.08	22.1333	10.18
ENSG00000066056	TIE1	tyrosine kinase with immunoglobulin like and EGF like domains 1 [Source:HGNC Symbol;Acc:HGNC:11809]	26.0648	4.70403	6.13964e-08	1.93718e-07	yes	up	0.04	0	0.05	0.91	1.48	0.82	0.03	1.07
ENSG00000066117	SMARCD1	SWI/SNF related, matrix associated, actin dependent regulator of chromatin, subfamily d, member 1 [Source:HGNC Symbol;Acc:HGNC:11106]	2.69691	1.4313	1.73054e-40	2.66978e-39	yes	up	28.41	32.07	29.07	123.91	103.11	105.72	29.85	110.913
ENSG00000066382	MPPED2	metallophosphoesterase domain containing 2 [Source:HGNC Symbol;Acc:HGNC:1180]	65.2238	6.02733	5.68479e-07	1.66251e-06	yes	up	0.29	0	0	0.99	1.47	0.77	0.0966667	1.07667
ENSG00000066468	FGFR2	fibroblast growth factor receptor 2 [Source:HGNC Symbol;Acc:HGNC:3689]	132.53	7.05017	3.84218e-303	2.47082e-300	yes	up	1.02	0.79	0.96	122.15	104.06	98.22	0.923333	108.143
ENSG00000066557	LRRC40	leucine rich repeat containing 40 [Source:HGNC Symbol;Acc:HGNC:26004]	2.42463	1.27777	1.59843e-20	1.10873e-19	yes	up	9.77	9.22	11.09	26.33	23.25	31.48	10.0267	27.02
ENSG00000066735	KIF26A	kinesin family member 26A [Source:HGNC Symbol;Acc:HGNC:20226]	4.48238	2.16426	2.00994e-28	1.99744e-27	yes	up	2.49	3.11	2.45	17.39	12.99	11.42	2.68333	13.9333
ENSG00000066777	ARFGEF1	ADP ribosylation factor guanine nucleotide exchange factor 1 [Source:HGNC Symbol;Acc:HGNC:15772]	2.29882	1.20089	8.1401e-20	5.46182e-19	yes	up	17.96	19.29	21.05	39.9	45.35	48.93	19.4333	44.7267
ENSG00000066923	STAG3	stromal antigen 3 [Source:HGNC Symbol;Acc:HGNC:11356]	3.54242	1.82474	6.59849e-21	4.65226e-20	yes	up	1.17	1.28	1.8	8.2	5.58	5.05	1.41667	6.27667
ENSG00000067113	PLPP1	phospholipid phosphatase 1 [Source:HGNC Symbol;Acc:HGNC:9228]	6.75175	2.75526	1.68389e-33	2.04519e-32	yes	up	9.15	11.44	12.81	82.12	131.42	77.55	11.1333	97.03
ENSG00000067365	METTL22	methyltransferase like 22 [Source:HGNC Symbol;Acc:HGNC:28368]	2.0658	1.0467	2.55685e-18	1.58664e-17	yes	up	16.34	11.76	20.49	44.86	38.04	45.98	16.1967	42.96
ENSG00000067445	TRO	trophinin [Source:HGNC Symbol;Acc:HGNC:12326]	831.866	9.70021	3.15427e-47	6.01725e-46	yes	up	0.12	0.02	0.02	35.31	29.36	23.65	0.0533333	29.44
ENSG00000067533	RRP15	ribosomal RNA processing 15 homolog [Source:HGNC Symbol;Acc:HGNC:24255]	2.46795	1.30331	1.35352e-22	1.02912e-21	yes	up	4.51	3.4	3.6	14.79	12.35	9.74	3.83667	12.2933
ENSG00000067715	SYT1	synaptotagmin 1 [Source:HGNC Symbol;Acc:HGNC:11509]	138.07	7.10926	3.5365e-56	8.72944e-55	yes	up	0.08	0.13	0.15	11.47	14.68	7.53	0.12	11.2267
ENSG00000067798	NAV3	neuron navigator 3 [Source:HGNC Symbol;Acc:HGNC:15998]	12.1984	3.60862	2.2583e-10	8.52953e-10	yes	up	0.03	0.08	0.57	0.46	1.75	2.56	0.226667	1.59
ENSG00000067840	PDZD4	PDZ domain containing 4 [Source:HGNC Symbol;Acc:HGNC:21167]	2.49785	1.32069	5.53538e-08	1.75218e-07	yes	up	15.45	15.36	17.15	26.47	53.11	67.32	15.9867	48.9667
ENSG00000067842	ATP2B3	ATPase plasma membrane Ca2+ transporting 3 [Source:HGNC Symbol;Acc:HGNC:816]	74.0337	6.21011	8.46697e-08	2.64081e-07	yes	up	0.01	0	0.01	0.4	0.59	0.59	0.00666667	0.526667
ENSG00000067992	PDK3	pyruvate dehydrogenase kinase 3 [Source:HGNC Symbol;Acc:HGNC:8811]	2.94768	1.55958	4.15822e-11	1.6528e-10	yes	up	5.2	4.09	4.24	10.2	17.67	8.63	4.51	12.1667
ENSG00000068078	FGFR3	fibroblast growth factor receptor 3 [Source:HGNC Symbol;Acc:HGNC:3690]	5.89457	2.55939	2.24821e-40	3.44665e-39	yes	up	8.8	8.11	8.39	76.98	75.05	45.51	8.43333	65.8467
ENSG00000068400	GRIPAP1	GRIP1 associated protein 1 [Source:HGNC Symbol;Acc:HGNC:18706]	2.28186	1.19021	2.4791e-11	1.00152e-10	yes	up	20.02	21.27	22.68	46.16	68.14	58.27	21.3233	57.5233
ENSG00000068650	ATP11A	ATPase phospholipid transporting 11A [Source:HGNC Symbol;Acc:HGNC:13552]	2.30336	1.20374	5.48777e-30	5.7457e-29	yes	up	11.41	9.81	12.04	30.51	24.11	29.53	11.0867	28.05
ENSG00000068784	SRBD1	S1 RNA binding domain 1 [Source:HGNC Symbol;Acc:HGNC:25521]	2.15571	1.10816	1.24668e-11	5.14525e-11	yes	up	5.6	5.16	6.14	12.36	13.24	16.7	5.63333	14.1
ENSG00000068831	RASGRP2	RAS guanyl releasing protein 2 [Source:HGNC Symbol;Acc:HGNC:9879]	14.4204	3.85004	4.87746e-29	4.96007e-28	yes	up	1.52	0.7	0.71	9.96	16.06	18.08	0.976667	14.7
ENSG00000068976	PYGM	glycogen phosphorylase, muscle associated [Source:HGNC Symbol;Acc:HGNC:9726]	21.8732	4.45109	3.92167e-40	5.94503e-39	yes	up	0.56	0.19	0.33	7.97	6.9	6.6	0.36	7.15667
ENSG00000069020	MAST4	microtubule associated serine/threonine kinase family member 4 [Source:HGNC Symbol;Acc:HGNC:19037]	141.472	7.14437	4.62249e-19	2.97497e-18	yes	up	0	0.03	0.01	0.87	1.16	1.72	0.0133333	1.25
ENSG00000069188	SDK2	sidekick cell adhesion molecule 2 [Source:HGNC Symbol;Acc:HGNC:19308]	241.961	7.91863	1.76919e-89	9.3176e-88	yes	up	0.04	0.1	0.19	19.24	13.21	9.63	0.11	14.0267
ENSG00000069431	ABCC9	ATP binding cassette subfamily C member 9 [Source:HGNC Symbol;Acc:HGNC:60]	3.48895	1.80279	7.13848e-09	2.41845e-08	yes	up	0.42	0.36	0.63	1.35	2.3	2	0.47	1.88333
ENSG00000069482	GAL	galanin and GMAP prepropeptide [Source:HGNC Symbol;Acc:HGNC:4114]	4332.47	12.081	1.51914e-23	1.21556e-22	yes	up	0	0	0	70.52	91.99	135.89	0	99.4667
ENSG00000069493	CLEC2D	C-type lectin domain family 2 member D [Source:HGNC Symbol;Acc:HGNC:14351]	4.1926	2.06784	1.14548e-07	3.54285e-07	yes	up	0.98	2.49	1.31	7.52	2.51	5.33	1.59333	5.12
ENSG00000069535	MAOB	monoamine oxidase B [Source:HGNC Symbol;Acc:HGNC:6834]	205.856	7.68549	8.43944e-10	3.05895e-09	yes	up	0	0	0.02	1.98	1.91	2.06	0.00666667	1.98333
ENSG00000069667	RORA	RAR related orphan receptor A [Source:HGNC Symbol;Acc:HGNC:10258]	38.2213	5.25631	1.73643e-44	3.06156e-43	yes	up	0.1	0.33	0.13	6.16	4.46	4.3	0.186667	4.97333
ENSG00000069696	DRD4	dopamine receptor D4 [Source:HGNC Symbol;Acc:HGNC:3025]	2.74186	1.45516	0.000227881	0.000517588	yes	up	0.7	0.76	0.97	6.23	6.46	2.51	0.81	5.06667
ENSG00000069702	TGFBR3	transforming growth factor beta receptor 3 [Source:HGNC Symbol;Acc:HGNC:11774]	2.17699	1.12234	4.83606e-06	1.30124e-05	yes	up	0.98	0.98	1.29	2.72	2.77	3	1.08333	2.83
ENSG00000069764	PLA2G10	phospholipase A2 group X [Source:HGNC Symbol;Acc:HGNC:9029]	42.1905	5.39884	0.00624728	0.0117643	yes	up	0	0	0	1.5	2.06	0.3	0	1.28667
ENSG00000069812	HES2	hes family bHLH transcription factor 2 [Source:HGNC Symbol;Acc:HGNC:16005]	5.39825	2.43249	0.00037177	0.000823657	yes	up	0.05	0.11	0.52	0.75	1.27	2.13	0.226667	1.38333
ENSG00000070018	LRP6	LDL receptor related protein 6 [Source:HGNC Symbol;Acc:HGNC:6698]	2.04046	1.0289	4.0073e-24	3.29496e-23	yes	up	10.19	10.87	12.21	27.14	25.73	23.63	11.09	25.5
ENSG00000070019	GUCY2C	guanylate cyclase 2C [Source:HGNC Symbol;Acc:HGNC:4688]	363.465	8.50567	4.26154e-11	1.69167e-10	yes	up	0	0	0	0.98	0.84	1.67	0	1.16333
ENSG00000070031	SCT	secretin [Source:HGNC Symbol;Acc:HGNC:10607]	39.8465	5.31638	0.00545791	0.0103689	yes	up	0	0	0	1.84	2.62	0.61	0	1.69
ENSG00000070182	SPTB	spectrin beta, erythrocytic [Source:HGNC Symbol;Acc:HGNC:11274]	10.4753	3.38892	1.77456e-26	1.63149e-25	yes	up	0.15	0.17	0.19	2	2.26	1.95	0.17	2.07
ENSG00000070371	CLTCL1	clathrin heavy chain like 1 [Source:HGNC Symbol;Acc:HGNC:2093]	3.38396	1.75871	2.44872e-12	1.0591e-11	yes	up	1.69	3.3	1.73	11.81	6.6	9.57	2.24	9.32667
ENSG00000070388	FGF22	fibroblast growth factor 22 [Source:HGNC Symbol;Acc:HGNC:3679]	15.6368	3.96687	9.94351e-06	2.59648e-05	yes	up	0.15	0.04	0.09	2.09	1.78	0.72	0.0933333	1.53
ENSG00000070669	ASNS	asparagine synthetase (glutamine-hydrolyzing) [Source:HGNC Symbol;Acc:HGNC:753]	4.02094	2.00753	1.51535e-15	8.02051e-15	yes	up	31.32	35.15	36.54	108.24	107.86	238.82	34.3367	151.64
ENSG00000070759	TESK2	testis associated actin remodelling kinase 2 [Source:HGNC Symbol;Acc:HGNC:11732]	12.2026	3.60911	2.15115e-45	3.89102e-44	yes	up	0.65	2.07	2.06	11.17	11.79	9.65	1.59333	10.87
ENSG00000070808	CAMK2A	calcium/calmodulin dependent protein kinase II alpha [Source:HGNC Symbol;Acc:HGNC:1460]	32.8301	5.03695	0.00987149	0.0180103	yes	up	0	0	0	0.16	0.1	0.06	0	0.106667
ENSG00000070886	EPHA8	EPH receptor A8 [Source:HGNC Symbol;Acc:HGNC:3391]	257.809	8.01016	5.9733e-14	2.87625e-13	yes	up	0	0	0.07	5.47	4.84	4.3	0.0233333	4.87
ENSG00000071051	NCK2	NCK adaptor protein 2 [Source:HGNC Symbol;Acc:HGNC:7665]	2.88064	1.52639	2.31906e-35	2.9874e-34	yes	up	13.31	14.21	14.88	51.58	42.86	44.56	14.1333	46.3333
ENSG00000071054	MAP4K4	mitogen-activated protein kinase kinase kinase kinase 4 [Source:HGNC Symbol;Acc:HGNC:6866]	2.6048	1.38117	1.86391e-39	2.74884e-38	yes	up	34.28	34.36	36	92.81	99.42	85.02	34.88	92.4167
ENSG00000071242	RPS6KA2	ribosomal protein S6 kinase A2 [Source:HGNC Symbol;Acc:HGNC:10431]	102.385	6.67786	3.42401e-76	1.39921e-74	yes	up	0.16	0.14	0.08	10.15	9.33	12.4	0.126667	10.6267
ENSG00000071243	ING3	inhibitor of growth family member 3 [Source:HGNC Symbol;Acc:HGNC:14587]	2.22329	1.1527	1.45672e-10	5.57609e-10	yes	up	4.71	4.19	5.71	13.68	13.29	13.25	4.87	13.4067
ENSG00000071575	TRIB2	tribbles pseudokinase 2 [Source:HGNC Symbol;Acc:HGNC:30809]	16.3782	4.0337	1.13351e-64	3.58339e-63	yes	up	1.35	0.85	2.19	17.15	28.44	27.32	1.46333	24.3033
ENSG00000071909	MYO3B	myosin IIIB [Source:HGNC Symbol;Acc:HGNC:15576]	150.144	7.2302	4.01559e-07	1.18887e-06	yes	up	0	0	0	0.57	0.32	0.21	0	0.366667
ENSG00000072041	SLC6A15	solute carrier family 6 member 15 [Source:HGNC Symbol;Acc:HGNC:13621]	131.549	7.03946	1.08837e-54	2.59985e-53	yes	up	0.08	0.23	0.05	8.91	11.15	20.83	0.12	13.63
ENSG00000072195	SPEG	striated muscle enriched protein kinase [Source:HGNC Symbol;Acc:HGNC:16901]	3.00953	1.58954	7.18291e-35	9.13261e-34	yes	up	6.69	6.45	5.89	19.73	23.1	21.33	6.34333	21.3867
ENSG00000072201	LNX1	ligand of numb-protein X 1 [Source:HGNC Symbol;Acc:HGNC:6657]	804.101	9.65123	1.19701e-14	6.0275e-14	yes	up	0	0	0	2.39	2.62	3.53	0	2.84667
ENSG00000072274	TFRC	transferrin receptor [Source:HGNC Symbol;Acc:HGNC:11763]	2.7785	1.47431	2.56175e-16	1.42276e-15	yes	up	19.91	20.28	23.87	67.43	80.12	54.17	21.3533	67.24
ENSG00000072315	TRPC5	transient receptor potential cation channel subfamily C member 5 [Source:HGNC Symbol;Acc:HGNC:12337]	12.3549	3.62702	6.42925e-08	2.02489e-07	yes	up	7.01	3.87	19.28	44.45	0.29	0.22	10.0533	14.9867
ENSG00000072422	RHOBTB1	Rho related BTB domain containing 1 [Source:HGNC Symbol;Acc:HGNC:18738]	274.888	8.1027	1.36356e-32	1.58976e-31	yes	up	0	0.04	0.03	9.17	7.23	8.15	0.0233333	8.18333
ENSG00000072609	CHFR	checkpoint with forkhead and ring finger domains [Source:HGNC Symbol;Acc:HGNC:20455]	2.46667	1.30257	3.55608e-16	1.95633e-15	yes	up	13.5	13.07	10.84	33.16	35.68	26.85	12.47	31.8967
ENSG00000072657	TRHDE	thyrotropin releasing hormone degrading enzyme [Source:HGNC Symbol;Acc:HGNC:30748]	18.0079	4.17055	2.16596e-09	7.64546e-09	yes	up	0.23	0.28	0.01	0.22	0.91	0.53	0.173333	0.553333
ENSG00000072818	ACAP1	ArfGAP with coiled-coil, ankyrin repeat and PH domains 1 [Source:HGNC Symbol;Acc:HGNC:16467]	6.35209	2.66723	1.05105e-21	7.667e-21	yes	up	6.25	9.36	3.05	17.75	20.51	10	6.22	16.0867
ENSG00000072832	CRMP1	collapsin response mediator protein 1 [Source:HGNC Symbol;Acc:HGNC:2365]	5.55404	2.47354	5.75936e-58	1.50687e-56	yes	up	1.74	1.3	1.9	61.81	59.08	48.39	1.64667	56.4267
ENSG00000072952	IRAG1	inositol 1,4,5-triphosphate receptor associated 1 [Source:HGNC Symbol;Acc:HGNC:7237]	118.438	6.88799	2.22432e-22	1.673e-21	yes	up	0.03	0	0.05	2.32	1.9	2.55	0.0266667	2.25667
ENSG00000073464	CLCN4	chloride voltage-gated channel 4 [Source:HGNC Symbol;Acc:HGNC:2022]	47.7226	5.5766	1.25211e-45	2.27832e-44	yes	up	0.09	0.22	0.2	5.13	2.73	5.52	0.17	4.46
ENSG00000073605	GSDMB	gasdermin B [Source:HGNC Symbol;Acc:HGNC:23690]	3.63688	1.8627	3.28653e-20	2.24715e-19	yes	up	4.56	3.59	4.22	24.22	15.07	15.39	4.12333	18.2267
ENSG00000073711	PPP2R3A	protein phosphatase 2 regulatory subunit B''alpha [Source:HGNC Symbol;Acc:HGNC:9307]	2.20555	1.14114	2.04464e-22	1.54213e-21	yes	up	4.1	4.36	4.45	9.64	9.56	10.73	4.30333	9.97667
ENSG00000073849	ST6GAL1	ST6 beta-galactoside alpha-2,6-sialyltransferase 1 [Source:HGNC Symbol;Acc:HGNC:10860]	9.62519	3.26682	3.23022e-130	3.49279e-128	yes	up	5.64	5.6	6.16	65.79	64.52	56.33	5.8	62.2133
ENSG00000073910	FRY	FRY microtubule binding protein [Source:HGNC Symbol;Acc:HGNC:20367]	33.8035	5.0791	3.49851e-61	1.00226e-59	yes	up	0.09	0.03	0.72	6.38	4.69	3.1	0.28	4.72333
ENSG00000074181	NOTCH3	notch receptor 3 [Source:HGNC Symbol;Acc:HGNC:7883]	2.24464	1.16648	4.34098e-12	1.84681e-11	yes	up	18.42	19.06	17.12	72.06	55.51	44.78	18.2	57.45
ENSG00000074317	SNCB	synuclein beta [Source:HGNC Symbol;Acc:HGNC:11140]	6.83364	2.77265	3.98676e-17	2.31192e-16	yes	up	1.05	0.95	0.98	9.03	7.56	7.35	0.993333	7.98
ENSG00000074370	ATP2A3	ATPase sarcoplasmic/endoplasmic reticulum Ca2+ transporting 3 [Source:HGNC Symbol;Acc:HGNC:813]	132.917	7.05438	2.46139e-46	4.58803e-45	yes	up	0.27	0.04	0.17	7.94	7.15	6.73	0.16	7.27333
ENSG00000074416	MGLL	monoglyceride lipase [Source:HGNC Symbol;Acc:HGNC:17038]	7.5307	2.91278	0.0233153	0.0398264	yes	up	0.06	0.02	0	0.2	0.12	0.53	0.0266667	0.283333
ENSG00000074527	NTN4	netrin 4 [Source:HGNC Symbol;Acc:HGNC:13658]	5.16535	2.36887	9.51582e-05	0.000224675	yes	up	0.37	0.37	0.65	0.73	1.88	1.21	0.463333	1.27333
ENSG00000074590	NUAK1	NUAK family kinase 1 [Source:HGNC Symbol;Acc:HGNC:14311]	5.14206	2.36235	4.9165e-40	7.43468e-39	yes	up	2.71	2.45	2.38	12.29	18.85	15.28	2.51333	15.4733
ENSG00000074657	ZNF532	zinc finger protein 532 [Source:HGNC Symbol;Acc:HGNC:30940]	24384.3	14.5737	8.25189e-35	1.04591e-33	yes	up	0.01	0	0	113.55	132.23	138.29	0.00333333	128.023
ENSG00000074706	IPCEF1	interaction protein for cytohesin exchange factors 1 [Source:HGNC Symbol;Acc:HGNC:21204]	65.6528	6.03678	0.000164117	0.000378423	yes	up	0	0	0	0.13	0.34	0.36	0	0.276667
ENSG00000074803	SLC12A1	solute carrier family 12 member 1 [Source:HGNC Symbol;Acc:HGNC:10910]	61.4224	5.94069	3.33123e-05	8.24023e-05	yes	up	0.03	0	0	0.39	0.17	0.35	0.01	0.303333
ENSG00000074964	ARHGEF10L	Rho guanine nucleotide exchange factor 10 like [Source:HGNC Symbol;Acc:HGNC:25540]	3.8026	1.92699	2.78018e-33	3.33854e-32	yes	up	5.41	6.16	5.33	25.11	22.91	19.96	5.63333	22.66
ENSG00000075035	WSCD2	WSC domain containing 2 [Source:HGNC Symbol;Acc:HGNC:29117]	330.789	8.36977	3.14935e-10	1.17875e-09	yes	up	0	0	0	2.13	0.92	1.06	0	1.37
ENSG00000075213	SEMA3A	semaphorin 3A [Source:HGNC Symbol;Acc:HGNC:10723]	43.3259	5.43716	5.16762e-82	2.40536e-80	yes	up	0.15	0.19	0.13	9.24	9.05	11.8	0.156667	10.03
ENSG00000075290	WNT8B	Wnt family member 8B [Source:HGNC Symbol;Acc:HGNC:12789]	10.8561	3.44044	0.00309046	0.00608504	yes	up	0.08	0	0.03	0.48	0.41	0.52	0.0366667	0.47
ENSG00000075340	ADD2	adducin 2 [Source:HGNC Symbol;Acc:HGNC:244]	34.3299	5.10139	9.20303e-285	5.35463e-282	yes	up	1.15	1.47	2.35	43.91	52.74	70.51	1.65667	55.72
ENSG00000075388	FGF4	fibroblast growth factor 4 [Source:HGNC Symbol;Acc:HGNC:3682]	372.706	8.54189	2.80297e-11	1.12788e-10	yes	up	0	0	0	1.35	1.65	1.75	0	1.58333
ENSG00000075429	CACNG5	calcium voltage-gated channel auxiliary subunit gamma 5 [Source:HGNC Symbol;Acc:HGNC:1409]	208.769	7.70576	7.72749e-13	3.45349e-12	yes	up	0	0	0.01	1.1	1.17	0.91	0.00333333	1.06
ENSG00000075461	CACNG4	calcium voltage-gated channel auxiliary subunit gamma 4 [Source:HGNC Symbol;Acc:HGNC:1408]	4.81553	2.26769	2.07663e-10	7.85553e-10	yes	up	0.74	0.7	0.96	4.13	6.26	2.79	0.8	4.39333
ENSG00000075618	FSCN1	fascin actin-bundling protein 1 [Source:HGNC Symbol;Acc:HGNC:11148]	10.478	3.38929	7.09974e-243	2.89161e-240	yes	up	9.7	10.93	10.48	132.91	116.77	130.69	10.37	126.79
ENSG00000075643	MOCOS	molybdenum cofactor sulfurase [Source:HGNC Symbol;Acc:HGNC:18234]	2.71063	1.43863	8.52654e-06	2.24022e-05	yes	up	2.65	3.02	2.98	4.78	9.56	11.93	2.88333	8.75667
ENSG00000075673	ATP12A	ATPase H+/K+ transporting non-gastric alpha2 subunit [Source:HGNC Symbol;Acc:HGNC:13816]	115.611	6.85313	5.46464e-09	1.86925e-08	yes	up	0	0.03	0	0.65	0.98	1.98	0.01	1.20333
ENSG00000075702	WDR62	WD repeat domain 62 [Source:HGNC Symbol;Acc:HGNC:24502]	2.0687	1.04873	2.01591e-09	7.13231e-09	yes	up	14.53	16.13	15.87	43.81	32.43	27.77	15.51	34.67
ENSG00000075914	EXOSC7	exosome component 7 [Source:HGNC Symbol;Acc:HGNC:28112]	2.03841	1.02745	2.00132e-20	1.38206e-19	yes	up	43.89	39.73	44.06	106.86	97.44	112.41	42.56	105.57
ENSG00000076242	MLH1	mutL homolog 1 [Source:HGNC Symbol;Acc:HGNC:7127]	448.936	8.81037	3.52244e-51	7.63779e-50	yes	up	0.31	0	0.07	36.72	27.17	44.88	0.126667	36.2567
ENSG00000076248	UNG	uracil DNA glycosylase [Source:HGNC Symbol;Acc:HGNC:12572]	3.04101	1.60455	1.08653e-48	2.18172e-47	yes	up	37.9	40.39	39.57	156.87	129.77	133.1	39.2867	139.913
ENSG00000076258	FMO4	flavin containing dimethylaniline monoxygenase 4 [Source:HGNC Symbol;Acc:HGNC:3772]	3.19026	1.67367	0.00145846	0.00301093	yes	up	0.92	0.51	0.46	1.99	1.06	2.48	0.63	1.84333
ENSG00000076344	RGS11	regulator of G protein signaling 11 [Source:HGNC Symbol;Acc:HGNC:9993]	49.1271	5.61845	4.33572e-13	1.97487e-12	yes	up	0.05	0	0.05	1.36	2	2.31	0.0333333	1.89
ENSG00000076356	PLXNA2	plexin A2 [Source:HGNC Symbol;Acc:HGNC:9100]	33.4431	5.06364	9.25265e-12	3.84863e-11	yes	up	0.03	0	0	0.47	0.34	0.61	0.01	0.473333
ENSG00000076604	TRAF4	TNF receptor associated factor 4 [Source:HGNC Symbol;Acc:HGNC:12034]	2.27483	1.18576	4.07873e-14	1.9855e-13	yes	up	25.49	28.77	27.11	167.67	111.7	88.98	27.1233	122.783
ENSG00000076706	MCAM	melanoma cell adhesion molecule [Source:HGNC Symbol;Acc:HGNC:6934]	232.357	7.8602	7.40434e-34	9.07876e-33	yes	up	0.03	0.04	0.04	7.91	11.7	10.24	0.0366667	9.95
ENSG00000076716	GPC4	glypican 4 [Source:HGNC Symbol;Acc:HGNC:4452]	4365.25	12.0918	3.04176e-113	2.486e-111	yes	up	0	0.03	0.06	136.41	131.99	191.33	0.03	153.243
ENSG00000076770	MBNL3	muscleblind like splicing regulator 3 [Source:HGNC Symbol;Acc:HGNC:20564]	36.2749	5.1809	2.14421e-28	2.12741e-27	yes	up	0.01	0.03	0.17	2.36	1.33	2.02	0.07	1.90333
ENSG00000076826	CAMSAP3	calmodulin regulated spectrin associated protein family member 3 [Source:HGNC Symbol;Acc:HGNC:29307]	2.17345	1.11999	4.06482e-07	1.20257e-06	yes	up	4.92	6.37	5.24	16.69	15.11	9.83	5.51	13.8767
ENSG00000076864	RAP1GAP	RAP1 GTPase activating protein [Source:HGNC Symbol;Acc:HGNC:9858]	3.7174	1.8943	9.57148e-23	7.33224e-22	yes	up	1.77	1.66	2.2	8.98	7.22	7.49	1.87667	7.89667
ENSG00000077009	NMRK2	nicotinamide riboside kinase 2 [Source:HGNC Symbol;Acc:HGNC:17871]	1994.9	10.9621	2.85412e-26	2.59569e-25	yes	up	0	0	0.26	86.46	105.3	89.17	0.0866667	93.6433
ENSG00000077063	CTTNBP2	cortactin binding protein 2 [Source:HGNC Symbol;Acc:HGNC:15679]	4392.62	12.1009	5.91334e-24	4.81681e-23	yes	up	0	0	0	14.13	9.81	8.89	0	10.9433
ENSG00000077080	ACTL6B	actin like 6B [Source:HGNC Symbol;Acc:HGNC:160]	24.3096	4.60345	0.00106194	0.00223116	yes	up	0.33	0	0	1.56	1.23	0.63	0.11	1.14
ENSG00000077097	TOP2B	DNA topoisomerase II beta [Source:HGNC Symbol;Acc:HGNC:11990]	2.10398	1.07312	4.92318e-30	5.16121e-29	yes	up	67.14	65.26	74.72	135.97	144.07	161.91	69.04	147.317
ENSG00000077264	PAK3	p21 (RAC1) activated kinase 3 [Source:HGNC Symbol;Acc:HGNC:8592]	337.027	8.39672	1.32844e-65	4.3169e-64	yes	up	0.01	0.03	0.03	10.41	11.9	9.53	0.0233333	10.6133
ENSG00000077274	CAPN6	calpain 6 [Source:HGNC Symbol;Acc:HGNC:1483]	1088.19	10.0877	3.20811e-16	1.76927e-15	yes	up	0	0	0.02	9.08	9.11	3.86	0.00666667	7.35
ENSG00000077279	DCX	doublecortin [Source:HGNC Symbol;Acc:HGNC:2714]	1230.31	10.2648	2.43966e-16	1.3565e-15	yes	up	0	0	0	1.02	2.17	1.82	0	1.67
ENSG00000077458	FAM76B	family with sequence similarity 76 member B [Source:HGNC Symbol;Acc:HGNC:28492]	2.43003	1.28097	1.73068e-20	1.19877e-19	yes	up	6.69	7.14	8.25	28.02	22.15	20.78	7.36	23.65
ENSG00000077514	POLD3	DNA polymerase delta 3, accessory subunit [Source:HGNC Symbol;Acc:HGNC:20932]	2.43203	1.28216	6.4758e-22	4.75937e-21	yes	up	9.3	7.27	9.84	23.01	18.52	23.75	8.80333	21.76
ENSG00000077522	ACTN2	actinin alpha 2 [Source:HGNC Symbol;Acc:HGNC:164]	5.33327	2.41502	1.0611e-14	5.35966e-14	yes	up	0.56	0.31	1.08	2.67	2.72	2.79	0.65	2.72667
ENSG00000077616	NAALAD2	N-acetylated alpha-linked acidic dipeptidase 2 [Source:HGNC Symbol;Acc:HGNC:14526]	2.37366	1.24712	1.59778e-08	5.26921e-08	yes	up	0.84	0.7	0.99	6.54	4.95	4.43	0.843333	5.30667
ENSG00000077684	JADE1	jade family PHD finger 1 [Source:HGNC Symbol;Acc:HGNC:30027]	2.66451	1.41387	2.42723e-31	2.70224e-30	yes	up	19.38	19.73	20.63	56.14	61.88	73.57	19.9133	63.8633
ENSG00000077782	FGFR1	fibroblast growth factor receptor 1 [Source:HGNC Symbol;Acc:HGNC:3688]	7.7402	2.95237	1.57127e-65	5.09923e-64	yes	up	41.81	37.63	41.8	475.05	330.62	294.55	40.4133	366.74
ENSG00000077935	SMC1B	structural maintenance of chromosomes 1B [Source:HGNC Symbol;Acc:HGNC:11112]	49.2384	5.62171	0.00232491	0.00465688	yes	up	0	0	0	0.06	0.09	0.34	0	0.163333
ENSG00000078043	PIAS2	protein inhibitor of activated STAT 2 [Source:HGNC Symbol;Acc:HGNC:17311]	3.37805	1.75619	8.03702e-31	8.71342e-30	yes	up	7.29	6.53	7.96	25.35	31.52	28.03	7.26	28.3
ENSG00000078053	AMPH	amphiphysin [Source:HGNC Symbol;Acc:HGNC:471]	498.716	8.96207	1.21413e-17	7.26129e-17	yes	up	0	0	0.08	7.95	5.82	4.79	0.0266667	6.18667
ENSG00000078142	PIK3C3	phosphatidylinositol 3-kinase catalytic subunit type 3 [Source:HGNC Symbol;Acc:HGNC:8974]	2.8997	1.5359	1.27439e-22	9.69864e-22	yes	up	9.66	6.01	11.88	27.33	31.13	24.22	9.18333	27.56
ENSG00000078177	N4BP2	NEDD4 binding protein 2 [Source:HGNC Symbol;Acc:HGNC:29851]	6.82095	2.76997	6.46271e-109	4.88945e-107	yes	up	1.95	1.87	2.28	13.04	15.23	13.9	2.03333	14.0567
ENSG00000078295	ADCY2	adenylate cyclase 2 [Source:HGNC Symbol;Acc:HGNC:233]	3070.5	11.5843	1.50337e-28	1.50072e-27	yes	up	0	0.01	0	21.33	37.48	36.7	0.00333333	31.8367
ENSG00000078328	RBFOX1	RNA binding fox-1 homolog 1 [Source:HGNC Symbol;Acc:HGNC:18222]	15.3427	3.93948	7.04618e-07	2.04522e-06	yes	up	1.46	1.17	0.18	6.58	24.42	1.35	0.936667	10.7833
ENSG00000078401	EDN1	endothelin 1 [Source:HGNC Symbol;Acc:HGNC:3176]	156.397	7.28907	4.36888e-08	1.39395e-07	yes	up	0	0	0.03	1.15	2.92	1.45	0.01	1.84
ENSG00000078549	ADCYAP1R1	ADCYAP receptor type I [Source:HGNC Symbol;Acc:HGNC:242]	1086.99	10.0861	2.50468e-22	1.88097e-21	yes	up	0.01	0	0	7.8	5.66	6.43	0.00333333	6.63
ENSG00000078596	ITM2A	integral membrane protein 2A [Source:HGNC Symbol;Acc:HGNC:6173]	153.569	7.26274	1.62159e-20	1.12416e-19	yes	up	0	0.12	0.09	9.55	13.55	12.13	0.07	11.7433
ENSG00000078687	TNRC6C	trinucleotide repeat containing adaptor 6C [Source:HGNC Symbol;Acc:HGNC:29318]	2.6223	1.39083	1.53595e-28	1.53263e-27	yes	up	2.46	2.3	3.41	9.9	8.62	7.86	2.72333	8.79333
ENSG00000078725	BRINP1	BMP/retinoic acid inducible neural specific 1 [Source:HGNC Symbol;Acc:HGNC:2687]	1931.92	10.9158	8.35281e-20	5.60147e-19	yes	up	0	0	0	7.39	7.86	8.15	0	7.8
ENSG00000079102	RUNX1T1	RUNX1 partner transcriptional co-repressor 1 [Source:HGNC Symbol;Acc:HGNC:1535]	2324.16	11.1825	2.1427e-20	1.47704e-19	yes	up	0	0	0	9.09	6.11	11.53	0	8.91
ENSG00000079112	CDH17	cadherin 17 [Source:HGNC Symbol;Acc:HGNC:1756]	56.2902	5.81481	0.000538723	0.00117135	yes	up	0	0	0	0.3	0.18	0.14	0	0.206667
ENSG00000079215	SLC1A3	solute carrier family 1 member 3 [Source:HGNC Symbol;Acc:HGNC:10941]	5.73859	2.5207	8.35911e-19	5.31819e-18	yes	up	1.8	0.86	1.73	8.62	7.09	11.58	1.46333	9.09667
ENSG00000079257	LXN	latexin [Source:HGNC Symbol;Acc:HGNC:13347]	100.99	6.65807	2.00311e-09	7.08804e-09	yes	up	0.06	0.07	0	5.43	4.76	5.25	0.0433333	5.14667
ENSG00000079337	RAPGEF3	Rap guanine nucleotide exchange factor 3 [Source:HGNC Symbol;Acc:HGNC:16629]	2.06715	1.04765	0.0129169	0.0231279	yes	up	0.74	1.08	0.59	1.34	2.01	4.54	0.803333	2.63
ENSG00000079385	CEACAM1	CEA cell adhesion molecule 1 [Source:HGNC Symbol;Acc:HGNC:1814]	4.49637	2.16876	2.10073e-05	5.30161e-05	yes	up	0.26	0.25	0.58	1.1	1.63	1.24	0.363333	1.32333
ENSG00000079435	LIPE	lipase E, hormone sensitive type [Source:HGNC Symbol;Acc:HGNC:6621]	106.839	6.73929	1.17491e-36	1.57754e-35	yes	up	0.25	0.2	0.08	10.96	12.95	11.11	0.176667	11.6733
ENSG00000079841	RIMS1	regulating synaptic membrane exocytosis 1 [Source:HGNC Symbol;Acc:HGNC:17282]	5.91383	2.56409	2.82382e-05	7.03566e-05	yes	up	0.16	0.16	0.14	0.82	0.5	0.35	0.153333	0.556667
ENSG00000079931	MOXD1	monooxygenase DBH like 1 [Source:HGNC Symbol;Acc:HGNC:21063]	17.9649	4.16711	2.47023e-17	1.45108e-16	yes	up	0.21	0.62	0.14	2.61	4.25	6.07	0.323333	4.31
ENSG00000080007	DDX43	DEAD-box helicase 43 [Source:HGNC Symbol;Acc:HGNC:18677]	103.14	6.68846	3.33825e-05	8.25677e-05	yes	up	0	0	0	0.15	0.53	1.08	0	0.586667
ENSG00000080224	EPHA6	EPH receptor A6 [Source:HGNC Symbol;Acc:HGNC:19296]	44.0737	5.46185	2.25328e-07	6.80553e-07	yes	up	0	0.06	0.07	1.78	2.55	0.85	0.0433333	1.72667
ENSG00000080493	SLC4A4	solute carrier family 4 member 4 [Source:HGNC Symbol;Acc:HGNC:11030]	173.292	7.43706	1.25496e-08	4.177e-08	yes	up	0.01	0	0	0.5	0.71	1.21	0.00333333	0.806667
ENSG00000080503	SMARCA2	SWI/SNF related, matrix associated, actin dependent regulator of chromatin, subfamily a, member 2 [Source:HGNC Symbol;Acc:HGNC:11098]	86.3136	6.43152	4.78581e-09	1.64511e-08	yes	up	0.91	0.03	0.17	7.17	12.17	15.81	0.37	11.7167
ENSG00000080511	RDH8	retinol dehydrogenase 8 [Source:HGNC Symbol;Acc:HGNC:14423]	79.7192	6.31686	4.47259e-05	0.000109297	yes	up	0	0	0	0.6	1.5	1.01	0	1.03667
ENSG00000080546	SESN1	sestrin 1 [Source:HGNC Symbol;Acc:HGNC:21595]	2.86889	1.52049	5.1614e-16	2.81037e-15	yes	up	5.29	4.31	5.15	15.22	20.2	20.53	4.91667	18.65
ENSG00000080573	COL5A3	collagen type V alpha 3 chain [Source:HGNC Symbol;Acc:HGNC:14864]	121.957	6.93023	3.43823e-10	1.28275e-09	yes	up	0.01	0	0.01	0.7	0.88	0.95	0.00666667	0.843333
ENSG00000080709	KCNN2	potassium calcium-activated channel subfamily N member 2 [Source:HGNC Symbol;Acc:HGNC:6291]	408.482	8.67413	2.22529e-22	1.67321e-21	yes	up	0.08	0.05	0.11	16.02	9.54	9.74	0.08	11.7667
ENSG00000080854	IGSF9B	immunoglobulin superfamily member 9B [Source:HGNC Symbol;Acc:HGNC:32326]	8.86151	3.14755	1.49194e-145	2.03679e-143	yes	up	1.74	1.54	1.44	11.5	13.26	12.63	1.57333	12.4633
ENSG00000081041	CXCL2	C-X-C motif chemokine ligand 2 [Source:HGNC Symbol;Acc:HGNC:4603]	42.1888	5.39879	0.00292618	0.0057835	yes	up	0	0	0	0.38	0.87	0.74	0	0.663333
ENSG00000081051	AFP	alpha fetoprotein [Source:HGNC Symbol;Acc:HGNC:317]	72.6807	6.1835	0.000165656	0.000381792	yes	up	0	0	0	3.14	2.7	0.97	0	2.27
ENSG00000081052	COL4A4	collagen type IV alpha 4 chain [Source:HGNC Symbol;Acc:HGNC:2206]	61.669	5.94647	7.39023e-12	3.09556e-11	yes	up	0	0.06	0.01	0.34	0.66	0.79	0.0233333	0.596667
ENSG00000081059	TCF7	transcription factor 7 [Source:HGNC Symbol;Acc:HGNC:11639]	2.28082	1.18955	3.12577e-08	1.00838e-07	yes	up	2.5	2.14	2.68	4.77	5.64	5.36	2.44	5.25667
ENSG00000081138	CDH7	cadherin 7 [Source:HGNC Symbol;Acc:HGNC:1766]	22.1455	4.46894	1.96137e-07	5.96145e-07	yes	up	0.11	0.02	0.02	1.11	1.13	0.37	0.05	0.87
ENSG00000081189	MEF2C	myocyte enhancer factor 2C [Source:HGNC Symbol;Acc:HGNC:6996]	3.789	1.92182	0.0249346	0.0423496	yes	up	0.05	0.62	0.04	0.31	1.07	0.61	0.236667	0.663333
ENSG00000081277	PKP1	plakophilin 1 [Source:HGNC Symbol;Acc:HGNC:9023]	5.94642	2.57202	0.00370853	0.00723094	yes	up	0.06	0.02	0.02	0.26	0.23	0.16	0.0333333	0.216667
ENSG00000081377	CDC14B	cell division cycle 14B [Source:HGNC Symbol;Acc:HGNC:1719]	3.02756	1.59815	5.91432e-20	3.99029e-19	yes	up	7.82	8.26	7.78	21.03	22.51	29.94	7.95333	24.4933
ENSG00000081479	LRP2	LDL receptor related protein 2 [Source:HGNC Symbol;Acc:HGNC:6694]	4368.08	12.0928	6.59745e-17	3.78989e-16	yes	up	0	0	0	8.13	4.36	2.72	0	5.07
ENSG00000081665	ZNF506	zinc finger protein 506 [Source:HGNC Symbol;Acc:HGNC:23780]	11.833	3.56475	4.55494e-35	5.81553e-34	yes	up	0.34	0.36	1	6.94	6.53	8.28	0.566667	7.25
ENSG00000081803	CADPS2	calcium dependent secretion activator 2 [Source:HGNC Symbol;Acc:HGNC:16018]	52.1247	5.7039	2.21314e-74	8.68098e-73	yes	up	0.22	0.27	0.37	10.42	16.52	11.66	0.286667	12.8667
ENSG00000081842	PCDHA6	protocadherin alpha 6 [Source:HGNC Symbol;Acc:HGNC:8672]	135.473	7.08186	1.56542e-10	5.98003e-10	yes	up	0.03	0	0.02	4.25	1.94	0.54	0.0166667	2.24333
ENSG00000081853	PCDHGA2	protocadherin gamma subfamily A, 2 [Source:HGNC Symbol;Acc:HGNC:8700]	10.6558	3.41356	0.000195746	0.000447554	yes	up	0.04	0	0.05	0.28	0.4	0.34	0.03	0.34
ENSG00000081913	PHLPP1	PH domain and leucine rich repeat protein phosphatase 1 [Source:HGNC Symbol;Acc:HGNC:20610]	12.3387	3.62511	2.03129e-135	2.34145e-133	yes	up	1.2	1.34	1.51	18.57	20.76	20	1.35	19.7767
ENSG00000081923	ATP8B1	ATPase phospholipid transporting 8B1 [Source:HGNC Symbol;Acc:HGNC:3706]	54.7955	5.77599	2.82946e-19	1.83746e-18	yes	up	0.03	0.02	0	1.58	1.15	1.41	0.0166667	1.38
ENSG00000081985	IL12RB2	interleukin 12 receptor subunit beta 2 [Source:HGNC Symbol;Acc:HGNC:5972]	12.7932	3.67731	4.16927e-16	2.28287e-15	yes	up	0.05	0.1	0.11	2.68	1.29	2.5	0.0866667	2.15667
ENSG00000082196	C1QTNF3	C1q and TNF related 3 [Source:HGNC Symbol;Acc:HGNC:14326]	4.61495	2.20631	2.09066e-05	5.27839e-05	yes	up	0.55	0.57	0.39	2.87	3.08	1.92	0.503333	2.62333
ENSG00000082269	FAM135A	family with sequence similarity 135 member A [Source:HGNC Symbol;Acc:HGNC:21084]	3.32385	1.73286	4.77809e-45	8.57914e-44	yes	up	4.8	4.23	4.91	19.09	18.58	20.53	4.64667	19.4
ENSG00000082397	EPB41L3	erythrocyte membrane protein band 4.1 like 3 [Source:HGNC Symbol;Acc:HGNC:3380]	404.547	8.66016	2.02206e-44	3.54469e-43	yes	up	0	0.23	0.39	16.7	18.95	21.35	0.206667	19
ENSG00000082438	COBLL1	cordon-bleu WH2 repeat protein like 1 [Source:HGNC Symbol;Acc:HGNC:23571]	2.49813	1.32085	1.51593e-06	4.27028e-06	yes	up	1.42	0.9	1.25	2.36	3.42	5.99	1.19	3.92333
ENSG00000082458	DLG3	discs large MAGUK scaffold protein 3 [Source:HGNC Symbol;Acc:HGNC:2902]	3.02597	1.5974	3.46853e-60	9.64282e-59	yes	up	12.98	12.34	14.6	52.5	43.37	43.37	13.3067	46.4133
ENSG00000082497	SERTAD4	SERTA domain containing 4 [Source:HGNC Symbol;Acc:HGNC:25236]	198.64	7.63402	1.3132e-09	4.69918e-09	yes	up	0	0.01	0	1.39	0.96	1.04	0.00333333	1.13
ENSG00000082556	OPRK1	opioid receptor kappa 1 [Source:HGNC Symbol;Acc:HGNC:8154]	61.4206	5.94065	4.5356e-05	0.00011077	yes	up	0	0.01	0	0.71	0.35	0.16	0.00333333	0.406667
ENSG00000082684	SEMA5B	semaphorin 5B [Source:HGNC Symbol;Acc:HGNC:10737]	3525.65	11.7837	1.54375e-22	1.17121e-21	yes	up	0	0	0.02	34	22.77	19.17	0.00666667	25.3133
ENSG00000083067	TRPM3	transient receptor potential cation channel subfamily M member 3 [Source:HGNC Symbol;Acc:HGNC:17992]	401.737	8.65011	5.48482e-22	4.04932e-21	yes	up	0.01	0.03	0	5.94	5.68	4.09	0.0133333	5.23667
ENSG00000083093	PALB2	partner and localizer of BRCA2 [Source:HGNC Symbol;Acc:HGNC:26144]	2.85719	1.5146	1.70483e-19	1.12384e-18	yes	up	4.69	5.04	8.22	21.88	14.57	19.42	5.98333	18.6233
ENSG00000083097	DOP1A	DOP1 leucine zipper like protein A [Source:HGNC Symbol;Acc:HGNC:21194]	2.52552	1.33658	2.04659e-15	1.07507e-14	yes	up	1.82	1.78	2.45	5.29	5.89	7.16	2.01667	6.11333
ENSG00000083123	BCKDHB	branched chain keto acid dehydrogenase E1 subunit beta [Source:HGNC Symbol;Acc:HGNC:987]	2.32122	1.21488	1.53395e-20	1.06553e-19	yes	up	6.39	6.81	7.07	32.82	26.18	28.97	6.75667	29.3233
ENSG00000083290	ULK2	unc-51 like autophagy activating kinase 2 [Source:HGNC Symbol;Acc:HGNC:13480]	2947.43	11.5252	8.80936e-22	6.44727e-21	yes	up	0	0	0	6.33	7.26	8.67	0	7.42
ENSG00000083307	GRHL2	grainyhead like transcription factor 2 [Source:HGNC Symbol;Acc:HGNC:2799]	6188.28	12.5953	2.61903e-26	2.38543e-25	yes	up	0	0	0	15.36	12.82	15.6	0	14.5933
ENSG00000083454	P2RX5	purinergic receptor P2X 5 [Source:HGNC Symbol;Acc:HGNC:8536]	10.8444	3.43888	1.25392e-07	3.86602e-07	yes	up	0.26	0.1	0.39	2.59	2.55	1.96	0.25	2.36667
ENSG00000083520	DIS3	DIS3 homolog, exosome endoribonuclease and 3'-5' exoribonuclease [Source:HGNC Symbol;Acc:HGNC:20604]	2.31756	1.2126	1.0537e-30	1.13733e-29	yes	up	8.94	9.58	11.04	26.19	25.73	27.06	9.85333	26.3267
ENSG00000083635	NUFIP1	nuclear FMR1 interacting protein 1 [Source:HGNC Symbol;Acc:HGNC:8057]	4.15036	2.05324	1.46356e-28	1.46159e-27	yes	up	2.32	2.08	2.14	9.93	9.19	12.39	2.18	10.5033
ENSG00000083814	ZNF671	zinc finger protein 671 [Source:HGNC Symbol;Acc:HGNC:26279]	29.4824	4.88178	1.35194e-30	1.45283e-29	yes	up	0.17	0.37	0.33	5.84	7.27	5.99	0.29	6.36667
ENSG00000083937	CHMP2B	charged multivesicular body protein 2B [Source:HGNC Symbol;Acc:HGNC:24537]	3.2456	1.69849	3.76607e-39	5.48786e-38	yes	up	13.01	11.92	11.82	42	45.89	48.91	12.25	45.6
ENSG00000084110	HAL	histidine ammonia-lyase [Source:HGNC Symbol;Acc:HGNC:4806]	19.237	4.26581	0.0278827	0.0468714	yes	up	0	0.03	0	0.11	0.95	0.23	0.01	0.43
ENSG00000084453	SLCO1A2	solute carrier organic anion transporter family member 1A2 [Source:HGNC Symbol;Acc:HGNC:10956]	1427.77	10.4795	1.94127e-18	1.2111e-17	yes	up	0	0.01	0	6.55	5.67	6.32	0.00333333	6.18
ENSG00000084628	NKAIN1	sodium/potassium transporting ATPase interacting 1 [Source:HGNC Symbol;Acc:HGNC:25743]	695.674	9.44227	2.40225e-54	5.6994e-53	yes	up	0.19	0.34	0	34.64	28.01	29.55	0.176667	30.7333
ENSG00000084636	COL16A1	collagen type XVI alpha 1 chain [Source:HGNC Symbol;Acc:HGNC:2193]	243.423	7.92732	5.61174e-31	6.11659e-30	yes	up	0.07	0.09	0.2	8.8	8.28	6.54	0.12	7.87333
ENSG00000084674	APOB	apolipoprotein B [Source:HGNC Symbol;Acc:HGNC:603]	178.163	7.47705	3.54631e-08	1.13893e-07	yes	up	0	0	0	0.14	0.18	0.12	0	0.146667
ENSG00000084731	KIF3C	kinesin family member 3C [Source:HGNC Symbol;Acc:HGNC:6321]	2.94191	1.55675	1.94781e-53	4.4862e-52	yes	up	9.05	8.81	9.61	32.39	32.02	33.43	9.15667	32.6133
ENSG00000085449	WDFY1	WD repeat and FYVE domain containing 1 [Source:HGNC Symbol;Acc:HGNC:20451]	2.09947	1.07002	3.08282e-24	2.54595e-23	yes	up	27.25	29.06	31.94	61.39	67.47	71.42	29.4167	66.76
ENSG00000085465	OVGP1	oviductal glycoprotein 1 [Source:HGNC Symbol;Acc:HGNC:8524]	23.5131	4.55539	8.14516e-45	1.45075e-43	yes	up	0.39	0.29	0.18	5	5.36	3.87	0.286667	4.74333
ENSG00000085511	MAP3K4	mitogen-activated protein kinase kinase kinase 4 [Source:HGNC Symbol;Acc:HGNC:6856]	2.50592	1.32534	1.3914e-43	2.36615e-42	yes	up	11.28	10.27	13.31	34.65	27.98	32.28	11.62	31.6367
ENSG00000085552	IGSF9	immunoglobulin superfamily member 9 [Source:HGNC Symbol;Acc:HGNC:18132]	3682.16	11.8463	1.17383e-22	8.9417e-22	yes	up	0	0	0	15.29	10.12	8.02	0	11.1433
ENSG00000085840	ORC1	origin recognition complex subunit 1 [Source:HGNC Symbol;Acc:HGNC:8487]	2.17346	1.11999	2.88926e-14	1.41948e-13	yes	up	12.06	11.97	13.03	36.14	31.32	26.27	12.3533	31.2433
ENSG00000085871	MGST2	microsomal glutathione S-transferase 2 [Source:HGNC Symbol;Acc:HGNC:7063]	112.729	6.81671	2.42758e-09	8.52952e-09	yes	up	0	0	0.38	8.33	6.72	14.25	0.126667	9.76667
ENSG00000086288	NME8	NME/NM23 family member 8 [Source:HGNC Symbol;Acc:HGNC:16473]	46.8648	5.55043	0.00200973	0.00406319	yes	up	0	0	0	0.16	1.66	0.33	0	0.716667
ENSG00000086475	SEPHS1	selenophosphate synthetase 1 [Source:HGNC Symbol;Acc:HGNC:19685]	3.07468	1.62044	4.80826e-51	1.03798e-49	yes	up	112.43	99.6	105.33	364.33	427.76	396.82	105.787	396.303
ENSG00000086570	FAT2	FAT atypical cadherin 2 [Source:HGNC Symbol;Acc:HGNC:3596]	15.3901	3.94393	6.52938e-10	2.38681e-09	yes	up	0.07	0.04	0.02	0.51	0.5	0.29	0.0433333	0.433333
ENSG00000086717	PPEF1	protein phosphatase with EF-hand domain 1 [Source:HGNC Symbol;Acc:HGNC:9243]	10.4076	3.37956	0.00293029	0.00579114	yes	up	0.24	0.19	0.03	0.3	0.25	0.85	0.153333	0.466667
ENSG00000086967	MYBPC2	myosin binding protein C2 [Source:HGNC Symbol;Acc:HGNC:7550]	71.4063	6.15798	1.08028e-29	1.1224e-28	yes	up	0.06	0.05	0.03	4.34	4.62	4.03	0.0466667	4.33
ENSG00000086991	NOX4	NADPH oxidase 4 [Source:HGNC Symbol;Acc:HGNC:7891]	64.9968	6.0223	3.66818e-07	1.08931e-06	yes	up	0.1	0	0.13	2.34	2.07	2.9	0.0766667	2.43667
ENSG00000087088	BAX	BCL2 associated X, apoptosis regulator [Source:HGNC Symbol;Acc:HGNC:959]	2.64103	1.4011	1.84226e-38	2.63888e-37	yes	up	78.09	79.85	73.3	234.64	244.83	251.65	77.08	243.707
ENSG00000087095	NLK	nemo like kinase [Source:HGNC Symbol;Acc:HGNC:29858]	3.64281	1.86505	7.62497e-34	9.33991e-33	yes	up	5.42	6.63	7.89	18.77	23.28	24.41	6.64667	22.1533
ENSG00000087116	ADAMTS2	ADAM metallopeptidase with thrombospondin type 1 motif 2 [Source:HGNC Symbol;Acc:HGNC:218]	162.19	7.34155	6.88829e-45	1.23048e-43	yes	up	0.02	0.06	0.11	8.49	8.09	4.56	0.0633333	7.04667
ENSG00000087128	TMPRSS11E	transmembrane serine protease 11E [Source:HGNC Symbol;Acc:HGNC:24465]	145.262	7.18251	1.35402e-06	3.83098e-06	yes	up	0	0	0	0.31	1.99	0.97	0	1.09
ENSG00000087157	PGS1	phosphatidylglycerophosphate synthase 1 [Source:HGNC Symbol;Acc:HGNC:30029]	2.06424	1.04561	3.24099e-10	1.21083e-09	yes	up	15.75	15.08	15.83	40.26	33.42	23.69	15.5533	32.4567
ENSG00000087245	MMP2	matrix metallopeptidase 2 [Source:HGNC Symbol;Acc:HGNC:7166]	283.311	8.14624	1.60595e-58	4.25645e-57	yes	up	0	0.47	0.11	16.05	20.71	23.04	0.193333	19.9333
ENSG00000087253	LPCAT2	lysophosphatidylcholine acyltransferase 2 [Source:HGNC Symbol;Acc:HGNC:26032]	14.0852	3.81611	1.02914e-24	8.6631e-24	yes	up	0.9	0.58	0.48	6.03	4.34	4.37	0.653333	4.91333
ENSG00000087258	GNAO1	G protein subunit alpha o1 [Source:HGNC Symbol;Acc:HGNC:4389]	377.351	8.55976	6.44448e-58	1.68072e-56	yes	up	0.06	0.19	0.01	13.67	12.55	14.03	0.0866667	13.4167
ENSG00000087266	SH3BP2	SH3 domain binding protein 2 [Source:HGNC Symbol;Acc:HGNC:10825]	3.57253	1.83695	4.07562e-56	1.005e-54	yes	up	6.33	6.14	5.85	18.84	21.43	22.94	6.10667	21.07
ENSG00000087301	TXNDC16	thioredoxin domain containing 16 [Source:HGNC Symbol;Acc:HGNC:19965]	3.6472	1.86679	5.87952e-23	4.5612e-22	yes	up	2.16	2.41	2.56	9.86	11.35	8.16	2.37667	9.79
ENSG00000087303	NID2	nidogen 2 [Source:HGNC Symbol;Acc:HGNC:13389]	11.8502	3.56684	3.99722e-33	4.76721e-32	yes	up	0.55	0.68	0.58	9.45	8.05	7.62	0.603333	8.37333
ENSG00000088179	PTPN4	protein tyrosine phosphatase non-receptor type 4 [Source:HGNC Symbol;Acc:HGNC:9656]	3.22052	1.68729	5.28218e-43	8.79895e-42	yes	up	13.33	8.95	9.97	60.09	53.65	43.6	10.75	52.4467
ENSG00000088205	DDX18	DEAD-box helicase 18 [Source:HGNC Symbol;Acc:HGNC:2741]	2.70647	1.43641	4.72947e-33	5.62952e-32	yes	up	21.11	17.85	26.99	63.41	63.63	72.57	21.9833	66.5367
ENSG00000088280	ASAP3	ArfGAP with SH3 domain, ankyrin repeat and PH domain 3 [Source:HGNC Symbol;Acc:HGNC:14987]	3.20421	1.67997	3.49766e-42	5.72871e-41	yes	up	8.04	7.04	8.58	32.92	28.47	29.81	7.88667	30.4
ENSG00000088305	DNMT3B	DNA methyltransferase 3 beta [Source:HGNC Symbol;Acc:HGNC:2979]	37.5512	5.23079	4.64813e-256	2.0652e-253	yes	up	16.83	16.26	18.78	547.4	789.42	745.2	17.29	694.007
ENSG00000088386	SLC15A1	solute carrier family 15 member 1 [Source:HGNC Symbol;Acc:HGNC:10920]	311.69	8.28397	1.18352e-10	4.55102e-10	yes	up	0	0	0.02	1.25	2.56	3.81	0.00666667	2.54
ENSG00000088387	DOCK9	dedicator of cytokinesis 9 [Source:HGNC Symbol;Acc:HGNC:14132]	2.32431	1.2168	6.445e-15	3.29974e-14	yes	up	55.93	56.44	56.28	76.02	85.04	89.23	56.2167	83.43
ENSG00000088448	ANKRD10	ankyrin repeat domain 10 [Source:HGNC Symbol;Acc:HGNC:20265]	9.47802	3.24459	2.27709e-181	5.01308e-179	yes	up	16.67	16.89	17.17	149.87	176.31	140.42	16.91	155.533
ENSG00000088538	DOCK3	dedicator of cytokinesis 3 [Source:HGNC Symbol;Acc:HGNC:2989]	2.95788	1.56457	4.4693e-32	5.11073e-31	yes	up	2.39	2.21	2.74	8.04	9.06	7.99	2.44667	8.36333
ENSG00000088543	C3orf18	chromosome 3 open reading frame 18 [Source:HGNC Symbol;Acc:HGNC:24837]	13.8572	3.79257	3.47799e-36	4.60908e-35	yes	up	0.6	0.81	0.64	10.08	8.13	12.76	0.683333	10.3233
ENSG00000088756	ARHGAP28	Rho GTPase activating protein 28 [Source:HGNC Symbol;Acc:HGNC:25509]	206.008	7.68656	4.52844e-27	4.271e-26	yes	up	0	0.18	0.03	4.07	4.31	6.28	0.07	4.88667
ENSG00000088826	SMOX	spermine oxidase [Source:HGNC Symbol;Acc:HGNC:15862]	3.73455	1.90094	3.82806e-14	1.86607e-13	yes	up	2.38	1.83	2.14	6.85	9.71	18.51	2.11667	11.69
ENSG00000088881	EBF4	EBF family member 4 [Source:HGNC Symbol;Acc:HGNC:29278]	4.0046	2.00166	1.07918e-06	3.07869e-06	yes	up	0.54	1.69	0.53	3.21	3.6	4.61	0.92	3.80667
ENSG00000088882	CPXM1	carboxypeptidase X, M14 family member 1 [Source:HGNC Symbol;Acc:HGNC:15771]	1750.78	10.7738	2.3927e-25	2.08228e-24	yes	up	0	0	0.05	28.81	36.83	36.77	0.0166667	34.1367
ENSG00000088899	LZTS3	leucine zipper tumor suppressor family member 3 [Source:HGNC Symbol;Acc:HGNC:30139]	9.90357	3.30795	1.04735e-99	6.71762e-98	yes	up	2.23	2.19	2.54	28.99	22.73	22.73	2.32	24.8167
ENSG00000088970	KIZ	kizuna centrosomal protein [Source:HGNC Symbol;Acc:HGNC:15865]	8.21355	3.03801	6.02316e-90	3.20671e-88	yes	up	3.02	3.64	2.99	27.54	24.7	25.39	3.21667	25.8767
ENSG00000089022	MAPKAPK5	MAPK activated protein kinase 5 [Source:HGNC Symbol;Acc:HGNC:6889]	2.00158	1.00114	3.0977e-13	1.42371e-12	yes	up	21.49	24.18	21.62	47.81	48.15	45.19	22.43	47.05
ENSG00000089048	ESF1	ESF1 nucleolar pre-rRNA processing protein homolog [Source:HGNC Symbol;Acc:HGNC:15898]	2.28267	1.19072	2.14533e-18	1.33534e-17	yes	up	13.24	12.09	16.09	35.19	37.61	44.27	13.8067	39.0233
ENSG00000089091	DZANK1	double zinc ribbon and ankyrin repeat domains 1 [Source:HGNC Symbol;Acc:HGNC:15858]	3.07907	1.6225	1.06536e-08	3.56144e-08	yes	up	0.92	1.31	0.93	6.02	5.8	6.35	1.05333	6.05667
ENSG00000089094	KDM2B	lysine demethylase 2B [Source:HGNC Symbol;Acc:HGNC:13610]	2.79451	1.4826	3.0636e-37	4.19883e-36	yes	up	15.1	17.15	16.1	57.37	42.44	38.29	16.1167	46.0333
ENSG00000089116	LHX5	LIM homeobox 5 [Source:HGNC Symbol;Acc:HGNC:14216]	4021.21	11.9734	3.46266e-09	1.20417e-08	yes	up	0	0	0	37.45	7.28	2.66	0	15.7967
ENSG00000089169	RPH3A	rabphilin 3A [Source:HGNC Symbol;Acc:HGNC:17056]	84.4824	6.40058	0.000104756	0.000246431	yes	up	0	0	0	0.47	0.47	0.16	0	0.366667
ENSG00000089199	CHGB	chromogranin B [Source:HGNC Symbol;Acc:HGNC:1930]	80.5511	6.33183	2.4304e-11	9.82981e-11	yes	up	0	0.03	0.09	2.62	2.67	2.03	0.04	2.44
ENSG00000089250	NOS1	nitric oxide synthase 1 [Source:HGNC Symbol;Acc:HGNC:7872]	2522.46	11.3006	4.22856e-21	3.00737e-20	yes	up	0	0	0	2.17	2.82	2.43	0	2.47333
ENSG00000089472	HEPH	hephaestin [Source:HGNC Symbol;Acc:HGNC:4866]	11951.2	13.5449	3.09837e-30	3.27842e-29	yes	up	0	0	0	35.64	32.88	30.78	0	33.1
ENSG00000089692	LAG3	lymphocyte activating 3 [Source:HGNC Symbol;Acc:HGNC:6476]	2.57616	1.36522	0.0110666	0.0200395	yes	up	1.25	0.91	0.47	3.28	1.61	1.88	0.876667	2.25667
ENSG00000089820	ARHGAP4	Rho GTPase activating protein 4 [Source:HGNC Symbol;Acc:HGNC:674]	22.8427	4.51366	1.71779e-94	1.00186e-92	yes	up	2.87	0.98	0.61	19.95	19.17	21.28	1.48667	20.1333
ENSG00000089847	ANKRD24	ankyrin repeat domain 24 [Source:HGNC Symbol;Acc:HGNC:29424]	34.0861	5.09111	6.91396e-66	2.26483e-64	yes	up	0.26	0.18	0.45	12.06	9.26	8.94	0.296667	10.0867
ENSG00000089916	GPATCH2L	G-patch domain containing 2 like [Source:HGNC Symbol;Acc:HGNC:20210]	2.12918	1.0903	3.60425e-21	2.57762e-20	yes	up	11.97	12.88	14.36	35.1	35.1	36.69	13.07	35.63
ENSG00000090238	YPEL3	yippee like 3 [Source:HGNC Symbol;Acc:HGNC:18327]	37.9131	5.24462	9.34167e-33	1.09804e-31	yes	up	0.33	0.29	0.21	30.2	27.27	19.16	0.276667	25.5433
ENSG00000090339	ICAM1	intercellular adhesion molecule 1 [Source:HGNC Symbol;Acc:HGNC:5344]	16.4665	4.04146	5.89195e-18	3.58074e-17	yes	up	0.26	0.12	0.32	2.47	5.61	6.44	0.233333	4.84
ENSG00000090376	IRAK3	interleukin 1 receptor associated kinase 3 [Source:HGNC Symbol;Acc:HGNC:17020]	251.486	7.97434	4.3853e-10	1.62148e-09	yes	up	0	0.01	0	0.39	1.03	0.79	0.00333333	0.736667
ENSG00000090447	TFAP4	transcription factor AP-4 [Source:HGNC Symbol;Acc:HGNC:11745]	2.28521	1.19232	3.63837e-11	1.4516e-10	yes	up	6.46	6.4	6.29	30.8	17.12	17	6.38333	21.64
ENSG00000090530	P3H2	prolyl 3-hydroxylase 2 [Source:HGNC Symbol;Acc:HGNC:19317]	20.1428	4.33219	2.877e-73	1.10717e-71	yes	up	1.79	1.23	0.77	26.13	14.34	16.31	1.26333	18.9267
ENSG00000090534	THPO	thrombopoietin [Source:HGNC Symbol;Acc:HGNC:11795]	4.79648	2.26197	0.00683573	0.0127759	yes	up	0.12	0.4	0.09	0.83	0.47	0.66	0.203333	0.653333
ENSG00000090661	CERS4	ceramide synthase 4 [Source:HGNC Symbol;Acc:HGNC:23747]	9.36868	3.22785	5.94163e-91	3.24098e-89	yes	up	5.76	6.23	9.17	64.66	74.06	58.97	7.05333	65.8967
ENSG00000090905	TNRC6A	trinucleotide repeat containing adaptor 6A [Source:HGNC Symbol;Acc:HGNC:11969]	3.02138	1.59521	1.48371e-40	2.29768e-39	yes	up	17.95	18.67	25.63	80.79	80.48	62.4	20.75	74.5567
ENSG00000091129	NRCAM	neuronal cell adhesion molecule [Source:HGNC Symbol;Acc:HGNC:7994]	824.691	9.68771	9.79418e-16	5.2533e-15	yes	up	0	0.02	0	5.2	5.39	3.53	0.00666667	4.70667
ENSG00000091409	ITGA6	integrin subunit alpha 6 [Source:HGNC Symbol;Acc:HGNC:6142]	6.27727	2.65014	6.88538e-183	1.57251e-180	yes	up	10.87	9.46	10.81	84.59	86.51	90.92	10.38	87.34
ENSG00000091428	RAPGEF4	Rap guanine nucleotide exchange factor 4 [Source:HGNC Symbol;Acc:HGNC:16626]	3.34931	1.74386	0.000371393	0.000822897	yes	up	0.89	0.31	0.47	1.5	2.29	2.06	0.556667	1.95
ENSG00000091490	SEL1L3	SEL1L family member 3 [Source:HGNC Symbol;Acc:HGNC:29108]	3.43695	1.78113	1.34327e-74	5.30297e-73	yes	up	11.37	10.57	13.91	44.54	39.88	43.73	11.95	42.7167
ENSG00000091536	MYO15A	myosin XVA [Source:HGNC Symbol;Acc:HGNC:7594]	18.0397	4.1731	9.58875e-10	3.46628e-09	yes	up	0.77	0.08	0.07	2.66	1.22	2.64	0.306667	2.17333
ENSG00000091622	PITPNM3	PITPNM family member 3 [Source:HGNC Symbol;Acc:HGNC:21043]	248.54	7.95733	7.03067e-25	5.9573e-24	yes	up	0.02	0.01	0.01	3.86	3.23	2.48	0.0133333	3.19
ENSG00000091656	ZFHX4	zinc finger homeobox 4 [Source:HGNC Symbol;Acc:HGNC:30939]	21.7685	4.44417	2.31094e-15	1.21081e-14	yes	up	0.07	0.03	0.01	1.17	0.41	0.57	0.0366667	0.716667
ENSG00000091844	RGS17	regulator of G protein signaling 17 [Source:HGNC Symbol;Acc:HGNC:14088]	21.9154	4.45387	4.98063e-30	5.2192e-29	yes	up	0.09	0.05	0.06	1.38	1.78	1.95	0.0666667	1.70333
ENSG00000091972	CD200	CD200 molecule [Source:HGNC Symbol;Acc:HGNC:7203]	716.822	9.48547	5.14055e-37	6.99052e-36	yes	up	0	0.19	0.06	27.94	29.04	39.39	0.0833333	32.1233
ENSG00000092051	JPH4	junctophilin 4 [Source:HGNC Symbol;Acc:HGNC:20156]	4950.73	12.2734	4.66503e-25	3.98878e-24	yes	up	0.02	0	0	30.66	35.73	32.03	0.00666667	32.8067
ENSG00000092068	SLC7A8	solute carrier family 7 member 8 [Source:HGNC Symbol;Acc:HGNC:11066]	1218.34	10.2507	5.6842e-101	3.734e-99	yes	up	0	0.12	0.12	63.16	78.32	62.07	0.08	67.85
ENSG00000092096	SLC22A17	solute carrier family 22 member 17 [Source:HGNC Symbol;Acc:HGNC:23095]	4.73698	2.24397	4.93048e-37	6.70858e-36	yes	up	10.74	11.84	10.81	37.24	29.41	27.94	11.13	31.53
ENSG00000092098	RNF31	ring finger protein 31 [Source:HGNC Symbol;Acc:HGNC:16031]	2.34896	1.23202	7.23903e-09	2.45082e-08	yes	up	14.51	13.45	9.22	43.17	40.5	26.11	12.3933	36.5933
ENSG00000092108	SCFD1	sec1 family domain containing 1 [Source:HGNC Symbol;Acc:HGNC:20726]	2.25744	1.17469	6.52651e-20	4.39361e-19	yes	up	22.52	19.9	27.38	57.58	54.58	69.67	23.2667	60.61
ENSG00000092200	RPGRIP1	RPGR interacting protein 1 [Source:HGNC Symbol;Acc:HGNC:13436]	46.8614	5.55033	0.00267782	0.00532231	yes	up	0	0	0	0.08	0.62	0.58	0	0.426667
ENSG00000092295	TGM1	transglutaminase 1 [Source:HGNC Symbol;Acc:HGNC:11777]	5.07469	2.34332	7.43624e-05	0.000177669	yes	up	0.17	0.91	1.18	1.72	2.96	2.19	0.753333	2.29
ENSG00000092345	DAZL	deleted in azoospermia like [Source:HGNC Symbol;Acc:HGNC:2685]	418.648	8.70959	4.35391e-82	2.03435e-80	yes	up	0.21	0	0.04	14.67	21.24	18.29	0.0833333	18.0667
ENSG00000092421	SEMA6A	semaphorin 6A [Source:HGNC Symbol;Acc:HGNC:10738]	770.587	9.58981	0	0	yes	up	0.49	0.53	0.4	190.3	200.54	195.95	0.473333	195.597
ENSG00000092445	TYRO3	TYRO3 protein tyrosine kinase [Source:HGNC Symbol;Acc:HGNC:12446]	3.20141	1.67871	1.72541e-29	1.77907e-28	yes	up	15.55	17.14	15.08	46.93	36.03	37.29	15.9233	40.0833
ENSG00000092621	PHGDH	phosphoglycerate dehydrogenase [Source:HGNC Symbol;Acc:HGNC:8923]	3.42452	1.7759	9.59682e-61	2.71747e-59	yes	up	140.73	150.63	134.36	573.49	580.03	709.89	141.907	621.137
ENSG00000092758	COL9A3	collagen type IX alpha 3 chain [Source:HGNC Symbol;Acc:HGNC:2219]	165.954	7.37464	1.2105e-200	3.48011e-198	yes	up	0.78	0.89	0.65	95.16	99.82	106.61	0.773333	100.53
ENSG00000092850	TEKT2	tektin 2 [Source:HGNC Symbol;Acc:HGNC:11725]	143.111	7.16099	5.81349e-07	1.69872e-06	yes	up	0	0	0	2.1	0.73	1.13	0	1.32
ENSG00000092929	UNC13D	unc-13 homolog D [Source:HGNC Symbol;Acc:HGNC:23147]	7.91226	2.98409	1.38537e-14	6.93738e-14	yes	up	0.17	1.42	0.31	3.85	2.72	2.97	0.633333	3.18
ENSG00000092964	DPYSL2	dihydropyrimidinase like 2 [Source:HGNC Symbol;Acc:HGNC:3014]	2.24041	1.16377	1.42774e-19	9.45522e-19	yes	up	19.83	22.04	22.42	70.3	52.69	50.7	21.43	57.8967
ENSG00000092969	TGFB2	transforming growth factor beta 2 [Source:HGNC Symbol;Acc:HGNC:11768]	30.9286	4.95087	1.11681e-05	2.90365e-05	yes	up	0.05	0.01	0.01	1.49	0.31	0.13	0.0233333	0.643333
ENSG00000093072	ADA2	adenosine deaminase 2 [Source:HGNC Symbol;Acc:HGNC:1839]	1431.54	10.4834	1.699e-31	1.90539e-30	yes	up	0.02	0.04	0	30.76	47.08	17.92	0.02	31.92
ENSG00000094755	GABRP	gamma-aminobutyric acid type A receptor subunit pi [Source:HGNC Symbol;Acc:HGNC:4089]	127.765	6.99735	1.29899e-22	9.8797e-22	yes	up	0.04	0.01	0.11	3.25	7.23	6.92	0.0533333	5.8
ENSG00000095002	MSH2	mutS homolog 2 [Source:HGNC Symbol;Acc:HGNC:7325]	2.22446	1.15346	1.15715e-16	6.54264e-16	yes	up	49.97	45.58	58	117.04	115.54	158.31	51.1833	130.297
ENSG00000095066	HOOK2	hook microtubule tethering protein 2 [Source:HGNC Symbol;Acc:HGNC:19885]	3.8509	1.94519	8.64203e-35	1.09422e-33	yes	up	10.28	12.7	14.23	56.22	41.95	48.52	12.4033	48.8967
ENSG00000095203	EPB41L4B	erythrocyte membrane protein band 4.1 like 4B [Source:HGNC Symbol;Acc:HGNC:19818]	2.85892	1.51547	1.70241e-24	1.42131e-23	yes	up	4.86	5.01	5.13	14.64	15.4	19.31	5	16.45
ENSG00000095303	PTGS1	prostaglandin-endoperoxide synthase 1 [Source:HGNC Symbol;Acc:HGNC:9604]	308.199	8.26772	2.89131e-11	1.16228e-10	yes	up	0.03	0	0	2.06	1.59	1.18	0.01	1.61
ENSG00000095370	SH2D3C	SH2 domain containing 3C [Source:HGNC Symbol;Acc:HGNC:16884]	19.5089	4.28606	1.68082e-14	8.3688e-14	yes	up	0.08	0.23	0.15	2.44	4.88	2.83	0.153333	3.38333
[truncated: 5,896 more rows]

## Sheet: down-regulated
Gene_id	Gene name	Gene description	FC(IPSC/IOSE80)	Log2FC(IPSC/IOSE80)	Pvalue	Padjust	Significant	Regulate	IOSE80_1	IOSE80_2	IOSE80_3	H1	H9	hiPSC	IOSE80	PSC
[truncated: 3,672 more rows]
