# Supplementary material for: Identification and characterization of multipotential stem cells in immortalized normal ovarian surface epithelial cells: The pluripotency of immortalized normal ovarian surface epithelial cells
Source: Acta Biochim Biophys Sin (Shanghai). 2024 Jan 19;56(2):239–54. doi: 10.3724/abbs.2023253 (PMC10984850; doi:10.3724/abbs.2023253)
Supplement: 23354Table_S11 [file 23354Table_S11.xlsx]

## Sheet: profile#0
Table S11. Time Series Expression Trend analysis of IOSE80,GV and MII oocytes
Line	Gene id	Gene name	Gene description	IOSE80 cells	GV oocytes MII oocytes	MII oocytes
Line Graph	ENSG00000001497	LAS1L	LAS1 like ribosome biogenesis factor [Source:HGNC Symbol;Acc:HGNC:25726]	0	-0.68	-1.99
Line Graph	ENSG00000002016	RAD52	RAD52 homolog, DNA repair protein [Source:HGNC Symbol;Acc:HGNC:9824]	0	-2.26	-4.25
Line Graph	ENSG00000002330	BAD	BCL2 associated agonist of cell death [Source:HGNC Symbol;Acc:HGNC:936]	0	-1.52	-4.1
Line Graph	ENSG00000002549	LAP3	leucine aminopeptidase 3 [Source:HGNC Symbol;Acc:HGNC:18449]	0	-1.92	-2.8
Line Graph	ENSG00000003402	CFLAR	CASP8 and FADD like apoptosis regulator [Source:HGNC Symbol;Acc:HGNC:1876]	0	-1.52	-3.38
Line Graph	ENSG00000003756	RBM5	RNA binding motif protein 5 [Source:HGNC Symbol;Acc:HGNC:9902]	0	-1.05	-2.56
Line Graph	ENSG00000004142	POLDIP2	DNA polymerase delta interacting protein 2 [Source:HGNC Symbol;Acc:HGNC:23781]	0	-1.7	-3.19
Line Graph	ENSG00000004455	AK2	adenylate kinase 2 [Source:HGNC Symbol;Acc:HGNC:362]	0	-0.55	-1.93
Line Graph	ENSG00000004478	FKBP4	FKBP prolyl isomerase 4 [Source:HGNC Symbol;Acc:HGNC:3720]	0	-3.4	-5.67
Line Graph	ENSG00000005206	SPPL2B	signal peptide peptidase like 2B [Source:HGNC Symbol;Acc:HGNC:30627]	0	-2.5	-4.38
Line Graph	ENSG00000005238	FAM214B	family with sequence similarity 214 member B [Source:HGNC Symbol;Acc:HGNC:25666]	0	-5.81	-11.43
Line Graph	ENSG00000005448	WDR54	WD repeat domain 54 [Source:HGNC Symbol;Acc:HGNC:25770]	0	-1.5	-3.03
Line Graph	ENSG00000005486	RHBDD2	rhomboid domain containing 2 [Source:HGNC Symbol;Acc:HGNC:23082]	0	-2.42	-3.99
Line Graph	ENSG00000005884	ITGA3	integrin subunit alpha 3 [Source:HGNC Symbol;Acc:HGNC:6139]	0	-2.09	-3.23
Line Graph	ENSG00000006015	REX1BD	required for excision 1-B domain containing [Source:HGNC Symbol;Acc:HGNC:26098]	0	-4.09	-6.38
Line Graph	ENSG00000006016	CRLF1	cytokine receptor like factor 1 [Source:HGNC Symbol;Acc:HGNC:2364]	0	-2.72	-5.12
Line Graph	ENSG00000006042	TMEM98	transmembrane protein 98 [Source:HGNC Symbol;Acc:HGNC:24529]	0	-3.26	-7.05
Line Graph	ENSG00000006062	MAP3K14	mitogen-activated protein kinase kinase kinase 14 [Source:HGNC Symbol;Acc:HGNC:6853]	0	-2.98	-7.62
Line Graph	ENSG00000006071	ABCC8	ATP binding cassette subfamily C member 8 [Source:HGNC Symbol;Acc:HGNC:59]	0	-3.25	-6.06
Line Graph	ENSG00000006125	AP2B1	adaptor related protein complex 2 subunit beta 1 [Source:HGNC Symbol;Acc:HGNC:563]	0	-0.93	-1.77
Line Graph	ENSG00000006194	ZNF263	zinc finger protein 263 [Source:HGNC Symbol;Acc:HGNC:13056]	0	-5.19	-8.74
Line Graph	ENSG00000006282	SPATA20	spermatogenesis associated 20 [Source:HGNC Symbol;Acc:HGNC:26125]	0	-6.77	-11.56
Line Graph	ENSG00000006704	GTF2IRD1	GTF2I repeat domain containing 1 [Source:HGNC Symbol;Acc:HGNC:4661]	0	-1.7	-3.5
Line Graph	ENSG00000006744	ELAC2	elaC ribonuclease Z 2 [Source:HGNC Symbol;Acc:HGNC:14198]	0	-0.57	-1.66
Line Graph	ENSG00000006831	ADIPOR2	adiponectin receptor 2 [Source:HGNC Symbol;Acc:HGNC:24041]	0	-1.2	-1.8
Line Graph	ENSG00000007080	CCDC124	coiled-coil domain containing 124 [Source:HGNC Symbol;Acc:HGNC:25171]	0	-1.55	-3.49
Line Graph	ENSG00000007376	RPUSD1	RNA pseudouridine synthase domain containing 1 [Source:HGNC Symbol;Acc:HGNC:14173]	0	-3.79	-5.31
Line Graph	ENSG00000007384	RHBDF1	rhomboid 5 homolog 1 [Source:HGNC Symbol;Acc:HGNC:20561]	0	-2.71	-5.86
Line Graph	ENSG00000007392	LUC7L	LUC7 like [Source:HGNC Symbol;Acc:HGNC:6723]	0	-2.97	-4.52
Line Graph	ENSG00000007520	TSR3	TSR3 ribosome maturation factor [Source:HGNC Symbol;Acc:HGNC:14175]	0	-4.16	-6.66
Line Graph	ENSG00000007541	PIGQ	phosphatidylinositol glycan anchor biosynthesis class Q [Source:HGNC Symbol;Acc:HGNC:14135]	0	-2.91	-5.59
Line Graph	ENSG00000007545	CRAMP1	cramped chromatin regulator homolog 1 [Source:HGNC Symbol;Acc:HGNC:14122]	0	-2.55	-3.77
Line Graph	ENSG00000008710	PKD1	polycystin 1, transient receptor potential channel interacting [Source:HGNC Symbol;Acc:HGNC:9008]	0	-5.4	-7.38
Line Graph	ENSG00000008838	MED24	mediator complex subunit 24 [Source:HGNC Symbol;Acc:HGNC:22963]	0	-2.13	-3.65
Line Graph	ENSG00000009830	POMT2	protein O-mannosyltransferase 2 [Source:HGNC Symbol;Acc:HGNC:19743]	0	-1.82	-3.38
Line Graph	ENSG00000010256	UQCRC1	ubiquinol-cytochrome c reductase core protein 1 [Source:HGNC Symbol;Acc:HGNC:12585]	0	-1.03	-2.57
Line Graph	ENSG00000010626	LRRC23	leucine rich repeat containing 23 [Source:HGNC Symbol;Acc:HGNC:19138]	0	-2.2	-3.06
Line Graph	ENSG00000011009	LYPLA2	lysophospholipase 2 [Source:HGNC Symbol;Acc:HGNC:6738]	0	-1.83	-3.55
Line Graph	ENSG00000011132	APBA3	amyloid beta precursor protein binding family A member 3 [Source:HGNC Symbol;Acc:HGNC:580]	0	-2.44	-4.13
Line Graph	ENSG00000011304	PTBP1	polypyrimidine tract binding protein 1 [Source:HGNC Symbol;Acc:HGNC:9583]	0	-3.13	-5.12
Line Graph	ENSG00000011422	PLAUR	plasminogen activator, urokinase receptor [Source:HGNC Symbol;Acc:HGNC:9053]	0	-3.42	-4.79
Line Graph	ENSG00000011638	TMEM159	transmembrane protein 159 [Source:HGNC Symbol;Acc:HGNC:30136]	0	-3.38	-4.98
Line Graph	ENSG00000012061	ERCC1	ERCC excision repair 1, endonuclease non-catalytic subunit [Source:HGNC Symbol;Acc:HGNC:3433]	0	-2.89	-4.04
Line Graph	ENSG00000013016	EHD3	EH domain containing 3 [Source:HGNC Symbol;Acc:HGNC:3244]	0	-1.39	-2.99
Line Graph	ENSG00000013306	SLC25A39	solute carrier family 25 member 39 [Source:HGNC Symbol;Acc:HGNC:24279]	0	-1.21	-2.86
Line Graph	ENSG00000013392	RWDD2A	RWD domain containing 2A [Source:HGNC Symbol;Acc:HGNC:21385]	0	-1.37	-3.23
Line Graph	ENSG00000013619	MAMLD1	mastermind like domain containing 1 [Source:HGNC Symbol;Acc:HGNC:2568]	0	-4.82	-9.72
Line Graph	ENSG00000014919	COX15	cytochrome c oxidase assembly homolog COX15 [Source:HGNC Symbol;Acc:HGNC:2263]	0	-0.83	-2.42
Line Graph	ENSG00000015532	XYLT2	xylosyltransferase 2 [Source:HGNC Symbol;Acc:HGNC:15517]	0	-1.45	-4.91
Line Graph	ENSG00000017260	ATP2C1	ATPase secretory pathway Ca2+ transporting 1 [Source:HGNC Symbol;Acc:HGNC:13211]	0	-0.81	-1.25
Line Graph	ENSG00000018280	SLC11A1	solute carrier family 11 member 1 [Source:HGNC Symbol;Acc:HGNC:10907]	0	-1.87	-4.87
Line Graph	ENSG00000018408	WWTR1	WW domain containing transcription regulator 1 [Source:HGNC Symbol;Acc:HGNC:24042]	0	-5.25	-8.53
Line Graph	ENSG00000018699	TTC27	tetratricopeptide repeat domain 27 [Source:HGNC Symbol;Acc:HGNC:25986]	0	-3.37	-4.96
Line Graph	ENSG00000019144	PHLDB1	pleckstrin homology like domain family B member 1 [Source:HGNC Symbol;Acc:HGNC:23697]	0	-1.07	-2.54
Line Graph	ENSG00000019485	PRDM11	PR/SET domain 11 [Source:HGNC Symbol;Acc:HGNC:13996]	0	-1.9	-4.29
Line Graph	ENSG00000020256	ZFP64	ZFP64 zinc finger protein [Source:HGNC Symbol;Acc:HGNC:15940]	0	-1.94	-2.7
Line Graph	ENSG00000022567	SLC45A4	solute carrier family 45 member 4 [Source:HGNC Symbol;Acc:HGNC:29196]	0	-0.72	-2.2
Line Graph	ENSG00000023171	GRAMD1B	GRAM domain containing 1B [Source:HGNC Symbol;Acc:HGNC:29214]	0	-1.28	-3.15
Line Graph	ENSG00000023191	RNH1	ribonuclease/angiogenin inhibitor 1 [Source:HGNC Symbol;Acc:HGNC:10074]	0	-2.02	-4
Line Graph	ENSG00000023839	ABCC2	ATP binding cassette subfamily C member 2 [Source:HGNC Symbol;Acc:HGNC:53]	0	-1.79	-3.7
Line Graph	ENSG00000023902	PLEKHO1	pleckstrin homology domain containing O1 [Source:HGNC Symbol;Acc:HGNC:24310]	0	-3.31	-5.43
Line Graph	ENSG00000027075	PRKCH	protein kinase C eta [Source:HGNC Symbol;Acc:HGNC:9403]	0	-0.87	-1.32
Line Graph	ENSG00000027847	B4GALT7	beta-1,4-galactosyltransferase 7 [Source:HGNC Symbol;Acc:HGNC:930]	0	-1.23	-3.97
Line Graph	ENSG00000028310	BRD9	bromodomain containing 9 [Source:HGNC Symbol;Acc:HGNC:25818]	0	-2.36	-4.42
Line Graph	ENSG00000029364	SLC39A9	solute carrier family 39 member 9 [Source:HGNC Symbol;Acc:HGNC:20182]	0	-1.2	-2.5
Line Graph	ENSG00000030110	BAK1	BCL2 antagonist/killer 1 [Source:HGNC Symbol;Acc:HGNC:949]	0	-3.05	-6.29
Line Graph	ENSG00000031081	ARHGAP31	Rho GTPase activating protein 31 [Source:HGNC Symbol;Acc:HGNC:29216]	0	-6.96	-9.96
Line Graph	ENSG00000033011	ALG1	ALG1 chitobiosyldiphosphodolichol beta-mannosyltransferase [Source:HGNC Symbol;Acc:HGNC:18294]	0	-0.95	-2.31
Line Graph	ENSG00000035862	TIMP2	TIMP metallopeptidase inhibitor 2 [Source:HGNC Symbol;Acc:HGNC:11821]	0	-1.59	-2.44
Line Graph	ENSG00000036257	CUL3	cullin 3 [Source:HGNC Symbol;Acc:HGNC:2553]	0	-0.94	-2.74
Line Graph	ENSG00000039123	MTREX	Mtr4 exosome RNA helicase [Source:HGNC Symbol;Acc:HGNC:18734]	0	-0.52	-1.39
Line Graph	ENSG00000039650	PNKP	polynucleotide kinase 3'-phosphatase [Source:HGNC Symbol;Acc:HGNC:9154]	0	-3.29	-5.21
Line Graph	ENSG00000040633	PHF23	PHD finger protein 23 [Source:HGNC Symbol;Acc:HGNC:28428]	0	-2.53	-4.64
Line Graph	ENSG00000041988	THAP3	THAP domain containing 3 [Source:HGNC Symbol;Acc:HGNC:20855]	0	-5.8	-11.75
Line Graph	ENSG00000042753	AP2S1	adaptor related protein complex 2 subunit sigma 1 [Source:HGNC Symbol;Acc:HGNC:565]	0	-1.77	-2.99
Line Graph	ENSG00000044446	PHKA2	phosphorylase kinase regulatory subunit alpha 2 [Source:HGNC Symbol;Acc:HGNC:8926]	0	-1.12	-1.85
Line Graph	ENSG00000048140	TSPAN17	tetraspanin 17 [Source:HGNC Symbol;Acc:HGNC:13594]	0	-3.04	-5.7
Line Graph	ENSG00000048162	NOP16	NOP16 nucleolar protein [Source:HGNC Symbol;Acc:HGNC:26934]	0	-0.73	-2.28
Line Graph	ENSG00000049130	KITLG	KIT ligand [Source:HGNC Symbol;Acc:HGNC:6343]	0	-4.81	-8.51
Line Graph	ENSG00000049541	RFC2	replication factor C subunit 2 [Source:HGNC Symbol;Acc:HGNC:9970]	0	-0.91	-2.43
Line Graph	ENSG00000049769	PPP1R3F	protein phosphatase 1 regulatory subunit 3F [Source:HGNC Symbol;Acc:HGNC:14944]	0	-1.47	-2.75
Line Graph	ENSG00000050130	JKAMP	JNK1/MAPK8 associated membrane protein [Source:HGNC Symbol;Acc:HGNC:20184]	0	-0.53	-1.96
Line Graph	ENSG00000050426	LETMD1	LETM1 domain containing 1 [Source:HGNC Symbol;Acc:HGNC:24241]	0	-0.55	-1.43
Line Graph	ENSG00000051128	HOMER3	homer scaffold protein 3 [Source:HGNC Symbol;Acc:HGNC:17514]	0	-4.03	-5.98
Line Graph	ENSG00000051382	PIK3CB	phosphatidylinositol-4,5-bisphosphate 3-kinase catalytic subunit beta [Source:HGNC Symbol;Acc:HGNC:8976]	0	-0.35	-1.11
Line Graph	ENSG00000053328	METTL24	methyltransferase like 24 [Source:HGNC Symbol;Acc:HGNC:21566]	0	-6.35	-10.16
Line Graph	ENSG00000053371	AKR7A2	aldo-keto reductase family 7 member A2 [Source:HGNC Symbol;Acc:HGNC:389]	0	-1.92	-4.17
Line Graph	ENSG00000054148	PHPT1	phosphohistidine phosphatase 1 [Source:HGNC Symbol;Acc:HGNC:30033]	0	-0.49	-1.47
Line Graph	ENSG00000054277	OPN3	opsin 3 [Source:HGNC Symbol;Acc:HGNC:14007]	0	-0.73	-1.79
Line Graph	ENSG00000054690	PLEKHH1	pleckstrin homology, MyTH4 and FERM domain containing H1 [Source:HGNC Symbol;Acc:HGNC:17733]	0	-2.76	-3.97
Line Graph	ENSG00000054793	ATP9A	ATPase phospholipid transporting 9A (putative) [Source:HGNC Symbol;Acc:HGNC:13540]	0	-0.87	-1.67
Line Graph	ENSG00000055070	SZRD1	SUZ RNA binding domain containing 1 [Source:HGNC Symbol;Acc:HGNC:30232]	0	-0.95	-1.89
Line Graph	ENSG00000055118	KCNH2	potassium voltage-gated channel subfamily H member 2 [Source:HGNC Symbol;Acc:HGNC:6251]	0	-3.52	-5.88
Line Graph	ENSG00000055950	MRPL43	mitochondrial ribosomal protein L43 [Source:HGNC Symbol;Acc:HGNC:14517]	0	-0.84	-1.5
Line Graph	ENSG00000058600	POLR3E	RNA polymerase III subunit E [Source:HGNC Symbol;Acc:HGNC:30347]	0	-0.95	-2.01
Line Graph	ENSG00000059122	FLYWCH1	FLYWCH-type zinc finger 1 [Source:HGNC Symbol;Acc:HGNC:25404]	0	-2.39	-4.34
Line Graph	ENSG00000059769	DNAJC25	DnaJ heat shock protein family (Hsp40) member C25 [Source:HGNC Symbol;Acc:HGNC:34187]	0	-2.88	-4.54
Line Graph	ENSG00000060491	OGFR	opioid growth factor receptor [Source:HGNC Symbol;Acc:HGNC:15768]	0	-2.67	-4.48
Line Graph	ENSG00000060749	QSER1	glutamine and serine rich 1 [Source:HGNC Symbol;Acc:HGNC:26154]	0	-5.27	-7.2
Line Graph	ENSG00000060982	BCAT1	branched chain amino acid transaminase 1 [Source:HGNC Symbol;Acc:HGNC:976]	0	-0.77	-1.96
Line Graph	ENSG00000062582	MRPS24	mitochondrial ribosomal protein S24 [Source:HGNC Symbol;Acc:HGNC:14510]	0	-1.68	-2.64
Line Graph	ENSG00000062822	POLD1	DNA polymerase delta 1, catalytic subunit [Source:HGNC Symbol;Acc:HGNC:9175]	0	-1.42	-2.41
Line Graph	ENSG00000063176	SPHK2	sphingosine kinase 2 [Source:HGNC Symbol;Acc:HGNC:18859]	0	-3.22	-5.61
Line Graph	ENSG00000063180	CA11	carbonic anhydrase 11 [Source:HGNC Symbol;Acc:HGNC:1370]	0	-8.13	-12.37
Line Graph	ENSG00000063241	ISOC2	isochorismatase domain containing 2 [Source:HGNC Symbol;Acc:HGNC:26278]	0	-1.26	-2.32
Line Graph	ENSG00000063761	ADCK1	aarF domain containing kinase 1 [Source:HGNC Symbol;Acc:HGNC:19038]	0	-3.28	-7.03
Line Graph	ENSG00000064115	TM7SF3	transmembrane 7 superfamily member 3 [Source:HGNC Symbol;Acc:HGNC:23049]	0	-0.97	-1.68
Line Graph	ENSG00000064195	DLX3	distal-less homeobox 3 [Source:HGNC Symbol;Acc:HGNC:2916]	0	-3.54	-5.54
Line Graph	ENSG00000064666	CNN2	calponin 2 [Source:HGNC Symbol;Acc:HGNC:2156]	0	-11.12	-15.39
Line Graph	ENSG00000064989	CALCRL	calcitonin receptor like receptor [Source:HGNC Symbol;Acc:HGNC:16709]	0	-8.43	-11.99
Line Graph	ENSG00000064995	TAF11	TATA-box binding protein associated factor 11 [Source:HGNC Symbol;Acc:HGNC:11544]	0	-1.34	-3.41
Line Graph	ENSG00000065268	WDR18	WD repeat domain 18 [Source:HGNC Symbol;Acc:HGNC:17956]	0	-1.45	-3.81
Line Graph	ENSG00000065361	ERBB3	erb-b2 receptor tyrosine kinase 3 [Source:HGNC Symbol;Acc:HGNC:3431]	0	-5.68	-8.83
Line Graph	ENSG00000065883	CDK13	cyclin dependent kinase 13 [Source:HGNC Symbol;Acc:HGNC:1733]	0	-0.67	-1.38
Line Graph	ENSG00000066322	ELOVL1	ELOVL fatty acid elongase 1 [Source:HGNC Symbol;Acc:HGNC:14418]	0	-3.41	-5.99
Line Graph	ENSG00000066697	MSANTD3	Myb/SANT DNA binding domain containing 3 [Source:HGNC Symbol;Acc:HGNC:23370]	0	-2.06	-3.63
Line Graph	ENSG00000066926	FECH	ferrochelatase [Source:HGNC Symbol;Acc:HGNC:3647]	0	-2.03	-3.26
Line Graph	ENSG00000067191	CACNB1	calcium voltage-gated channel auxiliary subunit beta 1 [Source:HGNC Symbol;Acc:HGNC:1401]	0	-3.26	-5.43
Line Graph	ENSG00000067836	ROGDI	rogdi atypical leucine zipper [Source:HGNC Symbol;Acc:HGNC:29478]	0	-1.81	-3.82
Line Graph	ENSG00000068001	HYAL2	hyaluronidase 2 [Source:HGNC Symbol;Acc:HGNC:5321]	0	-1.64	-2.61
Line Graph	ENSG00000068028	RASSF1	Ras association domain family member 1 [Source:HGNC Symbol;Acc:HGNC:9882]	0	-1.29	-2.72
Line Graph	ENSG00000068137	PLEKHH3	pleckstrin homology, MyTH4 and FERM domain containing H3 [Source:HGNC Symbol;Acc:HGNC:26105]	0	-7.64	-10.69
Line Graph	ENSG00000068308	OTUD5	OTU deubiquitinase 5 [Source:HGNC Symbol;Acc:HGNC:25402]	0	-0.73	-1.48
Line Graph	ENSG00000068383	INPP5A	inositol polyphosphate-5-phosphatase A [Source:HGNC Symbol;Acc:HGNC:6076]	0	-1.86	-4.15
Line Graph	ENSG00000068885	IFT80	intraflagellar transport 80 [Source:HGNC Symbol;Acc:HGNC:29262]	0	-1.63	-2.49
Line Graph	ENSG00000068903	SIRT2	sirtuin 2 [Source:HGNC Symbol;Acc:HGNC:10886]	0	-3.99	-6.6
Line Graph	ENSG00000069424	KCNAB2	potassium voltage-gated channel subfamily A regulatory beta subunit 2 [Source:HGNC Symbol;Acc:HGNC:6229]	0	-2.07	-4.43
Line Graph	ENSG00000069849	ATP1B3	ATPase Na+/K+ transporting subunit beta 3 [Source:HGNC Symbol;Acc:HGNC:806]	0	-0.82	-1.33
Line Graph	ENSG00000069943	PIGB	phosphatidylinositol glycan anchor biosynthesis class B [Source:HGNC Symbol;Acc:HGNC:8959]	0	-1.79	-3.17
Line Graph	ENSG00000070404	FSTL3	follistatin like 3 [Source:HGNC Symbol;Acc:HGNC:3973]	0	-2.61	-4.63
Line Graph	ENSG00000070540	WIPI1	WD repeat domain, phosphoinositide interacting 1 [Source:HGNC Symbol;Acc:HGNC:25471]	0	-0.63	-1.47
Line Graph	ENSG00000070610	GBA2	glucosylceramidase beta 2 [Source:HGNC Symbol;Acc:HGNC:18986]	0	-1.94	-3.25
Line Graph	ENSG00000070614	NDST1	N-deacetylase and N-sulfotransferase 1 [Source:HGNC Symbol;Acc:HGNC:7680]	0	-2.02	-3.4
Line Graph	ENSG00000071282	LMCD1	LIM and cysteine rich domains 1 [Source:HGNC Symbol;Acc:HGNC:6633]	0	-2.45	-3.54
Line Graph	ENSG00000071564	TCF3	transcription factor 3 [Source:HGNC Symbol;Acc:HGNC:11633]	0	-1.82	-2.71
Line Graph	ENSG00000071626	DAZAP1	DAZ associated protein 1 [Source:HGNC Symbol;Acc:HGNC:2683]	0	-3.64	-5.12
Line Graph	ENSG00000071859	FAM50A	family with sequence similarity 50 member A [Source:HGNC Symbol;Acc:HGNC:18786]	0	-4.12	-6.24
Line Graph	ENSG00000071889	FAM3A	FAM3 metabolism regulating signaling molecule A [Source:HGNC Symbol;Acc:HGNC:13749]	0	-4.26	-6.33
Line Graph	ENSG00000072163	LIMS2	LIM zinc finger domain containing 2 [Source:HGNC Symbol;Acc:HGNC:16084]	0	-0.96	-2.19
Line Graph	ENSG00000072310	SREBF1	sterol regulatory element binding transcription factor 1 [Source:HGNC Symbol;Acc:HGNC:11289]	0	-6.21	-9.05
Line Graph	ENSG00000072786	STK10	serine/threonine kinase 10 [Source:HGNC Symbol;Acc:HGNC:11388]	0	-1.49	-2.53
Line Graph	ENSG00000072818	ACAP1	ArfGAP with coiled-coil, ankyrin repeat and PH domains 1 [Source:HGNC Symbol;Acc:HGNC:16467]	0	-4.57	-10.01
Line Graph	ENSG00000073008	PVR	PVR cell adhesion molecule [Source:HGNC Symbol;Acc:HGNC:9705]	0	-2.11	-3.42
Line Graph	ENSG00000073331	ALPK1	alpha kinase 1 [Source:HGNC Symbol;Acc:HGNC:20917]	0	-2.03	-6.45
Line Graph	ENSG00000073849	ST6GAL1	ST6 beta-galactoside alpha-2,6-sialyltransferase 1 [Source:HGNC Symbol;Acc:HGNC:10860]	0	-3.5	-5.12
Line Graph	ENSG00000074071	MRPS34	mitochondrial ribosomal protein S34 [Source:HGNC Symbol;Acc:HGNC:16618]	0	-3.93	-5.43
Line Graph	ENSG00000074201	CLNS1A	chloride nucleotide-sensitive channel 1A [Source:HGNC Symbol;Acc:HGNC:2080]	0	-1.85	-2.95
Line Graph	ENSG00000074219	TEAD2	TEA domain transcription factor 2 [Source:HGNC Symbol;Acc:HGNC:11715]	0	-3.24	-5.79
Line Graph	ENSG00000074266	EED	embryonic ectoderm development [Source:HGNC Symbol;Acc:HGNC:3188]	0	-3.3	-6.25
Line Graph	ENSG00000074276	CDHR2	cadherin related family member 2 [Source:HGNC Symbol;Acc:HGNC:18231]	0	-5.75	-8.45
Line Graph	ENSG00000074660	SCARF1	scavenger receptor class F member 1 [Source:HGNC Symbol;Acc:HGNC:16820]	0	-4.51	-7.32
Line Graph	ENSG00000074755	ZZEF1	zinc finger ZZ-type and EF-hand domain containing 1 [Source:HGNC Symbol;Acc:HGNC:29027]	0	-2.39	-3.44
Line Graph	ENSG00000074800	ENO1	enolase 1 [Source:HGNC Symbol;Acc:HGNC:3350]	0	-4.27	-7.63
Line Graph	ENSG00000074964	ARHGEF10L	Rho guanine nucleotide exchange factor 10 like [Source:HGNC Symbol;Acc:HGNC:25540]	0	-5.01	-7.28
Line Graph	ENSG00000075043	KCNQ2	potassium voltage-gated channel subfamily Q member 2 [Source:HGNC Symbol;Acc:HGNC:6296]	0	-3.78	-6.31
Line Graph	ENSG00000075234	TTC38	tetratricopeptide repeat domain 38 [Source:HGNC Symbol;Acc:HGNC:26082]	0	-2.03	-5.43
Line Graph	ENSG00000075240	GRAMD4	GRAM domain containing 4 [Source:HGNC Symbol;Acc:HGNC:29113]	0	-1.28	-1.89
Line Graph	ENSG00000075399	VPS9D1	VPS9 domain containing 1 [Source:HGNC Symbol;Acc:HGNC:13526]	0	-0.72	-2.49
Line Graph	ENSG00000075461	CACNG4	calcium voltage-gated channel auxiliary subunit gamma 4 [Source:HGNC Symbol;Acc:HGNC:1408]	0	-3.43	-6.05
Line Graph	ENSG00000076053	RBM7	RNA binding motif protein 7 [Source:HGNC Symbol;Acc:HGNC:9904]	0	-1.53	-2.97
Line Graph	ENSG00000076201	PTPN23	protein tyrosine phosphatase non-receptor type 23 [Source:HGNC Symbol;Acc:HGNC:14406]	0	-1.79	-3.08
Line Graph	ENSG00000076382	SPAG5	sperm associated antigen 5 [Source:HGNC Symbol;Acc:HGNC:13452]	0	-0.97	-2.72
Line Graph	ENSG00000076555	ACACB	acetyl-CoA carboxylase beta [Source:HGNC Symbol;Acc:HGNC:85]	0	-2.87	-5.22
Line Graph	ENSG00000076924	XAB2	XPA binding protein 2 [Source:HGNC Symbol;Acc:HGNC:14089]	0	-2.28	-4.01
Line Graph	ENSG00000076928	ARHGEF1	Rho guanine nucleotide exchange factor 1 [Source:HGNC Symbol;Acc:HGNC:681]	0	-2.4	-6.5
Line Graph	ENSG00000077044	DGKD	diacylglycerol kinase delta [Source:HGNC Symbol;Acc:HGNC:2851]	0	-0.77	-1.23
Line Graph	ENSG00000077150	NFKB2	nuclear factor kappa B subunit 2 [Source:HGNC Symbol;Acc:HGNC:7795]	0	-0.73	-1.35
Line Graph	ENSG00000077348	EXOSC5	exosome component 5 [Source:HGNC Symbol;Acc:HGNC:24662]	0	-1.06	-2.86
Line Graph	ENSG00000077463	SIRT6	sirtuin 6 [Source:HGNC Symbol;Acc:HGNC:14934]	0	-2.38	-4.85
Line Graph	ENSG00000077549	CAPZB	capping actin protein of muscle Z-line subunit beta [Source:HGNC Symbol;Acc:HGNC:1491]	0	-0.59	-1.71
Line Graph	ENSG00000078061	ARAF	A-Raf proto-oncogene, serine/threonine kinase [Source:HGNC Symbol;Acc:HGNC:646]	0	-1.45	-2.59
Line Graph	ENSG00000078319	PMS2P1	PMS1 homolog 2, mismatch repair system component pseudogene 1 [Source:HGNC Symbol;Acc:HGNC:9123]	0	-0.51	-1.41
Line Graph	ENSG00000078699	CBFA2T2	CBFA2/RUNX1 partner transcriptional co-repressor 2 [Source:HGNC Symbol;Acc:HGNC:1536]	0	-1.32	-2.74
Line Graph	ENSG00000078967	UBE2D4	ubiquitin conjugating enzyme E2 D4 (putative) [Source:HGNC Symbol;Acc:HGNC:21647]	0	-0.35	-1.22
Line Graph	ENSG00000079308	TNS1	tensin 1 [Source:HGNC Symbol;Acc:HGNC:11973]	0	-3.7	-6.75
Line Graph	ENSG00000079432	CIC	capicua transcriptional repressor [Source:HGNC Symbol;Acc:HGNC:14214]	0	-7.8	-12.84
Line Graph	ENSG00000079739	PGM1	phosphoglucomutase 1 [Source:HGNC Symbol;Acc:HGNC:8905]	0	-2.68	-5.06
Line Graph	ENSG00000079931	MOXD1	monooxygenase DBH like 1 [Source:HGNC Symbol;Acc:HGNC:21063]	0	-2.88	-5.01
Line Graph	ENSG00000079999	KEAP1	kelch like ECH associated protein 1 [Source:HGNC Symbol;Acc:HGNC:23177]	0	-1.33	-4.55
Line Graph	ENSG00000080839	RBL1	RB transcriptional corepressor like 1 [Source:HGNC Symbol;Acc:HGNC:9893]	0	-1.32	-2.22
Line Graph	ENSG00000081019	RSBN1	round spermatid basic protein 1 [Source:HGNC Symbol;Acc:HGNC:25642]	0	-0.93	-1.28
Line Graph	ENSG00000081277	PKP1	plakophilin 1 [Source:HGNC Symbol;Acc:HGNC:9023]	0	-0.89	-1.74
Line Graph	ENSG00000081692	JMJD4	jumonji domain containing 4 [Source:HGNC Symbol;Acc:HGNC:25724]	0	-2.32	-5.32
Line Graph	ENSG00000081791	DELE1	DAP3 binding cell death enhancer 1 [Source:HGNC Symbol;Acc:HGNC:28969]	0	-2.28	-3.74
Line Graph	ENSG00000082014	SMARCD3	SWI/SNF related, matrix associated, actin dependent regulator of chromatin, subfamily d, member 3 [Source:HGNC Symbol;Acc:HGNC:11108]	0	-4.9	-8.26
Line Graph	ENSG00000082212	ME2	malic enzyme 2 [Source:HGNC Symbol;Acc:HGNC:6984]	0	-5.7	-8.2
Line Graph	ENSG00000082701	GSK3B	glycogen synthase kinase 3 beta [Source:HGNC Symbol;Acc:HGNC:4617]	0	-1.32	-1.84
Line Graph	ENSG00000082898	XPO1	exportin 1 [Source:HGNC Symbol;Acc:HGNC:12825]	0	-2.38	-4.26
Line Graph	ENSG00000084444	FAM234B	family with sequence similarity 234 member B [Source:HGNC Symbol;Acc:HGNC:29288]	0	-1.52	-2.25
Line Graph	ENSG00000084623	EIF3I	eukaryotic translation initiation factor 3 subunit I [Source:HGNC Symbol;Acc:HGNC:3272]	0	-2.22	-4
Line Graph	ENSG00000084693	AGBL5	ATP/GTP binding protein like 5 [Source:HGNC Symbol;Acc:HGNC:26147]	0	-1.25	-1.93
Line Graph	ENSG00000084754	HADHA	hydroxyacyl-CoA dehydrogenase trifunctional multienzyme complex subunit alpha [Source:HGNC Symbol;Acc:HGNC:4801]	0	-1.87	-3.56
Line Graph	ENSG00000084774	CAD	carbamoyl-phosphate synthetase 2, aspartate transcarbamylase, and dihydroorotase [Source:HGNC Symbol;Acc:HGNC:1424]	0	-0.87	-3.18
Line Graph	ENSG00000085185	BCORL1	BCL6 corepressor like 1 [Source:HGNC Symbol;Acc:HGNC:25657]	0	-1.58	-2.3
Line Graph	ENSG00000085644	ZNF213	zinc finger protein 213 [Source:HGNC Symbol;Acc:HGNC:13005]	0	-3.76	-6.14
Line Graph	ENSG00000086015	MAST2	microtubule associated serine/threonine kinase 2 [Source:HGNC Symbol;Acc:HGNC:19035]	0	-2.32	-5.08
Line Graph	ENSG00000086504	MRPL28	mitochondrial ribosomal protein L28 [Source:HGNC Symbol;Acc:HGNC:14484]	0	-1.95	-5.51
Line Graph	ENSG00000086506	HBQ1	hemoglobin subunit theta 1 [Source:HGNC Symbol;Acc:HGNC:4833]	0	-1.93	-2.69
Line Graph	ENSG00000086730	LAT2	linker for activation of T cells family member 2 [Source:HGNC Symbol;Acc:HGNC:12749]	0	-0.47	-1.19
Line Graph	ENSG00000086758	HUWE1	HECT, UBA and WWE domain containing E3 ubiquitin protein ligase 1 [Source:HGNC Symbol;Acc:HGNC:30892]	0	-2.34	-3.75
Line Graph	ENSG00000087087	SRRT	serrate, RNA effector molecule [Source:HGNC Symbol;Acc:HGNC:24101]	0	-2.31	-3.22
Line Graph	ENSG00000087088	BAX	BCL2 associated X, apoptosis regulator [Source:HGNC Symbol;Acc:HGNC:959]	0	-2.02	-4.71
Line Graph	ENSG00000087111	PIGS	phosphatidylinositol glycan anchor biosynthesis class S [Source:HGNC Symbol;Acc:HGNC:14937]	0	-1.51	-2.13
Line Graph	ENSG00000087152	ATXN7L3	ataxin 7 like 3 [Source:HGNC Symbol;Acc:HGNC:25416]	0	-7.38	-10.35
Line Graph	ENSG00000087266	SH3BP2	SH3 domain binding protein 2 [Source:HGNC Symbol;Acc:HGNC:10825]	0	-1.72	-3.06
Line Graph	ENSG00000087842	PIR	pirin [Source:HGNC Symbol;Acc:HGNC:30048]	0	-4.19	-7.28
Line Graph	ENSG00000087903	RFX2	regulatory factor X2 [Source:HGNC Symbol;Acc:HGNC:9983]	0	-2.64	-3.63
Line Graph	ENSG00000087995	METTL2A	methyltransferase like 2A [Source:HGNC Symbol;Acc:HGNC:25755]	0	-2.28	-3.69
Line Graph	ENSG00000088538	DOCK3	dedicator of cytokinesis 3 [Source:HGNC Symbol;Acc:HGNC:2989]	0	-1.89	-3.08
Line Graph	ENSG00000088812	ATRN	attractin [Source:HGNC Symbol;Acc:HGNC:885]	0	-1.18	-1.7
Line Graph	ENSG00000089060	SLC8B1	solute carrier family 8 member B1 [Source:HGNC Symbol;Acc:HGNC:26175]	0	-2.94	-7
Line Graph	ENSG00000089094	KDM2B	lysine demethylase 2B [Source:HGNC Symbol;Acc:HGNC:13610]	0	-2.21	-3.74
Line Graph	ENSG00000089154	GCN1	GCN1 activator of EIF2AK4 [Source:HGNC Symbol;Acc:HGNC:4199]	0	-2.47	-3.89
Line Graph	ENSG00000089280	FUS	FUS RNA binding protein [Source:HGNC Symbol;Acc:HGNC:4010]	0	-1.75	-4.81
Line Graph	ENSG00000089351	GRAMD1A	GRAM domain containing 1A [Source:HGNC Symbol;Acc:HGNC:29305]	0	-2.78	-4.11
Line Graph	ENSG00000090273	NUDC	nuclear distribution C, dynein complex regulator [Source:HGNC Symbol;Acc:HGNC:8045]	0	-1.94	-3.17
Line Graph	ENSG00000090554	FLT3LG	fms related receptor tyrosine kinase 3 ligand [Source:HGNC Symbol;Acc:HGNC:3766]	0	-1.09	-2.41
Line Graph	ENSG00000090776	EFNB1	ephrin B1 [Source:HGNC Symbol;Acc:HGNC:3226]	0	-1.72	-4.12
Line Graph	ENSG00000090861	AARS1	alanyl-tRNA synthetase 1 [Source:HGNC Symbol;Acc:HGNC:20]	0	-1.51	-5.1
Line Graph	ENSG00000091947	TMEM101	transmembrane protein 101 [Source:HGNC Symbol;Acc:HGNC:28653]	0	-1.3	-1.91
Line Graph	ENSG00000092094	OSGEP	O-sialoglycoprotein endopeptidase [Source:HGNC Symbol;Acc:HGNC:18028]	0	-3.29	-5.94
Line Graph	ENSG00000092847	AGO1	argonaute RISC component 1 [Source:HGNC Symbol;Acc:HGNC:3262]	0	-1.37	-2.18
Line Graph	ENSG00000092964	DPYSL2	dihydropyrimidinase like 2 [Source:HGNC Symbol;Acc:HGNC:3014]	0	-0.67	-2.47
Line Graph	ENSG00000093010	COMT	catechol-O-methyltransferase [Source:HGNC Symbol;Acc:HGNC:2228]	0	-6.27	-8.81
Line Graph	ENSG00000093144	ECHDC1	ethylmalonyl-CoA decarboxylase 1 [Source:HGNC Symbol;Acc:HGNC:21489]	0	-1.09	-2.61
Line Graph	ENSG00000094631	HDAC6	histone deacetylase 6 [Source:HGNC Symbol;Acc:HGNC:14064]	0	-2.31	-4.99
Line Graph	ENSG00000095059	DHPS	deoxyhypusine synthase [Source:HGNC Symbol;Acc:HGNC:2869]	0	-2.71	-3.72
Line Graph	ENSG00000095319	NUP188	nucleoporin 188 [Source:HGNC Symbol;Acc:HGNC:17859]	0	-1.7	-4.78
Line Graph	ENSG00000095321	CRAT	carnitine O-acetyltransferase [Source:HGNC Symbol;Acc:HGNC:2342]	0	-3.76	-5.55
Line Graph	ENSG00000095380	NANS	N-acetylneuraminate synthase [Source:HGNC Symbol;Acc:HGNC:19237]	0	-2.2	-4.18
Line Graph	ENSG00000095587	TLL2	tolloid like 2 [Source:HGNC Symbol;Acc:HGNC:11844]	0	-5.17	-8.34
Line Graph	ENSG00000095752	IL11	interleukin 11 [Source:HGNC Symbol;Acc:HGNC:5966]	0	-4.65	-8.59
Line Graph	ENSG00000096060	FKBP5	FKBP prolyl isomerase 5 [Source:HGNC Symbol;Acc:HGNC:3721]	0	-1.91	-3.77
Line Graph	ENSG00000096070	BRPF3	bromodomain and PHD finger containing 3 [Source:HGNC Symbol;Acc:HGNC:14256]	0	-1.1	-2.53
Line Graph	ENSG00000096093	EFHC1	EF-hand domain containing 1 [Source:HGNC Symbol;Acc:HGNC:16406]	0	-1.74	-3.51
Line Graph	ENSG00000096696	DSP	desmoplakin [Source:HGNC Symbol;Acc:HGNC:3052]	0	-2.39	-4.06
Line Graph	ENSG00000097021	ACOT7	acyl-CoA thioesterase 7 [Source:HGNC Symbol;Acc:HGNC:24157]	0	-1.39	-4.34
Line Graph	ENSG00000099194	SCD	stearoyl-CoA desaturase [Source:HGNC Symbol;Acc:HGNC:10571]	0	-9.53	-13.81
Line Graph	ENSG00000099308	MAST3	microtubule associated serine/threonine kinase 3 [Source:HGNC Symbol;Acc:HGNC:19036]	0	-2.73	-4.96
Line Graph	ENSG00000099330	OCEL1	occludin/ELL domain containing 1 [Source:HGNC Symbol;Acc:HGNC:26221]	0	-2.01	-4.79
Line Graph	ENSG00000099341	PSMD8	proteasome 26S subunit, non-ATPase 8 [Source:HGNC Symbol;Acc:HGNC:9566]	0	-2.09	-2.97
Line Graph	ENSG00000099785	MARCHF2	membrane associated ring-CH-type finger 2 [Source:HGNC Symbol;Acc:HGNC:28038]	0	-1.47	-4.33
Line Graph	ENSG00000099795	NDUFB7	NADH:ubiquinone oxidoreductase subunit B7 [Source:HGNC Symbol;Acc:HGNC:7702]	0	-0.72	-1.78
Line Graph	ENSG00000099800	TIMM13	translocase of inner mitochondrial membrane 13 [Source:HGNC Symbol;Acc:HGNC:11816]	0	-1.19	-2.44
Line Graph	ENSG00000099804	CDC34	cell division cycle 34, ubiqiutin conjugating enzyme [Source:HGNC Symbol;Acc:HGNC:1734]	0	-1.97	-3.15
Line Graph	ENSG00000099817	POLR2E	RNA polymerase II, I and III subunit E [Source:HGNC Symbol;Acc:HGNC:9192]	0	-0.97	-2.94
Line Graph	ENSG00000099821	POLRMT	RNA polymerase mitochondrial [Source:HGNC Symbol;Acc:HGNC:9200]	0	-2.72	-5.03
Line Graph	ENSG00000099849	RASSF7	Ras association domain family member 7 [Source:HGNC Symbol;Acc:HGNC:1166]	0	-2.42	-4.12
Line Graph	ENSG00000099889	ARVCF	ARVCF delta catenin family member [Source:HGNC Symbol;Acc:HGNC:728]	0	-4.91	-8.75
Line Graph	ENSG00000099899	TRMT2A	tRNA methyltransferase 2 homolog A [Source:HGNC Symbol;Acc:HGNC:24974]	0	-3.05	-5.03
Line Graph	ENSG00000099949	LZTR1	leucine zipper like transcription regulator 1 [Source:HGNC Symbol;Acc:HGNC:6742]	0	-4.71	-6.63
Line Graph	ENSG00000100003	SEC14L2	SEC14 like lipid binding 2 [Source:HGNC Symbol;Acc:HGNC:10699]	0	-5.25	-10.65
Line Graph	ENSG00000100028	SNRPD3	small nuclear ribonucleoprotein D3 polypeptide [Source:HGNC Symbol;Acc:HGNC:11160]	0	-1.99	-2.83
Line Graph	ENSG00000100029	PES1	pescadillo ribosomal biogenesis factor 1 [Source:HGNC Symbol;Acc:HGNC:8848]	0	-0.9	-3.06
Line Graph	ENSG00000100031	GGT1	gamma-glutamyltransferase 1 [Source:HGNC Symbol;Acc:HGNC:4250]	0	-1	-2.66
Line Graph	ENSG00000100033	PRODH	proline dehydrogenase 1 [Source:HGNC Symbol;Acc:HGNC:9453]	0	-2.96	-4.54
Line Graph	ENSG00000100034	PPM1F	protein phosphatase, Mg2+/Mn2+ dependent 1F [Source:HGNC Symbol;Acc:HGNC:19388]	0	-0.95	-2.62
Line Graph	ENSG00000100036	SLC35E4	solute carrier family 35 member E4 [Source:HGNC Symbol;Acc:HGNC:17058]	0	-3.17	-4.89
Line Graph	ENSG00000100083	GGA1	golgi associated, gamma adaptin ear containing, ARF binding protein 1 [Source:HGNC Symbol;Acc:HGNC:17842]	0	-1.04	-3.86
Line Graph	ENSG00000100092	SH3BP1	SH3 domain binding protein 1 [Source:HGNC Symbol;Acc:HGNC:10824]	0	-2.53	-3.86
Line Graph	ENSG00000100105	PATZ1	POZ/BTB and AT hook containing zinc finger 1 [Source:HGNC Symbol;Acc:HGNC:13071]	0	-2.77	-3.79
Line Graph	ENSG00000100129	EIF3L	eukaryotic translation initiation factor 3 subunit L [Source:HGNC Symbol;Acc:HGNC:18138]	0	-1.18	-2.2
Line Graph	ENSG00000100139	MICALL1	MICAL like 1 [Source:HGNC Symbol;Acc:HGNC:29804]	0	-3.12	-4.71
Line Graph	ENSG00000100147	CCDC134	coiled-coil domain containing 134 [Source:HGNC Symbol;Acc:HGNC:26185]	0	-3.14	-4.49
Line Graph	ENSG00000100151	PICK1	protein interacting with PRKCA 1 [Source:HGNC Symbol;Acc:HGNC:9394]	0	-1.69	-3.95
Line Graph	ENSG00000100167	SEPTIN3	septin 3 [Source:HGNC Symbol;Acc:HGNC:10750]	0	-2.42	-4.15
Line Graph	ENSG00000100206	DMC1	DNA meiotic recombinase 1 [Source:HGNC Symbol;Acc:HGNC:2927]	0	-2.86	-4.11
Line Graph	ENSG00000100216	TOMM22	translocase of outer mitochondrial membrane 22 [Source:HGNC Symbol;Acc:HGNC:18002]	0	-1.54	-3.71
Line Graph	ENSG00000100219	XBP1	X-box binding protein 1 [Source:HGNC Symbol;Acc:HGNC:12801]	0	-2.29	-3.38
Line Graph	ENSG00000100225	FBXO7	F-box protein 7 [Source:HGNC Symbol;Acc:HGNC:13586]	0	-0.54	-1.9
Line Graph	ENSG00000100226	GTPBP1	GTP binding protein 1 [Source:HGNC Symbol;Acc:HGNC:4669]	0	-1.79	-2.89
Line Graph	ENSG00000100241	SBF1	SET binding factor 1 [Source:HGNC Symbol;Acc:HGNC:10542]	0	-2.24	-4.4
Line Graph	ENSG00000100284	TOM1	target of myb1 membrane trafficking protein [Source:HGNC Symbol;Acc:HGNC:11982]	0	-0.7	-2.17
Line Graph	ENSG00000100288	CHKB	choline kinase beta [Source:HGNC Symbol;Acc:HGNC:1938]	0	-1.64	-3.09
Line Graph	ENSG00000100294	MCAT	malonyl-CoA-acyl carrier protein transacylase [Source:HGNC Symbol;Acc:HGNC:29622]	0	-1.12	-3.55
Line Graph	ENSG00000100296	THOC5	THO complex 5 [Source:HGNC Symbol;Acc:HGNC:19074]	0	-2.57	-4.44
Line Graph	ENSG00000100302	RASD2	RASD family member 2 [Source:HGNC Symbol;Acc:HGNC:18229]	0	-1.64	-3.64
Line Graph	ENSG00000100304	TTLL12	tubulin tyrosine ligase like 12 [Source:HGNC Symbol;Acc:HGNC:28974]	0	-1.81	-4.77
Line Graph	ENSG00000100321	SYNGR1	synaptogyrin 1 [Source:HGNC Symbol;Acc:HGNC:11498]	0	-6.84	-10.82
Line Graph	ENSG00000100353	EIF3D	eukaryotic translation initiation factor 3 subunit D [Source:HGNC Symbol;Acc:HGNC:3278]	0	-1.81	-3.2
Line Graph	ENSG00000100359	SGSM3	small G protein signaling modulator 3 [Source:HGNC Symbol;Acc:HGNC:25228]	0	-2.69	-3.7
Line Graph	ENSG00000100364	KIAA0930	KIAA0930 [Source:HGNC Symbol;Acc:HGNC:1314]	0	-0.83	-1.2
Line Graph	ENSG00000100379	KCTD17	potassium channel tetramerization domain containing 17 [Source:HGNC Symbol;Acc:HGNC:25705]	0	-1.96	-4.49
Line Graph	ENSG00000100412	ACO2	aconitase 2 [Source:HGNC Symbol;Acc:HGNC:118]	0	-1.22	-3.65
Line Graph	ENSG00000100416	TRMU	tRNA mitochondrial 2-thiouridylase [Source:HGNC Symbol;Acc:HGNC:25481]	0	-0.75	-2.26
Line Graph	ENSG00000100418	DESI1	desumoylating isopeptidase 1 [Source:HGNC Symbol;Acc:HGNC:24577]	0	-1.18	-2.91
Line Graph	ENSG00000100429	HDAC10	histone deacetylase 10 [Source:HGNC Symbol;Acc:HGNC:18128]	0	-5.41	-8.7
Line Graph	ENSG00000100442	FKBP3	FKBP prolyl isomerase 3 [Source:HGNC Symbol;Acc:HGNC:3719]	0	-2.24	-3.28
Line Graph	ENSG00000100479	POLE2	DNA polymerase epsilon 2, accessory subunit [Source:HGNC Symbol;Acc:HGNC:9178]	0	-0.41	-1.18
Line Graph	ENSG00000100490	CDKL1	cyclin dependent kinase like 1 [Source:HGNC Symbol;Acc:HGNC:1781]	0	-0.51	-1.24
Line Graph	ENSG00000100526	CDKN3	cyclin dependent kinase inhibitor 3 [Source:HGNC Symbol;Acc:HGNC:1791]	0	-1.79	-5.11
Line Graph	ENSG00000100528	CNIH1	cornichon family AMPA receptor auxiliary protein 1 [Source:HGNC Symbol;Acc:HGNC:19431]	0	-0.85	-1.31
Line Graph	ENSG00000100596	SPTLC2	serine palmitoyltransferase long chain base subunit 2 [Source:HGNC Symbol;Acc:HGNC:11278]	0	-1.47	-3.54
Line Graph	ENSG00000100625	SIX4	SIX homeobox 4 [Source:HGNC Symbol;Acc:HGNC:10890]	0	-4.04	-5.52
Line Graph	ENSG00000100632	ERH	ERH mRNA splicing and mitosis factor [Source:HGNC Symbol;Acc:HGNC:3447]	0	-1.45	-3.34
Line Graph	ENSG00000100714	MTHFD1	methylenetetrahydrofolate dehydrogenase, cyclohydrolase and formyltetrahydrofolate synthetase 1 [Source:HGNC Symbol;Acc:HGNC:7432]	0	-2.38	-4.21
Line Graph	ENSG00000100726	TELO2	telomere maintenance 2 [Source:HGNC Symbol;Acc:HGNC:29099]	0	-4.15	-6.06
Line Graph	ENSG00000100764	PSMC1	proteasome 26S subunit, ATPase 1 [Source:HGNC Symbol;Acc:HGNC:9547]	0	-1.4	-3.82
Line Graph	ENSG00000100802	C14orf93	chromosome 14 open reading frame 93 [Source:HGNC Symbol;Acc:HGNC:20162]	0	-4.03	-7.37
Line Graph	ENSG00000100804	PSMB5	proteasome 20S subunit beta 5 [Source:HGNC Symbol;Acc:HGNC:9542]	0	-1.81	-3.75
Line Graph	ENSG00000100865	CINP	cyclin dependent kinase 2 interacting protein [Source:HGNC Symbol;Acc:HGNC:23789]	0	-0.79	-1.58
Line Graph	ENSG00000100897	DCAF11	DDB1 and CUL4 associated factor 11 [Source:HGNC Symbol;Acc:HGNC:20258]	0	-2.97	-5.98
Line Graph	ENSG00000100908	EMC9	ER membrane protein complex subunit 9 [Source:HGNC Symbol;Acc:HGNC:20273]	0	-4.31	-7.53
Line Graph	ENSG00000100916	BRMS1L	BRMS1 like transcriptional repressor [Source:HGNC Symbol;Acc:HGNC:20512]	0	-1.28	-3.07
Line Graph	ENSG00000100918	REC8	REC8 meiotic recombination protein [Source:HGNC Symbol;Acc:HGNC:16879]	0	-1.53	-3.26
Line Graph	ENSG00000100938	GMPR2	guanosine monophosphate reductase 2 [Source:HGNC Symbol;Acc:HGNC:4377]	0	-1.22	-3.22
Line Graph	ENSG00000100983	GSS	glutathione synthetase [Source:HGNC Symbol;Acc:HGNC:4624]	0	-2.15	-3.14
Line Graph	ENSG00000100994	PYGB	glycogen phosphorylase B [Source:HGNC Symbol;Acc:HGNC:9723]	0	-1.53	-4.02
Line Graph	ENSG00000100997	ABHD12	abhydrolase domain containing 12, lysophospholipase [Source:HGNC Symbol;Acc:HGNC:15868]	0	-1.61	-2.69
Line Graph	ENSG00000101000	PROCR	protein C receptor [Source:HGNC Symbol;Acc:HGNC:9452]	0	-2.22	-3.17
Line Graph	ENSG00000101019	UQCC1	ubiquinol-cytochrome c reductase complex assembly factor 1 [Source:HGNC Symbol;Acc:HGNC:15891]	0	-0.51	-1.7
Line Graph	ENSG00000101049	SGK2	serum/glucocorticoid regulated kinase 2 [Source:HGNC Symbol;Acc:HGNC:13900]	0	-2.48	-6.18
Line Graph	ENSG00000101057	MYBL2	MYB proto-oncogene like 2 [Source:HGNC Symbol;Acc:HGNC:7548]	0	-0.85	-3.08
Line Graph	ENSG00000101152	DNAJC5	DnaJ heat shock protein family (Hsp40) member C5 [Source:HGNC Symbol;Acc:HGNC:16235]	0	-4.27	-6.02
Line Graph	ENSG00000101158	NELFCD	negative elongation factor complex member C/D [Source:HGNC Symbol;Acc:HGNC:15934]	0	-0.97	-3.32
Line Graph	ENSG00000101194	SLC17A9	solute carrier family 17 member 9 [Source:HGNC Symbol;Acc:HGNC:16192]	0	-0.68	-1.11
Line Graph	ENSG00000101199	ARFGAP1	ADP ribosylation factor GTPase activating protein 1 [Source:HGNC Symbol;Acc:HGNC:15852]	0	-2.35	-5.66
Line Graph	ENSG00000101216	GMEB2	glucocorticoid modulatory element binding protein 2 [Source:HGNC Symbol;Acc:HGNC:4371]	0	-0.84	-1.88
Line Graph	ENSG00000101222	SPEF1	sperm flagellar 1 [Source:HGNC Symbol;Acc:HGNC:15874]	0	-1.94	-6.17
Line Graph	ENSG00000101246	ARFRP1	ADP ribosylation factor related protein 1 [Source:HGNC Symbol;Acc:HGNC:662]	0	-1.6	-2.79
Line Graph	ENSG00000101294	HM13	histocompatibility minor 13 [Source:HGNC Symbol;Acc:HGNC:16435]	0	-1.69	-3.2
Line Graph	ENSG00000101346	POFUT1	protein O-fucosyltransferase 1 [Source:HGNC Symbol;Acc:HGNC:14988]	0	-1.8	-2.73
Line Graph	ENSG00000101363	MANBAL	mannosidase beta like [Source:HGNC Symbol;Acc:HGNC:15799]	0	-1.69	-2.76
Line Graph	ENSG00000101365	IDH3B	isocitrate dehydrogenase (NAD(+)) 3 non-catalytic subunit beta [Source:HGNC Symbol;Acc:HGNC:5385]	0	-2.33	-4
Line Graph	ENSG00000101400	SNTA1	syntrophin alpha 1 [Source:HGNC Symbol;Acc:HGNC:11167]	0	-0.92	-2.77
Line Graph	ENSG00000101412	E2F1	E2F transcription factor 1 [Source:HGNC Symbol;Acc:HGNC:3113]	0	-0.7	-1.9
Line Graph	ENSG00000101444	AHCY	adenosylhomocysteinase [Source:HGNC Symbol;Acc:HGNC:343]	0	-1.27	-1.95
Line Graph	ENSG00000101474	APMAP	adipocyte plasma membrane associated protein [Source:HGNC Symbol;Acc:HGNC:13238]	0	-0.57	-1.64
Line Graph	ENSG00000101493	ZNF516	zinc finger protein 516 [Source:HGNC Symbol;Acc:HGNC:28990]	0	-4.13	-9.17
Line Graph	ENSG00000101546	RBFA	ribosome binding factor A [Source:HGNC Symbol;Acc:HGNC:26120]	0	-1.93	-3.14
Line Graph	ENSG00000101608	MYL12A	myosin light chain 12A [Source:HGNC Symbol;Acc:HGNC:16701]	0	-2.67	-3.96
Line Graph	ENSG00000101638	ST8SIA5	ST8 alpha-N-acetyl-neuraminide alpha-2,8-sialyltransferase 5 [Source:HGNC Symbol;Acc:HGNC:17827]	0	-2.51	-5.13
Line Graph	ENSG00000101680	LAMA1	laminin subunit alpha 1 [Source:HGNC Symbol;Acc:HGNC:6481]	0	-1.15	-1.74
Line Graph	ENSG00000101935	AMMECR1	AMMECR nuclear protein 1 [Source:HGNC Symbol;Acc:HGNC:467]	0	-0.84	-1.37
Line Graph	ENSG00000101940	WDR13	WD repeat domain 13 [Source:HGNC Symbol;Acc:HGNC:14352]	0	-1.53	-2.83
Line Graph	ENSG00000101986	ABCD1	ATP binding cassette subfamily D member 1 [Source:HGNC Symbol;Acc:HGNC:61]	0	-3.42	-5.15
Line Graph	ENSG00000102030	NAA10	N-alpha-acetyltransferase 10, NatA catalytic subunit [Source:HGNC Symbol;Acc:HGNC:18704]	0	-2.99	-4.1
Line Graph	ENSG00000102057	KCND1	potassium voltage-gated channel subfamily D member 1 [Source:HGNC Symbol;Acc:HGNC:6237]	0	-1.44	-3.04
Line Graph	ENSG00000102125	TAZ	tafazzin [Source:HGNC Symbol;Acc:HGNC:11577]	0	-2.19	-4.88
Line Graph	ENSG00000102178	UBL4A	ubiquitin like 4A [Source:HGNC Symbol;Acc:HGNC:12505]	0	-6.2	-12.68
Line Graph	ENSG00000102271	KLHL4	kelch like family member 4 [Source:HGNC Symbol;Acc:HGNC:6355]	0	-1.9	-2.63
Line Graph	ENSG00000102309	PIN4	peptidylprolyl cis/trans isomerase, NIMA-interacting 4 [Source:HGNC Symbol;Acc:HGNC:8992]	0	-1.39	-3.5
Line Graph	ENSG00000102316	MAGED2	MAGE family member D2 [Source:HGNC Symbol;Acc:HGNC:16353]	0	-4.88	-7.11
Line Graph	ENSG00000102390	PBDC1	polysaccharide biosynthesis domain containing 1 [Source:HGNC Symbol;Acc:HGNC:28790]	0	-2.8	-4.79
Line Graph	ENSG00000102699	PARP4	poly(ADP-ribose) polymerase family member 4 [Source:HGNC Symbol;Acc:HGNC:271]	0	-1.02	-1.77
Line Graph	ENSG00000102870	ZNF629	zinc finger protein 629 [Source:HGNC Symbol;Acc:HGNC:29008]	0	-1.69	-3.29
Line Graph	ENSG00000102878	HSF4	heat shock transcription factor 4 [Source:HGNC Symbol;Acc:HGNC:5227]	0	-1.16	-3.53
Line Graph	ENSG00000102879	CORO1A	coronin 1A [Source:HGNC Symbol;Acc:HGNC:2252]	0	-2.37	-3.81
Line Graph	ENSG00000102898	NUTF2	nuclear transport factor 2 [Source:HGNC Symbol;Acc:HGNC:13722]	0	-2.1	-2.94
Line Graph	ENSG00000102974	CTCF	CCCTC-binding factor [Source:HGNC Symbol;Acc:HGNC:13723]	0	-0.59	-1.95
Line Graph	ENSG00000102981	PARD6A	par-6 family cell polarity regulator alpha [Source:HGNC Symbol;Acc:HGNC:15943]	0	-3	-4.68
Line Graph	ENSG00000102996	MMP15	matrix metallopeptidase 15 [Source:HGNC Symbol;Acc:HGNC:7161]	0	-3.06	-5.49
Line Graph	ENSG00000103064	SLC7A6	solute carrier family 7 member 6 [Source:HGNC Symbol;Acc:HGNC:11064]	0	-4.64	-6.75
Line Graph	ENSG00000103066	PLA2G15	phospholipase A2 group XV [Source:HGNC Symbol;Acc:HGNC:17163]	0	-4.05	-7
Line Graph	ENSG00000103168	TAF1C	TATA-box binding protein associated factor, RNA polymerase I subunit C [Source:HGNC Symbol;Acc:HGNC:11534]	0	-1.74	-3.59
Line Graph	ENSG00000103187	COTL1	coactosin like F-actin binding protein 1 [Source:HGNC Symbol;Acc:HGNC:18304]	0	-6.54	-9.04
Line Graph	ENSG00000103199	ZNF500	zinc finger protein 500 [Source:HGNC Symbol;Acc:HGNC:23716]	0	-0.43	-1.36
Line Graph	ENSG00000103222	ABCC1	ATP binding cassette subfamily C member 1 [Source:HGNC Symbol;Acc:HGNC:51]	0	-0.99	-1.82
Line Graph	ENSG00000103227	LMF1	lipase maturation factor 1 [Source:HGNC Symbol;Acc:HGNC:14154]	0	-0.98	-1.47
Line Graph	ENSG00000103245	CIAO3	cytosolic iron-sulfur assembly component 3 [Source:HGNC Symbol;Acc:HGNC:14179]	0	-3.08	-5.86
Line Graph	ENSG00000103248	MTHFSD	methenyltetrahydrofolate synthetase domain containing [Source:HGNC Symbol;Acc:HGNC:25778]	0	-0.81	-1.21
Line Graph	ENSG00000103254	ANTKMT	adenine nucleotide translocase lysine methyltransferase [Source:HGNC Symbol;Acc:HGNC:14152]	0	-5.22	-7.71
Line Graph	ENSG00000103257	SLC7A5	solute carrier family 7 member 5 [Source:HGNC Symbol;Acc:HGNC:11063]	0	-1.7	-4.86
Line Graph	ENSG00000103264	FBXO31	F-box protein 31 [Source:HGNC Symbol;Acc:HGNC:16510]	0	-2.49	-4.06
Line Graph	ENSG00000103274	NUBP1	nucleotide binding protein 1 [Source:HGNC Symbol;Acc:HGNC:8041]	0	-1.37	-3.66
Line Graph	ENSG00000103313	MEFV	MEFV innate immuity regulator, pyrin [Source:HGNC Symbol;Acc:HGNC:6998]	0	-0.82	-2.88
Line Graph	ENSG00000103335	PIEZO1	piezo type mechanosensitive ion channel component 1 [Source:HGNC Symbol;Acc:HGNC:28993]	0	-1.17	-3.33
Line Graph	ENSG00000103342	GSPT1	G1 to S phase transition 1 [Source:HGNC Symbol;Acc:HGNC:4621]	0	-0.88	-1.44
Line Graph	ENSG00000103356	EARS2	glutamyl-tRNA synthetase 2, mitochondrial [Source:HGNC Symbol;Acc:HGNC:29419]	0	-1.22	-3.47
Line Graph	ENSG00000103365	GGA2	golgi associated, gamma adaptin ear containing, ARF binding protein 2 [Source:HGNC Symbol;Acc:HGNC:16064]	0	-0.84	-2.85
Line Graph	ENSG00000103496	STX4	syntaxin 4 [Source:HGNC Symbol;Acc:HGNC:11439]	0	-1.31	-4.01
Line Graph	ENSG00000103502	CDIPT	CDP-diacylglycerol--inositol 3-phosphatidyltransferase [Source:HGNC Symbol;Acc:HGNC:1769]	0	-3	-5.54
Line Graph	ENSG00000103510	KAT8	lysine acetyltransferase 8 [Source:HGNC Symbol;Acc:HGNC:17933]	0	-1.45	-2.45
Line Graph	ENSG00000103522	IL21R	interleukin 21 receptor [Source:HGNC Symbol;Acc:HGNC:6006]	0	-1.67	-2.96
Line Graph	ENSG00000103653	CSK	C-terminal Src kinase [Source:HGNC Symbol;Acc:HGNC:2444]	0	-2.61	-4.12
Line Graph	ENSG00000103707	MTFMT	mitochondrial methionyl-tRNA formyltransferase [Source:HGNC Symbol;Acc:HGNC:29666]	0	-0.59	-1.32
Line Graph	ENSG00000103811	CTSH	cathepsin H [Source:HGNC Symbol;Acc:HGNC:2535]	0	-1.85	-2.67
Line Graph	ENSG00000103852	TTC23	tetratricopeptide repeat domain 23 [Source:HGNC Symbol;Acc:HGNC:25730]	0	-1.22	-1.84
Line Graph	ENSG00000103932	RPAP1	RNA polymerase II associated protein 1 [Source:HGNC Symbol;Acc:HGNC:24567]	0	-0.95	-2.46
Line Graph	ENSG00000103966	EHD4	EH domain containing 4 [Source:HGNC Symbol;Acc:HGNC:3245]	0	-3.96	-6.99
Line Graph	ENSG00000104081	BMF	Bcl2 modifying factor [Source:HGNC Symbol;Acc:HGNC:24132]	0	-1.1	-3.39
Line Graph	ENSG00000104093	DMXL2	Dmx like 2 [Source:HGNC Symbol;Acc:HGNC:2938]	0	-1.47	-2.1
Line Graph	ENSG00000104142	VPS18	VPS18 core subunit of CORVET and HOPS complexes [Source:HGNC Symbol;Acc:HGNC:15972]	0	-1.89	-2.71
Line Graph	ENSG00000104450	SPAG1	sperm associated antigen 1 [Source:HGNC Symbol;Acc:HGNC:11212]	0	-0.69	-1.15
Line Graph	ENSG00000104812	GYS1	glycogen synthase 1 [Source:HGNC Symbol;Acc:HGNC:4706]	0	-2.67	-4.73
Line Graph	ENSG00000104835	SARS2	seryl-tRNA synthetase 2, mitochondrial [Source:HGNC Symbol;Acc:HGNC:17697]	0	-2.85	-7.38
Line Graph	ENSG00000104852	SNRNP70	small nuclear ribonucleoprotein U1 subunit 70 [Source:HGNC Symbol;Acc:HGNC:11150]	0	-4.5	-6.55
Line Graph	ENSG00000104853	CLPTM1	CLPTM1 regulator of GABA type A receptor forward trafficking [Source:HGNC Symbol;Acc:HGNC:2087]	0	-3.09	-5.31
Line Graph	ENSG00000104863	LIN7B	lin-7 homolog B, crumbs cell polarity complex component [Source:HGNC Symbol;Acc:HGNC:17788]	0	-0.8	-2.37
Line Graph	ENSG00000104866	PPP1R37	protein phosphatase 1 regulatory subunit 37 [Source:HGNC Symbol;Acc:HGNC:27607]	0	-1.74	-3.68
Line Graph	ENSG00000104870	FCGRT	Fc fragment of IgG receptor and transporter [Source:HGNC Symbol;Acc:HGNC:3621]	0	-2.19	-3.43
Line Graph	ENSG00000104872	PIH1D1	PIH1 domain containing 1 [Source:HGNC Symbol;Acc:HGNC:26075]	0	-1.13	-2.52
Line Graph	ENSG00000104883	PEX11G	peroxisomal biogenesis factor 11 gamma [Source:HGNC Symbol;Acc:HGNC:20208]	0	-2.48	-4.09
Line Graph	ENSG00000104884	ERCC2	ERCC excision repair 2, TFIIH core complex helicase subunit [Source:HGNC Symbol;Acc:HGNC:3434]	0	-2.46	-4.67
Line Graph	ENSG00000104888	SLC17A7	solute carrier family 17 member 7 [Source:HGNC Symbol;Acc:HGNC:16704]	0	-1.37	-2.76
Line Graph	ENSG00000104889	RNASEH2A	ribonuclease H2 subunit A [Source:HGNC Symbol;Acc:HGNC:18518]	0	-0.83	-2.37
Line Graph	ENSG00000104907	TRMT1	tRNA methyltransferase 1 [Source:HGNC Symbol;Acc:HGNC:25980]	0	-2.38	-4.23
Line Graph	ENSG00000104960	PTOV1	PTOV1 extended AT-hook containing adaptor protein [Source:HGNC Symbol;Acc:HGNC:9632]	0	-1.3	-1.94
Line Graph	ENSG00000104967	NOVA2	NOVA alternative splicing regulator 2 [Source:HGNC Symbol;Acc:HGNC:7887]	0	-2.17	-6.26
Line Graph	ENSG00000104976	SNAPC2	small nuclear RNA activating complex polypeptide 2 [Source:HGNC Symbol;Acc:HGNC:11135]	0	-0.89	-2.77
Line Graph	ENSG00000104979	C19orf53	chromosome 19 open reading frame 53 [Source:HGNC Symbol;Acc:HGNC:24991]	0	-1.26	-2.32
Line Graph	ENSG00000105048	TNNT1	troponin T1, slow skeletal type [Source:HGNC Symbol;Acc:HGNC:11948]	0	-1.67	-3.89
Line Graph	ENSG00000105072	C19orf44	chromosome 19 open reading frame 44 [Source:HGNC Symbol;Acc:HGNC:26141]	0	-0.88	-1.51
Line Graph	ENSG00000105085	MED26	mediator complex subunit 26 [Source:HGNC Symbol;Acc:HGNC:2376]	0	-1.27	-2.3
Line Graph	ENSG00000105088	OLFM2	olfactomedin 2 [Source:HGNC Symbol;Acc:HGNC:17189]	0	-3.71	-5.8
Line Graph	ENSG00000105135	ILVBL	ilvB acetolactate synthase like [Source:HGNC Symbol;Acc:HGNC:6041]	0	-4.12	-5.84
Line Graph	ENSG00000105176	URI1	URI1 prefoldin like chaperone [Source:HGNC Symbol;Acc:HGNC:13236]	0	-1.96	-3.14
Line Graph	ENSG00000105197	TIMM50	translocase of inner mitochondrial membrane 50 [Source:HGNC Symbol;Acc:HGNC:23656]	0	-1.9	-4.47
Line Graph	ENSG00000105202	FBL	fibrillarin [Source:HGNC Symbol;Acc:HGNC:3599]	0	-3.31	-6.36
Line Graph	ENSG00000105220	GPI	glucose-6-phosphate isomerase [Source:HGNC Symbol;Acc:HGNC:4458]	0	-1.74	-4.73
Line Graph	ENSG00000105227	PRX	periaxin [Source:HGNC Symbol;Acc:HGNC:13797]	0	-6.62	-11.53
Line Graph	ENSG00000105258	POLR2I	RNA polymerase II subunit I [Source:HGNC Symbol;Acc:HGNC:9196]	0	-0.98	-2.54
Line Graph	ENSG00000105321	CCDC9	coiled-coil domain containing 9 [Source:HGNC Symbol;Acc:HGNC:24560]	0	-1.24	-2.67
Line Graph	ENSG00000105325	FZR1	fizzy and cell division cycle 20 related 1 [Source:HGNC Symbol;Acc:HGNC:24824]	0	-2.54	-3.7
Line Graph	ENSG00000105339	DENND3	DENN domain containing 3 [Source:HGNC Symbol;Acc:HGNC:29134]	0	-1.2	-2.85
Line Graph	ENSG00000105341	DMAC2	distal membrane arm assembly complex 2 [Source:HGNC Symbol;Acc:HGNC:25496]	0	-0.8	-1.61
Line Graph	ENSG00000105393	BABAM1	BRISC and BRCA1 A complex member 1 [Source:HGNC Symbol;Acc:HGNC:25008]	0	-2.05	-4.67
Line Graph	ENSG00000105426	PTPRS	protein tyrosine phosphatase receptor type S [Source:HGNC Symbol;Acc:HGNC:9681]	0	-1.08	-1.65
Line Graph	ENSG00000105483	CARD8	caspase recruitment domain family member 8 [Source:HGNC Symbol;Acc:HGNC:17057]	0	-2.31	-3.38
Line Graph	ENSG00000105514	RAB3D	RAB3D, member RAS oncogene family [Source:HGNC Symbol;Acc:HGNC:9779]	0	-1.05	-1.74
Line Graph	ENSG00000105516	DBP	D-box binding PAR bZIP transcription factor [Source:HGNC Symbol;Acc:HGNC:2697]	0	-4.4	-6.2
Line Graph	ENSG00000105607	GCDH	glutaryl-CoA dehydrogenase [Source:HGNC Symbol;Acc:HGNC:4189]	0	-1.02	-2.15
Line Graph	ENSG00000105612	DNASE2	deoxyribonuclease 2, lysosomal [Source:HGNC Symbol;Acc:HGNC:2960]	0	-5.66	-8.48
Line Graph	ENSG00000105643	ARRDC2	arrestin domain containing 2 [Source:HGNC Symbol;Acc:HGNC:25225]	0	-4.59	-6.54
Line Graph	ENSG00000105650	PDE4C	phosphodiesterase 4C [Source:HGNC Symbol;Acc:HGNC:8782]	0	-1.74	-4.91
Line Graph	ENSG00000105671	DDX49	DEAD-box helicase 49 [Source:HGNC Symbol;Acc:HGNC:18684]	0	-1.59	-5.45
Line Graph	ENSG00000105677	TMEM147	transmembrane protein 147 [Source:HGNC Symbol;Acc:HGNC:30414]	0	-0.98	-2.73
Line Graph	ENSG00000105700	KXD1	KxDL motif containing 1 [Source:HGNC Symbol;Acc:HGNC:28420]	0	-2.37	-4.21
Line Graph	ENSG00000105717	PBX4	PBX homeobox 4 [Source:HGNC Symbol;Acc:HGNC:13403]	0	-4.81	-8.47
Line Graph	ENSG00000105726	ATP13A1	ATPase 13A1 [Source:HGNC Symbol;Acc:HGNC:24215]	0	-2.38	-3.64
Line Graph	ENSG00000105771	SMG9	SMG9 nonsense mediated mRNA decay factor [Source:HGNC Symbol;Acc:HGNC:25763]	0	-2.25	-4.12
Line Graph	ENSG00000105819	PMPCB	peptidase, mitochondrial processing subunit beta [Source:HGNC Symbol;Acc:HGNC:9119]	0	-1.45	-2.67
Line Graph	ENSG00000105855	ITGB8	integrin subunit beta 8 [Source:HGNC Symbol;Acc:HGNC:6163]	0	-1.4	-2.02
Line Graph	ENSG00000105880	DLX5	distal-less homeobox 5 [Source:HGNC Symbol;Acc:HGNC:2918]	0	-3.44	-5.09
Line Graph	ENSG00000105939	ZC3HAV1	zinc finger CCCH-type containing, antiviral 1 [Source:HGNC Symbol;Acc:HGNC:23721]	0	-5.61	-7.92
Line Graph	ENSG00000105953	OGDH	oxoglutarate dehydrogenase [Source:HGNC Symbol;Acc:HGNC:8124]	0	-1.51	-2.67
Line Graph	ENSG00000105967	TFEC	transcription factor EC [Source:HGNC Symbol;Acc:HGNC:11754]	0	-4.16	-8.89
Line Graph	ENSG00000105968	H2AZ2	H2A.Z variant histone 2 [Source:HGNC Symbol;Acc:HGNC:20664]	0	-2.37	-4.88
Line Graph	ENSG00000106012	IQCE	IQ motif containing E [Source:HGNC Symbol;Acc:HGNC:29171]	0	-1.35	-1.94
Line Graph	ENSG00000106077	ABHD11	abhydrolase domain containing 11 [Source:HGNC Symbol;Acc:HGNC:16407]	0	-2.01	-3.59
Line Graph	ENSG00000106078	COBL	cordon-bleu WH2 repeat protein [Source:HGNC Symbol;Acc:HGNC:22199]	0	-1.82	-2.68
Line Graph	ENSG00000106263	EIF3B	eukaryotic translation initiation factor 3 subunit B [Source:HGNC Symbol;Acc:HGNC:3280]	0	-3.91	-6.15
Line Graph	ENSG00000106268	NUDT1	nudix hydrolase 1 [Source:HGNC Symbol;Acc:HGNC:8048]	0	-1.86	-2.74
Line Graph	ENSG00000106346	USP42	ubiquitin specific peptidase 42 [Source:HGNC Symbol;Acc:HGNC:20068]	0	-2.32	-3.24
Line Graph	ENSG00000106348	IMPDH1	inosine monophosphate dehydrogenase 1 [Source:HGNC Symbol;Acc:HGNC:6052]	0	-2.06	-4.1
Line Graph	ENSG00000106366	SERPINE1	serpin family E member 1 [Source:HGNC Symbol;Acc:HGNC:8583]	0	-4.82	-11.43
Line Graph	ENSG00000106400	ZNHIT1	zinc finger HIT-type containing 1 [Source:HGNC Symbol;Acc:HGNC:21688]	0	-1.23	-3.33
Line Graph	ENSG00000106404	CLDN15	claudin 15 [Source:HGNC Symbol;Acc:HGNC:2036]	0	-4.55	-6.28
Line Graph	ENSG00000106554	CHCHD3	coiled-coil-helix-coiled-coil-helix domain containing 3 [Source:HGNC Symbol;Acc:HGNC:21906]	0	-0.79	-2.21
Line Graph	ENSG00000106610	STAG3L4	stromal antigen 3-like 4 (pseudogene) [Source:HGNC Symbol;Acc:HGNC:33887]	0	-1.47	-3.4
Line Graph	ENSG00000106617	PRKAG2	protein kinase AMP-activated non-catalytic subunit gamma 2 [Source:HGNC Symbol;Acc:HGNC:9386]	0	-1.43	-3.68
Line Graph	ENSG00000106628	POLD2	DNA polymerase delta 2, accessory subunit [Source:HGNC Symbol;Acc:HGNC:9176]	0	-2.49	-3.45
Line Graph	ENSG00000106635	BCL7B	BAF chromatin remodeling complex subunit BCL7B [Source:HGNC Symbol;Acc:HGNC:1005]	0	-1.23	-2.09
Line Graph	ENSG00000106636	YKT6	YKT6 v-SNARE homolog [Source:HGNC Symbol;Acc:HGNC:16959]	0	-1.9	-4.63
Line Graph	ENSG00000106638	TBL2	transducin beta like 2 [Source:HGNC Symbol;Acc:HGNC:11586]	0	-2.04	-4.45
Line Graph	ENSG00000106665	CLIP2	CAP-Gly domain containing linker protein 2 [Source:HGNC Symbol;Acc:HGNC:2586]	0	-1.87	-3.59
Line Graph	ENSG00000106683	LIMK1	LIM domain kinase 1 [Source:HGNC Symbol;Acc:HGNC:6613]	0	-1.73	-2.4
Line Graph	ENSG00000106780	MEGF9	multiple EGF like domains 9 [Source:HGNC Symbol;Acc:HGNC:3234]	0	-2.68	-4.21
Line Graph	ENSG00000106852	LHX6	LIM homeobox 6 [Source:HGNC Symbol;Acc:HGNC:21735]	0	-1.22	-1.93
Line Graph	ENSG00000106853	PTGR1	prostaglandin reductase 1 [Source:HGNC Symbol;Acc:HGNC:18429]	0	-2.29	-3.67
Line Graph	ENSG00000106948	AKNA	AT-hook transcription factor [Source:HGNC Symbol;Acc:HGNC:24108]	0	-1.19	-2.83
Line Graph	ENSG00000107077	KDM4C	lysine demethylase 4C [Source:HGNC Symbol;Acc:HGNC:17071]	0	-0.64	-1.15
Line Graph	ENSG00000107130	NCS1	neuronal calcium sensor 1 [Source:HGNC Symbol;Acc:HGNC:3953]	0	-2.95	-4.68
Line Graph	ENSG00000107140	TESK1	testis associated actin remodelling kinase 1 [Source:HGNC Symbol;Acc:HGNC:11731]	0	-1.67	-3.61
Line Graph	ENSG00000107175	CREB3	cAMP responsive element binding protein 3 [Source:HGNC Symbol;Acc:HGNC:2347]	0	-1.48	-4.39
Line Graph	ENSG00000107262	BAG1	BAG cochaperone 1 [Source:HGNC Symbol;Acc:HGNC:937]	0	-2.5	-5.36
Line Graph	ENSG00000107338	SHB	SH2 domain containing adaptor protein B [Source:HGNC Symbol;Acc:HGNC:10838]	0	-1.23	-3.39
Line Graph	ENSG00000107404	DVL1	dishevelled segment polarity protein 1 [Source:HGNC Symbol;Acc:HGNC:3084]	0	-3.04	-5.76
Line Graph	ENSG00000107537	PHYH	phytanoyl-CoA 2-hydroxylase [Source:HGNC Symbol;Acc:HGNC:8940]	0	-2.48	-4.37
Line Graph	ENSG00000107611	CUBN	cubilin [Source:HGNC Symbol;Acc:HGNC:2548]	0	-1.29	-2.51
Line Graph	ENSG00000107719	PALD1	phosphatase domain containing paladin 1 [Source:HGNC Symbol;Acc:HGNC:23530]	0	-2.91	-5.36
Line Graph	ENSG00000107821	KAZALD1	Kazal type serine peptidase inhibitor domain 1 [Source:HGNC Symbol;Acc:HGNC:25460]	0	-6.38	-10.76
Line Graph	ENSG00000107859	PITX3	paired like homeodomain 3 [Source:HGNC Symbol;Acc:HGNC:9006]	0	-1.93	-3.93
Line Graph	ENSG00000107874	CUEDC2	CUE domain containing 2 [Source:HGNC Symbol;Acc:HGNC:28352]	0	-2.89	-5.23
Line Graph	ENSG00000107957	SH3PXD2A	SH3 and PX domains 2A [Source:HGNC Symbol;Acc:HGNC:23664]	0	-1.11	-3.39
Line Graph	ENSG00000108010	GLRX3	glutaredoxin 3 [Source:HGNC Symbol;Acc:HGNC:15987]	0	-1.35	-3.34
Line Graph	ENSG00000108094	CUL2	cullin 2 [Source:HGNC Symbol;Acc:HGNC:2552]	0	-1.95	-2.99
Line Graph	ENSG00000108179	PPIF	peptidylprolyl isomerase F [Source:HGNC Symbol;Acc:HGNC:9259]	0	-1.16	-3.68
Line Graph	ENSG00000108352	RAPGEFL1	Rap guanine nucleotide exchange factor like 1 [Source:HGNC Symbol;Acc:HGNC:17428]	0	-5.37	-10.13
Line Graph	ENSG00000108375	RNF43	ring finger protein 43 [Source:HGNC Symbol;Acc:HGNC:18505]	0	-2.91	-5.32
Line Graph	ENSG00000108479	GALK1	galactokinase 1 [Source:HGNC Symbol;Acc:HGNC:4118]	0	-2.77	-4.97
Line Graph	ENSG00000108528	SLC25A11	solute carrier family 25 member 11 [Source:HGNC Symbol;Acc:HGNC:10981]	0	-3.29	-4.65
Line Graph	ENSG00000108557	RAI1	retinoic acid induced 1 [Source:HGNC Symbol;Acc:HGNC:9834]	0	-4.15	-6.26
Line Graph	ENSG00000108561	C1QBP	complement C1q binding protein [Source:HGNC Symbol;Acc:HGNC:1243]	0	-3.88	-6.11
Line Graph	ENSG00000108590	MED31	mediator complex subunit 31 [Source:HGNC Symbol;Acc:HGNC:24260]	0	-2.93	-5.72
Line Graph	ENSG00000108591	DRG2	developmentally regulated GTP binding protein 2 [Source:HGNC Symbol;Acc:HGNC:3030]	0	-1.57	-2.45
Line Graph	ENSG00000108592	FTSJ3	FtsJ RNA 2'-O-methyltransferase 3 [Source:HGNC Symbol;Acc:HGNC:17136]	0	-0.74	-1.41
Line Graph	ENSG00000108604	SMARCD2	SWI/SNF related, matrix associated, actin dependent regulator of chromatin, subfamily d, member 2 [Source:HGNC Symbol;Acc:HGNC:11107]	0	-2.17	-4.2
Line Graph	ENSG00000108639	SYNGR2	synaptogyrin 2 [Source:HGNC Symbol;Acc:HGNC:11499]	0	-3.16	-4.36
Line Graph	ENSG00000108774	RAB5C	RAB5C, member RAS oncogene family [Source:HGNC Symbol;Acc:HGNC:9785]	0	-2.76	-4.46
Line Graph	ENSG00000108784	NAGLU	N-acetyl-alpha-glucosaminidase [Source:HGNC Symbol;Acc:HGNC:7632]	0	-4.29	-6.07
Line Graph	ENSG00000108825	PTGES3L-AARSD1	PTGES3L-AARSD1 readthrough [Source:HGNC Symbol;Acc:HGNC:43946]	0	-2.42	-3.88
Line Graph	ENSG00000108828	VAT1	vesicle amine transport 1 [Source:HGNC Symbol;Acc:HGNC:16919]	0	-0.72	-2.32
Line Graph	ENSG00000108830	RND2	Rho family GTPase 2 [Source:HGNC Symbol;Acc:HGNC:18315]	0	-1.09	-2.13
Line Graph	ENSG00000108840	HDAC5	histone deacetylase 5 [Source:HGNC Symbol;Acc:HGNC:14068]	0	-2.91	-4.83
Line Graph	ENSG00000108932	SLC16A6	solute carrier family 16 member 6 [Source:HGNC Symbol;Acc:HGNC:10927]	0	-4.66	-9.09
Line Graph	ENSG00000108947	EFNB3	ephrin B3 [Source:HGNC Symbol;Acc:HGNC:3228]	0	-2.86	-6.16
Line Graph	ENSG00000108961	RANGRF	RAN guanine nucleotide release factor [Source:HGNC Symbol;Acc:HGNC:17679]	0	-0.87	-1.56
Line Graph	ENSG00000108963	DPH1	diphthamide biosynthesis 1 [Source:HGNC Symbol;Acc:HGNC:3003]	0	-2.32	-4.75
Line Graph	ENSG00000109062	SLC9A3R1	SLC9A3 regulator 1 [Source:HGNC Symbol;Acc:HGNC:11075]	0	-0.81	-2.66
Line Graph	ENSG00000109065	NAT9	N-acetyltransferase 9 (putative) [Source:HGNC Symbol;Acc:HGNC:23133]	0	-2.01	-3.98
Line Graph	ENSG00000109255	NMU	neuromedin U [Source:HGNC Symbol;Acc:HGNC:7859]	0	-5.71	-8.71
Line Graph	ENSG00000109475	RPL34	ribosomal protein L34 [Source:HGNC Symbol;Acc:HGNC:10340]	0	-2.15	-2.97
Line Graph	ENSG00000109625	CPZ	carboxypeptidase Z [Source:HGNC Symbol;Acc:HGNC:2333]	0	-1.5	-3.02
Line Graph	ENSG00000109654	TRIM2	tripartite motif containing 2 [Source:HGNC Symbol;Acc:HGNC:15974]	0	-5.88	-8.75
Line Graph	ENSG00000109743	BST1	bone marrow stromal cell antigen 1 [Source:HGNC Symbol;Acc:HGNC:1118]	0	-1.17	-3.87
Line Graph	ENSG00000109787	KLF3	Kruppel like factor 3 [Source:HGNC Symbol;Acc:HGNC:16516]	0	-5.02	-7.72
Line Graph	ENSG00000109790	KLHL5	kelch like family member 5 [Source:HGNC Symbol;Acc:HGNC:6356]	0	-4.46	-6.77
Line Graph	ENSG00000109917	ZPR1	ZPR1 zinc finger [Source:HGNC Symbol;Acc:HGNC:13051]	0	-0.89	-3.19
Line Graph	ENSG00000109919	MTCH2	mitochondrial carrier 2 [Source:HGNC Symbol;Acc:HGNC:17587]	0	-1.12	-3.57
Line Graph	ENSG00000110046	ATG2A	autophagy related 2A [Source:HGNC Symbol;Acc:HGNC:29028]	0	-3.72	-6.4
Line Graph	ENSG00000110060	PUS3	pseudouridine synthase 3 [Source:HGNC Symbol;Acc:HGNC:25461]	0	-0.47	-1.23
Line Graph	ENSG00000110074	FOXRED1	FAD dependent oxidoreductase domain containing 1 [Source:HGNC Symbol;Acc:HGNC:26927]	0	-2.89	-5.31
Line Graph	ENSG00000110195	FOLR1	folate receptor alpha [Source:HGNC Symbol;Acc:HGNC:3791]	0	-0.57	-1.09
Line Graph	ENSG00000110344	UBE4A	ubiquitination factor E4A [Source:HGNC Symbol;Acc:HGNC:12499]	0	-2.79	-4.15
Line Graph	ENSG00000110536	PTPMT1	protein tyrosine phosphatase mitochondrial 1 [Source:HGNC Symbol;Acc:HGNC:26965]	0	-0.7	-2.23
Line Graph	ENSG00000110628	SLC22A18	solute carrier family 22 member 18 [Source:HGNC Symbol;Acc:HGNC:10964]	0	-6.16	-11.36
Line Graph	ENSG00000110660	SLC35F2	solute carrier family 35 member F2 [Source:HGNC Symbol;Acc:HGNC:23615]	0	-1.38	-2.73
Line Graph	ENSG00000110697	PITPNM1	phosphatidylinositol transfer protein membrane associated 1 [Source:HGNC Symbol;Acc:HGNC:9003]	0	-4.04	-6.59
Line Graph	ENSG00000110717	NDUFS8	NADH:ubiquinone oxidoreductase core subunit S8 [Source:HGNC Symbol;Acc:HGNC:7715]	0	-1.66	-3.32
Line Graph	ENSG00000110719	TCIRG1	T cell immune regulator 1, ATPase H+ transporting V0 subunit a3 [Source:HGNC Symbol;Acc:HGNC:11647]	0	-5.95	-9.65
Line Graph	ENSG00000110723	EXPH5	exophilin 5 [Source:HGNC Symbol;Acc:HGNC:30578]	0	-3.16	-4.49
Line Graph	ENSG00000110844	PRPF40B	pre-mRNA processing factor 40 homolog B [Source:HGNC Symbol;Acc:HGNC:25031]	0	-1.42	-2.73
Line Graph	ENSG00000110880	CORO1C	coronin 1C [Source:HGNC Symbol;Acc:HGNC:2254]	0	-1.88	-3.19
Line Graph	ENSG00000110881	ASIC1	acid sensing ion channel subunit 1 [Source:HGNC Symbol;Acc:HGNC:100]	0	-1.84	-3.29
Line Graph	ENSG00000110955	ATP5F1B	ATP synthase F1 subunit beta [Source:HGNC Symbol;Acc:HGNC:830]	0	-1.81	-2.64
Line Graph	ENSG00000111057	KRT18	keratin 18 [Source:HGNC Symbol;Acc:HGNC:6430]	0	-2.51	-5.42
Line Graph	ENSG00000111087	GLI1	GLI family zinc finger 1 [Source:HGNC Symbol;Acc:HGNC:4317]	0	-5.98	-11.11
Line Graph	ENSG00000111206	FOXM1	forkhead box M1 [Source:HGNC Symbol;Acc:HGNC:3818]	0	-1.54	-3.93
Line Graph	ENSG00000111229	ARPC3	actin related protein 2/3 complex subunit 3 [Source:HGNC Symbol;Acc:HGNC:706]	0	-0.78	-1.9
Line Graph	ENSG00000111271	ACAD10	acyl-CoA dehydrogenase family member 10 [Source:HGNC Symbol;Acc:HGNC:21597]	0	-1.35	-3.11
Line Graph	ENSG00000111325	OGFOD2	2-oxoglutarate and iron dependent oxygenase domain containing 2 [Source:HGNC Symbol;Acc:HGNC:25823]	0	-1.34	-2.69
Line Graph	ENSG00000111412	SPRING1	SREBF pathway regulator in golgi 1 [Source:HGNC Symbol;Acc:HGNC:26128]	0	-0.8	-1.48
Line Graph	ENSG00000111445	RFC5	replication factor C subunit 5 [Source:HGNC Symbol;Acc:HGNC:9973]	0	-1.39	-2.6
Line Graph	ENSG00000111481	COPZ1	COPI coat complex subunit zeta 1 [Source:HGNC Symbol;Acc:HGNC:2243]	0	-2.18	-3.28
Line Graph	ENSG00000111530	CAND1	cullin associated and neddylation dissociated 1 [Source:HGNC Symbol;Acc:HGNC:30688]	0	-1.24	-2.14
Line Graph	ENSG00000111602	TIMELESS	timeless circadian regulator [Source:HGNC Symbol;Acc:HGNC:11813]	0	-0.58	-1.89
Line Graph	ENSG00000111605	CPSF6	cleavage and polyadenylation specific factor 6 [Source:HGNC Symbol;Acc:HGNC:13871]	0	-1.22	-1.99
Line Graph	ENSG00000111639	MRPL51	mitochondrial ribosomal protein L51 [Source:HGNC Symbol;Acc:HGNC:14044]	0	-2.05	-3.68
Line Graph	ENSG00000111652	COPS7A	COP9 signalosome subunit 7A [Source:HGNC Symbol;Acc:HGNC:16758]	0	-2.08	-4.65
Line Graph	ENSG00000111653	ING4	inhibitor of growth family member 4 [Source:HGNC Symbol;Acc:HGNC:19423]	0	-1.92	-4.41
Line Graph	ENSG00000111667	USP5	ubiquitin specific peptidase 5 [Source:HGNC Symbol;Acc:HGNC:12628]	0	-0.9	-2.92
Line Graph	ENSG00000111669	TPI1	triosephosphate isomerase 1 [Source:HGNC Symbol;Acc:HGNC:12009]	0	-1.98	-3.59
Line Graph	ENSG00000111671	SPSB2	splA/ryanodine receptor domain and SOCS box containing 2 [Source:HGNC Symbol;Acc:HGNC:29522]	0	-3.24	-5.91
Line Graph	ENSG00000111678	C12orf57	chromosome 12 open reading frame 57 [Source:HGNC Symbol;Acc:HGNC:29521]	0	-2.35	-3.87
Line Graph	ENSG00000111684	LPCAT3	lysophosphatidylcholine acyltransferase 3 [Source:HGNC Symbol;Acc:HGNC:30244]	0	-5.51	-8.17
Line Graph	ENSG00000111752	PHC1	polyhomeotic homolog 1 [Source:HGNC Symbol;Acc:HGNC:3182]	0	-0.91	-2.66
Line Graph	ENSG00000111786	SRSF9	serine and arginine rich splicing factor 9 [Source:HGNC Symbol;Acc:HGNC:10791]	0	-2.8	-5.52
Line Graph	ENSG00000111788		DEAD/H (Asp-Glu-Ala-Asp/His) box polypeptide like pseudogene	0	-0.67	-2.44
Line Graph	ENSG00000112062	MAPK14	mitogen-activated protein kinase 14 [Source:HGNC Symbol;Acc:HGNC:6876]	0	-2.59	-3.57
Line Graph	ENSG00000112406	HECA	hdc homolog, cell cycle regulator [Source:HGNC Symbol;Acc:HGNC:21041]	0	-1.56	-2.32
Line Graph	ENSG00000112425	EPM2A	EPM2A glucan phosphatase, laforin [Source:HGNC Symbol;Acc:HGNC:3413]	0	-1.47	-2.68
Line Graph	ENSG00000112473	SLC39A7	solute carrier family 39 member 7 [Source:HGNC Symbol;Acc:HGNC:4927]	0	-4.43	-6.61
Line Graph	ENSG00000112561	TFEB	transcription factor EB [Source:HGNC Symbol;Acc:HGNC:11753]	0	-2.34	-3.62
Line Graph	ENSG00000112624	BICRAL	BRD4 interacting chromatin remodeling complex associated protein like [Source:HGNC Symbol;Acc:HGNC:21111]	0	-1.24	-3.08
Line Graph	ENSG00000112640	PPP2R5D	protein phosphatase 2 regulatory subunit B'delta [Source:HGNC Symbol;Acc:HGNC:9312]	0	-1.33	-4.04
Line Graph	ENSG00000112658	SRF	serum response factor [Source:HGNC Symbol;Acc:HGNC:11291]	0	-2.65	-5.72
Line Graph	ENSG00000112773	TENT5A	terminal nucleotidyltransferase 5A [Source:HGNC Symbol;Acc:HGNC:18345]	0	-1.58	-2.21
Line Graph	ENSG00000112787	FBRSL1	fibrosin like 1 [Source:HGNC Symbol;Acc:HGNC:29308]	0	-1.46	-3.25
Line Graph	ENSG00000112812	PRSS16	serine protease 16 [Source:HGNC Symbol;Acc:HGNC:9480]	0	-2.22	-3.99
Line Graph	ENSG00000112852	PCDHB2	protocadherin beta 2 [Source:HGNC Symbol;Acc:HGNC:8687]	0	-4.98	-7.36
Line Graph	ENSG00000112855	HARS2	histidyl-tRNA synthetase 2, mitochondrial [Source:HGNC Symbol;Acc:HGNC:4817]	0	-1.95	-3.09
Line Graph	ENSG00000112877	CEP72	centrosomal protein 72 [Source:HGNC Symbol;Acc:HGNC:25547]	0	-0.88	-1.77
Line Graph	ENSG00000112996	MRPS30	mitochondrial ribosomal protein S30 [Source:HGNC Symbol;Acc:HGNC:8769]	0	-1.28	-1.83
Line Graph	ENSG00000113013	HSPA9	heat shock protein family A (Hsp70) member 9 [Source:HGNC Symbol;Acc:HGNC:5244]	0	-1.06	-2.09
Line Graph	ENSG00000113240	CLK4	CDC like kinase 4 [Source:HGNC Symbol;Acc:HGNC:13659]	0	-0.79	-2.34
Line Graph	ENSG00000113430	IRX4	iroquois homeobox 4 [Source:HGNC Symbol;Acc:HGNC:6129]	0	-1.82	-4.32
Line Graph	ENSG00000113504	SLC12A7	solute carrier family 12 member 7 [Source:HGNC Symbol;Acc:HGNC:10915]	0	-2.27	-4.78
Line Graph	ENSG00000113569	NUP155	nucleoporin 155 [Source:HGNC Symbol;Acc:HGNC:8063]	0	-0.32	-1.04
Line Graph	ENSG00000113595	TRIM23	tripartite motif containing 23 [Source:HGNC Symbol;Acc:HGNC:660]	0	-1.4	-2.97
Line Graph	ENSG00000113719	ERGIC1	endoplasmic reticulum-golgi intermediate compartment 1 [Source:HGNC Symbol;Acc:HGNC:29205]	0	-0.77	-2.13
Line Graph	ENSG00000114019	AMOTL2	angiomotin like 2 [Source:HGNC Symbol;Acc:HGNC:17812]	0	-7.95	-14.22
Line Graph	ENSG00000114023	FAM162A	family with sequence similarity 162 member A [Source:HGNC Symbol;Acc:HGNC:17865]	0	-2.99	-5.44
Line Graph	ENSG00000114030	KPNA1	karyopherin subunit alpha 1 [Source:HGNC Symbol;Acc:HGNC:6394]	0	-0.67	-2.08
Line Graph	ENSG00000114626	ABTB1	ankyrin repeat and BTB domain containing 1 [Source:HGNC Symbol;Acc:HGNC:18275]	0	-0.41	-1.17
Line Graph	ENSG00000114735	HEMK1	HemK methyltransferase family member 1 [Source:HGNC Symbol;Acc:HGNC:24923]	0	-2.12	-3
Line Graph	ENSG00000114745	GORASP1	golgi reassembly stacking protein 1 [Source:HGNC Symbol;Acc:HGNC:16769]	0	-2.32	-3.56
Line Graph	ENSG00000114841	DNAH1	dynein axonemal heavy chain 1 [Source:HGNC Symbol;Acc:HGNC:2940]	0	-4.78	-9.48
Line Graph	ENSG00000114923	SLC4A3	solute carrier family 4 member 3 [Source:HGNC Symbol;Acc:HGNC:11029]	0	-3.9	-5.72
Line Graph	ENSG00000114982	KANSL3	KAT8 regulatory NSL complex subunit 3 [Source:HGNC Symbol;Acc:HGNC:25473]	0	-0.59	-2.14
Line Graph	ENSG00000114988	LMAN2L	lectin, mannose binding 2 like [Source:HGNC Symbol;Acc:HGNC:19263]	0	-2.12	-3.38
Line Graph	ENSG00000115112	TFCP2L1	transcription factor CP2 like 1 [Source:HGNC Symbol;Acc:HGNC:17925]	0	-1.14	-1.56
Line Graph	ENSG00000115211	EIF2B4	eukaryotic translation initiation factor 2B subunit delta [Source:HGNC Symbol;Acc:HGNC:3260]	0	-1.69	-3.03
Line Graph	ENSG00000115234	SNX17	sorting nexin 17 [Source:HGNC Symbol;Acc:HGNC:14979]	0	-1.92	-4.78
Line Graph	ENSG00000115241	PPM1G	protein phosphatase, Mg2+/Mn2+ dependent 1G [Source:HGNC Symbol;Acc:HGNC:9278]	0	-1.98	-4.21
Line Graph	ENSG00000115255	REEP6	receptor accessory protein 6 [Source:HGNC Symbol;Acc:HGNC:30078]	0	-1.06	-3.9
Line Graph	ENSG00000115275	MOGS	mannosyl-oligosaccharide glucosidase [Source:HGNC Symbol;Acc:HGNC:24862]	0	-5.03	-7.6
Line Graph	ENSG00000115286	NDUFS7	NADH:ubiquinone oxidoreductase core subunit S7 [Source:HGNC Symbol;Acc:HGNC:7714]	0	-1.84	-2.54
Line Graph	ENSG00000115290	GRB14	growth factor receptor bound protein 14 [Source:HGNC Symbol;Acc:HGNC:4565]	0	-0.68	-1.96
Line Graph	ENSG00000115306	SPTBN1	spectrin beta, non-erythrocytic 1 [Source:HGNC Symbol;Acc:HGNC:11275]	0	-0.87	-1.38
Line Graph	ENSG00000115317	HTRA2	HtrA serine peptidase 2 [Source:HGNC Symbol;Acc:HGNC:14348]	0	-0.73	-1.08
Line Graph	ENSG00000115415	STAT1	signal transducer and activator of transcription 1 [Source:HGNC Symbol;Acc:HGNC:11362]	0	-0.86	-1.31
Line Graph	ENSG00000115459	ELMOD3	ELMO domain containing 3 [Source:HGNC Symbol;Acc:HGNC:26158]	0	-2.09	-3.26
Line Graph	ENSG00000115657	ABCB6	ATP binding cassette subfamily B member 6 (Langereis blood group) [Source:HGNC Symbol;Acc:HGNC:47]	0	-3.28	-5.11
Line Graph	ENSG00000115661	STK16	serine/threonine kinase 16 [Source:HGNC Symbol;Acc:HGNC:11394]	0	-2.64	-4.5
Line Graph	ENSG00000115677	HDLBP	high density lipoprotein binding protein [Source:HGNC Symbol;Acc:HGNC:4857]	0	-1.32	-2.52
Line Graph	ENSG00000115694	STK25	serine/threonine kinase 25 [Source:HGNC Symbol;Acc:HGNC:11404]	0	-1.13	-2.35
Line Graph	ENSG00000115825	PRKD3	protein kinase D3 [Source:HGNC Symbol;Acc:HGNC:9408]	0	-1.1	-2.09
Line Graph	ENSG00000115946	PNO1	partner of NOB1 homolog [Source:HGNC Symbol;Acc:HGNC:32790]	0	-1.47	-2.67
Line Graph	ENSG00000116096	SPR	sepiapterin reductase [Source:HGNC Symbol;Acc:HGNC:11257]	0	-2.62	-6.18
Line Graph	ENSG00000116151	MORN1	MORN repeat containing 1 [Source:HGNC Symbol;Acc:HGNC:25852]	0	-1.19	-3.04
Line Graph	ENSG00000116171	SCP2	sterol carrier protein 2 [Source:HGNC Symbol;Acc:HGNC:10606]	0	-0.66	-1.01
Line Graph	ENSG00000116455	WDR77	WD repeat domain 77 [Source:HGNC Symbol;Acc:HGNC:29652]	0	-4.82	-6.62
Line Graph	ENSG00000116459	ATP5PB	ATP synthase peripheral stalk-membrane subunit b [Source:HGNC Symbol;Acc:HGNC:840]	0	-1.25	-2.06
Line Graph	ENSG00000116574	RHOU	ras homolog family member U [Source:HGNC Symbol;Acc:HGNC:17794]	0	-2.08	-3.87
Line Graph	ENSG00000116584	ARHGEF2	Rho/Rac guanine nucleotide exchange factor 2 [Source:HGNC Symbol;Acc:HGNC:682]	0	-6.62	-9.5
Line Graph	ENSG00000116652	DLEU2L	deleted in lymphocytic leukemia 2 like [Source:HGNC Symbol;Acc:HGNC:13225]	0	-3.64	-5.97
Line Graph	ENSG00000116670	MAD2L2	mitotic arrest deficient 2 like 2 [Source:HGNC Symbol;Acc:HGNC:6764]	0	-0.73	-2.34
Line Graph	ENSG00000116688	MFN2	mitofusin 2 [Source:HGNC Symbol;Acc:HGNC:16877]	0	-0.64	-2.04
Line Graph	ENSG00000116815	CD58	CD58 molecule [Source:HGNC Symbol;Acc:HGNC:1688]	0	-3.06	-5.21
Line Graph	ENSG00000116871	MAP7D1	MAP7 domain containing 1 [Source:HGNC Symbol;Acc:HGNC:25514]	0	-2.68	-4.84
Line Graph	ENSG00000116898	MRPS15	mitochondrial ribosomal protein S15 [Source:HGNC Symbol;Acc:HGNC:14504]	0	-1.47	-2.87
Line Graph	ENSG00000116903	EXOC8	exocyst complex component 8 [Source:HGNC Symbol;Acc:HGNC:24659]	0	-1.68	-2.62
Line Graph	ENSG00000117152	RGS4	regulator of G protein signaling 4 [Source:HGNC Symbol;Acc:HGNC:10000]	0	-2.21	-5.25
Line Graph	ENSG00000117245	KIF17	kinesin family member 17 [Source:HGNC Symbol;Acc:HGNC:19167]	0	-2.79	-4.39
Line Graph	ENSG00000117262	GPR89A	G protein-coupled receptor 89A [Source:HGNC Symbol;Acc:HGNC:31984]	0	-1.91	-4.19
Line Graph	ENSG00000117308	GALE	UDP-galactose-4-epimerase [Source:HGNC Symbol;Acc:HGNC:4116]	0	-3.59	-5.11
Line Graph	ENSG00000117385	P3H1	prolyl 3-hydroxylase 1 [Source:HGNC Symbol;Acc:HGNC:19316]	0	-3.97	-6.71
Line Graph	ENSG00000117395	EBNA1BP2	EBNA1 binding protein 2 [Source:HGNC Symbol;Acc:HGNC:15531]	0	-2.45	-3.92
Line Graph	ENSG00000117411	B4GALT2	beta-1,4-galactosyltransferase 2 [Source:HGNC Symbol;Acc:HGNC:925]	0	-3.14	-5.08
Line Graph	ENSG00000117419	ERI3	ERI1 exoribonuclease family member 3 [Source:HGNC Symbol;Acc:HGNC:17276]	0	-1	-2.52
Line Graph	ENSG00000117425	PTCH2	patched 2 [Source:HGNC Symbol;Acc:HGNC:9586]	0	-1.6	-3.87
Line Graph	ENSG00000117448	AKR1A1	aldo-keto reductase family 1 member A1 [Source:HGNC Symbol;Acc:HGNC:380]	0	-0.64	-1.84
Line Graph	ENSG00000117450	PRDX1	peroxiredoxin 1 [Source:HGNC Symbol;Acc:HGNC:9352]	0	-2.66	-3.99
Line Graph	ENSG00000117505	DR1	down-regulator of transcription 1 [Source:HGNC Symbol;Acc:HGNC:3017]	0	-1.28	-2.38
Line Graph	ENSG00000117525	F3	coagulation factor III, tissue factor [Source:HGNC Symbol;Acc:HGNC:3541]	0	-3.79	-6.54
Line Graph	ENSG00000117597	UTP25	UTP25 small subunit processor component [Source:HGNC Symbol;Acc:HGNC:28440]	0	-0.92	-3.05
Line Graph	ENSG00000117632	STMN1	stathmin 1 [Source:HGNC Symbol;Acc:HGNC:6510]	0	-1.46	-3.23
Line Graph	ENSG00000117676	RPS6KA1	ribosomal protein S6 kinase A1 [Source:HGNC Symbol;Acc:HGNC:10430]	0	-2.24	-4.61
Line Graph	ENSG00000117682	DHDDS	dehydrodolichyl diphosphate synthase subunit [Source:HGNC Symbol;Acc:HGNC:20603]	0	-1.03	-3.8
Line Graph	ENSG00000117862	TXNDC12	thioredoxin domain containing 12 [Source:HGNC Symbol;Acc:HGNC:24626]	0	-1.05	-2.59
Line Graph	ENSG00000118162	KPTN	kaptin, actin binding protein [Source:HGNC Symbol;Acc:HGNC:6404]	0	-4.06	-6.95
Line Graph	ENSG00000118242	MREG	melanoregulin [Source:HGNC Symbol;Acc:HGNC:25478]	0	-4.46	-7.09
Line Graph	ENSG00000118503	TNFAIP3	TNF alpha induced protein 3 [Source:HGNC Symbol;Acc:HGNC:11896]	0	-3.6	-6.77
Line Graph	ENSG00000118514	ALDH8A1	aldehyde dehydrogenase 8 family member A1 [Source:HGNC Symbol;Acc:HGNC:15471]	0	-3.02	-5.34
Line Graph	ENSG00000118960	HS1BP3	HCLS1 binding protein 3 [Source:HGNC Symbol;Acc:HGNC:24979]	0	-1.56	-2.2
Line Graph	ENSG00000119227	PIGZ	phosphatidylinositol glycan anchor biosynthesis class Z [Source:HGNC Symbol;Acc:HGNC:30596]	0	-1.43	-3.37
Line Graph	ENSG00000119242	CCDC92	coiled-coil domain containing 92 [Source:HGNC Symbol;Acc:HGNC:29563]	0	-1.64	-3.65
Line Graph	ENSG00000119318	RAD23B	RAD23 homolog B, nucleotide excision repair protein [Source:HGNC Symbol;Acc:HGNC:9813]	0	-2.76	-3.9
Line Graph	ENSG00000119509	INVS	inversin [Source:HGNC Symbol;Acc:HGNC:17870]	0	-0.63	-1.5
Line Graph	ENSG00000119514	GALNT12	polypeptide N-acetylgalactosaminyltransferase 12 [Source:HGNC Symbol;Acc:HGNC:19877]	0	-1.76	-4.08
Line Graph	ENSG00000119669	IRF2BPL	interferon regulatory factor 2 binding protein like [Source:HGNC Symbol;Acc:HGNC:14282]	0	-1.09	-1.76
Line Graph	ENSG00000119699	TGFB3	transforming growth factor beta 3 [Source:HGNC Symbol;Acc:HGNC:11769]	0	-5.95	-10.2
Line Graph	ENSG00000119705	SLIRP	SRA stem-loop interacting RNA binding protein [Source:HGNC Symbol;Acc:HGNC:20495]	0	-0.9	-1.29
Line Graph	ENSG00000119718	EIF2B2	eukaryotic translation initiation factor 2B subunit beta [Source:HGNC Symbol;Acc:HGNC:3258]	0	-1.06	-3.67
Line Graph	ENSG00000119729	RHOQ	ras homolog family member Q [Source:HGNC Symbol;Acc:HGNC:17736]	0	-3.86	-5.33
Line Graph	ENSG00000119737	GPR75	G protein-coupled receptor 75 [Source:HGNC Symbol;Acc:HGNC:4526]	0	-2.69	-4.65
Line Graph	ENSG00000119820	YIPF4	Yip1 domain family member 4 [Source:HGNC Symbol;Acc:HGNC:28145]	0	-1.06	-1.88
Line Graph	ENSG00000119946	CNNM1	cyclin and CBS domain divalent metal cation transport mediator 1 [Source:HGNC Symbol;Acc:HGNC:102]	0	-1.86	-4.18
Line Graph	ENSG00000120332	TNN	tenascin N [Source:HGNC Symbol;Acc:HGNC:22942]	0	-4.69	-7
Line Graph	ENSG00000120509	PDZD11	PDZ domain containing 11 [Source:HGNC Symbol;Acc:HGNC:28034]	0	-1.46	-2.22
Line Graph	ENSG00000120693	SMAD9	SMAD family member 9 [Source:HGNC Symbol;Acc:HGNC:6774]	0	-2.81	-3.91
Line Graph	ENSG00000120705	ETF1	eukaryotic translation termination factor 1 [Source:HGNC Symbol;Acc:HGNC:3477]	0	-1.39	-2.7
Line Graph	ENSG00000121022	COPS5	COP9 signalosome subunit 5 [Source:HGNC Symbol;Acc:HGNC:2240]	0	-1.33	-2.78
Line Graph	ENSG00000121270	ABCC11	ATP binding cassette subfamily C member 11 [Source:HGNC Symbol;Acc:HGNC:14639]	0	-3.4	-5.57
Line Graph	ENSG00000121281	ADCY7	adenylate cyclase 7 [Source:HGNC Symbol;Acc:HGNC:238]	0	-0.68	-1.42
Line Graph	ENSG00000121410	A1BG	alpha-1-B glycoprotein [Source:HGNC Symbol;Acc:HGNC:5]	0	-3	-5.9
Line Graph	ENSG00000121413	ZSCAN18	zinc finger and SCAN domain containing 18 [Source:HGNC Symbol;Acc:HGNC:21037]	0	-1.32	-3.54
Line Graph	ENSG00000121653	MAPK8IP1	mitogen-activated protein kinase 8 interacting protein 1 [Source:HGNC Symbol;Acc:HGNC:6882]	0	-3.07	-5.69
Line Graph	ENSG00000121671	CRY2	cryptochrome circadian regulator 2 [Source:HGNC Symbol;Acc:HGNC:2385]	0	-1.37	-2.38
Line Graph	ENSG00000121691	CAT	catalase [Source:HGNC Symbol;Acc:HGNC:1516]	0	-4.36	-6
Line Graph	ENSG00000121864	ZNF639	zinc finger protein 639 [Source:HGNC Symbol;Acc:HGNC:30950]	0	-1.27	-2.72
Line Graph	ENSG00000121900	TMEM54	transmembrane protein 54 [Source:HGNC Symbol;Acc:HGNC:24143]	0	-0.75	-1.99
Line Graph	ENSG00000122034	GTF3A	general transcription factor IIIA [Source:HGNC Symbol;Acc:HGNC:4662]	0	-2.14	-3.21
Line Graph	ENSG00000122140	MRPS2	mitochondrial ribosomal protein S2 [Source:HGNC Symbol;Acc:HGNC:14495]	0	-2.64	-4.68
Line Graph	ENSG00000122359	ANXA11	annexin A11 [Source:HGNC Symbol;Acc:HGNC:535]	0	-1.13	-3.18
Line Graph	ENSG00000122386	ZNF205	zinc finger protein 205 [Source:HGNC Symbol;Acc:HGNC:12996]	0	-2.15	-5.62
Line Graph	ENSG00000122390	NAA60	N-alpha-acetyltransferase 60, NatF catalytic subunit [Source:HGNC Symbol;Acc:HGNC:25875]	0	-0.86	-1.92
Line Graph	ENSG00000122490	SLC66A2	solute carrier family 66 member 2 [Source:HGNC Symbol;Acc:HGNC:26188]	0	-5.71	-9.68
Line Graph	ENSG00000122515	ZMIZ2	zinc finger MIZ-type containing 2 [Source:HGNC Symbol;Acc:HGNC:22229]	0	-1.62	-2.39
Line Graph	ENSG00000122574	WIPF3	WAS/WASL interacting protein family member 3 [Source:HGNC Symbol;Acc:HGNC:22004]	0	-2.89	-7.51
Line Graph	ENSG00000122644	ARL4A	ADP ribosylation factor like GTPase 4A [Source:HGNC Symbol;Acc:HGNC:695]	0	-0.75	-1.6
Line Graph	ENSG00000122678	POLM	DNA polymerase mu [Source:HGNC Symbol;Acc:HGNC:9185]	0	-1.43	-3.1
Line Graph	ENSG00000122692	SMU1	SMU1 DNA replication regulator and spliceosomal factor [Source:HGNC Symbol;Acc:HGNC:18247]	0	-1.59	-2.62
Line Graph	ENSG00000122694	GLIPR2	GLI pathogenesis related 2 [Source:HGNC Symbol;Acc:HGNC:18007]	0	-2.23	-3.58
Line Graph	ENSG00000122705	CLTA	clathrin light chain A [Source:HGNC Symbol;Acc:HGNC:2090]	0	-0.79	-2.54
Line Graph	ENSG00000122786	CALD1	caldesmon 1 [Source:HGNC Symbol;Acc:HGNC:1441]	0	-6.66	-13.28
Line Graph	ENSG00000122884	P4HA1	prolyl 4-hydroxylase subunit alpha 1 [Source:HGNC Symbol;Acc:HGNC:8546]	0	-1.06	-1.71
Line Graph	ENSG00000122971	ACADS	acyl-CoA dehydrogenase short chain [Source:HGNC Symbol;Acc:HGNC:90]	0	-2.59	-5.91
Line Graph	ENSG00000123124	WWP1	WW domain containing E3 ubiquitin protein ligase 1 [Source:HGNC Symbol;Acc:HGNC:17004]	0	-0.59	-1.05
Line Graph	ENSG00000123136	DDX39A	DExD-box helicase 39A [Source:HGNC Symbol;Acc:HGNC:17821]	0	-1.67	-3.96
Line Graph	ENSG00000123154	WDR83	WD repeat domain 83 [Source:HGNC Symbol;Acc:HGNC:32672]	0	-1.21	-3
Line Graph	ENSG00000123159	GIPC1	GIPC PDZ domain containing family member 1 [Source:HGNC Symbol;Acc:HGNC:1226]	0	-1.24	-3.98
Line Graph	ENSG00000123353	ORMDL2	ORMDL sphingolipid biosynthesis regulator 2 [Source:HGNC Symbol;Acc:HGNC:16037]	0	-0.56	-1.59
Line Graph	ENSG00000123374	CDK2	cyclin dependent kinase 2 [Source:HGNC Symbol;Acc:HGNC:1771]	0	-4.52	-7.49
Line Graph	ENSG00000123415	SMUG1	single-strand-selective monofunctional uracil-DNA glycosylase 1 [Source:HGNC Symbol;Acc:HGNC:17148]	0	-1.94	-3.08
Line Graph	ENSG00000123416	TUBA1B	tubulin alpha 1b [Source:HGNC Symbol;Acc:HGNC:18809]	0	-1.86	-5.02
Line Graph	ENSG00000123427	EEF1AKMT3	EEF1A lysine methyltransferase 3 [Source:HGNC Symbol;Acc:HGNC:24936]	0	-2.2	-4.71
Line Graph	ENSG00000123472	ATPAF1	ATP synthase mitochondrial F1 complex assembly factor 1 [Source:HGNC Symbol;Acc:HGNC:18803]	0	-2.8	-4.53
Line Graph	ENSG00000123739	PLA2G12A	phospholipase A2 group XIIA [Source:HGNC Symbol;Acc:HGNC:18554]	0	-1.16	-2.13
Line Graph	ENSG00000123843	C4BPB	complement component 4 binding protein beta [Source:HGNC Symbol;Acc:HGNC:1328]	0	-1.66	-3.32
Line Graph	ENSG00000123933	MXD4	MAX dimerization protein 4 [Source:HGNC Symbol;Acc:HGNC:13906]	0	-0.54	-1.37
Line Graph	ENSG00000123992	DNPEP	aspartyl aminopeptidase [Source:HGNC Symbol;Acc:HGNC:2981]	0	-2.61	-4.29
Line Graph	ENSG00000124006	OBSL1	obscurin like cytoskeletal adaptor 1 [Source:HGNC Symbol;Acc:HGNC:29092]	0	-2.05	-3.76
Line Graph	ENSG00000124067	SLC12A4	solute carrier family 12 member 4 [Source:HGNC Symbol;Acc:HGNC:10913]	0	-4.29	-7.72
Line Graph	ENSG00000124074	ENKD1	enkurin domain containing 1 [Source:HGNC Symbol;Acc:HGNC:25246]	0	-1.66	-2.61
Line Graph	ENSG00000124172	ATP5F1E	ATP synthase F1 subunit epsilon [Source:HGNC Symbol;Acc:HGNC:838]	0	-0.53	-1.09
Line Graph	ENSG00000124181	PLCG1	phospholipase C gamma 1 [Source:HGNC Symbol;Acc:HGNC:9065]	0	-2.75	-5.64
Line Graph	ENSG00000124207	CSE1L	chromosome segregation 1 like [Source:HGNC Symbol;Acc:HGNC:2431]	0	-1.02	-2.11
Line Graph	ENSG00000124216	SNAI1	snail family transcriptional repressor 1 [Source:HGNC Symbol;Acc:HGNC:11128]	0	-2.09	-3.31
Line Graph	ENSG00000124217	MOCS3	molybdenum cofactor synthesis 3 [Source:HGNC Symbol;Acc:HGNC:15765]	0	-5.31	-8.83
Line Graph	ENSG00000124299	PEPD	peptidase D [Source:HGNC Symbol;Acc:HGNC:8840]	0	-1.43	-2.5
Line Graph	ENSG00000124370	MCEE	methylmalonyl-CoA epimerase [Source:HGNC Symbol;Acc:HGNC:16732]	0	-1.16	-3.02
Line Graph	ENSG00000124496	TRERF1	transcriptional regulating factor 1 [Source:HGNC Symbol;Acc:HGNC:18273]	0	-2.79	-4.62
Line Graph	ENSG00000124541	RRP36	ribosomal RNA processing 36 [Source:HGNC Symbol;Acc:HGNC:21374]	0	-2.1	-6.15
Line Graph	ENSG00000124574	ABCC10	ATP binding cassette subfamily C member 10 [Source:HGNC Symbol;Acc:HGNC:52]	0	-0.88	-2.47
Line Graph	ENSG00000124587	PEX6	peroxisomal biogenesis factor 6 [Source:HGNC Symbol;Acc:HGNC:8859]	0	-5.54	-8.02
Line Graph	ENSG00000124588	NQO2	N-ribosyldihydronicotinamide:quinone reductase 2 [Source:HGNC Symbol;Acc:HGNC:7856]	0	-4.66	-6.99
Line Graph	ENSG00000124593		novel protein	0	-2.51	-3.92
Line Graph	ENSG00000124635	H2BC11	H2B clustered histone 11 [Source:HGNC Symbol;Acc:HGNC:4761]	0	-0.93	-2.56
Line Graph	ENSG00000124733	MEA1	male-enhanced antigen 1 [Source:HGNC Symbol;Acc:HGNC:6986]	0	-0.95	-2.35
Line Graph	ENSG00000125122	LRRC29	leucine rich repeat containing 29 [Source:HGNC Symbol;Acc:HGNC:13605]	0	-0.63	-2.04
Line Graph	ENSG00000125247	TMTC4	transmembrane O-mannosyltransferase targeting cadherins 4 [Source:HGNC Symbol;Acc:HGNC:25904]	0	-0.79	-1.28
Line Graph	ENSG00000125354	SEPTIN6	septin 6 [Source:HGNC Symbol;Acc:HGNC:15848]	0	-2.55	-3.75
Line Graph	ENSG00000125356	NDUFA1	NADH:ubiquinone oxidoreductase subunit A1 [Source:HGNC Symbol;Acc:HGNC:7683]	0	-1	-2.06
Line Graph	ENSG00000125388	GRK4	G protein-coupled receptor kinase 4 [Source:HGNC Symbol;Acc:HGNC:4543]	0	-1.41	-2.91
Line Graph	ENSG00000125458	NT5C	5', 3'-nucleotidase, cytosolic [Source:HGNC Symbol;Acc:HGNC:17144]	0	-2.77	-6.22
Line Graph	ENSG00000125459	MSTO1	misato mitochondrial distribution and morphology regulator 1 [Source:HGNC Symbol;Acc:HGNC:29678]	0	-2.06	-3.2
Line Graph	ENSG00000125503	PPP1R12C	protein phosphatase 1 regulatory subunit 12C [Source:HGNC Symbol;Acc:HGNC:14947]	0	-3.38	-6.17
Line Graph	ENSG00000125510	OPRL1	opioid related nociceptin receptor 1 [Source:HGNC Symbol;Acc:HGNC:8155]	0	-1.48	-4.7
Line Graph	ENSG00000125611	CHCHD5	coiled-coil-helix-coiled-coil-helix domain containing 5 [Source:HGNC Symbol;Acc:HGNC:17840]	0	-1.18	-2.69
Line Graph	ENSG00000125637	PSD4	pleckstrin and Sec7 domain containing 4 [Source:HGNC Symbol;Acc:HGNC:19096]	0	-1.52	-5.13
Line Graph	ENSG00000125652	ALKBH7	alkB homolog 7 [Source:HGNC Symbol;Acc:HGNC:21306]	0	-1.12	-1.68
Line Graph	ENSG00000125657	TNFSF9	TNF superfamily member 9 [Source:HGNC Symbol;Acc:HGNC:11939]	0	-4.06	-5.98
Line Graph	ENSG00000125733	TRIP10	thyroid hormone receptor interactor 10 [Source:HGNC Symbol;Acc:HGNC:12304]	0	-3.08	-4.81
Line Graph	ENSG00000125741	OPA3	outer mitochondrial membrane lipid metabolism regulator OPA3 [Source:HGNC Symbol;Acc:HGNC:8142]	0	-1.68	-3.03
Line Graph	ENSG00000125753	VASP	vasodilator stimulated phosphoprotein [Source:HGNC Symbol;Acc:HGNC:12652]	0	-4.07	-6.27
Line Graph	ENSG00000125755	SYMPK	symplekin [Source:HGNC Symbol;Acc:HGNC:22935]	0	-3.48	-5.85
Line Graph	ENSG00000125779	PANK2	pantothenate kinase 2 [Source:HGNC Symbol;Acc:HGNC:15894]	0	-1.89	-3.45
Line Graph	ENSG00000125841	NRSN2	neurensin 2 [Source:HGNC Symbol;Acc:HGNC:16229]	0	-2.81	-4.51
Line Graph	ENSG00000125875	TBC1D20	TBC1 domain family member 20 [Source:HGNC Symbol;Acc:HGNC:16133]	0	-1.05	-1.8
Line Graph	ENSG00000125901	MRPS26	mitochondrial ribosomal protein S26 [Source:HGNC Symbol;Acc:HGNC:14045]	0	-1.75	-2.68
Line Graph	ENSG00000125912	NCLN	nicalin [Source:HGNC Symbol;Acc:HGNC:26923]	0	-2.18	-3.65
Line Graph	ENSG00000125967	NECAB3	N-terminal EF-hand calcium binding protein 3 [Source:HGNC Symbol;Acc:HGNC:15851]	0	-2.26	-5.26
Line Graph	ENSG00000125968	ID1	inhibitor of DNA binding 1, HLH protein [Source:HGNC Symbol;Acc:HGNC:5360]	0	-5.23	-8.17
Line Graph	ENSG00000125971	DYNLRB1	dynein light chain roadblock-type 1 [Source:HGNC Symbol;Acc:HGNC:15468]	0	-0.89	-2.85
Line Graph	ENSG00000126091	ST3GAL3	ST3 beta-galactoside alpha-2,3-sialyltransferase 3 [Source:HGNC Symbol;Acc:HGNC:10866]	0	-3.05	-4.96
Line Graph	ENSG00000126214	KLC1	kinesin light chain 1 [Source:HGNC Symbol;Acc:HGNC:6387]	0	-0.65	-1.76
Line Graph	ENSG00000126217	MCF2L	MCF.2 cell line derived transforming sequence like [Source:HGNC Symbol;Acc:HGNC:14576]	0	-3.27	-4.72
Line Graph	ENSG00000126218	F10	coagulation factor X [Source:HGNC Symbol;Acc:HGNC:3528]	0	-2.09	-3.2
Line Graph	ENSG00000126246	IGFLR1	IGF like family receptor 1 [Source:HGNC Symbol;Acc:HGNC:23620]	0	-1.2	-3.84
Line Graph	ENSG00000126254	RBM42	RNA binding motif protein 42 [Source:HGNC Symbol;Acc:HGNC:28117]	0	-1.41	-2.07
Line Graph	ENSG00000126261	UBA2	ubiquitin like modifier activating enzyme 2 [Source:HGNC Symbol;Acc:HGNC:30661]	0	-2.56	-3.89
Line Graph	ENSG00000126351	THRA	thyroid hormone receptor alpha [Source:HGNC Symbol;Acc:HGNC:11796]	0	-0.99	-1.4
Line Graph	ENSG00000126522	ASL	argininosuccinate lyase [Source:HGNC Symbol;Acc:HGNC:746]	0	-6.83	-11.21
Line Graph	ENSG00000126550	HTN1	histatin 1 [Source:HGNC Symbol;Acc:HGNC:5283]	0	-2.78	-3.95
Line Graph	ENSG00000126562	WNK4	WNK lysine deficient protein kinase 4 [Source:HGNC Symbol;Acc:HGNC:14544]	0	-2.95	-5.18
Line Graph	ENSG00000126602	TRAP1	TNF receptor associated protein 1 [Source:HGNC Symbol;Acc:HGNC:16264]	0	-1.39	-2.93
Line Graph	ENSG00000126705	AHDC1	AT-hook DNA binding motif containing 1 [Source:HGNC Symbol;Acc:HGNC:25230]	0	-1.47	-2.31
Line Graph	ENSG00000126746	ZNF384	zinc finger protein 384 [Source:HGNC Symbol;Acc:HGNC:11955]	0	-1.05	-1.92
Line Graph	ENSG00000127054	INTS11	integrator complex subunit 11 [Source:HGNC Symbol;Acc:HGNC:26052]	0	-3.37	-5.51
Line Graph	ENSG00000127334	DYRK2	dual specificity tyrosine phosphorylation regulated kinase 2 [Source:HGNC Symbol;Acc:HGNC:3093]	0	-1.3	-3.67
Line Graph	ENSG00000127481	UBR4	ubiquitin protein ligase E3 component n-recognin 4 [Source:HGNC Symbol;Acc:HGNC:30313]	0	-0.89	-2.42
Line Graph	ENSG00000127554	GFER	growth factor, augmenter of liver regeneration [Source:HGNC Symbol;Acc:HGNC:4236]	0	-2.75	-4.08
Line Graph	ENSG00000127586	CHTF18	chromosome transmission fidelity factor 18 [Source:HGNC Symbol;Acc:HGNC:18435]	0	-3	-7.37
Line Graph	ENSG00000127603	MACF1	microtubule actin crosslinking factor 1 [Source:HGNC Symbol;Acc:HGNC:13664]	0	-0.83	-2.14
Line Graph	ENSG00000127616	SMARCA4	SWI/SNF related, matrix associated, actin dependent regulator of chromatin, subfamily a, member 4 [Source:HGNC Symbol;Acc:HGNC:11100]	0	-2.16	-3.64
Line Graph	ENSG00000127663	KDM4B	lysine demethylase 4B [Source:HGNC Symbol;Acc:HGNC:29136]	0	-1.57	-2.37
Line Graph	ENSG00000127774	EMC6	ER membrane protein complex subunit 6 [Source:HGNC Symbol;Acc:HGNC:28430]	0	-2.25	-3.97
Line Graph	ENSG00000127838	PNKD	PNKD metallo-beta-lactamase domain containing [Source:HGNC Symbol;Acc:HGNC:9153]	0	-0.52	-1.22
Line Graph	ENSG00000127922	SEM1	SEM1 26S proteasome complex subunit [Source:HGNC Symbol;Acc:HGNC:10845]	0	-2.22	-5.49
Line Graph	ENSG00000127947	PTPN12	protein tyrosine phosphatase non-receptor type 12 [Source:HGNC Symbol;Acc:HGNC:9645]	0	-0.83	-2.42
Line Graph	ENSG00000127952	STYXL1	serine/threonine/tyrosine interacting like 1 [Source:HGNC Symbol;Acc:HGNC:18165]	0	-1.35	-3.96
Line Graph	ENSG00000127957	PMS2P3	PMS1 homolog 2, mismatch repair system component pseudogene 3 [Source:HGNC Symbol;Acc:HGNC:9128]	0	-2.67	-4.38
Line Graph	ENSG00000128059	PPAT	phosphoribosyl pyrophosphate amidotransferase [Source:HGNC Symbol;Acc:HGNC:9238]	0	-0.49	-1.02
Line Graph	ENSG00000128159	TUBGCP6	tubulin gamma complex associated protein 6 [Source:HGNC Symbol;Acc:HGNC:18127]	0	-3.24	-7.22
Line Graph	ENSG00000128272	ATF4	activating transcription factor 4 [Source:HGNC Symbol;Acc:HGNC:786]	0	-3.14	-4.3
Line Graph	ENSG00000128294	TPST2	tyrosylprotein sulfotransferase 2 [Source:HGNC Symbol;Acc:HGNC:12021]	0	-2.49	-3.53
Line Graph	ENSG00000128573	FOXP2	forkhead box P2 [Source:HGNC Symbol;Acc:HGNC:13875]	0	-1.14	-2.29
Line Graph	ENSG00000128596	CCDC136	coiled-coil domain containing 136 [Source:HGNC Symbol;Acc:HGNC:22225]	0	-1.32	-2.19
Line Graph	ENSG00000128626	MRPS12	mitochondrial ribosomal protein S12 [Source:HGNC Symbol;Acc:HGNC:10380]	0	-1.44	-4.19
Line Graph	ENSG00000128656	CHN1	chimerin 1 [Source:HGNC Symbol;Acc:HGNC:1943]	0	-0.64	-1.91
Line Graph	ENSG00000128739	SNRPN	small nuclear ribonucleoprotein polypeptide N [Source:HGNC Symbol;Acc:HGNC:11164]	0	-0.85	-1.53
Line Graph	ENSG00000128891	CCDC32	coiled-coil domain containing 32 [Source:HGNC Symbol;Acc:HGNC:28295]	0	-3.07	-4.53
Line Graph	ENSG00000128908	INO80	INO80 complex ATPase subunit [Source:HGNC Symbol;Acc:HGNC:26956]	0	-1.37	-1.96
Line Graph	ENSG00000128973	CLN6	CLN6 transmembrane ER protein [Source:HGNC Symbol;Acc:HGNC:2077]	0	-4.2	-5.95
Line Graph	ENSG00000129128	SPCS3	signal peptidase complex subunit 3 [Source:HGNC Symbol;Acc:HGNC:26212]	0	-1.85	-2.76
Line Graph	ENSG00000129245	FXR2	FMR1 autosomal homolog 2 [Source:HGNC Symbol;Acc:HGNC:4024]	0	-1.99	-3.57
Line Graph	ENSG00000129255	MPDU1	mannose-P-dolichol utilization defect 1 [Source:HGNC Symbol;Acc:HGNC:7207]	0	-2.92	-4.71
Line Graph	ENSG00000129646	QRICH2	glutamine rich 2 [Source:HGNC Symbol;Acc:HGNC:25326]	0	-3.25	-8.57
Line Graph	ENSG00000129925	PGAP6	post-glycosylphosphatidylinositol attachment to proteins 6 [Source:HGNC Symbol;Acc:HGNC:17205]	0	-4.21	-7.57
Line Graph	ENSG00000130158	DOCK6	dedicator of cytokinesis 6 [Source:HGNC Symbol;Acc:HGNC:19189]	0	-1.53	-4.87
Line Graph	ENSG00000130177	CDC16	cell division cycle 16 [Source:HGNC Symbol;Acc:HGNC:1720]	0	-0.8	-2.62
Line Graph	ENSG00000130193	THEM6	thioesterase superfamily member 6 [Source:HGNC Symbol;Acc:HGNC:29656]	0	-1.02	-3.44
Line Graph	ENSG00000130202	NECTIN2	nectin cell adhesion molecule 2 [Source:HGNC Symbol;Acc:HGNC:9707]	0	-4.96	-8.23
Line Graph	ENSG00000130204	TOMM40	translocase of outer mitochondrial membrane 40 [Source:HGNC Symbol;Acc:HGNC:18001]	0	-4.62	-6.91
Line Graph	ENSG00000130227	XPO7	exportin 7 [Source:HGNC Symbol;Acc:HGNC:14108]	0	-1.11	-2.14
Line Graph	ENSG00000130244	FAM98C	family with sequence similarity 98 member C [Source:HGNC Symbol;Acc:HGNC:27119]	0	-1.99	-4.42
Line Graph	ENSG00000130270	ATP8B3	ATPase phospholipid transporting 8B3 [Source:HGNC Symbol;Acc:HGNC:13535]	0	-5.94	-8.62
Line Graph	ENSG00000130299	GTPBP3	GTP binding protein 3, mitochondrial [Source:HGNC Symbol;Acc:HGNC:14880]	0	-3.81	-6.45
Line Graph	ENSG00000130304	SLC27A1	solute carrier family 27 member 1 [Source:HGNC Symbol;Acc:HGNC:10995]	0	-3.06	-4.32
Line Graph	ENSG00000130309	COLGALT1	collagen beta(1-O)galactosyltransferase 1 [Source:HGNC Symbol;Acc:HGNC:26182]	0	-3.94	-5.94
Line Graph	ENSG00000130311	DDA1	DET1 and DDB1 associated 1 [Source:HGNC Symbol;Acc:HGNC:28360]	0	-1.29	-1.76
Line Graph	ENSG00000130340	SNX9	sorting nexin 9 [Source:HGNC Symbol;Acc:HGNC:14973]	0	-0.47	-1.11
Line Graph	ENSG00000130363	RSPH3	radial spoke head 3 [Source:HGNC Symbol;Acc:HGNC:21054]	0	-1.75	-3.16
Line Graph	ENSG00000130414	NDUFA10	NADH:ubiquinone oxidoreductase subunit A10 [Source:HGNC Symbol;Acc:HGNC:7684]	0	-0.42	-1.53
Line Graph	ENSG00000130429	ARPC1B	actin related protein 2/3 complex subunit 1B [Source:HGNC Symbol;Acc:HGNC:704]	0	-0.69	-1.13
Line Graph	ENSG00000130511	SSBP4	single stranded DNA binding protein 4 [Source:HGNC Symbol;Acc:HGNC:15676]	0	-6.52	-9.11
Line Graph	ENSG00000130529	TRPM4	transient receptor potential cation channel subfamily M member 4 [Source:HGNC Symbol;Acc:HGNC:17993]	0	-2.79	-5.41
Line Graph	ENSG00000130638	ATXN10	ataxin 10 [Source:HGNC Symbol;Acc:HGNC:10549]	0	-1.57	-3.41
Line Graph	ENSG00000130640	TUBGCP2	tubulin gamma complex associated protein 2 [Source:HGNC Symbol;Acc:HGNC:18599]	0	-0.49	-1.22
Line Graph	ENSG00000130675	MNX1	motor neuron and pancreas homeobox 1 [Source:HGNC Symbol;Acc:HGNC:4979]	0	-5.12	-7.06
Line Graph	ENSG00000130713	EXOSC2	exosome component 2 [Source:HGNC Symbol;Acc:HGNC:17097]	0	-1.27	-2.81
Line Graph	ENSG00000130717	UCK1	uridine-cytidine kinase 1 [Source:HGNC Symbol;Acc:HGNC:14859]	0	-1.85	-4.62
Line Graph	ENSG00000130731	METTL26	methyltransferase like 26 [Source:HGNC Symbol;Acc:HGNC:14141]	0	-3.75	-5.22
Line Graph	ENSG00000130734	ATG4D	autophagy related 4D cysteine peptidase [Source:HGNC Symbol;Acc:HGNC:20789]	0	-1.54	-3.1
Line Graph	ENSG00000130749	ZC3H4	zinc finger CCCH-type containing 4 [Source:HGNC Symbol;Acc:HGNC:17808]	0	-2.54	-4.64
Line Graph	ENSG00000130764	LRRC47	leucine rich repeat containing 47 [Source:HGNC Symbol;Acc:HGNC:29207]	0	-1.83	-2.52
Line Graph	ENSG00000130803	ZNF317	zinc finger protein 317 [Source:HGNC Symbol;Acc:HGNC:13507]	0	-3.52	-5.05
Line Graph	ENSG00000130810	PPAN	peter pan homolog [Source:HGNC Symbol;Acc:HGNC:9227]	0	-2.28	-4.3
Line Graph	ENSG00000130811	EIF3G	eukaryotic translation initiation factor 3 subunit G [Source:HGNC Symbol;Acc:HGNC:3274]	0	-2.49	-4.69
Line Graph	ENSG00000130844	ZNF331	zinc finger protein 331 [Source:HGNC Symbol;Acc:HGNC:15489]	0	-2.09	-3.71
Line Graph	ENSG00000131019	ULBP3	UL16 binding protein 3 [Source:HGNC Symbol;Acc:HGNC:14895]	0	-4.29	-6.38
Line Graph	ENSG00000131037	EPS8L1	EPS8 like 1 [Source:HGNC Symbol;Acc:HGNC:21295]	0	-0.6	-1.82
Line Graph	ENSG00000131061	ZNF341	zinc finger protein 341 [Source:HGNC Symbol;Acc:HGNC:15992]	0	-1.76	-4.05
Line Graph	ENSG00000131067	GGT7	gamma-glutamyltransferase 7 [Source:HGNC Symbol;Acc:HGNC:4259]	0	-0.73	-1.39
Line Graph	ENSG00000131069	ACSS2	acyl-CoA synthetase short chain family member 2 [Source:HGNC Symbol;Acc:HGNC:15814]	0	-3.3	-5.18
Line Graph	ENSG00000131116	ZNF428	zinc finger protein 428 [Source:HGNC Symbol;Acc:HGNC:20804]	0	-2.18	-3.93
Line Graph	ENSG00000131165	CHMP1A	charged multivesicular body protein 1A [Source:HGNC Symbol;Acc:HGNC:8740]	0	-2.33	-4.3
Line Graph	ENSG00000131323	TRAF3	TNF receptor associated factor 3 [Source:HGNC Symbol;Acc:HGNC:12033]	0	-0.73	-1.29
Line Graph	ENSG00000131409	LRRC4B	leucine rich repeat containing 4B [Source:HGNC Symbol;Acc:HGNC:25042]	0	-1.48	-4
Line Graph	ENSG00000131495	NDUFA2	NADH:ubiquinone oxidoreductase subunit A2 [Source:HGNC Symbol;Acc:HGNC:7685]	0	-1.03	-1.74
Line Graph	ENSG00000131503	ANKHD1	ankyrin repeat and KH domain containing 1 [Source:HGNC Symbol;Acc:HGNC:24714]	0	-2.85	-4.36
Line Graph	ENSG00000131504	DIAPH1	diaphanous related formin 1 [Source:HGNC Symbol;Acc:HGNC:2876]	0	-0.67	-1.4
Line Graph	ENSG00000131508	UBE2D2	ubiquitin conjugating enzyme E2 D2 [Source:HGNC Symbol;Acc:HGNC:12475]	0	-0.99	-2.06
Line Graph	ENSG00000131759	RARA	retinoic acid receptor alpha [Source:HGNC Symbol;Acc:HGNC:9864]	0	-0.94	-2.4
Line Graph	ENSG00000131778	CHD1L	chromodomain helicase DNA binding protein 1 like [Source:HGNC Symbol;Acc:HGNC:1916]	0	-1.46	-2.18
Line Graph	ENSG00000131981	LGALS3	galectin 3 [Source:HGNC Symbol;Acc:HGNC:6563]	0	-1.31	-2.41
Line Graph	ENSG00000132003	ZSWIM4	zinc finger SWIM-type containing 4 [Source:HGNC Symbol;Acc:HGNC:25704]	0	-0.98	-1.44
Line Graph	ENSG00000132024	CC2D1A	coiled-coil and C2 domain containing 1A [Source:HGNC Symbol;Acc:HGNC:30237]	0	-1.68	-5.67
Line Graph	ENSG00000132026	RTBDN	retbindin [Source:HGNC Symbol;Acc:HGNC:30310]	0	-2.69	-5.46
Line Graph	ENSG00000132153	DHX30	DExH-box helicase 30 [Source:HGNC Symbol;Acc:HGNC:16716]	0	-0.85	-1.17
Line Graph	ENSG00000132254	ARFIP2	ADP ribosylation factor interacting protein 2 [Source:HGNC Symbol;Acc:HGNC:17160]	0	-0.93	-2.45
Line Graph	ENSG00000132330	SCLY	selenocysteine lyase [Source:HGNC Symbol;Acc:HGNC:18161]	0	-1.34	-2.41
Line Graph	ENSG00000132356	PRKAA1	protein kinase AMP-activated catalytic subunit alpha 1 [Source:HGNC Symbol;Acc:HGNC:9376]	0	-0.69	-1.04
Line Graph	ENSG00000132382	MYBBP1A	MYB binding protein 1a [Source:HGNC Symbol;Acc:HGNC:7546]	0	-0.87	-2.83
Line Graph	ENSG00000132563	REEP2	receptor accessory protein 2 [Source:HGNC Symbol;Acc:HGNC:17975]	0	-1.79	-4.52
Line Graph	ENSG00000132570	PCBD2	pterin-4 alpha-carbinolamine dehydratase 2 [Source:HGNC Symbol;Acc:HGNC:24474]	0	-1.27	-2.07
Line Graph	ENSG00000132589	FLOT2	flotillin 2 [Source:HGNC Symbol;Acc:HGNC:3758]	0	-2.28	-3.77
Line Graph	ENSG00000132613	MTSS2	MTSS I-BAR domain containing 2 [Source:HGNC Symbol;Acc:HGNC:25094]	0	-1.93	-3.19
Line Graph	ENSG00000132635	PCED1A	PC-esterase domain containing 1A [Source:HGNC Symbol;Acc:HGNC:16212]	0	-2.37	-4.41
Line Graph	ENSG00000132670	PTPRA	protein tyrosine phosphatase receptor type A [Source:HGNC Symbol;Acc:HGNC:9664]	0	-0.6	-2.15
Line Graph	ENSG00000132676	DAP3	death associated protein 3 [Source:HGNC Symbol;Acc:HGNC:2673]	0	-1.01	-2.77
Line Graph	ENSG00000132763	MMACHC	metabolism of cobalamin associated C [Source:HGNC Symbol;Acc:HGNC:24525]	0	-2.97	-4.38
Line Graph	ENSG00000132773	TOE1	target of EGR1, exonuclease [Source:HGNC Symbol;Acc:HGNC:15954]	0	-1.19	-2.63
Line Graph	ENSG00000132781	MUTYH	mutY DNA glycosylase [Source:HGNC Symbol;Acc:HGNC:7527]	0	-1.29	-3.72
Line Graph	ENSG00000132793	LPIN3	lipin 3 [Source:HGNC Symbol;Acc:HGNC:14451]	0	-6.75	-9.64
Line Graph	ENSG00000132881	CPLANE2	ciliogenesis and planar polarity effector 2 [Source:HGNC Symbol;Acc:HGNC:28127]	0	-1.85	-3.21
Line Graph	ENSG00000133027	PEMT	phosphatidylethanolamine N-methyltransferase [Source:HGNC Symbol;Acc:HGNC:8830]	0	-3.54	-5.64
Line Graph	ENSG00000133028	SCO1	synthesis of cytochrome C oxidase 1 [Source:HGNC Symbol;Acc:HGNC:10603]	0	-2.44	-5.57
Line Graph	ENSG00000133111	RFXAP	regulatory factor X associated protein [Source:HGNC Symbol;Acc:HGNC:9988]	0	-3.24	-4.51
Line Graph	ENSG00000133138	TBC1D8B	TBC1 domain family member 8B [Source:HGNC Symbol;Acc:HGNC:24715]	0	-0.92	-1.81
Line Graph	ENSG00000133265	HSPBP1	HSPA (Hsp70) binding protein 1 [Source:HGNC Symbol;Acc:HGNC:24989]	0	-2.37	-3.86
Line Graph	ENSG00000133315	MACROD1	mono-ADP ribosylhydrolase 1 [Source:HGNC Symbol;Acc:HGNC:29598]	0	-2.54	-4.15
Line Graph	ENSG00000133321	PLAAT4	phospholipase A and acyltransferase 4 [Source:HGNC Symbol;Acc:HGNC:9869]	0	-3.11	-4.62
Line Graph	ENSG00000133597	ADCK2	aarF domain containing kinase 2 [Source:HGNC Symbol;Acc:HGNC:19039]	0	-1.77	-4.09
Line Graph	ENSG00000133606	MKRN1	makorin ring finger protein 1 [Source:HGNC Symbol;Acc:HGNC:7112]	0	-0.66	-2.1
Line Graph	ENSG00000133612	AGAP3	ArfGAP with GTPase domain, ankyrin repeat and PH domain 3 [Source:HGNC Symbol;Acc:HGNC:16923]	0	-3.57	-5.09
Line Graph	ENSG00000133678	TMEM254	transmembrane protein 254 [Source:HGNC Symbol;Acc:HGNC:25804]	0	-0.53	-1.17
Line Graph	ENSG00000133703	KRAS	KRAS proto-oncogene, GTPase [Source:HGNC Symbol;Acc:HGNC:6407]	0	-3.02	-4.28
Line Graph	ENSG00000133872	SARAF	store-operated calcium entry associated regulatory factor [Source:HGNC Symbol;Acc:HGNC:28789]	0	-0.77	-1.42
Line Graph	ENSG00000133985	TTC9	tetratricopeptide repeat domain 9 [Source:HGNC Symbol;Acc:HGNC:20267]	0	-1.86	-3.62
Line Graph	ENSG00000134013	LOXL2	lysyl oxidase like 2 [Source:HGNC Symbol;Acc:HGNC:6666]	0	-0.84	-1.53
Line Graph	ENSG00000134056	MRPS36	mitochondrial ribosomal protein S36 [Source:HGNC Symbol;Acc:HGNC:16631]	0	-1.5	-3.13
Line Graph	ENSG00000134287	ARF3	ADP ribosylation factor 3 [Source:HGNC Symbol;Acc:HGNC:654]	0	-0.94	-1.87
Line Graph	ENSG00000134291	TMEM106C	transmembrane protein 106C [Source:HGNC Symbol;Acc:HGNC:28775]	0	-1.21	-2.68
Line Graph	ENSG00000134333	LDHA	lactate dehydrogenase A [Source:HGNC Symbol;Acc:HGNC:6535]	0	-3.27	-5.45
Line Graph	ENSG00000134352	IL6ST	interleukin 6 signal transducer [Source:HGNC Symbol;Acc:HGNC:6021]	0	-1.18	-2.46
Line Graph	ENSG00000134461	ANKRD16	ankyrin repeat domain 16 [Source:HGNC Symbol;Acc:HGNC:23471]	0	-2.57	-3.92
Line Graph	ENSG00000134684	YARS1	tyrosyl-tRNA synthetase 1 [Source:HGNC Symbol;Acc:HGNC:12840]	0	-4.81	-7.83
Line Graph	ENSG00000134809	TIMM10	translocase of inner mitochondrial membrane 10 [Source:HGNC Symbol;Acc:HGNC:11814]	0	-2	-3.12
Line Graph	ENSG00000134815	DHX34	DExH-box helicase 34 [Source:HGNC Symbol;Acc:HGNC:16719]	0	-2.6	-5.26
Line Graph	ENSG00000134955	SLC37A2	solute carrier family 37 member 2 [Source:HGNC Symbol;Acc:HGNC:20644]	0	-0.79	-1.61
Line Graph	ENSG00000135002	RFK	riboflavin kinase [Source:HGNC Symbol;Acc:HGNC:30324]	0	-3.34	-4.68
Line Graph	ENSG00000135119	RNFT2	ring finger protein, transmembrane 2 [Source:HGNC Symbol;Acc:HGNC:25905]	0	-2.21	-3.29
Line Graph	ENSG00000135298	ADGRB3	adhesion G protein-coupled receptor B3 [Source:HGNC Symbol;Acc:HGNC:945]	0	-1.13	-3.54
Line Graph	ENSG00000135333	EPHA7	EPH receptor A7 [Source:HGNC Symbol;Acc:HGNC:3390]	0	-1.42	-2.08
Line Graph	ENSG00000135424	ITGA7	integrin subunit alpha 7 [Source:HGNC Symbol;Acc:HGNC:6143]	0	-2.89	-6.27
Line Graph	ENSG00000135426	TESPA1	thymocyte expressed, positive selection associated 1 [Source:HGNC Symbol;Acc:HGNC:29109]	0	-1.15	-2.74
Line Graph	ENSG00000135441	BLOC1S1	biogenesis of lysosomal organelles complex 1 subunit 1 [Source:HGNC Symbol;Acc:HGNC:4200]	0	-1.41	-2.24
Line Graph	ENSG00000135446	CDK4	cyclin dependent kinase 4 [Source:HGNC Symbol;Acc:HGNC:1773]	0	-4.12	-6.93
Line Graph	ENSG00000135452	TSPAN31	tetraspanin 31 [Source:HGNC Symbol;Acc:HGNC:10539]	0	-1.33	-4.96
Line Graph	ENSG00000135506	OS9	OS9 endoplasmic reticulum lectin [Source:HGNC Symbol;Acc:HGNC:16994]	0	-2.14	-3.46
Line Graph	ENSG00000135587	SMPD2	sphingomyelin phosphodiesterase 2 [Source:HGNC Symbol;Acc:HGNC:11121]	0	-3.04	-5.79
Line Graph	ENSG00000135596	MICAL1	microtubule associated monooxygenase, calponin and LIM domain containing 1 [Source:HGNC Symbol;Acc:HGNC:20619]	0	-2.01	-3.92
Line Graph	ENSG00000135622	SEMA4F	ssemaphorin 4F [Source:HGNC Symbol;Acc:HGNC:10734]	0	-1.39	-1.96
Line Graph	ENSG00000135624	CCT7	chaperonin containing TCP1 subunit 7 [Source:HGNC Symbol;Acc:HGNC:1622]	0	-3.62	-6.07
Line Graph	ENSG00000135643	KCNMB4	potassium calcium-activated channel subfamily M regulatory beta subunit 4 [Source:HGNC Symbol;Acc:HGNC:6289]	0	-2.58	-3.92
Line Graph	ENSG00000135686	KLHL36	kelch like family member 36 [Source:HGNC Symbol;Acc:HGNC:17844]	0	-1.36	-2.69
Line Graph	ENSG00000135723	FHOD1	formin homology 2 domain containing 1 [Source:HGNC Symbol;Acc:HGNC:17905]	0	-1.38	-3.2
Line Graph	ENSG00000135763	URB2	URB2 ribosome biogenesis homolog [Source:HGNC Symbol;Acc:HGNC:28967]	0	-5.11	-7.17
Line Graph	ENSG00000135835	KIAA1614	KIAA1614 [Source:HGNC Symbol;Acc:HGNC:29327]	0	-1.63	-6.02
Line Graph	ENSG00000135914	HTR2B	5-hydroxytryptamine receptor 2B [Source:HGNC Symbol;Acc:HGNC:5294]	0	-2.26	-3.73
Line Graph	ENSG00000135924	DNAJB2	DnaJ heat shock protein family (Hsp40) member B2 [Source:HGNC Symbol;Acc:HGNC:5228]	0	-3.49	-5.55
Line Graph	ENSG00000135956	TMEM127	transmembrane protein 127 [Source:HGNC Symbol;Acc:HGNC:26038]	0	-2.16	-3.92
Line Graph	ENSG00000136104	RNASEH2B	ribonuclease H2 subunit B [Source:HGNC Symbol;Acc:HGNC:25671]	0	-1.07	-1.81
Line Graph	ENSG00000136111	TBC1D4	TBC1 domain family member 4 [Source:HGNC Symbol;Acc:HGNC:19165]	0	-2.57	-4.05
Line Graph	ENSG00000136270	TBRG4	transforming growth factor beta regulator 4 [Source:HGNC Symbol;Acc:HGNC:17443]	0	-1.65	-4.06
Line Graph	ENSG00000136273	HUS1	HUS1 checkpoint clamp component [Source:HGNC Symbol;Acc:HGNC:5309]	0	-0.67	-2.15
Line Graph	ENSG00000136279	DBNL	drebrin like [Source:HGNC Symbol;Acc:HGNC:2696]	0	-2.62	-5.2
Line Graph	ENSG00000136280	CCM2	CCM2 scaffold protein [Source:HGNC Symbol;Acc:HGNC:21708]	0	-1.38	-4.56
Line Graph	ENSG00000136367	ZFHX2	zinc finger homeobox 2 [Source:HGNC Symbol;Acc:HGNC:20152]	0	-2.42	-3.85
Line Graph	ENSG00000136371	MTHFS	methenyltetrahydrofolate synthetase [Source:HGNC Symbol;Acc:HGNC:7437]	0	-2.92	-5.83
Line Graph	ENSG00000136444	RSAD1	radical S-adenosyl methionine domain containing 1 [Source:HGNC Symbol;Acc:HGNC:25634]	0	-3.98	-6.69
Line Graph	ENSG00000136448	NMT1	N-myristoyltransferase 1 [Source:HGNC Symbol;Acc:HGNC:7857]	0	-3.2	-4.9
Line Graph	ENSG00000136450	SRSF1	serine and arginine rich splicing factor 1 [Source:HGNC Symbol;Acc:HGNC:10780]	0	-1.02	-2.32
Line Graph	ENSG00000136463	TACO1	translational activator of cytochrome c oxidase I [Source:HGNC Symbol;Acc:HGNC:24316]	0	-2.47	-5.71
Line Graph	ENSG00000136699	SMPD4	sphingomyelin phosphodiesterase 4 [Source:HGNC Symbol;Acc:HGNC:32949]	0	-2.7	-6.03
Line Graph	ENSG00000136718	IMP4	IMP U3 small nucleolar ribonucleoprotein 4 [Source:HGNC Symbol;Acc:HGNC:30856]	0	-0.98	-2.92
Line Graph	ENSG00000136720	HS6ST1	heparan sulfate 6-O-sulfotransferase 1 [Source:HGNC Symbol;Acc:HGNC:5201]	0	-3.92	-5.59
Line Graph	ENSG00000136738	STAM	signal transducing adaptor molecule [Source:HGNC Symbol;Acc:HGNC:11357]	0	-1.78	-2.81
Line Graph	ENSG00000136770	DNAJC1	DnaJ heat shock protein family (Hsp40) member C1 [Source:HGNC Symbol;Acc:HGNC:20090]	0	-1.61	-2.37
Line Graph	ENSG00000136810	TXN	thioredoxin [Source:HGNC Symbol;Acc:HGNC:12435]	0	-1.19	-2.49
Line Graph	ENSG00000136813	ECPAS	Ecm29 proteasome adaptor and scaffold [Source:HGNC Symbol;Acc:HGNC:29020]	0	-1.79	-2.47
Line Graph	ENSG00000136830	NIBAN2	niban apoptosis regulator 2 [Source:HGNC Symbol;Acc:HGNC:25282]	0	-1.82	-2.59
Line Graph	ENSG00000136859	ANGPTL2	angiopoietin like 2 [Source:HGNC Symbol;Acc:HGNC:490]	0	-5.72	-8.89
Line Graph	ENSG00000136877	FPGS	folylpolyglutamate synthase [Source:HGNC Symbol;Acc:HGNC:3824]	0	-2.73	-4.95
Line Graph	ENSG00000136933	RABEPK	Rab9 effector protein with kelch motifs [Source:HGNC Symbol;Acc:HGNC:16896]	0	-1.17	-3.59
Line Graph	ENSG00000136944	LMX1B	LIM homeobox transcription factor 1 beta [Source:HGNC Symbol;Acc:HGNC:6654]	0	-4.05	-6.65
Line Graph	ENSG00000137040	RANBP6	RAN binding protein 6 [Source:HGNC Symbol;Acc:HGNC:9851]	0	-1.35	-2.13
Line Graph	ENSG00000137070	IL11RA	interleukin 11 receptor subunit alpha [Source:HGNC Symbol;Acc:HGNC:5967]	0	-4.6	-8.4
Line Graph	ENSG00000137076	TLN1	talin 1 [Source:HGNC Symbol;Acc:HGNC:11845]	0	-2.91	-4.45
Line Graph	ENSG00000137133	HINT2	histidine triad nucleotide binding protein 2 [Source:HGNC Symbol;Acc:HGNC:18344]	0	-1.7	-2.93
Line Graph	ENSG00000137161	CNPY3	canopy FGF signaling regulator 3 [Source:HGNC Symbol;Acc:HGNC:11968]	0	-1.18	-3.27
Line Graph	ENSG00000137166	FOXP4	forkhead box P4 [Source:HGNC Symbol;Acc:HGNC:20842]	0	-1.37	-1.98
Line Graph	ENSG00000137267	TUBB2A	tubulin beta 2A class IIa [Source:HGNC Symbol;Acc:HGNC:12412]	0	-5.61	-7.79
Line Graph	ENSG00000137285	TUBB2B	tubulin beta 2B class IIb [Source:HGNC Symbol;Acc:HGNC:30829]	0	-4.72	-10.43
Line Graph	ENSG00000137288	UQCC2	ubiquinol-cytochrome c reductase complex assembly factor 2 [Source:HGNC Symbol;Acc:HGNC:21237]	0	-0.66	-2.14
Line Graph	ENSG00000137337	MDC1	mediator of DNA damage checkpoint 1 [Source:HGNC Symbol;Acc:HGNC:21163]	0	-1.83	-2.82
Line Graph	ENSG00000137338	PGBD1	piggyBac transposable element derived 1 [Source:HGNC Symbol;Acc:HGNC:19398]	0	-3.96	-8.99
Line Graph	ENSG00000137496	IL18BP	interleukin 18 binding protein [Source:HGNC Symbol;Acc:HGNC:5987]	0	-1.84	-3.55
Line Graph	ENSG00000137700	SLC37A4	solute carrier family 37 member 4 [Source:HGNC Symbol;Acc:HGNC:4061]	0	-4.76	-9.21
Line Graph	ENSG00000137764	MAP2K5	mitogen-activated protein kinase kinase 5 [Source:HGNC Symbol;Acc:HGNC:6845]	0	-1.65	-2.83
Line Graph	ENSG00000137841	PLCB2	phospholipase C beta 2 [Source:HGNC Symbol;Acc:HGNC:9055]	0	-2.45	-3.55
Line Graph	ENSG00000138080	EMILIN1	elastin microfibril interfacer 1 [Source:HGNC Symbol;Acc:HGNC:19880]	0	-3.01	-4.39
Line Graph	ENSG00000138107	ACTR1A	actin related protein 1A [Source:HGNC Symbol;Acc:HGNC:167]	0	-1.6	-3.15
Line Graph	ENSG00000138347	MYPN	myopalladin [Source:HGNC Symbol;Acc:HGNC:23246]	0	-2.49	-6.74
Line Graph	ENSG00000138363	ATIC	5-aminoimidazole-4-carboxamide ribonucleotide formyltransferase/IMP cyclohydrolase [Source:HGNC Symbol;Acc:HGNC:794]	0	-1.08	-2.44
Line Graph	ENSG00000138382	METTL5	methyltransferase like 5 [Source:HGNC Symbol;Acc:HGNC:25006]	0	-0.74	-1.46
Line Graph	ENSG00000138606	SHF	Src homology 2 domain containing F [Source:HGNC Symbol;Acc:HGNC:25116]	0	-2.96	-5.26
Line Graph	ENSG00000138821	SLC39A8	solute carrier family 39 member 8 [Source:HGNC Symbol;Acc:HGNC:20862]	0	-2.21	-3.06
Line Graph	ENSG00000138834	MAPK8IP3	mitogen-activated protein kinase 8 interacting protein 3 [Source:HGNC Symbol;Acc:HGNC:6884]	0	-2	-4.46
Line Graph	ENSG00000139044	B4GALNT3	beta-1,4-N-acetyl-galactosaminyltransferase 3 [Source:HGNC Symbol;Acc:HGNC:24137]	0	-1.83	-3.38
Line Graph	ENSG00000139117	CPNE8	copine 8 [Source:HGNC Symbol;Acc:HGNC:23498]	0	-1.9	-3.17
Line Graph	ENSG00000139178	C1RL	complement C1r subcomponent like [Source:HGNC Symbol;Acc:HGNC:21265]	0	-4.09	-10.45
Line Graph	ENSG00000139182	CLSTN3	calsyntenin 3 [Source:HGNC Symbol;Acc:HGNC:18371]	0	-0.63	-1.83
Line Graph	ENSG00000139190	VAMP1	vesicle associated membrane protein 1 [Source:HGNC Symbol;Acc:HGNC:12642]	0	-3.08	-6.69
Line Graph	ENSG00000139211	AMIGO2	adhesion molecule with Ig like domain 2 [Source:HGNC Symbol;Acc:HGNC:24073]	0	-4.88	-8.28
Line Graph	ENSG00000139266	MARCHF9	membrane associated ring-CH-type finger 9 [Source:HGNC Symbol;Acc:HGNC:25139]	0	-4.9	-10.5
Line Graph	ENSG00000139405	RITA1	RBPJ interacting and tubulin associated 1 [Source:HGNC Symbol;Acc:HGNC:25925]	0	-2.54	-4.99
Line Graph	ENSG00000139428	MMAB	metabolism of cobalamin associated B [Source:HGNC Symbol;Acc:HGNC:19331]	0	-1.24	-4.2
Line Graph	ENSG00000139514	SLC7A1	solute carrier family 7 member 1 [Source:HGNC Symbol;Acc:HGNC:11057]	0	-6.98	-12.54
Line Graph	ENSG00000139517	LNX2	ligand of numb-protein X 2 [Source:HGNC Symbol;Acc:HGNC:20421]	0	-0.63	-1.57
Line Graph	ENSG00000139625	MAP3K12	mitogen-activated protein kinase kinase kinase 12 [Source:HGNC Symbol;Acc:HGNC:6851]	0	-2.31	-5.5
Line Graph	ENSG00000139637	MYG1	MYG1 exonuclease [Source:HGNC Symbol;Acc:HGNC:17590]	0	-4.7	-7.27
Line Graph	ENSG00000139641	ESYT1	extended synaptotagmin 1 [Source:HGNC Symbol;Acc:HGNC:29534]	0	-1.69	-4.33
Line Graph	ENSG00000139714	MORN3	MORN repeat containing 3 [Source:HGNC Symbol;Acc:HGNC:29807]	0	-2.27	-3.45
Line Graph	ENSG00000139842	CUL4A	cullin 4A [Source:HGNC Symbol;Acc:HGNC:2554]	0	-1.14	-2.13
Line Graph	ENSG00000139908	TSSK4	testis specific serine kinase 4 [Source:HGNC Symbol;Acc:HGNC:19825]	0	-2.62	-6.03
Line Graph	ENSG00000140104	CLBA1	clathrin binding box of aftiphilin containing 1 [Source:HGNC Symbol;Acc:HGNC:20126]	0	-4.15	-8.2
Line Graph	ENSG00000140365	COMMD4	COMM domain containing 4 [Source:HGNC Symbol;Acc:HGNC:26027]	0	-1.01	-1.56
Line Graph	ENSG00000140464	PML	PML nuclear body scaffold [Source:HGNC Symbol;Acc:HGNC:9113]	0	-4.25	-6.18
Line Graph	ENSG00000140479	PCSK6	proprotein convertase subtilisin/kexin type 6 [Source:HGNC Symbol;Acc:HGNC:8569]	0	-2.77	-4.57
Line Graph	ENSG00000140521	POLG	DNA polymerase gamma, catalytic subunit [Source:HGNC Symbol;Acc:HGNC:9179]	0	-1.02	-2.25
Line Graph	ENSG00000140553	UNC45A	unc-45 myosin chaperone A [Source:HGNC Symbol;Acc:HGNC:30594]	0	-4.62	-7.81
Line Graph	ENSG00000140688	RUSF1	RUS family member 1 [Source:HGNC Symbol;Acc:HGNC:25848]	0	-1.58	-3.98
Line Graph	ENSG00000140691	ARMC5	armadillo repeat containing 5 [Source:HGNC Symbol;Acc:HGNC:25781]	0	-5.94	-10.26
Line Graph	ENSG00000140829	DHX38	DEAH-box helicase 38 [Source:HGNC Symbol;Acc:HGNC:17211]	0	-0.76	-1.47
Line Graph	ENSG00000140905	GCSH	glycine cleavage system protein H [Source:HGNC Symbol;Acc:HGNC:4208]	0	-2.81	-4.06
Line Graph	ENSG00000140939	NOL3	nucleolar protein 3 [Source:HGNC Symbol;Acc:HGNC:7869]	0	-7.67	-10.99
Line Graph	ENSG00000140943	MBTPS1	membrane bound transcription factor peptidase, site 1 [Source:HGNC Symbol;Acc:HGNC:15456]	0	-0.66	-1.43
Line Graph	ENSG00000140961	OSGIN1	oxidative stress induced growth inhibitor 1 [Source:HGNC Symbol;Acc:HGNC:30093]	0	-4.94	-7.04
Line Graph	ENSG00000140983	RHOT2	ras homolog family member T2 [Source:HGNC Symbol;Acc:HGNC:21169]	0	-3.81	-7.16
Line Graph	ENSG00000140995	DEF8	differentially expressed in FDCP 8 homolog [Source:HGNC Symbol;Acc:HGNC:25969]	0	-2.08	-4.64
Line Graph	ENSG00000141002	TCF25	transcription factor 25 [Source:HGNC Symbol;Acc:HGNC:29181]	0	-1.09	-2.11
Line Graph	ENSG00000141084	RANBP10	RAN binding protein 10 [Source:HGNC Symbol;Acc:HGNC:29285]	0	-0.76	-1.57
Line Graph	ENSG00000141258	SGSM2	small G protein signaling modulator 2 [Source:HGNC Symbol;Acc:HGNC:29026]	0	-4.57	-10.97
Line Graph	ENSG00000141295	SCRN2	secernin 2 [Source:HGNC Symbol;Acc:HGNC:30381]	0	-1.42	-3.25
Line Graph	ENSG00000141367	CLTC	clathrin heavy chain [Source:HGNC Symbol;Acc:HGNC:2092]	0	-1.26	-1.91
Line Graph	ENSG00000141497	ZMYND15	zinc finger MYND-type containing 15 [Source:HGNC Symbol;Acc:HGNC:20997]	0	-1.72	-3.56
Line Graph	ENSG00000141522	ARHGDIA	Rho GDP dissociation inhibitor alpha [Source:HGNC Symbol;Acc:HGNC:678]	0	-1.2	-2.7
Line Graph	ENSG00000141524	TMC6	transmembrane channel like 6 [Source:HGNC Symbol;Acc:HGNC:18021]	0	-1.51	-2.47
Line Graph	ENSG00000141527	CARD14	caspase recruitment domain family member 14 [Source:HGNC Symbol;Acc:HGNC:16446]	0	-1.1	-2.74
Line Graph	ENSG00000141542	RAB40B	RAB40B, member RAS oncogene family [Source:HGNC Symbol;Acc:HGNC:18284]	0	-0.85	-2.44
Line Graph	ENSG00000141543	EIF4A3	eukaryotic translation initiation factor 4A3 [Source:HGNC Symbol;Acc:HGNC:18683]	0	-3.18	-4.54
Line Graph	ENSG00000141551	CSNK1D	casein kinase 1 delta [Source:HGNC Symbol;Acc:HGNC:2452]	0	-1.51	-3.09
Line Graph	ENSG00000141556	TBCD	tubulin folding cofactor D [Source:HGNC Symbol;Acc:HGNC:11581]	0	-0.64	-2.06
Line Graph	ENSG00000141564	RPTOR	regulatory associated protein of MTOR complex 1 [Source:HGNC Symbol;Acc:HGNC:30287]	0	-1.71	-2.84
Line Graph	ENSG00000141568	FOXK2	forkhead box K2 [Source:HGNC Symbol;Acc:HGNC:6036]	0	-0.9	-1.77
Line Graph	ENSG00000141574	SECTM1	secreted and transmembrane 1 [Source:HGNC Symbol;Acc:HGNC:10707]	0	-2.72	-4.43
Line Graph	ENSG00000141577	CEP131	centrosomal protein 131 [Source:HGNC Symbol;Acc:HGNC:29511]	0	-1.3	-4.09
Line Graph	ENSG00000141698	NT5C3B	5'-nucleotidase, cytosolic IIIB [Source:HGNC Symbol;Acc:HGNC:28300]	0	-4.05	-7
Line Graph	ENSG00000141759	TXNL4A	thioredoxin like 4A [Source:HGNC Symbol;Acc:HGNC:30551]	0	-2.76	-4.81
Line Graph	ENSG00000141854	MISP3	MISP family member 3 [Source:HGNC Symbol;Acc:HGNC:26963]	0	-1.01	-3.15
Line Graph	ENSG00000141873	SLC39A3	solute carrier family 39 member 3 [Source:HGNC Symbol;Acc:HGNC:17128]	0	-1.45	-4.89
Line Graph	ENSG00000141959	PFKL	phosphofructokinase, liver type [Source:HGNC Symbol;Acc:HGNC:8876]	0	-3.34	-5.81
Line Graph	ENSG00000141965	FEM1A	fem-1 homolog A [Source:HGNC Symbol;Acc:HGNC:16934]	0	-1.76	-2.65
Line Graph	ENSG00000141985	SH3GL1	SH3 domain containing GRB2 like 1, endophilin A2 [Source:HGNC Symbol;Acc:HGNC:10830]	0	-1.7	-2.43
Line Graph	ENSG00000141994	DUS3L	dihydrouridine synthase 3 like [Source:HGNC Symbol;Acc:HGNC:26920]	0	-2.26	-3.68
Line Graph	ENSG00000142168	SOD1	superoxide dismutase 1 [Source:HGNC Symbol;Acc:HGNC:11179]	0	-0.57	-1.02
Line Graph	ENSG00000142303	ADAMTS10	ADAM metallopeptidase with thrombospondin type 1 motif 10 [Source:HGNC Symbol;Acc:HGNC:13201]	0	-3.74	-5.91
Line Graph	ENSG00000142347	MYO1F	myosin IF [Source:HGNC Symbol;Acc:HGNC:7600]	0	-1.33	-2.26
Line Graph	ENSG00000142459	EVI5L	ecotropic viral integration site 5 like [Source:HGNC Symbol;Acc:HGNC:30464]	0	-3.49	-5.37
Line Graph	ENSG00000142552	RCN3	reticulocalbin 3 [Source:HGNC Symbol;Acc:HGNC:21145]	0	-2.42	-4.73
Line Graph	ENSG00000142657	PGD	phosphogluconate dehydrogenase [Source:HGNC Symbol;Acc:HGNC:8891]	0	-0.61	-1.07
Line Graph	ENSG00000142686	C1orf216	chromosome 1 open reading frame 216 [Source:HGNC Symbol;Acc:HGNC:26800]	0	-2.92	-7.55
Line Graph	ENSG00000143067	ZNF697	zinc finger protein 697 [Source:HGNC Symbol;Acc:HGNC:32034]	0	-1.16	-2.45
Line Graph	ENSG00000143222	UFC1	ubiquitin-fold modifier conjugating enzyme 1 [Source:HGNC Symbol;Acc:HGNC:26941]	0	-2.08	-3.6
Line Graph	ENSG00000143319	ISG20L2	interferon stimulated exonuclease gene 20 like 2 [Source:HGNC Symbol;Acc:HGNC:25745]	0	-5.96	-9.4
Line Graph	ENSG00000143373	ZNF687	zinc finger protein 687 [Source:HGNC Symbol;Acc:HGNC:29277]	0	-2.95	-5.22
Line Graph	ENSG00000143384	MCL1	MCL1 apoptosis regulator, BCL2 family member [Source:HGNC Symbol;Acc:HGNC:6943]	0	-3.52	-5.15
Line Graph	ENSG00000143387	CTSK	cathepsin K [Source:HGNC Symbol;Acc:HGNC:2536]	0	-1.48	-3.45
Line Graph	ENSG00000143409	MINDY1	MINDY lysine 48 deubiquitinase 1 [Source:HGNC Symbol;Acc:HGNC:25648]	0	-5.36	-7.66
Line Graph	ENSG00000143420	ENSA	endosulfine alpha [Source:HGNC Symbol;Acc:HGNC:3360]	0	-0.65	-1.78
Line Graph	ENSG00000143436	MRPL9	mitochondrial ribosomal protein L9 [Source:HGNC Symbol;Acc:HGNC:14277]	0	-2.05	-3.09
Line Graph	ENSG00000143437	ARNT	aryl hydrocarbon receptor nuclear translocator [Source:HGNC Symbol;Acc:HGNC:700]	0	-2.1	-3.34
Line Graph	ENSG00000143450	OAZ3	ornithine decarboxylase antizyme 3 [Source:HGNC Symbol;Acc:HGNC:8097]	0	-2.4	-8.28
Line Graph	ENSG00000143486	EIF2D	eukaryotic translation initiation factor 2D [Source:HGNC Symbol;Acc:HGNC:6583]	0	-2.38	-3.65
Line Graph	ENSG00000143537	ADAM15	ADAM metallopeptidase domain 15 [Source:HGNC Symbol;Acc:HGNC:193]	0	-2.55	-3.96
Line Graph	ENSG00000143569	UBAP2L	ubiquitin associated protein 2 like [Source:HGNC Symbol;Acc:HGNC:29877]	0	-1.5	-2.98
Line Graph	ENSG00000143575	HAX1	HCLS1 associated protein X-1 [Source:HGNC Symbol;Acc:HGNC:16915]	0	-1.78	-4.2
Line Graph	ENSG00000143774	GUK1	guanylate kinase 1 [Source:HGNC Symbol;Acc:HGNC:4693]	0	-3.04	-5.82
Line Graph	ENSG00000143845	ETNK2	ethanolamine kinase 2 [Source:HGNC Symbol;Acc:HGNC:25575]	0	-1.85	-4.24
Line Graph	ENSG00000143847	PPFIA4	PTPRF interacting protein alpha 4 [Source:HGNC Symbol;Acc:HGNC:9248]	0	-4.13	-11.09
Line Graph	ENSG00000143891	GALM	galactose mutarotase [Source:HGNC Symbol;Acc:HGNC:24063]	0	-0.71	-2.26
Line Graph	ENSG00000143952	VPS54	VPS54 subunit of GARP complex [Source:HGNC Symbol;Acc:HGNC:18652]	0	-3.2	-4.46
Line Graph	ENSG00000144021	CIAO1	cytosolic iron-sulfur assembly component 1 [Source:HGNC Symbol;Acc:HGNC:14280]	0	-1.03	-2.09
Line Graph	ENSG00000144026	ZNF514	zinc finger protein 514 [Source:HGNC Symbol;Acc:HGNC:25894]	0	-0.39	-1.3
Line Graph	ENSG00000144028	SNRNP200	small nuclear ribonucleoprotein U5 subunit 200 [Source:HGNC Symbol;Acc:HGNC:30859]	0	-1.24	-1.96
Line Graph	ENSG00000144029	MRPS5	mitochondrial ribosomal protein S5 [Source:HGNC Symbol;Acc:HGNC:14498]	0	-1.59	-2.64
Line Graph	ENSG00000144045	DQX1	DEAQ-box RNA dependent ATPase 1 [Source:HGNC Symbol;Acc:HGNC:20410]	0	-2.13	-3.19
Line Graph	ENSG00000144115	THNSL2	threonine synthase like 2 [Source:HGNC Symbol;Acc:HGNC:25602]	0	-3.11	-9.9
Line Graph	ENSG00000144120	TMEM177	transmembrane protein 177 [Source:HGNC Symbol;Acc:HGNC:28143]	0	-1.63	-5.94
Line Graph	ENSG00000144214	LYG1	lysozyme g1 [Source:HGNC Symbol;Acc:HGNC:27014]	0	-1.45	-3.44
Line Graph	ENSG00000144228	SPOPL	speckle type BTB/POZ protein like [Source:HGNC Symbol;Acc:HGNC:27934]	0	-1.07	-1.56
Line Graph	ENSG00000144504	ANKMY1	ankyrin repeat and MYND domain containing 1 [Source:HGNC Symbol;Acc:HGNC:20987]	0	-1.58	-2.19
Line Graph	ENSG00000144567	RETREG2	reticulophagy regulator family member 2 [Source:HGNC Symbol;Acc:HGNC:28450]	0	-1.27	-1.79
Line Graph	ENSG00000144647	POMGNT2	protein O-linked mannose N-acetylglucosaminyltransferase 2 (beta 1,4-) [Source:HGNC Symbol;Acc:HGNC:25902]	0	-0.59	-1.34
Line Graph	ENSG00000144655	CSRNP1	cysteine and serine rich nuclear protein 1 [Source:HGNC Symbol;Acc:HGNC:14300]	0	-7.95	-11.41
Line Graph	ENSG00000144785		novel protein	0	-2.26	-8.01
Line Graph	ENSG00000144815	NXPE3	neurexophilin and PC-esterase domain family member 3 [Source:HGNC Symbol;Acc:HGNC:28238]	0	-2.52	-3.77
Line Graph	ENSG00000144848	ATG3	autophagy related 3 [Source:HGNC Symbol;Acc:HGNC:20962]	0	-0.74	-1.66
Line Graph	ENSG00000144857	BOC	BOC cell adhesion associated, oncogene regulated [Source:HGNC Symbol;Acc:HGNC:17173]	0	-4.36	-6.96
Line Graph	ENSG00000145014	TMEM44	transmembrane protein 44 [Source:HGNC Symbol;Acc:HGNC:25120]	0	-3.49	-5.52
Line Graph	ENSG00000145016	RUBCN	rubicon autophagy regulator [Source:HGNC Symbol;Acc:HGNC:28991]	0	-0.72	-1.55
Line Graph	ENSG00000145020	AMT	aminomethyltransferase [Source:HGNC Symbol;Acc:HGNC:473]	0	-0.69	-2.23
Line Graph	ENSG00000145050	MANF	mesencephalic astrocyte derived neurotrophic factor [Source:HGNC Symbol;Acc:HGNC:15461]	0	-1.13	-1.63
Line Graph	ENSG00000145113	MUC4	mucin 4, cell surface associated [Source:HGNC Symbol;Acc:HGNC:7514]	0	-1.44	-3.03
Line Graph	ENSG00000145191	EIF2B5	eukaryotic translation initiation factor 2B subunit epsilon [Source:HGNC Symbol;Acc:HGNC:3261]	0	-2.07	-4.87
Line Graph	ENSG00000145214	DGKQ	diacylglycerol kinase theta [Source:HGNC Symbol;Acc:HGNC:2856]	0	-5.06	-9.54
Line Graph	ENSG00000145494	NDUFS6	NADH:ubiquinone oxidoreductase subunit S6 [Source:HGNC Symbol;Acc:HGNC:7713]	0	-1.34	-2.97
Line Graph	ENSG00000145740	SLC30A5	solute carrier family 30 member 5 [Source:HGNC Symbol;Acc:HGNC:19089]	0	-2.21	-3.51
Line Graph	ENSG00000145743	FBXL17	F-box and leucine rich repeat protein 17 [Source:HGNC Symbol;Acc:HGNC:13615]	0	-2.24	-3.63
Line Graph	ENSG00000145861	C1QTNF2	C1q and TNF related 2 [Source:HGNC Symbol;Acc:HGNC:14325]	0	-1.84	-4.06
Line Graph	ENSG00000145901	TNIP1	TNFAIP3 interacting protein 1 [Source:HGNC Symbol;Acc:HGNC:16903]	0	-2.96	-5.58
Line Graph	ENSG00000146007	ZMAT2	zinc finger matrin-type 2 [Source:HGNC Symbol;Acc:HGNC:26433]	0	-0.92	-1.3
Line Graph	ENSG00000146063	TRIM41	tripartite motif containing 41 [Source:HGNC Symbol;Acc:HGNC:19013]	0	-3	-4.99
Line Graph	ENSG00000146067	FAM193B	family with sequence similarity 193 member B [Source:HGNC Symbol;Acc:HGNC:25524]	0	-4.01	-7.41
Line Graph	ENSG00000146094	DOK3	docking protein 3 [Source:HGNC Symbol;Acc:HGNC:24583]	0	-2.49	-4.92
Line Graph	ENSG00000146147	MLIP	muscular LMNA interacting protein [Source:HGNC Symbol;Acc:HGNC:21355]	0	-1.54	-2.24
Line Graph	ENSG00000146278	PNRC1	proline rich nuclear receptor coactivator 1 [Source:HGNC Symbol;Acc:HGNC:17278]	0	-2.05	-4.46
Line Graph	ENSG00000146416	AIG1	androgen induced 1 [Source:HGNC Symbol;Acc:HGNC:21607]	0	-1.02	-1.67
Line Graph	ENSG00000146540	C7orf50	chromosome 7 open reading frame 50 [Source:HGNC Symbol;Acc:HGNC:22421]	0	-2.6	-3.92
Line Graph	ENSG00000146670	CDCA5	cell division cycle associated 5 [Source:HGNC Symbol;Acc:HGNC:14626]	0	-0.95	-1.42
Line Graph	ENSG00000146731	CCT6A	chaperonin containing TCP1 subunit 6A [Source:HGNC Symbol;Acc:HGNC:1620]	0	-3.23	-4.46
Line Graph	ENSG00000146826	TRAPPC14	trafficking protein particle complex 14 [Source:HGNC Symbol;Acc:HGNC:25604]	0	-2.43	-5.85
Line Graph	ENSG00000146856	AGBL3	ATP/GTP binding protein like 3 [Source:HGNC Symbol;Acc:HGNC:27981]	0	-2.81	-5.13
Line Graph	ENSG00000146909	NOM1	nucleolar protein with MIF4G domain 1 [Source:HGNC Symbol;Acc:HGNC:13244]	0	-1.8	-3.34
Line Graph	ENSG00000147044	CASK	calcium/calmodulin dependent serine protein kinase [Source:HGNC Symbol;Acc:HGNC:1497]	0	-3.59	-6.1
Line Graph	ENSG00000147119	CHST7	carbohydrate sulfotransferase 7 [Source:HGNC Symbol;Acc:HGNC:13817]	0	-3.37	-5.61
Line Graph	ENSG00000147121	KRBOX4	KRAB box domain containing 4 [Source:HGNC Symbol;Acc:HGNC:26007]	0	-1.2	-2.01
Line Graph	ENSG00000147124	ZNF41	zinc finger protein 41 [Source:HGNC Symbol;Acc:HGNC:13107]	0	-2.24	-4.5
Line Graph	ENSG00000147140	NONO	non-POU domain containing octamer binding [Source:HGNC Symbol;Acc:HGNC:7871]	0	-4.4	-6.24
Line Graph	ENSG00000147180	ZNF711	zinc finger protein 711 [Source:HGNC Symbol;Acc:HGNC:13128]	0	-4.39	-6.81
Line Graph	ENSG00000147224	PRPS1	phosphoribosyl pyrophosphate synthetase 1 [Source:HGNC Symbol;Acc:HGNC:9462]	0	-1.38	-2.6
Line Graph	ENSG00000147234	FRMPD3	FERM and PDZ domain containing 3 [Source:HGNC Symbol;Acc:HGNC:29382]	0	-2.98	-4.98
Line Graph	ENSG00000147647	DPYS	dihydropyrimidinase [Source:HGNC Symbol;Acc:HGNC:3013]	0	-1.49	-2.2
Line Graph	ENSG00000147650	LRP12	LDL receptor related protein 12 [Source:HGNC Symbol;Acc:HGNC:31708]	0	-5.36	-10.65
Line Graph	ENSG00000147883	CDKN2B	cyclin dependent kinase inhibitor 2B [Source:HGNC Symbol;Acc:HGNC:1788]	0	-2.61	-4.41
Line Graph	ENSG00000148057	IDNK	IDNK gluconokinase [Source:HGNC Symbol;Acc:HGNC:31367]	0	-1.56	-3
Line Graph	ENSG00000148120	AOPEP	aminopeptidase O (putative) [Source:HGNC Symbol;Acc:HGNC:1361]	0	-0.97	-2.04
Line Graph	ENSG00000148180	GSN	gelsolin [Source:HGNC Symbol;Acc:HGNC:4620]	0	-0.93	-2.38
Line Graph	ENSG00000148218	ALAD	aminolevulinate dehydratase [Source:HGNC Symbol;Acc:HGNC:395]	0	-0.94	-1.94
Line Graph	ENSG00000148297	MED22	mediator complex subunit 22 [Source:HGNC Symbol;Acc:HGNC:11477]	0	-2.58	-4.58
Line Graph	ENSG00000148341	SH3GLB2	SH3 domain containing GRB2 like, endophilin B2 [Source:HGNC Symbol;Acc:HGNC:10834]	0	-2.25	-3.61
Line Graph	ENSG00000148343	MIGA2	mitoguardin 2 [Source:HGNC Symbol;Acc:HGNC:23621]	0	-1.45	-3.15
Line Graph	ENSG00000148358	GPR107	G protein-coupled receptor 107 [Source:HGNC Symbol;Acc:HGNC:17830]	0	-0.92	-1.34
Line Graph	ENSG00000148362	PAXX	PAXX non-homologous end joining factor [Source:HGNC Symbol;Acc:HGNC:27849]	0	-3.51	-5.96
Line Graph	ENSG00000148396	SEC16A	SEC16 homolog A, endoplasmic reticulum export factor [Source:HGNC Symbol;Acc:HGNC:29006]	0	-0.68	-1.1
Line Graph	ENSG00000148411	NACC2	NACC family member 2 [Source:HGNC Symbol;Acc:HGNC:23846]	0	-1.06	-1.99
Line Graph	ENSG00000148468	FAM171A1	family with sequence similarity 171 member A1 [Source:HGNC Symbol;Acc:HGNC:23522]	0	-1.93	-2.99
Line Graph	ENSG00000148672	GLUD1	glutamate dehydrogenase 1 [Source:HGNC Symbol;Acc:HGNC:4335]	0	-2.73	-4.16
Line Graph	ENSG00000148719	DNAJB12	DnaJ heat shock protein family (Hsp40) member B12 [Source:HGNC Symbol;Acc:HGNC:14891]	0	-1.38	-2.64
Line Graph	ENSG00000148824	MTG1	mitochondrial ribosome associated GTPase 1 [Source:HGNC Symbol;Acc:HGNC:32159]	0	-2.03	-4.77
Line Graph	ENSG00000148841	ITPRIP	inositol 1,4,5-trisphosphate receptor interacting protein [Source:HGNC Symbol;Acc:HGNC:29370]	0	-1.07	-2.36
Line Graph	ENSG00000148908	RGS10	regulator of G protein signaling 10 [Source:HGNC Symbol;Acc:HGNC:9992]	0	-1.36	-3.04
Line Graph	ENSG00000148926	ADM	adrenomedullin [Source:HGNC Symbol;Acc:HGNC:259]	0	-4.26	-6.29
Line Graph	ENSG00000149091	DGKZ	diacylglycerol kinase zeta [Source:HGNC Symbol;Acc:HGNC:2857]	0	-4	-5.61
Line Graph	ENSG00000149177	PTPRJ	protein tyrosine phosphatase receptor type J [Source:HGNC Symbol;Acc:HGNC:9673]	0	-1.29	-1.99
Line Graph	ENSG00000149179	C11orf49	chromosome 11 open reading frame 49 [Source:HGNC Symbol;Acc:HGNC:28720]	0	-2.06	-2.99
Line Graph	ENSG00000149260	CAPN5	calpain 5 [Source:HGNC Symbol;Acc:HGNC:1482]	0	-0.59	-1.57
Line Graph	ENSG00000149262	INTS4	integrator complex subunit 4 [Source:HGNC Symbol;Acc:HGNC:25048]	0	-1.64	-2.88
Line Graph	ENSG00000149289	ZC3H12C	zinc finger CCCH-type containing 12C [Source:HGNC Symbol;Acc:HGNC:29362]	0	-1.75	-3.74
Line Graph	ENSG00000149357	LAMTOR1	late endosomal/lysosomal adaptor, MAPK and MTOR activator 1 [Source:HGNC Symbol;Acc:HGNC:26068]	0	-1.45	-2.69
Line Graph	ENSG00000149577	SIDT2	SID1 transmembrane family member 2 [Source:HGNC Symbol;Acc:HGNC:24272]	0	-1.34	-3.19
Line Graph	ENSG00000149679	CABLES2	Cdk5 and Abl enzyme substrate 2 [Source:HGNC Symbol;Acc:HGNC:16143]	0	-0.93	-1.87
Line Graph	ENSG00000149743	TRPT1	tRNA phosphotransferase 1 [Source:HGNC Symbol;Acc:HGNC:20316]	0	-1.51	-3.81
Line Graph	ENSG00000149761	NUDT22	nudix hydrolase 22 [Source:HGNC Symbol;Acc:HGNC:28189]	0	-3.89	-6.96
Line Graph	ENSG00000149781	FERMT3	fermitin family member 3 [Source:HGNC Symbol;Acc:HGNC:23151]	0	-2.07	-6.13
Line Graph	ENSG00000149798	CDC42EP2	CDC42 effector protein 2 [Source:HGNC Symbol;Acc:HGNC:16263]	0	-3.46	-8.41
Line Graph	ENSG00000149809	TM7SF2	transmembrane 7 superfamily member 2 [Source:HGNC Symbol;Acc:HGNC:11863]	0	-6.02	-10.45
Line Graph	ENSG00000149823	VPS51	VPS51 subunit of GARP complex [Source:HGNC Symbol;Acc:HGNC:1172]	0	-2.87	-4.93
Line Graph	ENSG00000149925	ALDOA	aldolase, fructose-bisphosphate A [Source:HGNC Symbol;Acc:HGNC:414]	0	-2.09	-5.67
Line Graph	ENSG00000149927	DOC2A	double C2 domain alpha [Source:HGNC Symbol;Acc:HGNC:2985]	0	-6.98	-9.89
Line Graph	ENSG00000150627	WDR17	WD repeat domain 17 [Source:HGNC Symbol;Acc:HGNC:16661]	0	-4.76	-8.5
Line Graph	ENSG00000150753	CCT5	chaperonin containing TCP1 subunit 5 [Source:HGNC Symbol;Acc:HGNC:1618]	0	-1.42	-3.95
Line Graph	ENSG00000150756	ATPSCKMT	ATP synthase c subunit lysine N-methyltransferase [Source:HGNC Symbol;Acc:HGNC:27029]	0	-1.42	-4.24
Line Graph	ENSG00000150768	DLAT	dihydrolipoamide S-acetyltransferase [Source:HGNC Symbol;Acc:HGNC:2896]	0	-2.02	-3.31
Line Graph	ENSG00000150779	TIMM8B	translocase of inner mitochondrial membrane 8 homolog B [Source:HGNC Symbol;Acc:HGNC:11818]	0	-3.7	-5.12
Line Graph	ENSG00000151348	EXT2	exostosin glycosyltransferase 2 [Source:HGNC Symbol;Acc:HGNC:3513]	0	-0.98	-1.9
Line Graph	ENSG00000151502	VPS26B	VPS26, retromer complex component B [Source:HGNC Symbol;Acc:HGNC:28119]	0	-1.33	-4.24
Line Graph	ENSG00000151640	DPYSL4	dihydropyrimidinase like 4 [Source:HGNC Symbol;Acc:HGNC:3016]	0	-3.66	-8.34
Line Graph	ENSG00000151690	MFSD6	major facilitator superfamily domain containing 6 [Source:HGNC Symbol;Acc:HGNC:24711]	0	-1.63	-2.42
Line Graph	ENSG00000151779	NBAS	NBAS subunit of NRZ tethering complex [Source:HGNC Symbol;Acc:HGNC:15625]	0	-0.8	-1.13
Line Graph	ENSG00000152117	SMPD4BP	sphingomyelin phosphodiesterase 4B, pseudogene [Source:HGNC Symbol;Acc:HGNC:24761]	0	-3.85	-6.97
Line Graph	ENSG00000152443	ZNF776	zinc finger protein 776 [Source:HGNC Symbol;Acc:HGNC:26765]	0	-0.73	-1.35
Line Graph	ENSG00000152465	NMT2	N-myristoyltransferase 2 [Source:HGNC Symbol;Acc:HGNC:7858]	0	-2.5	-4.44
Line Graph	ENSG00000152518	ZFP36L2	ZFP36 ring finger protein like 2 [Source:HGNC Symbol;Acc:HGNC:1108]	0	-3.07	-5.48
Line Graph	ENSG00000152527	PLEKHH2	pleckstrin homology, MyTH4 and FERM domain containing H2 [Source:HGNC Symbol;Acc:HGNC:30506]	0	-1.85	-3.88
Line Graph	ENSG00000152556	PFKM	phosphofructokinase, muscle [Source:HGNC Symbol;Acc:HGNC:8877]	0	-4.26	-7.54
Line Graph	ENSG00000152558	TMEM123	transmembrane protein 123 [Source:HGNC Symbol;Acc:HGNC:30138]	0	-0.93	-1.84
Line Graph	ENSG00000152749	GPR180	G protein-coupled receptor 180 [Source:HGNC Symbol;Acc:HGNC:28899]	0	-1.02	-1.73
Line Graph	ENSG00000152784	PRDM8	PR/SET domain 8 [Source:HGNC Symbol;Acc:HGNC:13993]	0	-4.45	-6.15
Line Graph	ENSG00000152926	ZNF117	zinc finger protein 117 [Source:HGNC Symbol;Acc:HGNC:12897]	0	-2.98	-4.82
Line Graph	ENSG00000153406	NMRAL1	NmrA like redox sensor 1 [Source:HGNC Symbol;Acc:HGNC:24987]	0	-2.61	-5.06
Line Graph	ENSG00000153443	UBALD1	UBA like domain containing 1 [Source:HGNC Symbol;Acc:HGNC:29576]	0	-1.97	-4.51
Line Graph	ENSG00000153551	CMTM7	CKLF like MARVEL transmembrane domain containing 7 [Source:HGNC Symbol;Acc:HGNC:19178]	0	-2.89	-4.73
Line Graph	ENSG00000153714	LURAP1L	leucine rich adaptor protein 1 like [Source:HGNC Symbol;Acc:HGNC:31452]	0	-7.38	-10.97
Line Graph	ENSG00000153721	CNKSR3	CNKSR family member 3 [Source:HGNC Symbol;Acc:HGNC:23034]	0	-5.56	-9.26
Line Graph	ENSG00000153790	C7orf31	chromosome 7 open reading frame 31 [Source:HGNC Symbol;Acc:HGNC:21722]	0	-0.92	-1.31
Line Graph	ENSG00000154096	THY1	Thy-1 cell surface antigen [Source:HGNC Symbol;Acc:HGNC:11801]	0	-7.45	-10.36
Line Graph	ENSG00000154222	CC2D1B	coiled-coil and C2 domain containing 1B [Source:HGNC Symbol;Acc:HGNC:29386]	0	-1.9	-3.22
Line Graph	ENSG00000154358	OBSCN	obscurin, cytoskeletal calmodulin and titin-interacting RhoGEF [Source:HGNC Symbol;Acc:HGNC:15719]	0	-4.2	-7.8
Line Graph	ENSG00000154511	DIPK1A	divergent protein kinase domain 1A [Source:HGNC Symbol;Acc:HGNC:32213]	0	-3.09	-5.62
Line Graph	ENSG00000154845	PPP4R1	protein phosphatase 4 regulatory subunit 1 [Source:HGNC Symbol;Acc:HGNC:9320]	0	-0.78	-1.17
Line Graph	ENSG00000155158	TTC39B	tetratricopeptide repeat domain 39B [Source:HGNC Symbol;Acc:HGNC:23704]	0	-0.74	-1.06
Line Graph	ENSG00000155252	PI4K2A	phosphatidylinositol 4-kinase type 2 alpha [Source:HGNC Symbol;Acc:HGNC:30031]	0	-4.37	-7.27
Line Graph	ENSG00000155256	ZFYVE27	zinc finger FYVE-type containing 27 [Source:HGNC Symbol;Acc:HGNC:26559]	0	-2.6	-4.34
Line Graph	ENSG00000155287	SLC25A28	solute carrier family 25 member 28 [Source:HGNC Symbol;Acc:HGNC:23472]	0	-3.6	-8.02
Line Graph	ENSG00000155363	MOV10	Mov10 RISC complex RNA helicase [Source:HGNC Symbol;Acc:HGNC:7200]	0	-1.55	-2.44
Line Graph	ENSG00000155366	RHOC	ras homolog family member C [Source:HGNC Symbol;Acc:HGNC:669]	0	-2.96	-4.99
Line Graph	ENSG00000155542	SETD9	SET domain containing 9 [Source:HGNC Symbol;Acc:HGNC:28508]	0	-1.71	-3.37
Line Graph	ENSG00000155561	NUP205	nucleoporin 205 [Source:HGNC Symbol;Acc:HGNC:18658]	0	-0.99	-1.67
Line Graph	ENSG00000155621	C9orf85	chromosome 9 open reading frame 85 [Source:HGNC Symbol;Acc:HGNC:28784]	0	-0.39	-1.38
Line Graph	ENSG00000155666	KDM8	lysine demethylase 8 [Source:HGNC Symbol;Acc:HGNC:25840]	0	-0.76	-1.65
Line Graph	ENSG00000155755	TMEM237	transmembrane protein 237 [Source:HGNC Symbol;Acc:HGNC:14432]	0	-0.41	-1.13
Line Graph	ENSG00000155961	RAB39B	RAB39B, member RAS oncogene family [Source:HGNC Symbol;Acc:HGNC:16499]	0	-2.02	-2.77
Line Graph	ENSG00000156042	CFAP70	cilia and flagella associated protein 70 [Source:HGNC Symbol;Acc:HGNC:30726]	0	-1.33	-2.84
Line Graph	ENSG00000156239	N6AMT1	N-6 adenine-specific DNA methyltransferase 1 [Source:HGNC Symbol;Acc:HGNC:16021]	0	-1.23	-2.81
Line Graph	ENSG00000156253	RWDD2B	RWD domain containing 2B [Source:HGNC Symbol;Acc:HGNC:1302]	0	-2.19	-3.28
Line Graph	ENSG00000156304	SCAF4	SR-related CTD associated factor 4 [Source:HGNC Symbol;Acc:HGNC:19304]	0	-1.78	-2.48
Line Graph	ENSG00000156398	SFXN2	sideroflexin 2 [Source:HGNC Symbol;Acc:HGNC:16086]	0	-1.39	-2.21
Line Graph	ENSG00000156515	HK1	hexokinase 1 [Source:HGNC Symbol;Acc:HGNC:4922]	0	-7.55	-11.66
Line Graph	ENSG00000156521	TYSND1	trypsin like peroxisomal matrix peptidase 1 [Source:HGNC Symbol;Acc:HGNC:28531]	0	-1.47	-3.82
Line Graph	ENSG00000156860	FBRS	fibrosin [Source:HGNC Symbol;Acc:HGNC:20442]	0	-1.47	-4.61
Line Graph	ENSG00000156873	PHKG2	phosphorylase kinase catalytic subunit gamma 2 [Source:HGNC Symbol;Acc:HGNC:8931]	0	-1.52	-3.94
Line Graph	ENSG00000156925	ZIC3	Zic family member 3 [Source:HGNC Symbol;Acc:HGNC:12874]	0	-0.54	-1.96
Line Graph	ENSG00000156973	PDE6D	phosphodiesterase 6D [Source:HGNC Symbol;Acc:HGNC:8788]	0	-1.03	-2.92
Line Graph	ENSG00000156990	RPUSD3	RNA pseudouridine synthase D3 [Source:HGNC Symbol;Acc:HGNC:28437]	0	-1.18	-2.56
Line Graph	ENSG00000157014	TATDN2	TatD DNase domain containing 2 [Source:HGNC Symbol;Acc:HGNC:28988]	0	-2.1	-3.39
Line Graph	ENSG00000157350	ST3GAL2	ST3 beta-galactoside alpha-2,3-sialyltransferase 2 [Source:HGNC Symbol;Acc:HGNC:10863]	0	-1.54	-2.74
Line Graph	ENSG00000157353	FCSK	fucose kinase [Source:HGNC Symbol;Acc:HGNC:29500]	0	-1.77	-3.4
Line Graph	ENSG00000157823	AP3S2	adaptor related protein complex 3 subunit sigma 2 [Source:HGNC Symbol;Acc:HGNC:571]	0	-0.76	-2.29
Line Graph	ENSG00000157870	PRXL2B	peroxiredoxin like 2B [Source:HGNC Symbol;Acc:HGNC:28390]	0	-2.81	-4.69
Line Graph	ENSG00000158019	BABAM2	BRISC and BRCA1 A complex member 2 [Source:HGNC Symbol;Acc:HGNC:1106]	0	-2	-3.12
Line Graph	ENSG00000158042	MRPL17	mitochondrial ribosomal protein L17 [Source:HGNC Symbol;Acc:HGNC:14053]	0	-1.86	-3.08
Line Graph	ENSG00000158109	TPRG1L	tumor protein p63 regulated 1 like [Source:HGNC Symbol;Acc:HGNC:27007]	0	-1.68	-3
Line Graph	ENSG00000158122	PRXL2C	peroxiredoxin like 2C [Source:HGNC Symbol;Acc:HGNC:16881]	0	-1.32	-3.35
Line Graph	ENSG00000158161	EYA3	EYA transcriptional coactivator and phosphatase 3 [Source:HGNC Symbol;Acc:HGNC:3521]	0	-0.36	-1.1
Line Graph	ENSG00000158292	GPR153	G protein-coupled receptor 153 [Source:HGNC Symbol;Acc:HGNC:23618]	0	-1.91	-3.35
Line Graph	ENSG00000158428	CATIP	ciliogenesis associated TTC17 interacting protein [Source:HGNC Symbol;Acc:HGNC:25062]	0	-0.68	-2.51
Line Graph	ENSG00000158747	NBL1	NBL1, DAN family BMP antagonist [Source:HGNC Symbol;Acc:HGNC:7650]	0	-1.68	-2.36
Line Graph	ENSG00000158773	USF1	upstream transcription factor 1 [Source:HGNC Symbol;Acc:HGNC:12593]	0	-3.32	-6.73
Line Graph	ENSG00000158793	NIT1	nitrilase 1 [Source:HGNC Symbol;Acc:HGNC:7828]	0	-2.15	-5
Line Graph	ENSG00000158805	ZNF276	zinc finger protein 276 [Source:HGNC Symbol;Acc:HGNC:23330]	0	-2.03	-3.44
Line Graph	ENSG00000158863	FAM160B2	family with sequence similarity 160 member B2 [Source:HGNC Symbol;Acc:HGNC:16492]	0	-1.64	-3.23
Line Graph	ENSG00000158864	NDUFS2	NADH:ubiquinone oxidoreductase core subunit S2 [Source:HGNC Symbol;Acc:HGNC:7708]	0	-1.96	-3.91
Line Graph	ENSG00000158882	TOMM40L	translocase of outer mitochondrial membrane 40 like [Source:HGNC Symbol;Acc:HGNC:25756]	0	-1.89	-2.7
Line Graph	ENSG00000158941	CCAR2	cell cycle and apoptosis regulator 2 [Source:HGNC Symbol;Acc:HGNC:23360]	0	-2.81	-4.56
Line Graph	ENSG00000158966	CACHD1	cache domain containing 1 [Source:HGNC Symbol;Acc:HGNC:29314]	0	-5	-8.21
Line Graph	ENSG00000159086	PAXBP1	PAX3 and PAX7 binding protein 1 [Source:HGNC Symbol;Acc:HGNC:13579]	0	-0.91	-1.37
Line Graph	ENSG00000159131	GART	phosphoribosylglycinamide formyltransferase, phosphoribosylglycinamide synthetase, phosphoribosylaminoimidazole synthetase [Source:HGNC Symbol;Acc:HGNC:4163]	0	-2.33	-3.62
Line Graph	ENSG00000159164	SV2A	synaptic vesicle glycoprotein 2A [Source:HGNC Symbol;Acc:HGNC:20566]	0	-1.18	-2.18
Line Graph	ENSG00000159184	HOXB13	homeobox B13 [Source:HGNC Symbol;Acc:HGNC:5112]	0	-8.22	-12.12
Line Graph	ENSG00000159199	ATP5MC1	ATP synthase membrane subunit c locus 1 [Source:HGNC Symbol;Acc:HGNC:841]	0	-1.23	-2.35
Line Graph	ENSG00000159210	SNF8	SNF8 subunit of ESCRT-II [Source:HGNC Symbol;Acc:HGNC:17028]	0	-1.22	-2.77
Line Graph	ENSG00000159348	CYB5R1	cytochrome b5 reductase 1 [Source:HGNC Symbol;Acc:HGNC:13397]	0	-5.09	-7.06
Line Graph	ENSG00000159352	PSMD4	proteasome 26S subunit, non-ATPase 4 [Source:HGNC Symbol;Acc:HGNC:9561]	0	-1.83	-4.05
Line Graph	ENSG00000159423	ALDH4A1	aldehyde dehydrogenase 4 family member A1 [Source:HGNC Symbol;Acc:HGNC:406]	0	-2.18	-5.45
Line Graph	ENSG00000159733	ZFYVE28	zinc finger FYVE-type containing 28 [Source:HGNC Symbol;Acc:HGNC:29334]	0	-3	-5.19
Line Graph	ENSG00000159792	PSKH1	protein serine kinase H1 [Source:HGNC Symbol;Acc:HGNC:9529]	0	-2.23	-5.24
Line Graph	ENSG00000159840	ZYX	zyxin [Source:HGNC Symbol;Acc:HGNC:13200]	0	-3.51	-5.5
Line Graph	ENSG00000159882	ZNF230	zinc finger protein 230 [Source:HGNC Symbol;Acc:HGNC:13024]	0	-1.15	-3.95
Line Graph	ENSG00000159884	CCDC107	coiled-coil domain containing 107 [Source:HGNC Symbol;Acc:HGNC:28465]	0	-1.95	-4.56
Line Graph	ENSG00000159905	ZNF221	zinc finger protein 221 [Source:HGNC Symbol;Acc:HGNC:13014]	0	-1.31	-2.23
Line Graph	ENSG00000159915	ZNF233	zinc finger protein 233 [Source:HGNC Symbol;Acc:HGNC:30946]	0	-1.9	-2.63
Line Graph	ENSG00000160049	DFFA	DNA fragmentation factor subunit alpha [Source:HGNC Symbol;Acc:HGNC:2772]	0	-1.39	-2.04
Line Graph	ENSG00000160055	TMEM234	transmembrane protein 234 [Source:HGNC Symbol;Acc:HGNC:28837]	0	-1.19	-3.13
Line Graph	ENSG00000160075	SSU72	SSU72 homolog, RNA polymerase II CTD phosphatase [Source:HGNC Symbol;Acc:HGNC:25016]	0	-1.06	-3.18
Line Graph	ENSG00000160094	ZNF362	zinc finger protein 362 [Source:HGNC Symbol;Acc:HGNC:18079]	0	-0.82	-2.2
Line Graph	ENSG00000160111	CPAMD8	C3 and PZP like alpha-2-macroglobulin domain containing 8 [Source:HGNC Symbol;Acc:HGNC:23228]	0	-0.87	-2.2
Line Graph	ENSG00000160124	MIX23	mitochondrial matrix import factor 23 [Source:HGNC Symbol;Acc:HGNC:31136]	0	-1.52	-2.35
Line Graph	ENSG00000160208	RRP1B	ribosomal RNA processing 1B [Source:HGNC Symbol;Acc:HGNC:23818]	0	-2.01	-3.51
Line Graph	ENSG00000160209	PDXK	pyridoxal kinase [Source:HGNC Symbol;Acc:HGNC:8819]	0	-2.62	-4.18
Line Graph	ENSG00000160221	GATD3A	glutamine amidotransferase like class 1 domain containing 3A [Source:HGNC Symbol;Acc:HGNC:1273]	0	-3.48	-5.3
Line Graph	ENSG00000160233	LRRC3	leucine rich repeat containing 3 [Source:HGNC Symbol;Acc:HGNC:14965]	0	-4.28	-6.23
Line Graph	ENSG00000160256	FAM207A	family with sequence similarity 207 member A [Source:HGNC Symbol;Acc:HGNC:15811]	0	-2.61	-3.84
Line Graph	ENSG00000160293	VAV2	vav guanine nucleotide exchange factor 2 [Source:HGNC Symbol;Acc:HGNC:12658]	0	-0.6	-2.09
Line Graph	ENSG00000160318	CLDND2	claudin domain containing 2 [Source:HGNC Symbol;Acc:HGNC:28511]	0	-1.96	-3.69
Line Graph	ENSG00000160323	ADAMTS13	ADAM metallopeptidase with thrombospondin type 1 motif 13 [Source:HGNC Symbol;Acc:HGNC:1366]	0	-3.7	-9.33
Line Graph	ENSG00000160401	CFAP157	cilia and flagella associated protein 157 [Source:HGNC Symbol;Acc:HGNC:27843]	0	-1.61	-2.8
Line Graph	ENSG00000160445	ZER1	zyg-11 related cell cycle regulator [Source:HGNC Symbol;Acc:HGNC:30960]	0	-2.28	-3.96
Line Graph	ENSG00000160447	PKN3	protein kinase N3 [Source:HGNC Symbol;Acc:HGNC:17999]	0	-5.31	-8.37
Line Graph	ENSG00000160460	SPTBN4	spectrin beta, non-erythrocytic 4 [Source:HGNC Symbol;Acc:HGNC:14896]	0	-1.01	-3.53
Line Graph	ENSG00000160570	DEDD2	death effector domain containing 2 [Source:HGNC Symbol;Acc:HGNC:24450]	0	-1.37	-3.83
Line Graph	ENSG00000160584	SIK3	SIK family kinase 3 [Source:HGNC Symbol;Acc:HGNC:29165]	0	-0.91	-1.43
Line Graph	ENSG00000160691	SHC1	SHC adaptor protein 1 [Source:HGNC Symbol;Acc:HGNC:10840]	0	-2.03	-4.18
Line Graph	ENSG00000160712	IL6R	interleukin 6 receptor [Source:HGNC Symbol;Acc:HGNC:6019]	0	-5.86	-10.38
Line Graph	ENSG00000160714	UBE2Q1	ubiquitin conjugating enzyme E2 Q1 [Source:HGNC Symbol;Acc:HGNC:15698]	0	-1.68	-3.72
Line Graph	ENSG00000160752	FDPS	farnesyl diphosphate synthase [Source:HGNC Symbol;Acc:HGNC:3631]	0	-4.31	-6.82
Line Graph	ENSG00000160753	RUSC1	RUN and SH3 domain containing 1 [Source:HGNC Symbol;Acc:HGNC:17153]	0	-2.16	-3.91
Line Graph	ENSG00000160766	GBAP1	glucosylceramidase beta pseudogene 1 [Source:HGNC Symbol;Acc:HGNC:4178]	0	-3.68	-5.07
Line Graph	ENSG00000160783	PMF1	polyamine modulated factor 1 [Source:HGNC Symbol;Acc:HGNC:9112]	0	-3.42	-4.82
Line Graph	ENSG00000160796	NBEAL2	neurobeachin like 2 [Source:HGNC Symbol;Acc:HGNC:31928]	0	-5.49	-9.61
Line Graph	ENSG00000160803	UBQLN4	ubiquilin 4 [Source:HGNC Symbol;Acc:HGNC:1237]	0	-3.43	-5.09
Line Graph	ENSG00000160877	NACC1	nucleus accumbens associated 1 [Source:HGNC Symbol;Acc:HGNC:20967]	0	-5.37	-7.38
Line Graph	ENSG00000160949	TONSL	tonsoku like, DNA repair protein [Source:HGNC Symbol;Acc:HGNC:7801]	0	-3.34	-6.2
Line Graph	ENSG00000160953	PWWP3A	PWWP domain containing 3A, DNA repair factor [Source:HGNC Symbol;Acc:HGNC:29641]	0	-2.37	-4.86
Line Graph	ENSG00000160961	ZNF333	zinc finger protein 333 [Source:HGNC Symbol;Acc:HGNC:15624]	0	-1.03	-1.6
Line Graph	ENSG00000161011	SQSTM1	sequestosome 1 [Source:HGNC Symbol;Acc:HGNC:11280]	0	-2.18	-3.3
Line Graph	ENSG00000161179	YDJC	YdjC chitooligosaccharide deacetylase homolog [Source:HGNC Symbol;Acc:HGNC:27158]	0	-5.42	-7.5
Line Graph	ENSG00000161180	CCDC116	coiled-coil domain containing 116 [Source:HGNC Symbol;Acc:HGNC:26688]	0	-1.66	-2.98
Line Graph	ENSG00000161217	PCYT1A	phosphate cytidylyltransferase 1, choline, alpha [Source:HGNC Symbol;Acc:HGNC:8754]	0	-0.81	-2.16
Line Graph	ENSG00000161513	FDXR	ferredoxin reductase [Source:HGNC Symbol;Acc:HGNC:3642]	0	-1.66	-3.16
Line Graph	ENSG00000161533	ACOX1	acyl-CoA oxidase 1 [Source:HGNC Symbol;Acc:HGNC:119]	0	-1.24	-2.31
Line Graph	ENSG00000161647	MPP3	membrane palmitoylated protein 3 [Source:HGNC Symbol;Acc:HGNC:7221]	0	-1.38	-2.02
Line Graph	ENSG00000161714	PLCD3	phospholipase C delta 3 [Source:HGNC Symbol;Acc:HGNC:9061]	0	-0.61	-1.31
Line Graph	ENSG00000161791	FMNL3	formin like 3 [Source:HGNC Symbol;Acc:HGNC:23698]	0	-3.01	-6.07
Line Graph	ENSG00000161904	LEMD2	LEM domain nuclear envelope protein 2 [Source:HGNC Symbol;Acc:HGNC:21244]	0	-4.09	-5.73
Line Graph	ENSG00000161914	ZNF653	zinc finger protein 653 [Source:HGNC Symbol;Acc:HGNC:25196]	0	-2.79	-5.04
Line Graph	ENSG00000161956	SENP3	SUMO specific peptidase 3 [Source:HGNC Symbol;Acc:HGNC:17862]	0	-3.59	-5.95
Line Graph	ENSG00000161958	FGF11	fibroblast growth factor 11 [Source:HGNC Symbol;Acc:HGNC:3667]	0	-5.24	-8
Line Graph	ENSG00000161981	SNRNP25	small nuclear ribonucleoprotein U11/U12 subunit 25 [Source:HGNC Symbol;Acc:HGNC:14161]	0	-0.83	-2.56
Line Graph	ENSG00000161996	WDR90	WD repeat domain 90 [Source:HGNC Symbol;Acc:HGNC:26960]	0	-1.15	-1.96
Line Graph	ENSG00000161999	JMJD8	jumonji domain containing 8 [Source:HGNC Symbol;Acc:HGNC:14148]	0	-0.65	-1.73
Line Graph	ENSG00000162062	TEDC2	tubulin epsilon and delta complex 2 [Source:HGNC Symbol;Acc:HGNC:25849]	0	-0.84	-2.31
Line Graph	ENSG00000162063	CCNF	cyclin F [Source:HGNC Symbol;Acc:HGNC:1591]	0	-1.2	-2.74
Line Graph	ENSG00000162066	AMDHD2	amidohydrolase domain containing 2 [Source:HGNC Symbol;Acc:HGNC:24262]	0	-1.5	-3.61
Line Graph	ENSG00000162073	PAQR4	progestin and adipoQ receptor family member 4 [Source:HGNC Symbol;Acc:HGNC:26386]	0	-4.91	-8.95
Line Graph	ENSG00000162139	NEU3	neuraminidase 3 [Source:HGNC Symbol;Acc:HGNC:7760]	0	-3.4	-7.23
Line Graph	ENSG00000162191	UBXN1	UBX domain protein 1 [Source:HGNC Symbol;Acc:HGNC:18402]	0	-1.6	-2.7
Line Graph	ENSG00000162227	TAF6L	TATA-box binding protein associated factor 6 like [Source:HGNC Symbol;Acc:HGNC:17305]	0	-4.12	-6.43
Line Graph	ENSG00000162236	STX5	syntaxin 5 [Source:HGNC Symbol;Acc:HGNC:11440]	0	-1.49	-4.59
Line Graph	ENSG00000162341	TPCN2	two pore segment channel 2 [Source:HGNC Symbol;Acc:HGNC:20820]	0	-1.02	-3.45
Line Graph	ENSG00000162413	KLHL21	kelch like family member 21 [Source:HGNC Symbol;Acc:HGNC:29041]	0	-7.9	-11.63
Line Graph	ENSG00000162415	ZSWIM5	zinc finger SWIM-type containing 5 [Source:HGNC Symbol;Acc:HGNC:29299]	0	-2.03	-2.9
Line Graph	ENSG00000162426	SLC45A1	solute carrier family 45 member 1 [Source:HGNC Symbol;Acc:HGNC:17939]	0	-1.14	-4.06
Line Graph	ENSG00000162434	JAK1	Janus kinase 1 [Source:HGNC Symbol;Acc:HGNC:6190]	0	-0.57	-1.02
Line Graph	ENSG00000162437	RAVER2	ribonucleoprotein, PTB binding 2 [Source:HGNC Symbol;Acc:HGNC:25577]	0	-1.16	-1.9
Line Graph	ENSG00000162458	FBLIM1	filamin binding LIM protein 1 [Source:HGNC Symbol;Acc:HGNC:24686]	0	-2.24	-3.54
Line Graph	ENSG00000162496	DHRS3	dehydrogenase/reductase 3 [Source:HGNC Symbol;Acc:HGNC:17693]	0	-6.44	-13.16
Line Graph	ENSG00000162576	MXRA8	matrix remodeling associated 8 [Source:HGNC Symbol;Acc:HGNC:7542]	0	-4.33	-8.23
Line Graph	ENSG00000162585	FAAP20	FA core complex associated protein 20 [Source:HGNC Symbol;Acc:HGNC:26428]	0	-3.4	-4.99
Line Graph	ENSG00000162645	GBP2	guanylate binding protein 2 [Source:HGNC Symbol;Acc:HGNC:4183]	0	-4.02	-7.61
Line Graph	ENSG00000162676	GFI1	growth factor independent 1 transcriptional repressor [Source:HGNC Symbol;Acc:HGNC:4237]	0	-0.58	-1.23
Line Graph	ENSG00000162704	ARPC5	actin related protein 2/3 complex subunit 5 [Source:HGNC Symbol;Acc:HGNC:708]	0	-2.73	-3.93
Line Graph	ENSG00000162714	ZNF496	zinc finger protein 496 [Source:HGNC Symbol;Acc:HGNC:23713]	0	-1.5	-2.79
Line Graph	ENSG00000162735	PEX19	peroxisomal biogenesis factor 19 [Source:HGNC Symbol;Acc:HGNC:9713]	0	-0.68	-2.06
Line Graph	ENSG00000162777	DENND2D	DENN domain containing 2D [Source:HGNC Symbol;Acc:HGNC:26192]	0	-0.91	-1.58
Line Graph	ENSG00000162783	IER5	immediate early response 5 [Source:HGNC Symbol;Acc:HGNC:5393]	0	-2.97	-7.83
Line Graph	ENSG00000162889	MAPKAPK2	MAPK activated protein kinase 2 [Source:HGNC Symbol;Acc:HGNC:6887]	0	-3.47	-5.42
Line Graph	ENSG00000163069	SGCB	sarcoglycan beta [Source:HGNC Symbol;Acc:HGNC:10806]	0	-1.4	-1.93
Line Graph	ENSG00000163110	PDLIM5	PDZ and LIM domain 5 [Source:HGNC Symbol;Acc:HGNC:17468]	0	-1.45	-2.26
Line Graph	ENSG00000163126	ANKRD23	ankyrin repeat domain 23 [Source:HGNC Symbol;Acc:HGNC:24470]	0	-1.82	-3.6
Line Graph	ENSG00000163155	LYSMD1	LysM domain containing 1 [Source:HGNC Symbol;Acc:HGNC:32070]	0	-3.33	-4.97
Line Graph	ENSG00000163170	BOLA3	bolA family member 3 [Source:HGNC Symbol;Acc:HGNC:24415]	0	-3.47	-4.84
Line Graph	ENSG00000163214	DHX57	DExH-box helicase 57 [Source:HGNC Symbol;Acc:HGNC:20086]	0	-0.96	-2.03
Line Graph	ENSG00000163273	NPPC	natriuretic peptide C [Source:HGNC Symbol;Acc:HGNC:7941]	0	-1.56	-3.56
Line Graph	ENSG00000163319	MRPS18C	mitochondrial ribosomal protein S18C [Source:HGNC Symbol;Acc:HGNC:16633]	0	-0.49	-1.33
Line Graph	ENSG00000163444	TMEM183A	transmembrane protein 183A [Source:HGNC Symbol;Acc:HGNC:20173]	0	-1.07	-2.98
Line Graph	ENSG00000163472	TMEM79	transmembrane protein 79 [Source:HGNC Symbol;Acc:HGNC:28196]	0	-1.75	-4.78
Line Graph	ENSG00000163485	ADORA1	adenosine A1 receptor [Source:HGNC Symbol;Acc:HGNC:262]	0	-1.47	-4.02
Line Graph	ENSG00000163528	CHCHD4	coiled-coil-helix-coiled-coil-helix domain containing 4 [Source:HGNC Symbol;Acc:HGNC:26467]	0	-1.67	-5.6
Line Graph	ENSG00000163625	WDFY3	WD repeat and FYVE domain containing 3 [Source:HGNC Symbol;Acc:HGNC:20751]	0	-0.66	-1.07
Line Graph	ENSG00000163655	GMPS	guanine monophosphate synthase [Source:HGNC Symbol;Acc:HGNC:4378]	0	-1.26	-2.56
Line Graph	ENSG00000163686	ABHD6	abhydrolase domain containing 6, acylglycerol lipase [Source:HGNC Symbol;Acc:HGNC:21398]	0	-1.58	-2.37
Line Graph	ENSG00000163703	CRELD1	cysteine rich with EGF like domains 1 [Source:HGNC Symbol;Acc:HGNC:14630]	0	-0.75	-2.05
Line Graph	ENSG00000163832	ELP6	elongator acetyltransferase complex subunit 6 [Source:HGNC Symbol;Acc:HGNC:25976]	0	-1.96	-3.93
Line Graph	ENSG00000163866	SMIM12	small integral membrane protein 12 [Source:HGNC Symbol;Acc:HGNC:25154]	0	-1.43	-3.65
Line Graph	ENSG00000163879	DNALI1	dynein axonemal light intermediate chain 1 [Source:HGNC Symbol;Acc:HGNC:14353]	0	-0.62	-1.65
Line Graph	ENSG00000163888	CAMK2N2	calcium/calmodulin dependent protein kinase II inhibitor 2 [Source:HGNC Symbol;Acc:HGNC:24197]	0	-4.53	-6.68
Line Graph	ENSG00000163902	RPN1	ribophorin I [Source:HGNC Symbol;Acc:HGNC:10381]	0	-2.26	-4.81
Line Graph	ENSG00000163930	BAP1	BRCA1 associated protein 1 [Source:HGNC Symbol;Acc:HGNC:950]	0	-1.53	-3.82
Line Graph	ENSG00000163975	MELTF	melanotransferrin [Source:HGNC Symbol;Acc:HGNC:7037]	0	-3.05	-6.4
Line Graph	ENSG00000164050	PLXNB1	plexin B1 [Source:HGNC Symbol;Acc:HGNC:9103]	0	-4.83	-12.1
Line Graph	ENSG00000164062	APEH	acylaminoacyl-peptide hydrolase [Source:HGNC Symbol;Acc:HGNC:586]	0	-3.92	-5.9
Line Graph	ENSG00000164066	INTU	inturned planar cell polarity protein [Source:HGNC Symbol;Acc:HGNC:29239]	0	-1.18	-2.24
Line Graph	ENSG00000164068	RNF123	ring finger protein 123 [Source:HGNC Symbol;Acc:HGNC:21148]	0	-2.03	-3.3
Line Graph	ENSG00000164077	MON1A	MON1 homolog A, secretory trafficking associated [Source:HGNC Symbol;Acc:HGNC:28207]	0	-2.21	-3.34
Line Graph	ENSG00000164087	POC1A	POC1 centriolar protein A [Source:HGNC Symbol;Acc:HGNC:24488]	0	-0.64	-1.81
Line Graph	ENSG00000164088	PPM1M	protein phosphatase, Mg2+/Mn2+ dependent 1M [Source:HGNC Symbol;Acc:HGNC:26506]	0	-1.79	-2.69
Line Graph	ENSG00000164091	WDR82	WD repeat domain 82 [Source:HGNC Symbol;Acc:HGNC:28826]	0	-2.2	-3.02
Line Graph	ENSG00000164111	ANXA5	annexin A5 [Source:HGNC Symbol;Acc:HGNC:543]	0	-3.48	-4.76
Line Graph	ENSG00000164120	HPGD	15-hydroxyprostaglandin dehydrogenase [Source:HGNC Symbol;Acc:HGNC:5154]	0	-2.62	-4.95
Line Graph	ENSG00000164220	F2RL2	coagulation factor II thrombin receptor like 2 [Source:HGNC Symbol;Acc:HGNC:3539]	0	-1.93	-3.15
Line Graph	ENSG00000164236	ANKRD33B	ankyrin repeat domain 33B [Source:HGNC Symbol;Acc:HGNC:35240]	0	-2.04	-3.92
Line Graph	ENSG00000164237	CMBL	carboxymethylenebutenolidase homolog [Source:HGNC Symbol;Acc:HGNC:25090]	0	-3.09	-5.85
Line Graph	ENSG00000164294	GPX8	glutathione peroxidase 8 (putative) [Source:HGNC Symbol;Acc:HGNC:33100]	0	-4.09	-5.81
Line Graph	ENSG00000164362	TERT	telomerase reverse transcriptase [Source:HGNC Symbol;Acc:HGNC:11730]	0	-1.59	-2.92
Line Graph	ENSG00000164398	ACSL6	acyl-CoA synthetase long chain family member 6 [Source:HGNC Symbol;Acc:HGNC:16496]	0	-2.32	-4.45
Line Graph	ENSG00000164402	SEPTIN8	septin 8 [Source:HGNC Symbol;Acc:HGNC:16511]	0	-1.41	-2.21
Line Graph	ENSG00000164466	SFXN1	sideroflexin 1 [Source:HGNC Symbol;Acc:HGNC:16085]	0	-1.91	-2.78
Line Graph	ENSG00000164742	ADCY1	adenylate cyclase 1 [Source:HGNC Symbol;Acc:HGNC:232]	0	-1.74	-2.63
Line Graph	ENSG00000164823	OSGIN2	oxidative stress induced growth inhibitor family member 2 [Source:HGNC Symbol;Acc:HGNC:1355]	0	-1.24	-3.32
Line Graph	ENSG00000164845	FAM86FP	family with sequence similarity 86 member F, pseudogene [Source:HGNC Symbol;Acc:HGNC:42357]	0	-1.68	-5.93
Line Graph	ENSG00000164880	INTS1	integrator complex subunit 1 [Source:HGNC Symbol;Acc:HGNC:24555]	0	-2.8	-7.37
Line Graph	ENSG00000164889	SLC4A2	solute carrier family 4 member 2 [Source:HGNC Symbol;Acc:HGNC:11028]	0	-3.9	-6.36
Line Graph	ENSG00000164898	FMC1	formation of mitochondrial complex V assembly factor 1 homolog [Source:HGNC Symbol;Acc:HGNC:26946]	0	-2.68	-3.69
Line Graph	ENSG00000164970	FAM219A	family with sequence similarity 219 member A [Source:HGNC Symbol;Acc:HGNC:19920]	0	-1.29	-1.85
Line Graph	ENSG00000164978	NUDT2	nudix hydrolase 2 [Source:HGNC Symbol;Acc:HGNC:8049]	0	-0.43	-1.57
Line Graph	ENSG00000165030	NFIL3	nuclear factor, interleukin 3 regulated [Source:HGNC Symbol;Acc:HGNC:7787]	0	-1.84	-6.15
Line Graph	ENSG00000165138	ANKS6	ankyrin repeat and sterile alpha motif domain containing 6 [Source:HGNC Symbol;Acc:HGNC:26724]	0	-1.2	-2.26
Line Graph	ENSG00000165171	METTL27	methyltransferase like 27 [Source:HGNC Symbol;Acc:HGNC:19068]	0	-4.17	-8.22
Line Graph	ENSG00000165271	NOL6	nucleolar protein 6 [Source:HGNC Symbol;Acc:HGNC:19910]	0	-1.44	-4.27
Line Graph	ENSG00000165282	PIGO	phosphatidylinositol glycan anchor biosynthesis class O [Source:HGNC Symbol;Acc:HGNC:23215]	0	-3.82	-6.52
Line Graph	ENSG00000165476	REEP3	receptor accessory protein 3 [Source:HGNC Symbol;Acc:HGNC:23711]	0	-3.47	-6.12
Line Graph	ENSG00000165502	RPL36AL	ribosomal protein L36a like [Source:HGNC Symbol;Acc:HGNC:10346]	0	-1.5	-3
Line Graph	ENSG00000165609	NUDT5	nudix hydrolase 5 [Source:HGNC Symbol;Acc:HGNC:8052]	0	-0.46	-1.34
Line Graph	ENSG00000165633	VSTM4	V-set and transmembrane domain containing 4 [Source:HGNC Symbol;Acc:HGNC:26470]	0	-3.09	-4.68
Line Graph	ENSG00000165684	SNAPC4	small nuclear RNA activating complex polypeptide 4 [Source:HGNC Symbol;Acc:HGNC:11137]	0	-0.88	-2.16
Line Graph	ENSG00000165688	PMPCA	peptidase, mitochondrial processing subunit alpha [Source:HGNC Symbol;Acc:HGNC:18667]	0	-1.72	-6.25
Line Graph	ENSG00000165716	DIPK1B	divergent protein kinase domain 1B [Source:HGNC Symbol;Acc:HGNC:28290]	0	-2.16	-3.19
Line Graph	ENSG00000165731	RET	ret proto-oncogene [Source:HGNC Symbol;Acc:HGNC:9967]	0	-3.51	-5.11
Line Graph	ENSG00000165733	BMS1	BMS1 ribosome biogenesis factor [Source:HGNC Symbol;Acc:HGNC:23505]	0	-0.89	-1.66
Line Graph	ENSG00000165752	STK32C	serine/threonine kinase 32C [Source:HGNC Symbol;Acc:HGNC:21332]	0	-1.83	-4.22
Line Graph	ENSG00000165757	JCAD	junctional cadherin 5 associated [Source:HGNC Symbol;Acc:HGNC:29283]	0	-5.4	-8.4
Line Graph	ENSG00000165782	PIP4P1	phosphatidylinositol-4,5-bisphosphate 4-phosphatase 1 [Source:HGNC Symbol;Acc:HGNC:19299]	0	-1.54	-3.79
Line Graph	ENSG00000165802	NSMF	NMDA receptor synaptonuclear signaling and neuronal migration factor [Source:HGNC Symbol;Acc:HGNC:29843]	0	-3.62	-5.08
Line Graph	ENSG00000165804	ZNF219	zinc finger protein 219 [Source:HGNC Symbol;Acc:HGNC:13011]	0	-4.64	-6.45
Line Graph	ENSG00000165806	CASP7	caspase 7 [Source:HGNC Symbol;Acc:HGNC:1508]	0	-2.76	-4.46
Line Graph	ENSG00000165810	BTNL9	butyrophilin like 9 [Source:HGNC Symbol;Acc:HGNC:24176]	0	-1.73	-3.27
Line Graph	ENSG00000165874	SHLD2P1	shieldin complex subunit 2 pseudogene 1 [Source:HGNC Symbol;Acc:HGNC:31425]	0	-0.99	-2.83
Line Graph	ENSG00000165912	PACSIN3	protein kinase C and casein kinase substrate in neurons 3 [Source:HGNC Symbol;Acc:HGNC:8572]	0	-3.29	-5.9
Line Graph	ENSG00000165916	PSMC3	proteasome 26S subunit, ATPase 3 [Source:HGNC Symbol;Acc:HGNC:9549]	0	-3.52	-6
Line Graph	ENSG00000166140	ZFYVE19	zinc finger FYVE-type containing 19 [Source:HGNC Symbol;Acc:HGNC:20758]	0	-0.96	-2.92
Line Graph	ENSG00000166166	TRMT61A	tRNA methyltransferase 61A [Source:HGNC Symbol;Acc:HGNC:23790]	0	-2.36	-5.32
Line Graph	ENSG00000166272	WBP1L	WW domain binding protein 1 like [Source:HGNC Symbol;Acc:HGNC:23510]	0	-1.18	-1.7
Line Graph	ENSG00000166311	SMPD1	sphingomyelin phosphodiesterase 1 [Source:HGNC Symbol;Acc:HGNC:11120]	0	-2.5	-3.97
Line Graph	ENSG00000166341	DCHS1	dachsous cadherin-related 1 [Source:HGNC Symbol;Acc:HGNC:13681]	0	-0.58	-1.58
Line Graph	ENSG00000166377	ATP9B	ATPase phospholipid transporting 9B (putative) [Source:HGNC Symbol;Acc:HGNC:13541]	0	-0.49	-1.03
Line Graph	ENSG00000166436	TRIM66	tripartite motif containing 66 [Source:HGNC Symbol;Acc:HGNC:29005]	0	-1.09	-2.89
Line Graph	ENSG00000166448	TMEM130	transmembrane protein 130 [Source:HGNC Symbol;Acc:HGNC:25429]	0	-1.2	-2.22
Line Graph	ENSG00000166451	CENPN	centromere protein N [Source:HGNC Symbol;Acc:HGNC:30873]	0	-0.57	-1.1
Line Graph	ENSG00000166473	PKD1L2	polycystin 1 like 2 (gene/pseudogene) [Source:HGNC Symbol;Acc:HGNC:21715]	0	-1.2	-2.32
Line Graph	ENSG00000166483	WEE1	WEE1 G2 checkpoint kinase [Source:HGNC Symbol;Acc:HGNC:12761]	0	-7.33	-12.19
Line Graph	ENSG00000166507	NDST2	N-deacetylase and N-sulfotransferase 2 [Source:HGNC Symbol;Acc:HGNC:7681]	0	-1.2	-3.67
Line Graph	ENSG00000166548	TK2	thymidine kinase 2 [Source:HGNC Symbol;Acc:HGNC:11831]	0	-1.7	-3.2
Line Graph	ENSG00000166557	TMED3	transmembrane p24 trafficking protein 3 [Source:HGNC Symbol;Acc:HGNC:28889]	0	-1.52	-2.32
Line Graph	ENSG00000166685	COG1	component of oligomeric golgi complex 1 [Source:HGNC Symbol;Acc:HGNC:6545]	0	-1.4	-2.62
Line Graph	ENSG00000166710	B2M	beta-2-microglobulin [Source:HGNC Symbol;Acc:HGNC:914]	0	-7.71	-10.53
Line Graph	ENSG00000166716	ZNF592	zinc finger protein 592 [Source:HGNC Symbol;Acc:HGNC:28986]	0	-2.08	-4.2
Line Graph	ENSG00000166780	BMERB1	bMERB domain containing 1 [Source:HGNC Symbol;Acc:HGNC:19213]	0	-0.9	-2.07
Line Graph	ENSG00000166788	SAAL1	serum amyloid A like 1 [Source:HGNC Symbol;Acc:HGNC:25158]	0	-0.48	-1.12
Line Graph	ENSG00000166794	PPIB	peptidylprolyl isomerase B [Source:HGNC Symbol;Acc:HGNC:9255]	0	-2.53	-4.23
Line Graph	ENSG00000166819	PLIN1	perilipin 1 [Source:HGNC Symbol;Acc:HGNC:9076]	0	-0.45	-1.17
Line Graph	ENSG00000166848	TERF2IP	TERF2 interacting protein [Source:HGNC Symbol;Acc:HGNC:19246]	0	-4.52	-6.34
Line Graph	ENSG00000166887	VPS39	VPS39 subunit of HOPS complex [Source:HGNC Symbol;Acc:HGNC:20593]	0	-1.8	-2.68
Line Graph	ENSG00000166902	MRPL16	mitochondrial ribosomal protein L16 [Source:HGNC Symbol;Acc:HGNC:14476]	0	-1.96	-2.77
Line Graph	ENSG00000166922	SCG5	secretogranin V [Source:HGNC Symbol;Acc:HGNC:10816]	0	-0.62	-1.09
Line Graph	ENSG00000166986	MARS1	methionyl-tRNA synthetase 1 [Source:HGNC Symbol;Acc:HGNC:6898]	0	-0.91	-2.79
Line Graph	ENSG00000167085	PHB	prohibitin [Source:HGNC Symbol;Acc:HGNC:8912]	0	-0.88	-1.73
Line Graph	ENSG00000167100	SAMD14	sterile alpha motif domain containing 14 [Source:HGNC Symbol;Acc:HGNC:27312]	0	-2.05	-3.58
Line Graph	ENSG00000167114	SLC27A4	solute carrier family 27 member 4 [Source:HGNC Symbol;Acc:HGNC:10998]	0	-2.07	-5.11
Line Graph	ENSG00000167123	CERCAM	cerebral endothelial cell adhesion molecule [Source:HGNC Symbol;Acc:HGNC:23723]	0	-1.85	-3.58
Line Graph	ENSG00000167130	DOLPP1	dolichyldiphosphatase 1 [Source:HGNC Symbol;Acc:HGNC:29565]	0	-1.08	-2.17
Line Graph	ENSG00000167131	CCDC103	coiled-coil domain containing 103 [Source:HGNC Symbol;Acc:HGNC:32700]	0	-2.06	-3.24
Line Graph	ENSG00000167136	ENDOG	endonuclease G [Source:HGNC Symbol;Acc:HGNC:3346]	0	-2.58	-3.89
Line Graph	ENSG00000167216	KATNAL2	katanin catalytic subunit A1 like 2 [Source:HGNC Symbol;Acc:HGNC:25387]	0	-3.78	-9.03
Line Graph	ENSG00000167272	POP5	POP5 homolog, ribonuclease P/MRP subunit [Source:HGNC Symbol;Acc:HGNC:17689]	0	-0.85	-1.83
Line Graph	ENSG00000167280	ENGASE	endo-beta-N-acetylglucosaminidase [Source:HGNC Symbol;Acc:HGNC:24622]	0	-1.24	-2.47
Line Graph	ENSG00000167302	TEPSIN	TEPSIN adaptor related protein complex 4 accessory protein [Source:HGNC Symbol;Acc:HGNC:26458]	0	-0.98	-3.06
Line Graph	ENSG00000167363	FN3K	fructosamine 3 kinase [Source:HGNC Symbol;Acc:HGNC:24822]	0	-5.43	-8.24
Line Graph	ENSG00000167378	IRGQ	immunity related GTPase Q [Source:HGNC Symbol;Acc:HGNC:24868]	0	-1.23	-2.61
Line Graph	ENSG00000167393	PPP2R3B	protein phosphatase 2 regulatory subunit B''beta [Source:HGNC Symbol;Acc:HGNC:13417]	0	-2.23	-5.76
Line Graph	ENSG00000167395	ZNF646	zinc finger protein 646 [Source:HGNC Symbol;Acc:HGNC:29004]	0	-1.25	-3.66
Line Graph	ENSG00000167397	VKORC1	vitamin K epoxide reductase complex subunit 1 [Source:HGNC Symbol;Acc:HGNC:23663]	0	-0.69	-2.18
Line Graph	ENSG00000167460	TPM4	tropomyosin 4 [Source:HGNC Symbol;Acc:HGNC:12013]	0	-9.39	-13.01
Line Graph	ENSG00000167468	GPX4	glutathione peroxidase 4 [Source:HGNC Symbol;Acc:HGNC:4556]	0	-4.65	-6.36
Line Graph	ENSG00000167476	JSRP1	junctional sarcoplasmic reticulum protein 1 [Source:HGNC Symbol;Acc:HGNC:24963]	0	-3.32	-4.98
Line Graph	ENSG00000167483	NIBAN3	niban apoptosis regulator 3 [Source:HGNC Symbol;Acc:HGNC:24130]	0	-2.23	-3.15
Line Graph	ENSG00000167508	MVD	mevalonate diphosphate decarboxylase [Source:HGNC Symbol;Acc:HGNC:7529]	0	-3.22	-5.54
Line Graph	ENSG00000167513	CDT1	chromatin licensing and DNA replication factor 1 [Source:HGNC Symbol;Acc:HGNC:24576]	0	-1.14	-1.69
Line Graph	ENSG00000167535	CACNB3	calcium voltage-gated channel auxiliary subunit beta 3 [Source:HGNC Symbol;Acc:HGNC:1403]	0	-3.7	-7.08
Line Graph	ENSG00000167617	CDC42EP5	CDC42 effector protein 5 [Source:HGNC Symbol;Acc:HGNC:17408]	0	-3.25	-7.83
Line Graph	ENSG00000167632	TRAPPC9	trafficking protein particle complex 9 [Source:HGNC Symbol;Acc:HGNC:30832]	0	-1.18	-2.09
Line Graph	ENSG00000167657	DAPK3	death associated protein kinase 3 [Source:HGNC Symbol;Acc:HGNC:2676]	0	-1.96	-4.62
Line Graph	ENSG00000167671	UBXN6	UBX domain protein 6 [Source:HGNC Symbol;Acc:HGNC:14928]	0	-1.73	-4.04
Line Graph	ENSG00000167674	HDGFL2	HDGF like 2 [Source:HGNC Symbol;Acc:HGNC:14680]	0	-2.04	-4.45
Line Graph	ENSG00000167676	PLIN4	perilipin 4 [Source:HGNC Symbol;Acc:HGNC:29393]	0	-2.7	-4.15
Line Graph	ENSG00000167693	NXN	nucleoredoxin [Source:HGNC Symbol;Acc:HGNC:18008]	0	-3.74	-5.54
Line Graph	ENSG00000167695	TLCD3A	TLC domain containing 3A [Source:HGNC Symbol;Acc:HGNC:29646]	0	-2.79	-6.51
Line Graph	ENSG00000167700	MFSD3	major facilitator superfamily domain containing 3 [Source:HGNC Symbol;Acc:HGNC:25157]	0	-2.79	-4.7
Line Graph	ENSG00000167705	RILP	Rab interacting lysosomal protein [Source:HGNC Symbol;Acc:HGNC:30266]	0	-4.44	-7.47
Line Graph	ENSG00000167721	TSR1	TSR1 ribosome maturation factor [Source:HGNC Symbol;Acc:HGNC:25542]	0	-1.41	-2.12
Line Graph	ENSG00000167775	CD320	CD320 molecule [Source:HGNC Symbol;Acc:HGNC:16692]	0	-2.56	-4.16
Line Graph	ENSG00000167792	NDUFV1	NADH:ubiquinone oxidoreductase core subunit V1 [Source:HGNC Symbol;Acc:HGNC:7716]	0	-2.04	-3.48
Line Graph	ENSG00000167863	ATP5PD	ATP synthase peripheral stalk subunit d [Source:HGNC Symbol;Acc:HGNC:845]	0	-1.66	-2.87
Line Graph	ENSG00000167900	TK1	thymidine kinase 1 [Source:HGNC Symbol;Acc:HGNC:11830]	0	-1.7	-4.35
Line Graph	ENSG00000167920	TMEM99	transmembrane protein 99 (putative) [Source:HGNC Symbol;Acc:HGNC:28305]	0	-0.99	-1.93
Line Graph	ENSG00000167930	FAM234A	family with sequence similarity 234 member A [Source:HGNC Symbol;Acc:HGNC:14163]	0	-0.49	-1.65
Line Graph	ENSG00000167967	E4F1	E4F transcription factor 1 [Source:HGNC Symbol;Acc:HGNC:3121]	0	-2.01	-4.08
Line Graph	ENSG00000167969	ECI1	enoyl-CoA delta isomerase 1 [Source:HGNC Symbol;Acc:HGNC:2703]	0	-5.09	-8.5
Line Graph	ENSG00000167972	ABCA3	ATP binding cassette subfamily A member 3 [Source:HGNC Symbol;Acc:HGNC:33]	0	-4.09	-6.7
Line Graph	ENSG00000167987	VPS37C	VPS37C subunit of ESCRT-I [Source:HGNC Symbol;Acc:HGNC:26097]	0	-0.43	-1.02
Line Graph	ENSG00000167995	BEST1	bestrophin 1 [Source:HGNC Symbol;Acc:HGNC:12703]	0	-1.18	-2.48
Line Graph	ENSG00000167996	FTH1	ferritin heavy chain 1 [Source:HGNC Symbol;Acc:HGNC:3976]	0	-1.86	-4.01
Line Graph	ENSG00000168002	POLR2G	RNA polymerase II subunit G [Source:HGNC Symbol;Acc:HGNC:9194]	0	-1.86	-5.42
Line Graph	ENSG00000168003	SLC3A2	solute carrier family 3 member 2 [Source:HGNC Symbol;Acc:HGNC:11026]	0	-0.8	-1.23
Line Graph	ENSG00000168010	ATG16L2	autophagy related 16 like 2 [Source:HGNC Symbol;Acc:HGNC:25464]	0	-2.41	-4.11
Line Graph	ENSG00000168016	TRANK1	tetratricopeptide repeat and ankyrin repeat containing 1 [Source:HGNC Symbol;Acc:HGNC:29011]	0	-0.65	-1.33
Line Graph	ENSG00000168040	FADD	Fas associated via death domain [Source:HGNC Symbol;Acc:HGNC:3573]	0	-3.21	-7.11
Line Graph	ENSG00000168061	SAC3D1	SAC3 domain containing 1 [Source:HGNC Symbol;Acc:HGNC:30179]	0	-3.57	-5.89
Line Graph	ENSG00000168066	SF1	splicing factor 1 [Source:HGNC Symbol;Acc:HGNC:12950]	0	-2.19	-4.84
Line Graph	ENSG00000168067	MAP4K2	mitogen-activated protein kinase kinase kinase kinase 2 [Source:HGNC Symbol;Acc:HGNC:6864]	0	-2.8	-4.27
Line Graph	ENSG00000168077	SCARA3	scavenger receptor class A member 3 [Source:HGNC Symbol;Acc:HGNC:19000]	0	-3.09	-5.7
Line Graph	ENSG00000168096	ANKS3	ankyrin repeat and sterile alpha motif domain containing 3 [Source:HGNC Symbol;Acc:HGNC:29422]	0	-1.43	-2.14
Line Graph	ENSG00000168101	NUDT16L1	nudix hydrolase 16 like 1 [Source:HGNC Symbol;Acc:HGNC:28154]	0	-2.03	-5.12
Line Graph	ENSG00000168140	VASN	vasorin [Source:HGNC Symbol;Acc:HGNC:18517]	0	-1.81	-3.29
Line Graph	ENSG00000168159	RNF187	ring finger protein 187 [Source:HGNC Symbol;Acc:HGNC:27146]	0	-1.39	-3.87
Line Graph	ENSG00000168237	GLYCTK	glycerate kinase [Source:HGNC Symbol;Acc:HGNC:24247]	0	-3.6	-6.29
Line Graph	ENSG00000168286	THAP11	THAP domain containing 11 [Source:HGNC Symbol;Acc:HGNC:23194]	0	-1.63	-4.53
Line Graph	ENSG00000168288	MMADHC	metabolism of cobalamin associated D [Source:HGNC Symbol;Acc:HGNC:25221]	0	-3.47	-5.55
Line Graph	ENSG00000168301	KCTD6	potassium channel tetramerization domain containing 6 [Source:HGNC Symbol;Acc:HGNC:22235]	0	-2.88	-5.75
Line Graph	ENSG00000168393	DTYMK	deoxythymidylate kinase [Source:HGNC Symbol;Acc:HGNC:3061]	0	-2.38	-6.51
Line Graph	ENSG00000168434	COG7	component of oligomeric golgi complex 7 [Source:HGNC Symbol;Acc:HGNC:18622]	0	-2.11	-2.94
Line Graph	ENSG00000168439	STIP1	stress induced phosphoprotein 1 [Source:HGNC Symbol;Acc:HGNC:11387]	0	-2.02	-3.11
Line Graph	ENSG00000168461	RAB31	RAB31, member RAS oncogene family [Source:HGNC Symbol;Acc:HGNC:9771]	0	-3.84	-6.45
Line Graph	ENSG00000168476	REEP4	receptor accessory protein 4 [Source:HGNC Symbol;Acc:HGNC:26176]	0	-1.86	-3.46
Line Graph	ENSG00000168502	MTCL1	microtubule crosslinking factor 1 [Source:HGNC Symbol;Acc:HGNC:29121]	0	-1.53	-2.37
Line Graph	ENSG00000168505	GBX2	gastrulation brain homeobox 2 [Source:HGNC Symbol;Acc:HGNC:4186]	0	-1.29	-3.31
Line Graph	ENSG00000168575	SLC20A2	solute carrier family 20 member 2 [Source:HGNC Symbol;Acc:HGNC:10947]	0	-0.69	-2.14
Line Graph	ENSG00000168591	TMUB2	transmembrane and ubiquitin like domain containing 2 [Source:HGNC Symbol;Acc:HGNC:28459]	0	-1.73	-2.54
Line Graph	ENSG00000168612	ZSWIM1	zinc finger SWIM-type containing 1 [Source:HGNC Symbol;Acc:HGNC:16155]	0	-1.69	-4.22
Line Graph	ENSG00000168763	CNNM3	cyclin and CBS domain divalent metal cation transport mediator 3 [Source:HGNC Symbol;Acc:HGNC:104]	0	-2.24	-3.7
Line Graph	ENSG00000168765	GSTM4	glutathione S-transferase mu 4 [Source:HGNC Symbol;Acc:HGNC:4636]	0	-4.61	-6.97
Line Graph	ENSG00000168878	SFTPB	surfactant protein B [Source:HGNC Symbol;Acc:HGNC:10801]	0	-1.42	-3.74
Line Graph	ENSG00000168883	USP39	ubiquitin specific peptidase 39 [Source:HGNC Symbol;Acc:HGNC:20071]	0	-1.13	-2.74
Line Graph	ENSG00000168884	TNIP2	TNFAIP3 interacting protein 2 [Source:HGNC Symbol;Acc:HGNC:19118]	0	-3.08	-5.81
Line Graph	ENSG00000168887	C2orf68	chromosome 2 open reading frame 68 [Source:HGNC Symbol;Acc:HGNC:34353]	0	-1.01	-1.42
Line Graph	ENSG00000168924	LETM1	leucine zipper and EF-hand containing transmembrane protein 1 [Source:HGNC Symbol;Acc:HGNC:6556]	0	-3.31	-4.88
Line Graph	ENSG00000168938	PPIC	peptidylprolyl isomerase C [Source:HGNC Symbol;Acc:HGNC:9256]	0	-1.18	-3.06
Line Graph	ENSG00000169136	ATF5	activating transcription factor 5 [Source:HGNC Symbol;Acc:HGNC:790]	0	-2.21	-3.19
Line Graph	ENSG00000169169	CPT1C	carnitine palmitoyltransferase 1C [Source:HGNC Symbol;Acc:HGNC:18540]	0	-2.29	-4.96
Line Graph	ENSG00000169189	NSMCE1	NSE1 homolog, SMC5-SMC6 complex component [Source:HGNC Symbol;Acc:HGNC:29897]	0	-0.83	-2.49
Line Graph	ENSG00000169203	NPIPB12	nuclear pore complex interacting protein family member B12 [Source:HGNC Symbol;Acc:HGNC:37491]	0	-1.2	-2.45
Line Graph	ENSG00000169217	CD2BP2	CD2 cytoplasmic tail binding protein 2 [Source:HGNC Symbol;Acc:HGNC:1656]	0	-1.12	-3.74
Line Graph	ENSG00000169228	RAB24	RAB24, member RAS oncogene family [Source:HGNC Symbol;Acc:HGNC:9765]	0	-5.14	-9.14
Line Graph	ENSG00000169231	THBS3	thrombospondin 3 [Source:HGNC Symbol;Acc:HGNC:11787]	0	-5.83	-11.1
Line Graph	ENSG00000169246	NPIPB3	nuclear pore complex interacting protein family member B3 [Source:HGNC Symbol;Acc:HGNC:28989]	0	-1.97	-2.89
Line Graph	ENSG00000169288	MRPL1	mitochondrial ribosomal protein L1 [Source:HGNC Symbol;Acc:HGNC:14275]	0	-1.52	-2.52
Line Graph	ENSG00000169398	PTK2	protein tyrosine kinase 2 [Source:HGNC Symbol;Acc:HGNC:9611]	0	-0.62	-1.16
Line Graph	ENSG00000169403	PTAFR	platelet activating factor receptor [Source:HGNC Symbol;Acc:HGNC:9582]	0	-1.78	-4.87
Line Graph	ENSG00000169410	PTPN9	protein tyrosine phosphatase non-receptor type 9 [Source:HGNC Symbol;Acc:HGNC:9661]	0	-1.12	-2.52
Line Graph	ENSG00000169439	SDC2	syndecan 2 [Source:HGNC Symbol;Acc:HGNC:10659]	0	-0.63	-1.59
Line Graph	ENSG00000169515	CCDC8	coiled-coil domain containing 8 [Source:HGNC Symbol;Acc:HGNC:25367]	0	-4.67	-6.42
Line Graph	ENSG00000169554	ZEB2	zinc finger E-box binding homeobox 2 [Source:HGNC Symbol;Acc:HGNC:14881]	0	-3.27	-4.85
Line Graph	ENSG00000169592	INO80E	INO80 complex subunit E [Source:HGNC Symbol;Acc:HGNC:26905]	0	-5.36	-8.12
Line Graph	ENSG00000169627	BOLA2B	bolA family member 2B [Source:HGNC Symbol;Acc:HGNC:32479]	0	-2.97	-4.4
Line Graph	ENSG00000169668	BCRP2	BCR pseudogene 2 [Source:HGNC Symbol;Acc:HGNC:1015]	0	-1.53	-3.28
Line Graph	ENSG00000169682	SPNS1	sphingolipid transporter 1 (putative) [Source:HGNC Symbol;Acc:HGNC:30621]	0	-0.72	-2.23
Line Graph	ENSG00000169683	LRRC45	leucine rich repeat containing 45 [Source:HGNC Symbol;Acc:HGNC:28302]	0	-1.79	-4.36
Line Graph	ENSG00000169689	CENPX	centromere protein X [Source:HGNC Symbol;Acc:HGNC:11422]	0	-2.41	-3.91
Line Graph	ENSG00000169718	DUS1L	dihydrouridine synthase 1 like [Source:HGNC Symbol;Acc:HGNC:30086]	0	-1.96	-4.46
Line Graph	ENSG00000169727	GPS1	G protein pathway suppressor 1 [Source:HGNC Symbol;Acc:HGNC:4549]	0	-1.17	-1.9
Line Graph	ENSG00000169740	ZNF32	zinc finger protein 32 [Source:HGNC Symbol;Acc:HGNC:13095]	0	-2.95	-4.55
Line Graph	ENSG00000169951	ZNF764	zinc finger protein 764 [Source:HGNC Symbol;Acc:HGNC:28200]	0	-0.8	-2.18
Line Graph	ENSG00000169976	SF3B5	splicing factor 3b subunit 5 [Source:HGNC Symbol;Acc:HGNC:21083]	0	-2.48	-3.88
Line Graph	ENSG00000170004	CHD3	chromodomain helicase DNA binding protein 3 [Source:HGNC Symbol;Acc:HGNC:1918]	0	-3.51	-5.22
Line Graph	ENSG00000170145	SIK2	salt inducible kinase 2 [Source:HGNC Symbol;Acc:HGNC:21680]	0	-3.17	-4.87
Line Graph	ENSG00000170161		novel transcript	0	-7.3	-11.3
Line Graph	ENSG00000170175	CHRNB1	cholinergic receptor nicotinic beta 1 subunit [Source:HGNC Symbol;Acc:HGNC:1961]	0	-2.72	-4.03
Line Graph	ENSG00000170185	USP38	ubiquitin specific peptidase 38 [Source:HGNC Symbol;Acc:HGNC:20067]	0	-1.04	-1.44
Line Graph	ENSG00000170265	ZNF282	zinc finger protein 282 [Source:HGNC Symbol;Acc:HGNC:13076]	0	-4.02	-6.1
Line Graph	ENSG00000170271	FAXDC2	fatty acid hydroxylase domain containing 2 [Source:HGNC Symbol;Acc:HGNC:1334]	0	-1.84	-3.91
Line Graph	ENSG00000170291	ELP5	elongator acetyltransferase complex subunit 5 [Source:HGNC Symbol;Acc:HGNC:30617]	0	-1.15	-2.86
Line Graph	ENSG00000170348	TMED10	transmembrane p24 trafficking protein 10 [Source:HGNC Symbol;Acc:HGNC:16998]	0	-0.57	-1.41
Line Graph	ENSG00000170412	GPRC5C	G protein-coupled receptor class C group 5 member C [Source:HGNC Symbol;Acc:HGNC:13309]	0	-2.54	-4.65
Line Graph	ENSG00000170469	SPATA24	spermatogenesis associated 24 [Source:HGNC Symbol;Acc:HGNC:27322]	0	-1.35	-4.57
Line Graph	ENSG00000170502	NUDT9	nudix hydrolase 9 [Source:HGNC Symbol;Acc:HGNC:8056]	0	-0.72	-2.06
Line Graph	ENSG00000170604	IRF2BP1	interferon regulatory factor 2 binding protein 1 [Source:HGNC Symbol;Acc:HGNC:21728]	0	-6.5	-9.31
Line Graph	ENSG00000170684	ZNF296	zinc finger protein 296 [Source:HGNC Symbol;Acc:HGNC:15981]	0	-1.79	-4
Line Graph	ENSG00000170790	OR10A2	olfactory receptor family 10 subfamily A member 2 [Source:HGNC Symbol;Acc:HGNC:8161]	0	-1.06	-1.47
Line Graph	ENSG00000170846		novel protein, similar to Morf4 family associated protein 1	0	-3.66	-5.42
Line Graph	ENSG00000170892	TSEN34	tRNA splicing endonuclease subunit 34 [Source:HGNC Symbol;Acc:HGNC:15506]	0	-2.48	-4.2
Line Graph	ENSG00000170906	NDUFA3	NADH:ubiquinone oxidoreductase subunit A3 [Source:HGNC Symbol;Acc:HGNC:7686]	0	-1.42	-2.22
Line Graph	ENSG00000170915	PAQR8	progestin and adipoQ receptor family member 8 [Source:HGNC Symbol;Acc:HGNC:15708]	0	-1.56	-2.6
Line Graph	ENSG00000171045	TSNARE1	t-SNARE domain containing 1 [Source:HGNC Symbol;Acc:HGNC:26437]	0	-0.72	-2.63
Line Graph	ENSG00000171097	KYAT1	kynurenine aminotransferase 1 [Source:HGNC Symbol;Acc:HGNC:1564]	0	-1.91	-2.8
Line Graph	ENSG00000171105	INSR	insulin receptor [Source:HGNC Symbol;Acc:HGNC:6091]	0	-3.43	-4.93
Line Graph	ENSG00000171121	KCNMB3	potassium calcium-activated channel subfamily M regulatory beta subunit 3 [Source:HGNC Symbol;Acc:HGNC:6287]	0	-1.19	-2.3
Line Graph	ENSG00000171130	ATP6V0E2	ATPase H+ transporting V0 subunit e2 [Source:HGNC Symbol;Acc:HGNC:21723]	0	-1.66	-2.47
Line Graph	ENSG00000171159	C9orf16	chromosome 9 open reading frame 16 [Source:HGNC Symbol;Acc:HGNC:17823]	0	-3.62	-5.2
Line Graph	ENSG00000171163	ZNF692	zinc finger protein 692 [Source:HGNC Symbol;Acc:HGNC:26049]	0	-1.24	-2.76
Line Graph	ENSG00000171204	TMEM126B	transmembrane protein 126B [Source:HGNC Symbol;Acc:HGNC:30883]	0	-1.52	-3.04
Line Graph	ENSG00000171298	GAA	alpha glucosidase [Source:HGNC Symbol;Acc:HGNC:4065]	0	-1.77	-2.95
Line Graph	ENSG00000171302	CANT1	calcium activated nucleotidase 1 [Source:HGNC Symbol;Acc:HGNC:19721]	0	-2.97	-5.03
Line Graph	ENSG00000171443	ZNF524	zinc finger protein 524 [Source:HGNC Symbol;Acc:HGNC:28322]	0	-3.88	-6.69
Line Graph	ENSG00000171552	BCL2L1	BCL2 like 1 [Source:HGNC Symbol;Acc:HGNC:992]	0	-0.49	-1.51
Line Graph	ENSG00000171612	SLC25A33	solute carrier family 25 member 33 [Source:HGNC Symbol;Acc:HGNC:29681]	0	-1.44	-2.03
Line Graph	ENSG00000171757	LRRC34	leucine rich repeat containing 34 [Source:HGNC Symbol;Acc:HGNC:28408]	0	-0.35	-1.27
Line Graph	ENSG00000171793	CTPS1	CTP synthase 1 [Source:HGNC Symbol;Acc:HGNC:2519]	0	-1.53	-4
Line Graph	ENSG00000171798	KNDC1	kinase non-catalytic C-lobe domain containing 1 [Source:HGNC Symbol;Acc:HGNC:29374]	0	-3.49	-9.02
Line Graph	ENSG00000171889	MIR31HG	MIR31 host gene [Source:HGNC Symbol;Acc:HGNC:37187]	0	-1.49	-2.49
Line Graph	ENSG00000171992	SYNPO	synaptopodin [Source:HGNC Symbol;Acc:HGNC:30672]	0	-1.38	-4.46
Line Graph	ENSG00000172009	THOP1	thimet oligopeptidase 1 [Source:HGNC Symbol;Acc:HGNC:11793]	0	-3.87	-5.93
Line Graph	ENSG00000172031	EPHX4	epoxide hydrolase 4 [Source:HGNC Symbol;Acc:HGNC:23758]	0	-2.8	-5.44
Line Graph	ENSG00000172081	MOB3A	MOB kinase activator 3A [Source:HGNC Symbol;Acc:HGNC:29802]	0	-1.05	-2.06
Line Graph	ENSG00000172115	CYCS	cytochrome c, somatic [Source:HGNC Symbol;Acc:HGNC:19986]	0	-0.63	-1.59
Line Graph	ENSG00000172216	CEBPB	CCAAT enhancer binding protein beta [Source:HGNC Symbol;Acc:HGNC:1834]	0	-3.46	-6.68
Line Graph	ENSG00000172269	DPAGT1	dolichyl-phosphate N-acetylglucosaminephosphotransferase 1 [Source:HGNC Symbol;Acc:HGNC:2995]	0	-1.37	-3.99
Line Graph	ENSG00000172366	MCRIP2	MAPK regulated corepressor interacting protein 2 [Source:HGNC Symbol;Acc:HGNC:14142]	0	-3.38	-5.64
Line Graph	ENSG00000172375	C2CD2L	C2CD2 like [Source:HGNC Symbol;Acc:HGNC:29000]	0	-1.58	-3.75
Line Graph	ENSG00000172432	GTPBP2	GTP binding protein 2 [Source:HGNC Symbol;Acc:HGNC:4670]	0	-1.9	-4.45
Line Graph	ENSG00000172500	FIBP	FGF1 intracellular binding protein [Source:HGNC Symbol;Acc:HGNC:3705]	0	-1.76	-3.16
Line Graph	ENSG00000172590	MRPL52	mitochondrial ribosomal protein L52 [Source:HGNC Symbol;Acc:HGNC:16655]	0	-1.34	-3.58
Line Graph	ENSG00000172757	CFL1	cofilin 1 [Source:HGNC Symbol;Acc:HGNC:1874]	0	-1.89	-3.42
Line Graph	ENSG00000172878	METAP1D	methionyl aminopeptidase type 1D, mitochondrial [Source:HGNC Symbol;Acc:HGNC:32583]	0	-2.08	-3.24
Line Graph	ENSG00000172936	MYD88	MYD88 innate immune signal transduction adaptor [Source:HGNC Symbol;Acc:HGNC:7562]	0	-1.03	-2.75
Line Graph	ENSG00000172977	KAT5	lysine acetyltransferase 5 [Source:HGNC Symbol;Acc:HGNC:5275]	0	-0.89	-2.94
Line Graph	ENSG00000172986	GXYLT2	glucoside xylosyltransferase 2 [Source:HGNC Symbol;Acc:HGNC:33383]	0	-4.69	-6.58
Line Graph	ENSG00000173020	GRK2	G protein-coupled receptor kinase 2 [Source:HGNC Symbol;Acc:HGNC:289]	0	-2.42	-5.01
Line Graph	ENSG00000173039	RELA	RELA proto-oncogene, NF-kB subunit [Source:HGNC Symbol;Acc:HGNC:9955]	0	-0.82	-2.5
Line Graph	ENSG00000173064	HECTD4	HECT domain E3 ubiquitin protein ligase 4 [Source:HGNC Symbol;Acc:HGNC:26611]	0	-1.42	-3.07
Line Graph	ENSG00000173141	MRPL57	mitochondrial ribosomal protein L57 [Source:HGNC Symbol;Acc:HGNC:14514]	0	-1.22	-2.96
Line Graph	ENSG00000173171	MTX1	metaxin 1 [Source:HGNC Symbol;Acc:HGNC:7504]	0	-2.13	-3.54
Line Graph	ENSG00000173209	AHSA2P	activator of HSP90 ATPase homolog 2, pseudogene [Source:HGNC Symbol;Acc:HGNC:20437]	0	-2.07	-3.46
Line Graph	ENSG00000173227	SYT12	synaptotagmin 12 [Source:HGNC Symbol;Acc:HGNC:18381]	0	-3.18	-5.98
Line Graph	ENSG00000173285	OR10K1	olfactory receptor family 10 subfamily K member 1 [Source:HGNC Symbol;Acc:HGNC:14693]	0	-2.28	-3.28
Line Graph	ENSG00000173295	FAM86B3P	family with sequence similarity 86 member B3, pseudogene [Source:HGNC Symbol;Acc:HGNC:44371]	0	-0.63	-1.58
Line Graph	ENSG00000173320	STOX2	storkhead box 2 [Source:HGNC Symbol;Acc:HGNC:25450]	0	-6.04	-11.36
Line Graph	ENSG00000173327	MAP3K11	mitogen-activated protein kinase kinase kinase 11 [Source:HGNC Symbol;Acc:HGNC:6850]	0	-3.88	-6.55
Line Graph	ENSG00000173442	EHBP1L1	EH domain binding protein 1 like 1 [Source:HGNC Symbol;Acc:HGNC:30682]	0	-9.56	-13.56
Line Graph	ENSG00000173456	RNF26	ring finger protein 26 [Source:HGNC Symbol;Acc:HGNC:14646]	0	-1.69	-2.67
Line Graph	ENSG00000173480	ZNF417	zinc finger protein 417 [Source:HGNC Symbol;Acc:HGNC:20646]	0	-2.03	-2.78
Line Graph	ENSG00000173486	FKBP2	FKBP prolyl isomerase 2 [Source:HGNC Symbol;Acc:HGNC:3718]	0	-1.32	-1.82
Line Graph	ENSG00000173511	VEGFB	vascular endothelial growth factor B [Source:HGNC Symbol;Acc:HGNC:12681]	0	-1.42	-4.7
Line Graph	ENSG00000173540	GMPPB	GDP-mannose pyrophosphorylase B [Source:HGNC Symbol;Acc:HGNC:22932]	0	-2.31	-4.36
Line Graph	ENSG00000173581	CCDC106	coiled-coil domain containing 106 [Source:HGNC Symbol;Acc:HGNC:30181]	0	-3.63	-5.97
Line Graph	ENSG00000173678	SPDYE2B	speedy/RINGO cell cycle regulator family member E2B [Source:HGNC Symbol;Acc:HGNC:48334]	0	-0.61	-2.27
Line Graph	ENSG00000173706	HEG1	heart development protein with EGF like domains 1 [Source:HGNC Symbol;Acc:HGNC:29227]	0	-3.33	-6.15
Line Graph	ENSG00000173991	TCAP	titin-cap [Source:HGNC Symbol;Acc:HGNC:11610]	0	-0.78	-1.34
Line Graph	ENSG00000173992	CCS	copper chaperone for superoxide dismutase [Source:HGNC Symbol;Acc:HGNC:1613]	0	-1.28	-3.96
Line Graph	ENSG00000174080	CTSF	cathepsin F [Source:HGNC Symbol;Acc:HGNC:2531]	0	-3.83	-5.38
Line Graph	ENSG00000174109	C16orf91	chromosome 16 open reading frame 91 [Source:HGNC Symbol;Acc:HGNC:27558]	0	-0.62	-1.86
Line Graph	ENSG00000174151	CYB561D1	cytochrome b561 family member D1 [Source:HGNC Symbol;Acc:HGNC:26804]	0	-1.52	-4.97
Line Graph	ENSG00000174231	PRPF8	pre-mRNA processing factor 8 [Source:HGNC Symbol;Acc:HGNC:17340]	0	-1.32	-2.62
Line Graph	ENSG00000174238	PITPNA	phosphatidylinositol transfer protein alpha [Source:HGNC Symbol;Acc:HGNC:9001]	0	-1.12	-3.24
Line Graph	ENSG00000174243	DDX23	DEAD-box helicase 23 [Source:HGNC Symbol;Acc:HGNC:17347]	0	-1.31	-3.25
Line Graph	ENSG00000174276	ZNHIT2	zinc finger HIT-type containing 2 [Source:HGNC Symbol;Acc:HGNC:1177]	0	-2.04	-5.53
Line Graph	ENSG00000174282	ZBTB4	zinc finger and BTB domain containing 4 [Source:HGNC Symbol;Acc:HGNC:23847]	0	-2.23	-3.18
Line Graph	ENSG00000174365	SNHG11	small nucleolar RNA host gene 11 [Source:HGNC Symbol;Acc:HGNC:25046]	0	-1.23	-3.26
Line Graph	ENSG00000174456	C12orf76	chromosome 12 open reading frame 76 [Source:HGNC Symbol;Acc:HGNC:33790]	0	-2.73	-4.28
Line Graph	ENSG00000174483	BBS1	Bardet-Biedl syndrome 1 [Source:HGNC Symbol;Acc:HGNC:966]	0	-1.62	-3.41
Line Graph	ENSG00000174705	SH3PXD2B	SH3 and PX domains 2B [Source:HGNC Symbol;Acc:HGNC:29242]	0	-1.71	-3.95
Line Graph	ENSG00000174775	HRAS	HRas proto-oncogene, GTPase [Source:HGNC Symbol;Acc:HGNC:5173]	0	-3.15	-6.01
Line Graph	ENSG00000174827	PDZK1	PDZ domain containing 1 [Source:HGNC Symbol;Acc:HGNC:8821]	0	-1.55	-3.47
Line Graph	ENSG00000174886	NDUFA11	NADH:ubiquinone oxidoreductase subunit A11 [Source:HGNC Symbol;Acc:HGNC:20371]	0	-1.57	-2.25
Line Graph	ENSG00000174915	PTDSS2	phosphatidylserine synthase 2 [Source:HGNC Symbol;Acc:HGNC:15463]	0	-2.36	-3.49
Line Graph	ENSG00000174917	MICOS13	mitochondrial contact site and cristae organizing system subunit 13 [Source:HGNC Symbol;Acc:HGNC:33702]	0	-2.66	-3.85
Line Graph	ENSG00000174951	FUT1	fucosyltransferase 1 (H blood group) [Source:HGNC Symbol;Acc:HGNC:4012]	0	-4.48	-6.29
Line Graph	ENSG00000174996	KLC2	kinesin light chain 2 [Source:HGNC Symbol;Acc:HGNC:20716]	0	-3.03	-4.45
Line Graph	ENSG00000175066	GK5	glycerol kinase 5 [Source:HGNC Symbol;Acc:HGNC:28635]	0	-0.4	-1.2
Line Graph	ENSG00000175170	FAM182B	family with sequence similarity 182 member B [Source:HGNC Symbol;Acc:HGNC:34503]	0	-4.04	-6.88
Line Graph	ENSG00000175182	FAM131A	family with sequence similarity 131 member A [Source:HGNC Symbol;Acc:HGNC:28308]	0	-1.28	-1.88
Line Graph	ENSG00000175197	DDIT3	DNA damage inducible transcript 3 [Source:HGNC Symbol;Acc:HGNC:2726]	0	-1.21	-2.62
Line Graph	ENSG00000175203	DCTN2	dynactin subunit 2 [Source:HGNC Symbol;Acc:HGNC:2712]	0	-1.65	-3.55
Line Graph	ENSG00000175215	CTDSP2	CTD small phosphatase 2 [Source:HGNC Symbol;Acc:HGNC:17077]	0	-2.43	-3.53
Line Graph	ENSG00000175287	PHYHD1	phytanoyl-CoA dioxygenase domain containing 1 [Source:HGNC Symbol;Acc:HGNC:23396]	0	-0.68	-1.34
Line Graph	ENSG00000175334	BANF1	BAF nuclear assembly factor 1 [Source:HGNC Symbol;Acc:HGNC:17397]	0	-1.53	-2.37
Line Graph	ENSG00000175376	EIF1AD	eukaryotic translation initiation factor 1A domain containing [Source:HGNC Symbol;Acc:HGNC:28147]	0	-1.15	-3.86
Line Graph	ENSG00000175416	CLTB	clathrin light chain B [Source:HGNC Symbol;Acc:HGNC:2091]	0	-2.77	-4.04
Line Graph	ENSG00000175470	PPP2R2D	protein phosphatase 2 regulatory subunit Bdelta [Source:HGNC Symbol;Acc:HGNC:23732]	0	-1.26	-3.17
Line Graph	ENSG00000175573	C11orf68	chromosome 11 open reading frame 68 [Source:HGNC Symbol;Acc:HGNC:28801]	0	-3.43	-6.03
Line Graph	ENSG00000175581	MRPL48	mitochondrial ribosomal protein L48 [Source:HGNC Symbol;Acc:HGNC:16653]	0	-1.67	-2.77
Line Graph	ENSG00000175611	LINC00476	long intergenic non-protein coding RNA 476 [Source:HGNC Symbol;Acc:HGNC:27858]	0	-1.35	-2.24
Line Graph	ENSG00000175634	RPS6KB2	ribosomal protein S6 kinase B2 [Source:HGNC Symbol;Acc:HGNC:10437]	0	-2.95	-4.9
Line Graph	ENSG00000175662	TOM1L2	target of myb1 like 2 membrane trafficking protein [Source:HGNC Symbol;Acc:HGNC:11984]	0	-2.81	-4.59
Line Graph	ENSG00000175756	AURKAIP1	aurora kinase A interacting protein 1 [Source:HGNC Symbol;Acc:HGNC:24114]	0	-1.93	-3.53
Line Graph	ENSG00000175768	TOMM5	translocase of outer mitochondrial membrane 5 [Source:HGNC Symbol;Acc:HGNC:31369]	0	-1.12	-2.63
Line Graph	ENSG00000175826	CTDNEP1	CTD nuclear envelope phosphatase 1 [Source:HGNC Symbol;Acc:HGNC:19085]	0	-1.58	-2.76
Line Graph	ENSG00000175920	DOK7	docking protein 7 [Source:HGNC Symbol;Acc:HGNC:26594]	0	-1.87	-3.78
Line Graph	ENSG00000175931	UBE2O	ubiquitin conjugating enzyme E2 O [Source:HGNC Symbol;Acc:HGNC:29554]	0	-0.76	-1.09
Line Graph	ENSG00000176014	TUBB6	tubulin beta 6 class V [Source:HGNC Symbol;Acc:HGNC:20776]	0	-4.99	-8.46
Line Graph	ENSG00000176022	B3GALT6	beta-1,3-galactosyltransferase 6 [Source:HGNC Symbol;Acc:HGNC:17978]	0	-4.25	-9.39
Line Graph	ENSG00000176046	NUPR1	nuclear protein 1, transcriptional regulator [Source:HGNC Symbol;Acc:HGNC:29990]	0	-2.3	-4.47
Line Graph	ENSG00000176058	TPRN	taperin [Source:HGNC Symbol;Acc:HGNC:26894]	0	-2.67	-5.85
Line Graph	ENSG00000176087	SLC35A4	solute carrier family 35 member A4 [Source:HGNC Symbol;Acc:HGNC:20753]	0	-1	-3.44
Line Graph	ENSG00000176102	CSTF3	cleavage stimulation factor subunit 3 [Source:HGNC Symbol;Acc:HGNC:2485]	0	-1.45	-2.16
Line Graph	ENSG00000176108	CHMP6	charged multivesicular body protein 6 [Source:HGNC Symbol;Acc:HGNC:25675]	0	-2.02	-5.23
Line Graph	ENSG00000176155	CCDC57	coiled-coil domain containing 57 [Source:HGNC Symbol;Acc:HGNC:27564]	0	-1.3	-3.54
Line Graph	ENSG00000176236	RPP38-DT	RPP38 divergent transcript [Source:HGNC Symbol;Acc:HGNC:28582]	0	-1.27	-1.76
Line Graph	ENSG00000176248	ANAPC2	anaphase promoting complex subunit 2 [Source:HGNC Symbol;Acc:HGNC:19989]	0	-4.52	-7.31
Line Graph	ENSG00000176261	ZBTB8OS	zinc finger and BTB domain containing 8 opposite strand [Source:HGNC Symbol;Acc:HGNC:24094]	0	-1.38	-2.4
Line Graph	ENSG00000176396	EID2	EP300 interacting inhibitor of differentiation 2 [Source:HGNC Symbol;Acc:HGNC:28292]	0	-2.38	-5.72
Line Graph	ENSG00000176422	SPRYD4	SPRY domain containing 4 [Source:HGNC Symbol;Acc:HGNC:27468]	0	-2	-3.54
Line Graph	ENSG00000176472	ZNF575	zinc finger protein 575 [Source:HGNC Symbol;Acc:HGNC:27606]	0	-2.42	-3.96
Line Graph	ENSG00000176490	DIRAS1	DIRAS family GTPase 1 [Source:HGNC Symbol;Acc:HGNC:19127]	0	-2.19	-3.33
Line Graph	ENSG00000176593		novel transcript, antisense to ZNF606	0	-3.49	-5
Line Graph	ENSG00000176681	LRRC37A	leucine rich repeat containing 37A [Source:HGNC Symbol;Acc:HGNC:29069]	0	-1.59	-2.7
Line Graph	ENSG00000176715	ACSF3	acyl-CoA synthetase family member 3 [Source:HGNC Symbol;Acc:HGNC:27288]	0	-1.11	-3.06
Line Graph	ENSG00000176731	RBIS	ribosomal biogenesis factor [Source:HGNC Symbol;Acc:HGNC:32235]	0	-2.2	-3.59
Line Graph	ENSG00000176845	METRNL	meteorin like, glial cell differentiation regulator [Source:HGNC Symbol;Acc:HGNC:27584]	0	-3.97	-6.31
Line Graph	ENSG00000176871	WSB2	WD repeat and SOCS box containing 2 [Source:HGNC Symbol;Acc:HGNC:19222]	0	-3.8	-6.63
Line Graph	ENSG00000176894	PXMP2	peroxisomal membrane protein 2 [Source:HGNC Symbol;Acc:HGNC:9716]	0	-3.93	-5.7
Line Graph	ENSG00000176903	PNMA1	PNMA family member 1 [Source:HGNC Symbol;Acc:HGNC:9158]	0	-3.21	-4.88
Line Graph	ENSG00000176915	ANKLE2	ankyrin repeat and LEM domain containing 2 [Source:HGNC Symbol;Acc:HGNC:29101]	0	-0.45	-1.67
Line Graph	ENSG00000176973	FAM89B	family with sequence similarity 89 member B [Source:HGNC Symbol;Acc:HGNC:16708]	0	-2.58	-5.35
Line Graph	ENSG00000177082	WDR73	WD repeat domain 73 [Source:HGNC Symbol;Acc:HGNC:25928]	0	-1.5	-2.27
Line Graph	ENSG00000177084	POLE	DNA polymerase epsilon, catalytic subunit [Source:HGNC Symbol;Acc:HGNC:9177]	0	-1.85	-4.72
Line Graph	ENSG00000177189	RPS6KA3	ribosomal protein S6 kinase A3 [Source:HGNC Symbol;Acc:HGNC:10432]	0	-1.28	-2.5
Line Graph	ENSG00000177212	OR2T33	olfactory receptor family 2 subfamily T member 33 [Source:HGNC Symbol;Acc:HGNC:31255]	0	-1.47	-3.06
Line Graph	ENSG00000177225	GATD1	glutamine amidotransferase like class 1 domain containing 1 [Source:HGNC Symbol;Acc:HGNC:26616]	0	-3.87	-5.98
Line Graph	ENSG00000177238	TRIM72	tripartite motif containing 72 [Source:HGNC Symbol;Acc:HGNC:32671]	0	-0.74	-1.15
Line Graph	ENSG00000177239	MAN1B1	mannosidase alpha class 1B member 1 [Source:HGNC Symbol;Acc:HGNC:6823]	0	-2.86	-4.59
Line Graph	ENSG00000177302	TOP3A	DNA topoisomerase III alpha [Source:HGNC Symbol;Acc:HGNC:11992]	0	-1.09	-2.96
Line Graph	ENSG00000177303	CASKIN2	CASK interacting protein 2 [Source:HGNC Symbol;Acc:HGNC:18200]	0	-2.64	-4.38
Line Graph	ENSG00000177383	MAGEF1	MAGE family member F1 [Source:HGNC Symbol;Acc:HGNC:29639]	0	-3.5	-6.26
Line Graph	ENSG00000177463	NR2C2	nuclear receptor subfamily 2 group C member 2 [Source:HGNC Symbol;Acc:HGNC:7972]	0	-1.15	-2.87
Line Graph	ENSG00000177548	RABEP2	rabaptin, RAB GTPase binding effector protein 2 [Source:HGNC Symbol;Acc:HGNC:24817]	0	-3.81	-5.79
Line Graph	ENSG00000177613	CSTF2T	cleavage stimulation factor subunit 2 tau variant [Source:HGNC Symbol;Acc:HGNC:17086]	0	-3.2	-4.61
Line Graph	ENSG00000177628	GBA	glucosylceramidase beta [Source:HGNC Symbol;Acc:HGNC:4177]	0	-6.05	-10.9
Line Graph	ENSG00000177646	ACAD9	acyl-CoA dehydrogenase family member 9 [Source:HGNC Symbol;Acc:HGNC:21497]	0	-1.31	-3.86
Line Graph	ENSG00000177663	IL17RA	interleukin 17 receptor A [Source:HGNC Symbol;Acc:HGNC:5985]	0	-1.03	-1.69
Line Graph	ENSG00000177666	PNPLA2	patatin like phospholipase domain containing 2 [Source:HGNC Symbol;Acc:HGNC:30802]	0	-1.15	-1.9
Line Graph	ENSG00000177669	MBOAT4	membrane bound O-acyltransferase domain containing 4 [Source:HGNC Symbol;Acc:HGNC:32311]	0	-2.28	-3.54
Line Graph	ENSG00000177685	CRACR2B	calcium release activated channel regulator 2B [Source:HGNC Symbol;Acc:HGNC:28703]	0	-3.4	-4.72
Line Graph	ENSG00000177728	TMEM94	transmembrane protein 94 [Source:HGNC Symbol;Acc:HGNC:28983]	0	-1.65	-2.44
Line Graph	ENSG00000177854	TMEM187	transmembrane protein 187 [Source:HGNC Symbol;Acc:HGNC:13705]	0	-1.1	-2.92
Line Graph	ENSG00000177873	ZNF619	zinc finger protein 619 [Source:HGNC Symbol;Acc:HGNC:26910]	0	-1.1	-2.27
Line Graph	ENSG00000177885	GRB2	growth factor receptor bound protein 2 [Source:HGNC Symbol;Acc:HGNC:4566]	0	-3.05	-4.74
Line Graph	ENSG00000177932	ZNF354C	zinc finger protein 354C [Source:HGNC Symbol;Acc:HGNC:16736]	0	-2.82	-8.25
Line Graph	ENSG00000177943	MAMDC4	MAM domain containing 4 [Source:HGNC Symbol;Acc:HGNC:24083]	0	-1.69	-3.34
Line Graph	ENSG00000177963	RIC8A	RIC8 guanine nucleotide exchange factor A [Source:HGNC Symbol;Acc:HGNC:29550]	0	-1.64	-3.94
Line Graph	ENSG00000178127	NDUFV2	NADH:ubiquinone oxidoreductase core subunit V2 [Source:HGNC Symbol;Acc:HGNC:7717]	0	-0.35	-1.25
Line Graph	ENSG00000178149	DALRD3	DALR anticodon binding domain containing 3 [Source:HGNC Symbol;Acc:HGNC:25536]	0	-2.92	-4.37
Line Graph	ENSG00000178199	ZC3H12D	zinc finger CCCH-type containing 12D [Source:HGNC Symbol;Acc:HGNC:21175]	0	-0.91	-2.32
Line Graph	ENSG00000178252	WDR6	WD repeat domain 6 [Source:HGNC Symbol;Acc:HGNC:12758]	0	-5.72	-7.98
Line Graph	ENSG00000178301	AQP11	aquaporin 11 [Source:HGNC Symbol;Acc:HGNC:19940]	0	-3.07	-8.21
Line Graph	ENSG00000178409	BEND3	BEN domain containing 3 [Source:HGNC Symbol;Acc:HGNC:23040]	0	-1.35	-2.07
Line Graph	ENSG00000178425	NT5DC1	5'-nucleotidase domain containing 1 [Source:HGNC Symbol;Acc:HGNC:21556]	0	-1.52	-2.54
Line Graph	ENSG00000178449	COX14	cytochrome c oxidase assembly factor COX14 [Source:HGNC Symbol;Acc:HGNC:28216]	0	-0.96	-2.1
Line Graph	ENSG00000178605	GTPBP6	GTP binding protein 6 (putative) [Source:HGNC Symbol;Acc:HGNC:30189]	0	-1.84	-4.46
Line Graph	ENSG00000178741	COX5A	cytochrome c oxidase subunit 5A [Source:HGNC Symbol;Acc:HGNC:2267]	0	-2.98	-4.5
Line Graph	ENSG00000178802	MPI	mannose phosphate isomerase [Source:HGNC Symbol;Acc:HGNC:7216]	0	-3.04	-4.32
Line Graph	ENSG00000178809	TRIM73	tripartite motif containing 73 [Source:HGNC Symbol;Acc:HGNC:18162]	0	-1.52	-3.3
Line Graph	ENSG00000178896	EXOSC4	exosome component 4 [Source:HGNC Symbol;Acc:HGNC:18189]	0	-3.23	-5.31
Line Graph	ENSG00000178921	PFAS	phosphoribosylformylglycinamidine synthase [Source:HGNC Symbol;Acc:HGNC:8863]	0	-4.43	-6.9
Line Graph	ENSG00000178922	HYI	hydroxypyruvate isomerase (putative) [Source:HGNC Symbol;Acc:HGNC:26948]	0	-2.86	-4.5
Line Graph	ENSG00000178952	TUFM	Tu translation elongation factor, mitochondrial [Source:HGNC Symbol;Acc:HGNC:12420]	0	-2.4	-3.5
Line Graph	ENSG00000178980	SELENOW	selenoprotein W [Source:HGNC Symbol;Acc:HGNC:10752]	0	-0.75	-2.14
Line Graph	ENSG00000179010	MRFAP1	Morf4 family associated protein 1 [Source:HGNC Symbol;Acc:HGNC:24549]	0	-1.68	-2.61
Line Graph	ENSG00000179029	TMEM107	transmembrane protein 107 [Source:HGNC Symbol;Acc:HGNC:28128]	0	-1	-2.3
Line Graph	ENSG00000179044	EXOC3L1	exocyst complex component 3 like 1 [Source:HGNC Symbol;Acc:HGNC:27540]	0	-1.68	-2.76
Line Graph	ENSG00000179094	PER1	period circadian regulator 1 [Source:HGNC Symbol;Acc:HGNC:8845]	0	-2.64	-4.5
Line Graph	ENSG00000179115	FARSA	phenylalanyl-tRNA synthetase subunit alpha [Source:HGNC Symbol;Acc:HGNC:3592]	0	-1.66	-3.01
Line Graph	ENSG00000179219	LINC00311	long intergenic non-protein coding RNA 311 [Source:HGNC Symbol;Acc:HGNC:28312]	0	-1.6	-2.74
Line Graph	ENSG00000179222	MAGED1	MAGE family member D1 [Source:HGNC Symbol;Acc:HGNC:6813]	0	-6.18	-15.03
Line Graph	ENSG00000179304	FAM156B	family with sequence similarity 156 member B [Source:HGNC Symbol;Acc:HGNC:31962]	0	-4.58	-6.63
Line Graph	ENSG00000179331	RAB39A	RAB39A, member RAS oncogene family [Source:HGNC Symbol;Acc:HGNC:16521]	0	-3.41	-5.4
Line Graph	ENSG00000179364	PACS2	phosphofurin acidic cluster sorting protein 2 [Source:HGNC Symbol;Acc:HGNC:23794]	0	-1.02	-2.39
Line Graph	ENSG00000179388	EGR3	early growth response 3 [Source:HGNC Symbol;Acc:HGNC:3240]	0	-3.38	-8.77
Line Graph	ENSG00000179409	GEMIN4	gem nuclear organelle associated protein 4 [Source:HGNC Symbol;Acc:HGNC:15717]	0	-3.21	-6.44
Line Graph	ENSG00000179431	FJX1	four-jointed box kinase 1 [Source:HGNC Symbol;Acc:HGNC:17166]	0	-4.44	-6.79
Line Graph	ENSG00000179455	MKRN3	makorin ring finger protein 3 [Source:HGNC Symbol;Acc:HGNC:7114]	0	-5.86	-8.06
Line Graph	ENSG00000179523	EIF3J-DT	EIF3J divergent transcript [Source:HGNC Symbol;Acc:HGNC:48616]	0	-2.94	-4.21
Line Graph	ENSG00000179526	SHARPIN	SHANK associated RH domain interactor [Source:HGNC Symbol;Acc:HGNC:25321]	0	-2.63	-4.79
Line Graph	ENSG00000179532	DNHD1	dynein heavy chain domain 1 [Source:HGNC Symbol;Acc:HGNC:26532]	0	-3.44	-5.66
Line Graph	ENSG00000179583	CIITA	class II major histocompatibility complex transactivator [Source:HGNC Symbol;Acc:HGNC:7067]	0	-1.36	-3.64
Line Graph	ENSG00000179588	ZFPM1	zinc finger protein, FOG family member 1 [Source:HGNC Symbol;Acc:HGNC:19762]	0	-2.47	-5.05
Line Graph	ENSG00000179604	CDC42EP4	CDC42 effector protein 4 [Source:HGNC Symbol;Acc:HGNC:17147]	0	-1.49	-4.5
Line Graph	ENSG00000179632	MAF1	MAF1 homolog, negative regulator of RNA polymerase III [Source:HGNC Symbol;Acc:HGNC:24966]	0	-2.29	-4.29
Line Graph	ENSG00000179743	FLJ37453	uncharacterized LOC729614 [Source:NCBI gene (formerly Entrezgene);Acc:729614]	0	-1.65	-2.54
Line Graph	ENSG00000179862	CITED4	Cbp/p300 interacting transactivator with Glu/Asp rich carboxy-terminal domain 4 [Source:HGNC Symbol;Acc:HGNC:18696]	0	-4.85	-8.77
Line Graph	ENSG00000179869	ABCA13	ATP binding cassette subfamily A member 13 [Source:HGNC Symbol;Acc:HGNC:14638]	0	-0.96	-1.54
Line Graph	ENSG00000179912	R3HDM2	R3H domain containing 2 [Source:HGNC Symbol;Acc:HGNC:29167]	0	-1.81	-2.83
Line Graph	ENSG00000179918	SEPHS2	selenophosphate synthetase 2 [Source:HGNC Symbol;Acc:HGNC:19686]	0	-0.83	-1.3
Line Graph	ENSG00000179922	ZNF784	zinc finger protein 784 [Source:HGNC Symbol;Acc:HGNC:33111]	0	-2.71	-5.08
Line Graph	ENSG00000180011	ZADH2	zinc binding alcohol dehydrogenase domain containing 2 [Source:HGNC Symbol;Acc:HGNC:28697]	0	-3.64	-7.34
Line Graph	ENSG00000180066	LINC02870	long intergenic non-protein coding RNA 2870 [Source:HGNC Symbol;Acc:HGNC:27275]	0	-2.34	-5.77
Line Graph	ENSG00000180398	MCFD2	multiple coagulation factor deficiency 2, ER cargo receptor complex subunit [Source:HGNC Symbol;Acc:HGNC:18451]	0	-1.16	-1.88
Line Graph	ENSG00000180432	CYP8B1	cytochrome P450 family 8 subfamily B member 1 [Source:HGNC Symbol;Acc:HGNC:2653]	0	-1.87	-3.2
Line Graph	ENSG00000180573	H2AC6	H2A clustered histone 6 [Source:HGNC Symbol;Acc:HGNC:4733]	0	-4.36	-6.64
Line Graph	ENSG00000180638	SLC47A2	solute carrier family 47 member 2 [Source:HGNC Symbol;Acc:HGNC:26439]	0	-2.15	-3.32
Line Graph	ENSG00000180667	YOD1	YOD1 deubiquitinase [Source:HGNC Symbol;Acc:HGNC:25035]	0	-3.62	-5.03
Line Graph	ENSG00000180817	PPA1	inorganic pyrophosphatase 1 [Source:HGNC Symbol;Acc:HGNC:9226]	0	-1.16	-2.77
Line Graph	ENSG00000180834	MAP6D1	MAP6 domain containing 1 [Source:HGNC Symbol;Acc:HGNC:25753]	0	-2.7	-6.92
Line Graph	ENSG00000180884	ZNF792	zinc finger protein 792 [Source:HGNC Symbol;Acc:HGNC:24751]	0	-2.43	-7.14
Line Graph	ENSG00000180891	CUEDC1	CUE domain containing 1 [Source:HGNC Symbol;Acc:HGNC:31350]	0	-2.91	-4.29
Line Graph	ENSG00000180914	OXTR	oxytocin receptor [Source:HGNC Symbol;Acc:HGNC:8529]	0	-4.16	-5.97
Line Graph	ENSG00000181097	LINC02878	long intergenic non-protein coding RNA 2878 [Source:HGNC Symbol;Acc:HGNC:54524]	0	-0.96	-2
Line Graph	ENSG00000181104	F2R	coagulation factor II thrombin receptor [Source:HGNC Symbol;Acc:HGNC:3537]	0	-5.83	-9.42
Line Graph	ENSG00000181135	ZNF707	zinc finger protein 707 [Source:HGNC Symbol;Acc:HGNC:27815]	0	-1.87	-3.85
Line Graph	ENSG00000181220	ZNF746	zinc finger protein 746 [Source:HGNC Symbol;Acc:HGNC:21948]	0	-1.25	-3.31
Line Graph	ENSG00000181264	TLCD5	TLC domain containing 5 [Source:HGNC Symbol;Acc:HGNC:28280]	0	-0.74	-1.9
Line Graph	ENSG00000181350	LRRC75A	leucine rich repeat containing 75A [Source:HGNC Symbol;Acc:HGNC:32403]	0	-1.18	-1.88
Line Graph	ENSG00000181408	UTS2R	urotensin 2 receptor [Source:HGNC Symbol;Acc:HGNC:4468]	0	-1.79	-3.68
Line Graph	ENSG00000181409	AATK	apoptosis associated tyrosine kinase [Source:HGNC Symbol;Acc:HGNC:21]	0	-4.25	-6.51
Line Graph	ENSG00000181444	ZNF467	zinc finger protein 467 [Source:HGNC Symbol;Acc:HGNC:23154]	0	-8.36	-12.59
Line Graph	ENSG00000181513	ACBD4	acyl-CoA binding domain containing 4 [Source:HGNC Symbol;Acc:HGNC:23337]	0	-3.23	-7.29
Line Graph	ENSG00000181523	SGSH	N-sulfoglucosamine sulfohydrolase [Source:HGNC Symbol;Acc:HGNC:10818]	0	-0.82	-2.49
Line Graph	ENSG00000181541	MAB21L2	mab-21 like 2 [Source:HGNC Symbol;Acc:HGNC:6758]	0	-1.23	-2.75
Line Graph	ENSG00000181610	MRPS23	mitochondrial ribosomal protein S23 [Source:HGNC Symbol;Acc:HGNC:14509]	0	-1.26	-2.38
Line Graph	ENSG00000181638	ZFP41	ZFP41 zinc finger protein [Source:HGNC Symbol;Acc:HGNC:26786]	0	-1.19	-3.17
Line Graph	ENSG00000181652	ATG9B	autophagy related 9B [Source:HGNC Symbol;Acc:HGNC:21899]	0	-4.22	-6.29
Line Graph	ENSG00000181873	IBA57	iron-sulfur cluster assembly factor IBA57 [Source:HGNC Symbol;Acc:HGNC:27302]	0	-1.26	-2.05
Line Graph	ENSG00000181924	COA4	cytochrome c oxidase assembly factor 4 homolog [Source:HGNC Symbol;Acc:HGNC:24604]	0	-2.05	-3.32
Line Graph	ENSG00000182057	OGFRP1	opioid growth factor receptor pseudogene 1 [Source:HGNC Symbol;Acc:HGNC:50511]	0	-2.13	-5.57
Line Graph	ENSG00000182087	TMEM259	transmembrane protein 259 [Source:HGNC Symbol;Acc:HGNC:17039]	0	-6.1	-8.36
Line Graph	ENSG00000182108	DEXI	Dexi homolog [Source:HGNC Symbol;Acc:HGNC:13267]	0	-4.03	-6.39
Line Graph	ENSG00000182118	FAM89A	family with sequence similarity 89 member A [Source:HGNC Symbol;Acc:HGNC:25057]	0	-1.7	-2.51
Line Graph	ENSG00000182141	ZNF708	zinc finger protein 708 [Source:HGNC Symbol;Acc:HGNC:12945]	0	-3.97	-7.32
Line Graph	ENSG00000182149	IST1	IST1 factor associated with ESCRT-III [Source:HGNC Symbol;Acc:HGNC:28977]	0	-1.59	-2.86
Line Graph	ENSG00000182165	TP53TG1	TP53 target 1 [Source:HGNC Symbol;Acc:HGNC:17026]	0	-0.95	-1.89
Line Graph	ENSG00000182196	ARL6IP4	ADP ribosylation factor like GTPase 6 interacting protein 4 [Source:HGNC Symbol;Acc:HGNC:18076]	0	-3.79	-5.65
Line Graph	ENSG00000182310	SPACA6	sperm acrosome associated 6 [Source:HGNC Symbol;Acc:HGNC:27113]	0	-4.01	-6.35
Line Graph	ENSG00000182324	KCNJ14	potassium inwardly rectifying channel subfamily J member 14 [Source:HGNC Symbol;Acc:HGNC:6260]	0	-3.26	-4.58
Line Graph	ENSG00000182362	YBEY	ybeY metalloendoribonuclease [Source:HGNC Symbol;Acc:HGNC:1299]	0	-1.07	-1.72
Line Graph	ENSG00000182378	PLCXD1	phosphatidylinositol specific phospholipase C X domain containing 1 [Source:HGNC Symbol;Acc:HGNC:23148]	0	-1.46	-2.89
Line Graph	ENSG00000182446	NPLOC4	NPL4 homolog, ubiquitin recognition factor [Source:HGNC Symbol;Acc:HGNC:18261]	0	-2.91	-4.98
Line Graph	ENSG00000182473	EXOC7	exocyst complex component 7 [Source:HGNC Symbol;Acc:HGNC:23214]	0	-2.57	-3.65
Line Graph	ENSG00000182512	GLRX5	glutaredoxin 5 [Source:HGNC Symbol;Acc:HGNC:20134]	0	-1.54	-2.78
Line Graph	ENSG00000182534	MXRA7	matrix remodeling associated 7 [Source:HGNC Symbol;Acc:HGNC:7541]	0	-3.16	-5.03
Line Graph	ENSG00000182600	SNORC	secondary ossification center associated regulator of chondrocyte maturation [Source:HGNC Symbol;Acc:HGNC:33763]	0	-3.85	-8.44
Line Graph	ENSG00000182612	TSPAN10	tetraspanin 10 [Source:HGNC Symbol;Acc:HGNC:29942]	0	-2.23	-4.05
Line Graph	ENSG00000182759	MAFA	MAF bZIP transcription factor A [Source:HGNC Symbol;Acc:HGNC:23145]	0	-4.06	-6.38
Line Graph	ENSG00000182841	RRP7BP	ribosomal RNA processing 7 homolog B, pseudogene [Source:HGNC Symbol;Acc:HGNC:30454]	0	-2.26	-3.7
Line Graph	ENSG00000182871	COL18A1	collagen type XVIII alpha 1 chain [Source:HGNC Symbol;Acc:HGNC:2195]	0	-1.46	-2.27
Line Graph	ENSG00000182902	SLC25A18	solute carrier family 25 member 18 [Source:HGNC Symbol;Acc:HGNC:10988]	0	-5.03	-9.89
Line Graph	ENSG00000182919	C11orf54	chromosome 11 open reading frame 54 [Source:HGNC Symbol;Acc:HGNC:30204]	0	-0.97	-2.04
Line Graph	ENSG00000183048	SLC25A10	solute carrier family 25 member 10 [Source:HGNC Symbol;Acc:HGNC:10980]	0	-4.91	-8.95
Line Graph	ENSG00000183207	RUVBL2	RuvB like AAA ATPase 2 [Source:HGNC Symbol;Acc:HGNC:10475]	0	-2.69	-3.79
Line Graph	ENSG00000183250	LINC01547	long intergenic non-protein coding RNA 1547 [Source:HGNC Symbol;Acc:HGNC:15707]	0	-3.04	-6.38
Line Graph	ENSG00000183258	DDX41	DEAD-box helicase 41 [Source:HGNC Symbol;Acc:HGNC:18674]	0	-3.18	-4.44
Line Graph	ENSG00000183336	BOLA2	bolA family member 2 [Source:HGNC Symbol;Acc:HGNC:29488]	0	-1.81	-3.14
Line Graph	ENSG00000183397	C19orf71	chromosome 19 open reading frame 71 [Source:HGNC Symbol;Acc:HGNC:34496]	0	-4.72	-7.89
Line Graph	ENSG00000183401	CCDC159	coiled-coil domain containing 159 [Source:HGNC Symbol;Acc:HGNC:26996]	0	-2.88	-4.32
Line Graph	ENSG00000183426	NPIPA1	nuclear pore complex interacting protein family member A1 [Source:HGNC Symbol;Acc:HGNC:7909]	0	-2.07	-3.13
Line Graph	ENSG00000183506	PI4KAP2	phosphatidylinositol 4-kinase alpha pseudogene 2 [Source:HGNC Symbol;Acc:HGNC:33577]	0	-1.26	-2.83
Line Graph	ENSG00000183571	PGPEP1L	pyroglutamyl-peptidase I like [Source:HGNC Symbol;Acc:HGNC:27080]	0	-0.97	-3.2
Line Graph	ENSG00000183578	TNFAIP8L3	TNF alpha induced protein 8 like 3 [Source:HGNC Symbol;Acc:HGNC:20620]	0	-2.9	-5.76
Line Graph	ENSG00000183579	ZNRF3	zinc and ring finger 3 [Source:HGNC Symbol;Acc:HGNC:18126]	0	-0.77	-1.82
Line Graph	ENSG00000183597	TANGO2	transport and golgi organization 2 homolog [Source:HGNC Symbol;Acc:HGNC:25439]	0	-4.38	-6.85
Line Graph	ENSG00000183751	TBL3	transducin beta like 3 [Source:HGNC Symbol;Acc:HGNC:11587]	0	-1.64	-4.44
Line Graph	ENSG00000183831	ANKRD45	ankyrin repeat domain 45 [Source:HGNC Symbol;Acc:HGNC:24786]	0	-1.47	-2.2
Line Graph	ENSG00000183889		novel member of the nuclear pore complex interacting protein NPIP gene family	0	-1.2	-2.44
Line Graph	ENSG00000183963	SMTN	smoothelin [Source:HGNC Symbol;Acc:HGNC:11126]	0	-6.08	-9.18
Line Graph	ENSG00000183978	COA3	cytochrome c oxidase assembly factor 3 [Source:HGNC Symbol;Acc:HGNC:24990]	0	-1.09	-3.31
Line Graph	ENSG00000184009	ACTG1	actin gamma 1 [Source:HGNC Symbol;Acc:HGNC:144]	0	-0.99	-2.37
Line Graph	ENSG00000184117	NIPSNAP1	nipsnap homolog 1 [Source:HGNC Symbol;Acc:HGNC:7827]	0	-2.69	-4.27
Line Graph	ENSG00000184163	C1QTNF12	C1q and TNF related 12 [Source:HGNC Symbol;Acc:HGNC:32308]	0	-2.47	-5.54
Line Graph	ENSG00000184207	PGP	phosphoglycolate phosphatase [Source:HGNC Symbol;Acc:HGNC:8909]	0	-4.84	-6.79
Line Graph	ENSG00000184220	CMSS1	cms1 ribosomal small subunit homolog [Source:HGNC Symbol;Acc:HGNC:28666]	0	-0.99	-1.65
Line Graph	ENSG00000184307	ZDHHC23	zinc finger DHHC-type palmitoyltransferase 23 [Source:HGNC Symbol;Acc:HGNC:28654]	0	-3.45	-5.4
Line Graph	ENSG00000184381	PLA2G6	phospholipase A2 group VI [Source:HGNC Symbol;Acc:HGNC:9039]	0	-0.99	-2.35
Line Graph	ENSG00000184441		novel transcript, antisense to C21orf2	0	-1.44	-3.44
Line Graph	ENSG00000184465	WDR27	WD repeat domain 27 [Source:HGNC Symbol;Acc:HGNC:21248]	0	-1.76	-2.57
Line Graph	ENSG00000184470	TXNRD2	thioredoxin reductase 2 [Source:HGNC Symbol;Acc:HGNC:18155]	0	-1.54	-5.42
Line Graph	ENSG00000184492	FOXD4L1	forkhead box D4 like 1 [Source:HGNC Symbol;Acc:HGNC:18521]	0	-2.08	-2.96
Line Graph	ENSG00000184508	HDDC3	HD domain containing 3 [Source:HGNC Symbol;Acc:HGNC:30522]	0	-3.17	-6.29
Line Graph	ENSG00000184584	STING1	stimulator of interferon response cGAMP interactor 1 [Source:HGNC Symbol;Acc:HGNC:27962]	0	-0.51	-1.32
Line Graph	ENSG00000184786	DYNLT2	dynein light chain Tctex-type 2 [Source:HGNC Symbol;Acc:HGNC:11695]	0	-3.11	-7.52
Line Graph	ENSG00000184916	JAG2	jagged canonical Notch ligand 2 [Source:HGNC Symbol;Acc:HGNC:6189]	0	-3.44	-5.59
Line Graph	ENSG00000184967	NOC4L	nucleolar complex associated 4 homolog [Source:HGNC Symbol;Acc:HGNC:28461]	0	-1.48	-4.56
Line Graph	ENSG00000185000	DGAT1	diacylglycerol O-acyltransferase 1 [Source:HGNC Symbol;Acc:HGNC:2843]	0	-2.18	-4.38
Line Graph	ENSG00000185022	MAFF	MAF bZIP transcription factor F [Source:HGNC Symbol;Acc:HGNC:6780]	0	-3.18	-5.26
Line Graph	ENSG00000185070	FLRT2	fibronectin leucine rich transmembrane protein 2 [Source:HGNC Symbol;Acc:HGNC:3761]	0	-8.65	-12.62
Line Graph	ENSG00000185085	INTS5	integrator complex subunit 5 [Source:HGNC Symbol;Acc:HGNC:29352]	0	-1.17	-2.22
Line Graph	ENSG00000185104	FAF1	Fas associated factor 1 [Source:HGNC Symbol;Acc:HGNC:3578]	0	-0.83	-2.86
Line Graph	ENSG00000185122	HSF1	heat shock transcription factor 1 [Source:HGNC Symbol;Acc:HGNC:5224]	0	-4.27	-6.91
Line Graph	ENSG00000185127	C6orf120	chromosome 6 open reading frame 120 [Source:HGNC Symbol;Acc:HGNC:21247]	0	-1.71	-3.4
Line Graph	ENSG00000185133	INPP5J	inositol polyphosphate-5-phosphatase J [Source:HGNC Symbol;Acc:HGNC:8956]	0	-1.06	-3.68
Line Graph	ENSG00000185163	DDX51	DEAD-box helicase 51 [Source:HGNC Symbol;Acc:HGNC:20082]	0	-2.37	-3.61
Line Graph	ENSG00000185187	SIGIRR	single Ig and TIR domain containing [Source:HGNC Symbol;Acc:HGNC:30575]	0	-3.78	-6.38
Line Graph	ENSG00000185201	IFITM2	interferon induced transmembrane protein 2 [Source:HGNC Symbol;Acc:HGNC:5413]	0	-8.05	-11.8
Line Graph	ENSG00000185246	PRPF39	pre-mRNA processing factor 39 [Source:HGNC Symbol;Acc:HGNC:20314]	0	-1.3	-2.07
Line Graph	ENSG00000185262	UBALD2	UBA like domain containing 2 [Source:HGNC Symbol;Acc:HGNC:28438]	0	-3.52	-7.22
Line Graph	ENSG00000185271	KLHL33	kelch like family member 33 [Source:HGNC Symbol;Acc:HGNC:31952]	0	-2.58	-3.77
Line Graph	ENSG00000185324	CDK10	cyclin dependent kinase 10 [Source:HGNC Symbol;Acc:HGNC:1770]	0	-1.6	-5.72
Line Graph	ENSG00000185338	SOCS1	suppressor of cytokine signaling 1 [Source:HGNC Symbol;Acc:HGNC:19383]	0	-1.85	-3.06
Line Graph	ENSG00000185344	ATP6V0A2	ATPase H+ transporting V0 subunit a2 [Source:HGNC Symbol;Acc:HGNC:18481]	0	-2.23	-3.24
Line Graph	ENSG00000185347	TEDC1	tubulin epsilon and delta complex 1 [Source:HGNC Symbol;Acc:HGNC:20127]	0	-5.35	-8.61
Line Graph	ENSG00000185379	RAD51D	RAD51 paralog D [Source:HGNC Symbol;Acc:HGNC:9823]	0	-1.6	-2.62
Line Graph	ENSG00000185432	METTL7A	methyltransferase like 7A [Source:HGNC Symbol;Acc:HGNC:24550]	0	-4.31	-7.41
Line Graph	ENSG00000185437	SH3BGR	SH3 domain binding glutamate rich protein [Source:HGNC Symbol;Acc:HGNC:10822]	0	-1.3	-2.5
Line Graph	ENSG00000185504	FAAP100	FA core complex associated protein 100 [Source:HGNC Symbol;Acc:HGNC:26171]	0	-1.5	-3.3
Line Graph	ENSG00000185522	LMNTD2	lamin tail domain containing 2 [Source:HGNC Symbol;Acc:HGNC:28561]	0	-2.54	-3.76
Line Graph	ENSG00000185608	MRPL40	mitochondrial ribosomal protein L40 [Source:HGNC Symbol;Acc:HGNC:14491]	0	-0.64	-1.22
Line Graph	ENSG00000185627	PSMD13	proteasome 26S subunit, non-ATPase 13 [Source:HGNC Symbol;Acc:HGNC:9558]	0	-2.03	-5.57
Line Graph	ENSG00000185686	PRAME	PRAME nuclear receptor transcriptional regulator [Source:HGNC Symbol;Acc:HGNC:9336]	0	-5.53	-12.95
Line Graph	ENSG00000185722	ANKFY1	ankyrin repeat and FYVE domain containing 1 [Source:HGNC Symbol;Acc:HGNC:20763]	0	-1.67	-2.8
Line Graph	ENSG00000185730	ZNF696	zinc finger protein 696 [Source:HGNC Symbol;Acc:HGNC:25872]	0	-3.25	-6.27
Line Graph	ENSG00000185745	IFIT1	interferon induced protein with tetratricopeptide repeats 1 [Source:HGNC Symbol;Acc:HGNC:5407]	0	-6.87	-10.33
Line Graph	ENSG00000185761	ADAMTSL5	ADAMTS like 5 [Source:HGNC Symbol;Acc:HGNC:27912]	0	-2.21	-3.74
Line Graph	ENSG00000185803	SLC52A2	solute carrier family 52 member 2 [Source:HGNC Symbol;Acc:HGNC:30224]	0	-1.65	-4.7
Line Graph	ENSG00000185813	PCYT2	phosphate cytidylyltransferase 2, ethanolamine [Source:HGNC Symbol;Acc:HGNC:8756]	0	-3.48	-6.02
Line Graph	ENSG00000185818	NAT8L	N-acetyltransferase 8 like [Source:HGNC Symbol;Acc:HGNC:26742]	0	-7.64	-11.57
Line Graph	ENSG00000185838	GNB1L	G protein subunit beta 1 like [Source:HGNC Symbol;Acc:HGNC:4397]	0	-3.41	-5.05
Line Graph	ENSG00000185842	DNAH14	dynein axonemal heavy chain 14 [Source:HGNC Symbol;Acc:HGNC:2945]	0	-2.09	-2.89
Line Graph	ENSG00000185880	TRIM69	tripartite motif containing 69 [Source:HGNC Symbol;Acc:HGNC:17857]	0	-9.26	-12.65
Line Graph	ENSG00000185883	ATP6V0C	ATPase H+ transporting V0 subunit c [Source:HGNC Symbol;Acc:HGNC:855]	0	-4.01	-5.55
Line Graph	ENSG00000185920	PTCH1	patched 1 [Source:HGNC Symbol;Acc:HGNC:9585]	0	-7.8	-11.07
Line Graph	ENSG00000185955	C7orf61	chromosome 7 open reading frame 61 [Source:HGNC Symbol;Acc:HGNC:22135]	0	-1.47	-2.2
Line Graph	ENSG00000185986	SDHAP3	succinate dehydrogenase complex flavoprotein subunit A pseudogene 3 [Source:HGNC Symbol;Acc:HGNC:18781]	0	-3.37	-5.24
Line Graph	ENSG00000186019		novel transcript, antisense to ZNF225 and ZNF224	0	-0.99	-1.36
Line Graph	ENSG00000186056	MATN1-AS1	MATN1 antisense RNA 1 [Source:HGNC Symbol;Acc:HGNC:40364]	0	-4.35	-7.45
Line Graph	ENSG00000186222	BLOC1S4	biogenesis of lysosomal organelles complex 1 subunit 4 [Source:HGNC Symbol;Acc:HGNC:24206]	0	-3.04	-5.39
Line Graph	ENSG00000186575	NF2	neurofibromin 2 [Source:HGNC Symbol;Acc:HGNC:7773]	0	-3.16	-4.56
Line Graph	ENSG00000186628	FSD2	fibronectin type III and SPRY domain containing 2 [Source:HGNC Symbol;Acc:HGNC:18024]	0	-1.25	-3.47
Line Graph	ENSG00000186635	ARAP1	ArfGAP with RhoGAP domain, ankyrin repeat and PH domain 1 [Source:HGNC Symbol;Acc:HGNC:16925]	0	-3.13	-10.2
Line Graph	ENSG00000186645	SPDYE17	speedy/RINGO cell cycle regulator family member E17 [Source:HGNC Symbol;Acc:HGNC:51513]	0	-1.69	-4.2
Line Graph	ENSG00000186806	VSIG10L	V-set and immunoglobulin domain containing 10 like [Source:HGNC Symbol;Acc:HGNC:27111]	0	-2.34	-4.41
Line Graph	ENSG00000186815	TPCN1	two pore segment channel 1 [Source:HGNC Symbol;Acc:HGNC:18182]	0	-1.77	-2.56
Line Graph	ENSG00000186854	TRABD2A	TraB domain containing 2A [Source:HGNC Symbol;Acc:HGNC:27013]	0	-4.26	-7.14
Line Graph	ENSG00000186868	MAPT	microtubule associated protein tau [Source:HGNC Symbol;Acc:HGNC:6893]	0	-0.77	-1.4
Line Graph	ENSG00000186907	RTN4RL2	reticulon 4 receptor like 2 [Source:HGNC Symbol;Acc:HGNC:23053]	0	-1.61	-3.49
Line Graph	ENSG00000186994	KANK3	KN motif and ankyrin repeat domains 3 [Source:HGNC Symbol;Acc:HGNC:24796]	0	-4.33	-7.5
Line Graph	ENSG00000187051	RPS19BP1	ribosomal protein S19 binding protein 1 [Source:HGNC Symbol;Acc:HGNC:28749]	0	-2.4	-3.87
Line Graph	ENSG00000187118	CMC1	C-X9-C motif containing 1 [Source:HGNC Symbol;Acc:HGNC:28783]	0	-0.98	-1.9
Line Graph	ENSG00000187147	RNF220	ring finger protein 220 [Source:HGNC Symbol;Acc:HGNC:25552]	0	-1.28	-2.97
Line Graph	ENSG00000187186		novel protein	0	-1.52	-2.78
Line Graph	ENSG00000187260	WDR86	WD repeat domain 86 [Source:HGNC Symbol;Acc:HGNC:28020]	0	-1.04	-2.05
Line Graph	ENSG00000187266	EPOR	erythropoietin receptor [Source:HGNC Symbol;Acc:HGNC:3416]	0	-3.32	-7.11
Line Graph	ENSG00000187486	KCNJ11	potassium inwardly rectifying channel subfamily J member 11 [Source:HGNC Symbol;Acc:HGNC:6257]	0	-4.98	-7.48
Line Graph	ENSG00000187535	IFT140	intraflagellar transport 140 [Source:HGNC Symbol;Acc:HGNC:29077]	0	-0.96	-2.89
Line Graph	ENSG00000187607	ZNF286A	zinc finger protein 286A [Source:HGNC Symbol;Acc:HGNC:13501]	0	-1.64	-2.34
Line Graph	ENSG00000187608	ISG15	ISG15 ubiquitin like modifier [Source:HGNC Symbol;Acc:HGNC:4053]	0	-8.32	-11.41
Line Graph	ENSG00000187630	DHRS4L2	dehydrogenase/reductase 4 like 2 [Source:HGNC Symbol;Acc:HGNC:19731]	0	-4.66	-6.91
Line Graph	ENSG00000187664	HAPLN4	hyaluronan and proteoglycan link protein 4 [Source:HGNC Symbol;Acc:HGNC:31357]	0	-0.58	-1.1
Line Graph	ENSG00000187678	SPRY4	sprouty RTK signaling antagonist 4 [Source:HGNC Symbol;Acc:HGNC:15533]	0	-3.42	-5.63
Line Graph	ENSG00000187713	TMEM203	transmembrane protein 203 [Source:HGNC Symbol;Acc:HGNC:28217]	0	-2.15	-3.99
Line Graph	ENSG00000187792	ZNF70	zinc finger protein 70 [Source:HGNC Symbol;Acc:HGNC:13140]	0	-0.41	-1.18
Line Graph	ENSG00000187840	EIF4EBP1	eukaryotic translation initiation factor 4E binding protein 1 [Source:HGNC Symbol;Acc:HGNC:3288]	0	-2.46	-5.58
Line Graph	ENSG00000187951		novel transcript	0	-2.9	-4.89
Line Graph	ENSG00000187954	CYHR1	cysteine and histidine rich 1 [Source:HGNC Symbol;Acc:HGNC:17806]	0	-2.6	-4.72
Line Graph	ENSG00000187961	KLHL17	kelch like family member 17 [Source:HGNC Symbol;Acc:HGNC:24023]	0	-4.85	-8.31
Line Graph	ENSG00000187994	RINL	Ras and Rab interactor like [Source:HGNC Symbol;Acc:HGNC:24795]	0	-2.61	-4
Line Graph	ENSG00000188051	TMEM221	transmembrane protein 221 [Source:HGNC Symbol;Acc:HGNC:21943]	0	-1.24	-2.36
Line Graph	ENSG00000188070	C11orf95	chromosome 11 open reading frame 95 [Source:HGNC Symbol;Acc:HGNC:28449]	0	-3.18	-4.97
Line Graph	ENSG00000188130	MAPK12	mitogen-activated protein kinase 12 [Source:HGNC Symbol;Acc:HGNC:6874]	0	-2.24	-5.4
Line Graph	ENSG00000188152	NUTM2G	NUT family member 2G [Source:HGNC Symbol;Acc:HGNC:23449]	0	-4.07	-5.81
Line Graph	ENSG00000188185	LINC00265	long intergenic non-protein coding RNA 265 [Source:HGNC Symbol;Acc:HGNC:28019]	0	-1.53	-2.76
Line Graph	ENSG00000188229	TUBB4B	tubulin beta 4B class IVb [Source:HGNC Symbol;Acc:HGNC:20771]	0	-1.71	-5.32
Line Graph	ENSG00000188242	PP7080	uncharacterized LOC25845 [Source:NCBI gene (formerly Entrezgene);Acc:25845]	0	-3.77	-8.22
Line Graph	ENSG00000188315	C3orf62	chromosome 3 open reading frame 62 [Source:HGNC Symbol;Acc:HGNC:24771]	0	-2.27	-5.74
Line Graph	ENSG00000188352	FOCAD	focadhesin [Source:HGNC Symbol;Acc:HGNC:23377]	0	-1	-2.05
Line Graph	ENSG00000188566	NDOR1	NADPH dependent diflavin oxidoreductase 1 [Source:HGNC Symbol;Acc:HGNC:29838]	0	-2.63	-3.73
Line Graph	ENSG00000188599	NPIPP1	nuclear pore complex interacting protein pseudogene 1 [Source:HGNC Symbol;Acc:HGNC:35407]	0	-2.48	-4.69
Line Graph	ENSG00000188603	CLN3	CLN3 lysosomal/endosomal transmembrane protein, battenin [Source:HGNC Symbol;Acc:HGNC:2074]	0	-0.69	-1.72
Line Graph	ENSG00000188690	UROS	uroporphyrinogen III synthase [Source:HGNC Symbol;Acc:HGNC:12592]	0	-3.35	-4.86
Line Graph	ENSG00000188747	NOXA1	NADPH oxidase activator 1 [Source:HGNC Symbol;Acc:HGNC:10668]	0	-2.53	-6.66
Line Graph	ENSG00000188760	TMEM198	transmembrane protein 198 [Source:HGNC Symbol;Acc:HGNC:33704]	0	-2.31	-4.44
Line Graph	ENSG00000188938	FAM120AOS	family with sequence similarity 120A opposite strand [Source:HGNC Symbol;Acc:HGNC:23389]	0	-0.51	-1.74
Line Graph	ENSG00000188976	NOC2L	NOC2 like nucleolar associated transcriptional repressor [Source:HGNC Symbol;Acc:HGNC:24517]	0	-2.74	-4.67
Line Graph	ENSG00000188985	DHFRP1	dihydrofolate reductase pseudogene 1 [Source:HGNC Symbol;Acc:HGNC:2862]	0	-1.7	-2.38
Line Graph	ENSG00000189067	LITAF	lipopolysaccharide induced TNF factor [Source:HGNC Symbol;Acc:HGNC:16841]	0	-2.27	-3.3
Line Graph	ENSG00000189077	TMEM120A	transmembrane protein 120A [Source:HGNC Symbol;Acc:HGNC:21697]	0	-4.57	-8.19
Line Graph	ENSG00000189091	SF3B3	splicing factor 3b subunit 3 [Source:HGNC Symbol;Acc:HGNC:10770]	0	-0.73	-2.47
Line Graph	ENSG00000189149	CRYM-AS1	CRYM antisense RNA 1 [Source:HGNC Symbol;Acc:HGNC:34405]	0	-1.22	-1.74
Line Graph	ENSG00000189241	TSPYL1	TSPY like 1 [Source:HGNC Symbol;Acc:HGNC:12382]	0	-1.31	-3.28
Line Graph	ENSG00000189298	ZKSCAN3	zinc finger with KRAB and SCAN domains 3 [Source:HGNC Symbol;Acc:HGNC:13853]	0	-2.7	-7.3
Line Graph	ENSG00000189339	SLC35E2B	solute carrier family 35 member E2B [Source:HGNC Symbol;Acc:HGNC:33941]	0	-4.05	-6.11
Line Graph	ENSG00000189375	TBC1D28	TBC1 domain family member 28 [Source:HGNC Symbol;Acc:HGNC:26858]	0	-1.11	-2.1
Line Graph	ENSG00000196110	ZNF699	zinc finger protein 699 [Source:HGNC Symbol;Acc:HGNC:24750]	0	-0.69	-1.68
Line Graph	ENSG00000196118	CCDC189	coiled-coil domain containing 189 [Source:HGNC Symbol;Acc:HGNC:28078]	0	-1.15	-2.39
Line Graph	ENSG00000196123	KIAA0895L	KIAA0895 like [Source:HGNC Symbol;Acc:HGNC:34408]	0	-2.9	-5.51
Line Graph	ENSG00000196172	ZNF681	zinc finger protein 681 [Source:HGNC Symbol;Acc:HGNC:26457]	0	-0.84	-1.3
Line Graph	ENSG00000196187	TMEM63A	transmembrane protein 63A [Source:HGNC Symbol;Acc:HGNC:29118]	0	-1.36	-4.24
Line Graph	ENSG00000196227	FAM217B	family with sequence similarity 217 member B [Source:HGNC Symbol;Acc:HGNC:16170]	0	-0.66	-1.41
Line Graph	ENSG00000196230	TUBB	tubulin beta class I [Source:HGNC Symbol;Acc:HGNC:20778]	0	-9.06	-14.15
Line Graph	ENSG00000196235	SUPT5H	SPT5 homolog, DSIF elongation factor subunit [Source:HGNC Symbol;Acc:HGNC:11469]	0	-1.44	-3.86
Line Graph	ENSG00000196263	ZNF471	zinc finger protein 471 [Source:HGNC Symbol;Acc:HGNC:23226]	0	-2.06	-4.22
Line Graph	ENSG00000196275	GTF2IRD2	GTF2I repeat domain containing 2 [Source:HGNC Symbol;Acc:HGNC:30775]	0	-3.57	-6.55
Line Graph	ENSG00000196338	NLGN3	neuroligin 3 [Source:HGNC Symbol;Acc:HGNC:14289]	0	-0.9	-1.32
Line Graph	ENSG00000196405	EVL	Enah/Vasp-like [Source:HGNC Symbol;Acc:HGNC:20234]	0	-1.18	-2.58
Line Graph	ENSG00000196415	PRTN3	proteinase 3 [Source:HGNC Symbol;Acc:HGNC:9495]	0	-2.23	-4.23
Line Graph	ENSG00000196419	XRCC6	X-ray repair cross complementing 6 [Source:HGNC Symbol;Acc:HGNC:4055]	0	-1.28	-2.93
Line Graph	ENSG00000196449	YRDC	yrdC N6-threonylcarbamoyltransferase domain containing [Source:HGNC Symbol;Acc:HGNC:28905]	0	-1.94	-3.99
Line Graph	ENSG00000196456	ZNF775	zinc finger protein 775 [Source:HGNC Symbol;Acc:HGNC:28501]	0	-4.58	-7.82
Line Graph	ENSG00000196465	MYL6B	myosin light chain 6B [Source:HGNC Symbol;Acc:HGNC:29823]	0	-3.48	-5.18
Line Graph	ENSG00000196497	IPO4	importin 4 [Source:HGNC Symbol;Acc:HGNC:19426]	0	-1.82	-3.3
Line Graph	ENSG00000196507	TCEAL3	transcription elongation factor A like 3 [Source:HGNC Symbol;Acc:HGNC:28247]	0	-3.1	-6.6
Line Graph	ENSG00000196531	NACA	nascent polypeptide associated complex subunit alpha [Source:HGNC Symbol;Acc:HGNC:7629]	0	-2.12	-2.94
Line Graph	ENSG00000196544	BORCS6	BLOC-1 related complex subunit 6 [Source:HGNC Symbol;Acc:HGNC:25939]	0	-4.84	-7.04
Line Graph	ENSG00000196576	PLXNB2	plexin B2 [Source:HGNC Symbol;Acc:HGNC:9104]	0	-7.57	-11.09
Line Graph	ENSG00000196584	XRCC2	X-ray repair cross complementing 2 [Source:HGNC Symbol;Acc:HGNC:12829]	0	-1.32	-2.84
Line Graph	ENSG00000196591	HDAC2	histone deacetylase 2 [Source:HGNC Symbol;Acc:HGNC:4853]	0	-1.2	-2.45
Line Graph	ENSG00000196639	HRH1	histamine receptor H1 [Source:HGNC Symbol;Acc:HGNC:5182]	0	-1.32	-2.32
Line Graph	ENSG00000196655	TRAPPC4	trafficking protein particle complex 4 [Source:HGNC Symbol;Acc:HGNC:19943]	0	-1.3	-2.38
Line Graph	ENSG00000196656		ribosomal protein S26 (RPS26) pseudogene	0	-1.93	-2.66
Line Graph	ENSG00000196693	ZNF33B	zinc finger protein 33B [Source:HGNC Symbol;Acc:HGNC:13097]	0	-0.99	-3.06
Line Graph	ENSG00000196696	PDXDC2P-NPIPB14P	nuclear pore complex-interacting protein [Source:NCBI gene (formerly Entrezgene);Acc:283970]	0	-2.27	-3.69
Line Graph	ENSG00000196741	LINC01560	long intergenic non-protein coding RNA 1560 [Source:HGNC Symbol;Acc:HGNC:27333]	0	-0.75	-1.04
Line Graph	ENSG00000196782	MAML3	mastermind like transcriptional coactivator 3 [Source:HGNC Symbol;Acc:HGNC:16272]	0	-0.99	-2.91
Line Graph	ENSG00000196810	CTBP1-DT	CTBP1 divergent transcript [Source:HGNC Symbol;Acc:HGNC:28307]	0	-1.57	-2.46
Line Graph	ENSG00000196911	KPNA5	karyopherin subunit alpha 5 [Source:HGNC Symbol;Acc:HGNC:6398]	0	-1.38	-2.44
Line Graph	ENSG00000196943	NOP9	NOP9 nucleolar protein [Source:HGNC Symbol;Acc:HGNC:19826]	0	-4.49	-6.14
Line Graph	ENSG00000196954	CASP4	caspase 4 [Source:HGNC Symbol;Acc:HGNC:1505]	0	-5.77	-11.58
Line Graph	ENSG00000196998	WDR45	WD repeat domain 45 [Source:HGNC Symbol;Acc:HGNC:28912]	0	-1.67	-3.9
Line Graph	ENSG00000197019	SERTAD1	SERTA domain containing 1 [Source:HGNC Symbol;Acc:HGNC:17932]	0	-2.71	-8.77
Line Graph	ENSG00000197024	ZNF398	zinc finger protein 398 [Source:HGNC Symbol;Acc:HGNC:18373]	0	-1.26	-3.11
Line Graph	ENSG00000197044	ZNF441	zinc finger protein 441 [Source:HGNC Symbol;Acc:HGNC:20875]	0	-1.91	-4.22
Line Graph	ENSG00000197070	ARRDC1	arrestin domain containing 1 [Source:HGNC Symbol;Acc:HGNC:28633]	0	-1.82	-4.18
Line Graph	ENSG00000197122	SRC	SRC proto-oncogene, non-receptor tyrosine kinase [Source:HGNC Symbol;Acc:HGNC:11283]	0	-7.8	-11.12
Line Graph	ENSG00000197136	PCNX3	pecanex 3 [Source:HGNC Symbol;Acc:HGNC:18760]	0	-2.62	-5.66
Line Graph	ENSG00000197150	ABCB8	ATP binding cassette subfamily B member 8 [Source:HGNC Symbol;Acc:HGNC:49]	0	-1.97	-3.32
Line Graph	ENSG00000197157	SND1	staphylococcal nuclease and tudor domain containing 1 [Source:HGNC Symbol;Acc:HGNC:30646]	0	-0.64	-1.42
Line Graph	ENSG00000197226	TBC1D9B	TBC1 domain family member 9B [Source:HGNC Symbol;Acc:HGNC:29097]	0	-3.1	-5.18
Line Graph	ENSG00000197265	GTF2E2	general transcription factor IIE subunit 2 [Source:HGNC Symbol;Acc:HGNC:4651]	0	-3.02	-5.43
Line Graph	ENSG00000197296	FITM2	fat storage inducing transmembrane protein 2 [Source:HGNC Symbol;Acc:HGNC:16135]	0	-2.11	-3.63
Line Graph	ENSG00000197321	SVIL	supervillin [Source:HGNC Symbol;Acc:HGNC:11480]	0	-3.97	-5.43
Line Graph	ENSG00000197362	ZNF786	zinc finger protein 786 [Source:HGNC Symbol;Acc:HGNC:21806]	0	-0.81	-1.93
Line Graph	ENSG00000197363	ZNF517	zinc finger protein 517 [Source:HGNC Symbol;Acc:HGNC:27984]	0	-1.05	-3.47
Line Graph	ENSG00000197375	SLC22A5	solute carrier family 22 member 5 [Source:HGNC Symbol;Acc:HGNC:10969]	0	-2.78	-4.06
Line Graph	ENSG00000197380	DACT3	dishevelled binding antagonist of beta catenin 3 [Source:HGNC Symbol;Acc:HGNC:30745]	0	-1.76	-2.7
Line Graph	ENSG00000197381	ADARB1	adenosine deaminase RNA specific B1 [Source:HGNC Symbol;Acc:HGNC:226]	0	-1.56	-2.14
Line Graph	ENSG00000197444	OGDHL	oxoglutarate dehydrogenase L [Source:HGNC Symbol;Acc:HGNC:25590]	0	-0.93	-2.7
Line Graph	ENSG00000197448	GSTK1	glutathione S-transferase kappa 1 [Source:HGNC Symbol;Acc:HGNC:16906]	0	-1.45	-3.82
Line Graph	ENSG00000197483	ZNF628	zinc finger protein 628 [Source:HGNC Symbol;Acc:HGNC:28054]	0	-1.52	-3.16
Line Graph	ENSG00000197586	ENTPD6	ectonucleoside triphosphate diphosphohydrolase 6 [Source:HGNC Symbol;Acc:HGNC:3368]	0	-2.05	-3.98
Line Graph	ENSG00000197614	MFAP5	microfibril associated protein 5 [Source:HGNC Symbol;Acc:HGNC:29673]	0	-2.82	-4.64
Line Graph	ENSG00000197694	SPTAN1	spectrin alpha, non-erythrocytic 1 [Source:HGNC Symbol;Acc:HGNC:11273]	0	-1.09	-1.67
Line Graph	ENSG00000197728	RPS26	ribosomal protein S26 [Source:HGNC Symbol;Acc:HGNC:10414]	0	-2.69	-3.79
Line Graph	ENSG00000197766	CFD	complement factor D [Source:HGNC Symbol;Acc:HGNC:2771]	0	-3.67	-5.09
Line Graph	ENSG00000197785	ATAD3A	ATPase family AAA domain containing 3A [Source:HGNC Symbol;Acc:HGNC:25567]	0	-1.45	-3.9
Line Graph	ENSG00000197863	ZNF790	zinc finger protein 790 [Source:HGNC Symbol;Acc:HGNC:33114]	0	-1.61	-5.1
Line Graph	ENSG00000197915	HRNR	hornerin [Source:HGNC Symbol;Acc:HGNC:20846]	0	-2.87	-4.2
Line Graph	ENSG00000197948	FCHSD1	FCH and double SH3 domains 1 [Source:HGNC Symbol;Acc:HGNC:25463]	0	-2.32	-3.61
Line Graph	ENSG00000197956	S100A6	S100 calcium binding protein A6 [Source:HGNC Symbol;Acc:HGNC:10496]	0	-2.19	-3.13
Line Graph	ENSG00000198015	MRPL42	mitochondrial ribosomal protein L42 [Source:HGNC Symbol;Acc:HGNC:14493]	0	-1.3	-2.16
Line Graph	ENSG00000198105	ZNF248	zinc finger protein 248 [Source:HGNC Symbol;Acc:HGNC:13041]	0	-0.63	-1.31
Line Graph	ENSG00000198121	LPAR1	lysophosphatidic acid receptor 1 [Source:HGNC Symbol;Acc:HGNC:3166]	0	-0.32	-1.18
Line Graph	ENSG00000198142	SOWAHC	sosondowah ankyrin repeat domain family member C [Source:HGNC Symbol;Acc:HGNC:26149]	0	-5.99	-8.69
Line Graph	ENSG00000198171	DDRGK1	DDRGK domain containing 1 [Source:HGNC Symbol;Acc:HGNC:16110]	0	-1.77	-2.88
Line Graph	ENSG00000198198	SZT2	SZT2 subunit of KICSTOR complex [Source:HGNC Symbol;Acc:HGNC:29040]	0	-1.34	-2.43
Line Graph	ENSG00000198237	GUSBP13	GUSB pseudogene 13 [Source:HGNC Symbol;Acc:HGNC:54495]	0	-0.88	-1.63
Line Graph	ENSG00000198324	PHETA1	PH domain containing endocytic trafficking adaptor 1 [Source:HGNC Symbol;Acc:HGNC:26509]	0	-3.95	-9.73
Line Graph	ENSG00000198342	ZNF442	zinc finger protein 442 [Source:HGNC Symbol;Acc:HGNC:20877]	0	-0.54	-2.03
Line Graph	ENSG00000198408	OGA	O-GlcNAcase [Source:HGNC Symbol;Acc:HGNC:7056]	0	-0.94	-1.65
Line Graph	ENSG00000198416	ZNF658B	zinc finger protein 658B (pseudogene) [Source:HGNC Symbol;Acc:HGNC:32033]	0	-1.08	-1.96
Line Graph	ENSG00000198435	NRARP	NOTCH regulated ankyrin repeat protein [Source:HGNC Symbol;Acc:HGNC:33843]	0	-7.68	-10.56
Line Graph	ENSG00000198464	ZNF480	zinc finger protein 480 [Source:HGNC Symbol;Acc:HGNC:23305]	0	-1.66	-3.24
Line Graph	ENSG00000198482	ZNF808	zinc finger protein 808 [Source:HGNC Symbol;Acc:HGNC:33230]	0	-0.81	-1.94
Line Graph	ENSG00000198517	MAFK	MAF bZIP transcription factor K [Source:HGNC Symbol;Acc:HGNC:6782]	0	-0.54	-1.19
Line Graph	ENSG00000198546	ZNF511	zinc finger protein 511 [Source:HGNC Symbol;Acc:HGNC:28445]	0	-1.04	-3.6
Line Graph	ENSG00000198563	DDX39B	DExD-box helicase 39B [Source:HGNC Symbol;Acc:HGNC:13917]	0	-2.01	-5
Line Graph	ENSG00000198590	C3orf35	chromosome 3 open reading frame 35 [Source:HGNC Symbol;Acc:HGNC:24082]	0	-1.51	-4.32
Line Graph	ENSG00000198722	UNC13B	unc-13 homolog B [Source:HGNC Symbol;Acc:HGNC:12566]	0	-0.61	-1.23
Line Graph	ENSG00000198736	MSRB1	methionine sulfoxide reductase B1 [Source:HGNC Symbol;Acc:HGNC:14133]	0	-3.86	-7.35
Line Graph	ENSG00000198774	RASSF9	Ras association domain family member 9 [Source:HGNC Symbol;Acc:HGNC:15739]	0	-3.09	-5.26
Line Graph	ENSG00000198837	DENND4B	DENN domain containing 4B [Source:HGNC Symbol;Acc:HGNC:29044]	0	-2.47	-6.01
Line Graph	ENSG00000198841	KTI12	KTI12 chromatin associated homolog [Source:HGNC Symbol;Acc:HGNC:25160]	0	-2.06	-3.87
Line Graph	ENSG00000198853	RUSC2	RUN and SH3 domain containing 2 [Source:HGNC Symbol;Acc:HGNC:23625]	0	-0.95	-3.01
Line Graph	ENSG00000198898	CAPZA2	capping actin protein of muscle Z-line subunit alpha 2 [Source:HGNC Symbol;Acc:HGNC:1490]	0	-1.72	-2.63
Line Graph	ENSG00000198917	SPOUT1	SPOUT domain containing methyltransferase 1 [Source:HGNC Symbol;Acc:HGNC:26933]	0	-2.36	-4.07
Line Graph	ENSG00000198925	ATG9A	autophagy related 9A [Source:HGNC Symbol;Acc:HGNC:22408]	0	-2.14	-3.67
Line Graph	ENSG00000198931	APRT	adenine phosphoribosyltransferase [Source:HGNC Symbol;Acc:HGNC:626]	0	-4.35	-6
Line Graph	ENSG00000198952	SMG5	SMG5 nonsense mediated mRNA decay factor [Source:HGNC Symbol;Acc:HGNC:24644]	0	-3.29	-5.85
Line Graph	ENSG00000200463	SNORD118	small nucleolar RNA, C/D box 118 [Source:HGNC Symbol;Acc:HGNC:32952]	0	-1.59	-3.86
Line Graph	ENSG00000203485	INF2	inverted formin 2 [Source:HGNC Symbol;Acc:HGNC:23791]	0	-1.11	-3.16
Line Graph	ENSG00000203497	PDCD4-AS1	PDCD4 antisense RNA 1 [Source:HGNC Symbol;Acc:HGNC:27425]	0	-3.34	-6.09
Line Graph	ENSG00000203644		novel transcript, sense intronic to TMCC1	0	-4.38	-8.34
Line Graph	ENSG00000203667	COX20	cytochrome c oxidase assembly factor COX20 [Source:HGNC Symbol;Acc:HGNC:26970]	0	-0.88	-2.13
Line Graph	ENSG00000203727	SAMD5	sterile alpha motif domain containing 5 [Source:HGNC Symbol;Acc:HGNC:21180]	0	-3.1	-4.56
Line Graph	ENSG00000203879	GDI1	GDP dissociation inhibitor 1 [Source:HGNC Symbol;Acc:HGNC:4226]	0	-1.37	-2.86
Line Graph	ENSG00000203993	ARRDC1-AS1	ARRDC1 antisense RNA 1 [Source:HGNC Symbol;Acc:HGNC:23395]	0	-1.23	-2.43
Line Graph	ENSG00000204152	TIMM23B	translocase of inner mitochondrial membrane 23 homolog B [Source:HGNC Symbol;Acc:HGNC:23581]	0	-1.81	-4.1
Line Graph	ENSG00000204227	RING1	ring finger protein 1 [Source:HGNC Symbol;Acc:HGNC:10018]	0	-3.43	-6.16
Line Graph	ENSG00000204231	RXRB	retinoid X receptor beta [Source:HGNC Symbol;Acc:HGNC:10478]	0	-1.07	-3.36
Line Graph	ENSG00000204237	OXLD1	oxidoreductase like domain containing 1 [Source:HGNC Symbol;Acc:HGNC:27901]	0	-1.99	-4.53
Line Graph	ENSG00000204272	NBDY	negative regulator of P-body association [Source:HGNC Symbol;Acc:HGNC:50713]	0	-6.42	-12.35
Line Graph	ENSG00000204316	MRPL38	mitochondrial ribosomal protein L38 [Source:HGNC Symbol;Acc:HGNC:14033]	0	-1.66	-3.01
Line Graph	ENSG00000204351	SKIV2L	Ski2 like RNA helicase [Source:HGNC Symbol;Acc:HGNC:10898]	0	-3.6	-6.04
Line Graph	ENSG00000204386	NEU1	neuraminidase 1 [Source:HGNC Symbol;Acc:HGNC:7758]	0	-1.56	-2.52
Line Graph	ENSG00000204392	LSM2	LSM2 homolog, U6 small nuclear RNA and mRNA degradation associated [Source:HGNC Symbol;Acc:HGNC:13940]	0	-1.46	-2.64
Line Graph	ENSG00000204394	VARS1	valyl-tRNA synthetase 1 [Source:HGNC Symbol;Acc:HGNC:12651]	0	-4.85	-7.32
Line Graph	ENSG00000204422		novel transcript	0	-0.94	-2.14
Line Graph	ENSG00000204463	BAG6	BAG cochaperone 6 [Source:HGNC Symbol;Acc:HGNC:13919]	0	-1.67	-3.42
Line Graph	ENSG00000204469	PRRC2A	proline rich coiled-coil 2A [Source:HGNC Symbol;Acc:HGNC:13918]	0	-2.69	-4.69
[truncated: 812 more rows]

## Sheet: profile#1
Table S12. Time Series Expression Trend analysis of IOSE80,GV and MII oocytes
Line	Gene id	Gene name	Gene description	IOSE80 cells	GV oocytes	MII oocytes
Line Graph	ENSG00000000003	TSPAN6	tetraspanin 6 [Source:HGNC Symbol;Acc:HGNC:11858]	0	-5.45	-3.4
Line Graph	ENSG00000001036	FUCA2	alpha-L-fucosidase 2 [Source:HGNC Symbol;Acc:HGNC:4008]	0	-5.88	-7.26
Line Graph	ENSG00000001167	NFYA	nuclear transcription factor Y subunit alpha [Source:HGNC Symbol;Acc:HGNC:7804]	0	-1.07	-0.97
Line Graph	ENSG00000001629	ANKIB1	ankyrin repeat and IBR domain containing 1 [Source:HGNC Symbol;Acc:HGNC:22215]	0	-1.17	-1.09
Line Graph	ENSG00000001630	CYP51A1	cytochrome P450 family 51 subfamily A member 1 [Source:HGNC Symbol;Acc:HGNC:2649]	0	-3.49	-4.32
Line Graph	ENSG00000002834	LASP1	LIM and SH3 protein 1 [Source:HGNC Symbol;Acc:HGNC:6513]	0	-5.96	-5.84
Line Graph	ENSG00000003137	CYP26B1	cytochrome P450 family 26 subfamily B member 1 [Source:HGNC Symbol;Acc:HGNC:20581]	0	-4.85	-5.6
Line Graph	ENSG00000003249	DBNDD1	dysbindin domain containing 1 [Source:HGNC Symbol;Acc:HGNC:28455]	0	-7.36	-8.28
Line Graph	ENSG00000003400	CASP10	caspase 10 [Source:HGNC Symbol;Acc:HGNC:1500]	0	-5.05	-4.06
Line Graph	ENSG00000003436	TFPI	tissue factor pathway inhibitor [Source:HGNC Symbol;Acc:HGNC:11760]	0	-5.71	-6.2
Line Graph	ENSG00000003989	SLC7A2	solute carrier family 7 member 2 [Source:HGNC Symbol;Acc:HGNC:11060]	0	-2.42	-1.86
Line Graph	ENSG00000004139	SARM1	sterile alpha and TIR motif containing 1 [Source:HGNC Symbol;Acc:HGNC:17074]	0	-6.22	-5.13
Line Graph	ENSG00000004399	PLXND1	plexin D1 [Source:HGNC Symbol;Acc:HGNC:9107]	0	-5.41	-5.81
Line Graph	ENSG00000004487	KDM1A	lysine demethylase 1A [Source:HGNC Symbol;Acc:HGNC:29079]	0	-1.37	-1.69
Line Graph	ENSG00000004660	CAMKK1	calcium/calmodulin dependent protein kinase kinase 1 [Source:HGNC Symbol;Acc:HGNC:1469]	0	-2.86	-2.62
Line Graph	ENSG00000004838	ZMYND10	zinc finger MYND-type containing 10 [Source:HGNC Symbol;Acc:HGNC:19412]	0	-2.22	-2.75
Line Graph	ENSG00000004975	DVL2	dishevelled segment polarity protein 2 [Source:HGNC Symbol;Acc:HGNC:3086]	0	-2.57	-1.64
Line Graph	ENSG00000005007	UPF1	UPF1 RNA helicase and ATPase [Source:HGNC Symbol;Acc:HGNC:9962]	0	-2.27	-3.01
Line Graph	ENSG00000005059	MCUB	mitochondrial calcium uniporter dominant negative subunit beta [Source:HGNC Symbol;Acc:HGNC:26076]	0	-1.56	-0.8
Line Graph	ENSG00000005436	GCFC2	GC-rich sequence DNA-binding factor 2 [Source:HGNC Symbol;Acc:HGNC:1317]	0	-1.61	-1.16
Line Graph	ENSG00000005513	SOX8	SRY-box transcription factor 8 [Source:HGNC Symbol;Acc:HGNC:11203]	0	-9.94	-8.52
Line Graph	ENSG00000005700	IBTK	inhibitor of Bruton tyrosine kinase [Source:HGNC Symbol;Acc:HGNC:17853]	0	-3.47	-4.19
Line Graph	ENSG00000005889	ZFX	zinc finger protein X-linked [Source:HGNC Symbol;Acc:HGNC:12869]	0	-1.63	-2.09
Line Graph	ENSG00000005981	ASB4	ankyrin repeat and SOCS box containing 4 [Source:HGNC Symbol;Acc:HGNC:16009]	0	-5.2	-5.2
Line Graph	ENSG00000006007	GDE1	glycerophosphodiester phosphodiesterase 1 [Source:HGNC Symbol;Acc:HGNC:29644]	0	-5.09	-5.76
Line Graph	ENSG00000006118	TMEM132A	transmembrane protein 132A [Source:HGNC Symbol;Acc:HGNC:31092]	0	-5.98	-8.11
Line Graph	ENSG00000006327	TNFRSF12A	TNF receptor superfamily member 12A [Source:HGNC Symbol;Acc:HGNC:18152]	0	-6.61	-4.49
Line Graph	ENSG00000006468	ETV1	ETS variant transcription factor 1 [Source:HGNC Symbol;Acc:HGNC:3490]	0	-3.16	-2.28
Line Graph	ENSG00000006534	ALDH3B1	aldehyde dehydrogenase 3 family member B1 [Source:HGNC Symbol;Acc:HGNC:410]	0	-7.42	-4.62
Line Graph	ENSG00000006638	TBXA2R	thromboxane A2 receptor [Source:HGNC Symbol;Acc:HGNC:11608]	0	-5.87	-4.78
Line Graph	ENSG00000006756	ARSD	arylsulfatase D [Source:HGNC Symbol;Acc:HGNC:717]	0	-2.73	-2.27
Line Graph	ENSG00000007047	MARK4	microtubule affinity regulating kinase 4 [Source:HGNC Symbol;Acc:HGNC:13538]	0	-2.76	-2.94
Line Graph	ENSG00000007168	PAFAH1B1	platelet activating factor acetylhydrolase 1b regulatory subunit 1 [Source:HGNC Symbol;Acc:HGNC:8574]	0	-1.28	-1.42
Line Graph	ENSG00000007202	KIAA0100	KIAA0100 [Source:HGNC Symbol;Acc:HGNC:28960]	0	-1.67	-1.75
Line Graph	ENSG00000007968	E2F2	E2F transcription factor 2 [Source:HGNC Symbol;Acc:HGNC:3114]	0	-8.43	-8.92
Line Graph	ENSG00000008056	SYN1	synapsin I [Source:HGNC Symbol;Acc:HGNC:11494]	0	-3.14	-3.83
Line Graph	ENSG00000008128	CDK11A	cyclin dependent kinase 11A [Source:HGNC Symbol;Acc:HGNC:1730]	0	-1.41	-0.99
Line Graph	ENSG00000008130	NADK	NAD kinase [Source:HGNC Symbol;Acc:HGNC:29831]	0	-2.55	-1.43
Line Graph	ENSG00000008283	CYB561	cytochrome b561 [Source:HGNC Symbol;Acc:HGNC:2571]	0	-3.32	-3.93
Line Graph	ENSG00000008294	SPAG9	sperm associated antigen 9 [Source:HGNC Symbol;Acc:HGNC:14524]	0	-1.75	-2.03
Line Graph	ENSG00000008311	AASS	aminoadipate-semialdehyde synthase [Source:HGNC Symbol;Acc:HGNC:17366]	0	-1.6	-1.28
Line Graph	ENSG00000008382	MPND	MPN domain containing [Source:HGNC Symbol;Acc:HGNC:25934]	0	-2.17	-2.88
Line Graph	ENSG00000008441	NFIX	nuclear factor I X [Source:HGNC Symbol;Acc:HGNC:7788]	0	-4.03	-3.29
Line Graph	ENSG00000008517	IL32	interleukin 32 [Source:HGNC Symbol;Acc:HGNC:16830]	0	-4.61	-4.35
Line Graph	ENSG00000008988	RPS20	ribosomal protein S20 [Source:HGNC Symbol;Acc:HGNC:10405]	0	-2.29	-2.26
Line Graph	ENSG00000009335	UBE3C	ubiquitin protein ligase E3C [Source:HGNC Symbol;Acc:HGNC:16803]	0	-2.97	-2.87
Line Graph	ENSG00000010292	NCAPD2	non-SMC condensin I complex subunit D2 [Source:HGNC Symbol;Acc:HGNC:24305]	0	-3.84	-4.53
Line Graph	ENSG00000010704	HFE	homeostatic iron regulator [Source:HGNC Symbol;Acc:HGNC:4886]	0	-10.1	-13.27
Line Graph	ENSG00000010803	SCMH1	Scm polycomb group protein homolog 1 [Source:HGNC Symbol;Acc:HGNC:19003]	0	-2.71	-2.31
Line Graph	ENSG00000010818	HIVEP2	HIVEP zinc finger 2 [Source:HGNC Symbol;Acc:HGNC:4921]	0	-8.97	-10.56
Line Graph	ENSG00000011021	CLCN6	chloride voltage-gated channel 6 [Source:HGNC Symbol;Acc:HGNC:2024]	0	-2.22	-2.15
Line Graph	ENSG00000011028	MRC2	mannose receptor C type 2 [Source:HGNC Symbol;Acc:HGNC:16875]	0	-5.24	-5.01
Line Graph	ENSG00000011052	NME1-NME2	NME1-NME2 readthrough [Source:HGNC Symbol;Acc:HGNC:33531]	0	-1.5	-1.37
Line Graph	ENSG00000011243	AKAP8L	A-kinase anchoring protein 8 like [Source:HGNC Symbol;Acc:HGNC:29857]	0	-1.13	-0.89
Line Graph	ENSG00000011295	TTC19	tetratricopeptide repeat domain 19 [Source:HGNC Symbol;Acc:HGNC:26006]	0	-3.53	-2.91
Line Graph	ENSG00000011347	SYT7	synaptotagmin 7 [Source:HGNC Symbol;Acc:HGNC:11514]	0	-3.65	-3.42
Line Graph	ENSG00000011451	WIZ	WIZ zinc finger [Source:HGNC Symbol;Acc:HGNC:30917]	0	-2.62	-2.81
Line Graph	ENSG00000011465	DCN	decorin [Source:HGNC Symbol;Acc:HGNC:2705]	0	-5.23	-6.02
Line Graph	ENSG00000011478	QPCTL	glutaminyl-peptide cyclotransferase like [Source:HGNC Symbol;Acc:HGNC:25952]	0	-4.11	-4.14
Line Graph	ENSG00000011485	PPP5C	protein phosphatase 5 catalytic subunit [Source:HGNC Symbol;Acc:HGNC:9322]	0	-4.47	-4.94
Line Graph	ENSG00000012171	SEMA3B	semaphorin 3B [Source:HGNC Symbol;Acc:HGNC:10724]	0	-9.11	-6.62
Line Graph	ENSG00000013288	MAN2B2	mannosidase alpha class 2B member 2 [Source:HGNC Symbol;Acc:HGNC:29623]	0	-4.7	-5.07
Line Graph	ENSG00000013523	ANGEL1	angel homolog 1 [Source:HGNC Symbol;Acc:HGNC:19961]	0	-1.03	-1
Line Graph	ENSG00000013583	HEBP1	heme binding protein 1 [Source:HGNC Symbol;Acc:HGNC:17176]	0	-9.35	-12.51
Line Graph	ENSG00000014216	CAPN1	calpain 1 [Source:HGNC Symbol;Acc:HGNC:1476]	0	-5.06	-6.71
Line Graph	ENSG00000014914	MTMR11	myotubularin related protein 11 [Source:HGNC Symbol;Acc:HGNC:24307]	0	-5.48	-6
Line Graph	ENSG00000015171	ZMYND11	zinc finger MYND-type containing 11 [Source:HGNC Symbol;Acc:HGNC:16966]	0	-1.67	-1.02
Line Graph	ENSG00000015285	WAS	WASP actin nucleation promoting factor [Source:HGNC Symbol;Acc:HGNC:12731]	0	-2.51	-2.03
Line Graph	ENSG00000015475	BID	BH3 interacting domain death agonist [Source:HGNC Symbol;Acc:HGNC:1050]	0	-5.9	-5.42
Line Graph	ENSG00000015479	MATR3	matrin 3 [Source:HGNC Symbol;Acc:HGNC:6912]	0	-3.02	-2.86
Line Graph	ENSG00000016864	GLT8D1	glycosyltransferase 8 domain containing 1 [Source:HGNC Symbol;Acc:HGNC:24870]	0	-1.66	-1.14
Line Graph	ENSG00000018189	RUFY3	RUN and FYVE domain containing 3 [Source:HGNC Symbol;Acc:HGNC:30285]	0	-1.04	-1.14
Line Graph	ENSG00000018510	AGPS	alkylglycerone phosphate synthase [Source:HGNC Symbol;Acc:HGNC:327]	0	-2.14	-1.59
Line Graph	ENSG00000019582	CD74	CD74 molecule [Source:HGNC Symbol;Acc:HGNC:1697]	0	-1.47	-1.28
Line Graph	ENSG00000019991	HGF	hepatocyte growth factor [Source:HGNC Symbol;Acc:HGNC:4893]	0	-8.47	-8.81
Line Graph	ENSG00000020129	NCDN	neurochondrin [Source:HGNC Symbol;Acc:HGNC:17597]	0	-2.89	-3.42
Line Graph	ENSG00000020181	ADGRA2	adhesion G protein-coupled receptor A2 [Source:HGNC Symbol;Acc:HGNC:17849]	0	-4.66	-6.13
Line Graph	ENSG00000020633	RUNX3	RUNX family transcription factor 3 [Source:HGNC Symbol;Acc:HGNC:10473]	0	-7.23	-8.11
Line Graph	ENSG00000021355	SERPINB1	serpin family B member 1 [Source:HGNC Symbol;Acc:HGNC:3311]	0	-7.12	-5.16
Line Graph	ENSG00000022267	FHL1	four and a half LIM domains 1 [Source:HGNC Symbol;Acc:HGNC:3702]	0	-10.71	-7.36
Line Graph	ENSG00000023445	BIRC3	baculoviral IAP repeat containing 3 [Source:HGNC Symbol;Acc:HGNC:591]	0	-1.12	-1.15
Line Graph	ENSG00000023572	GLRX2	glutaredoxin 2 [Source:HGNC Symbol;Acc:HGNC:16065]	0	-1.23	-1.15
Line Graph	ENSG00000024526	DEPDC1	DEP domain containing 1 [Source:HGNC Symbol;Acc:HGNC:22949]	0	-6.72	-5.04
Line Graph	ENSG00000025156	HSF2	heat shock transcription factor 2 [Source:HGNC Symbol;Acc:HGNC:5225]	0	-2.83	-2.71
Line Graph	ENSG00000026025	VIM	vimentin [Source:HGNC Symbol;Acc:HGNC:12692]	0	-10.65	-12.17
Line Graph	ENSG00000026036	RTEL1-TNFRSF6B	RTEL1-TNFRSF6B readthrough (NMD candidate) [Source:HGNC Symbol;Acc:HGNC:44095]	0	-7.26	-5.67
Line Graph	ENSG00000028203	VEZT	vezatin, adherens junctions transmembrane protein [Source:HGNC Symbol;Acc:HGNC:18258]	0	-3.2	-2.44
Line Graph	ENSG00000029153	ARNTL2	aryl hydrocarbon receptor nuclear translocator like 2 [Source:HGNC Symbol;Acc:HGNC:18984]	0	-2	-2.52
Line Graph	ENSG00000029534	ANK1	ankyrin 1 [Source:HGNC Symbol;Acc:HGNC:492]	0	-1.82	-2.42
Line Graph	ENSG00000030304	MUSK	muscle associated receptor tyrosine kinase [Source:HGNC Symbol;Acc:HGNC:7525]	0	-6.53	-3.62
Line Graph	ENSG00000031823	RANBP3	RAN binding protein 3 [Source:HGNC Symbol;Acc:HGNC:9850]	0	-2.62	-3.21
Line Graph	ENSG00000032444	PNPLA6	patatin like phospholipase domain containing 6 [Source:HGNC Symbol;Acc:HGNC:16268]	0	-5.18	-6.31
Line Graph	ENSG00000033100	CHPF2	chondroitin polymerizing factor 2 [Source:HGNC Symbol;Acc:HGNC:29270]	0	-3.29	-3.18
Line Graph	ENSG00000034053	APBA2	amyloid beta precursor protein binding family A member 2 [Source:HGNC Symbol;Acc:HGNC:579]	0	-2.42	-2.87
Line Graph	ENSG00000034510	TMSB10	thymosin beta 10 [Source:HGNC Symbol;Acc:HGNC:11879]	0	-9.06	-11.68
Line Graph	ENSG00000035403	VCL	vinculin [Source:HGNC Symbol;Acc:HGNC:12665]	0	-3.67	-3.8
Line Graph	ENSG00000035687	ADSS2	adenylosuccinate synthase 2 [Source:HGNC Symbol;Acc:HGNC:292]	0	-1.9	-2.28
Line Graph	ENSG00000037474	NSUN2	NOP2/Sun RNA methyltransferase 2 [Source:HGNC Symbol;Acc:HGNC:25994]	0	-2.2	-1.17
Line Graph	ENSG00000037757	MRI1	methylthioribose-1-phosphate isomerase 1 [Source:HGNC Symbol;Acc:HGNC:28469]	0	-7.22	-6.93
Line Graph	ENSG00000038358	EDC4	enhancer of mRNA decapping 4 [Source:HGNC Symbol;Acc:HGNC:17157]	0	-1.57	-1.24
Line Graph	ENSG00000040199	PHLPP2	PH domain and leucine rich repeat protein phosphatase 2 [Source:HGNC Symbol;Acc:HGNC:29149]	0	-2.2	-2.3
Line Graph	ENSG00000040731	CDH10	cadherin 10 [Source:HGNC Symbol;Acc:HGNC:1749]	0	-3.67	-2.54
Line Graph	ENSG00000040933	INPP4A	inositol polyphosphate-4-phosphatase type I A [Source:HGNC Symbol;Acc:HGNC:6074]	0	-1.17	-0.7
Line Graph	ENSG00000041802	LSG1	large 60S subunit nuclear export GTPase 1 [Source:HGNC Symbol;Acc:HGNC:25652]	0	-1.7	-2.05
Line Graph	ENSG00000041880	PARP3	poly(ADP-ribose) polymerase family member 3 [Source:HGNC Symbol;Acc:HGNC:273]	0	-8.82	-9.12
Line Graph	ENSG00000042286	AIFM2	apoptosis inducing factor mitochondria associated 2 [Source:HGNC Symbol;Acc:HGNC:21411]	0	-2.81	-3.63
Line Graph	ENSG00000042429	MED17	mediator complex subunit 17 [Source:HGNC Symbol;Acc:HGNC:2375]	0	-1.28	-1.15
Line Graph	ENSG00000043143	JADE2	jade family PHD finger 2 [Source:HGNC Symbol;Acc:HGNC:22984]	0	-4.63	-6.22
Line Graph	ENSG00000043355	ZIC2	Zic family member 2 [Source:HGNC Symbol;Acc:HGNC:12873]	0	-4.39	-2.83
Line Graph	ENSG00000043591	ADRB1	adrenoceptor beta 1 [Source:HGNC Symbol;Acc:HGNC:285]	0	-5.64	-4.91
Line Graph	ENSG00000044090	CUL7	cullin 7 [Source:HGNC Symbol;Acc:HGNC:21024]	0	-7.93	-8.76
Line Graph	ENSG00000046604	DSG2	desmoglein 2 [Source:HGNC Symbol;Acc:HGNC:3049]	0	-3.72	-4.31
Line Graph	ENSG00000047315	POLR2B	RNA polymerase II subunit B [Source:HGNC Symbol;Acc:HGNC:9188]	0	-2.73	-2.46
Line Graph	ENSG00000047457	CP	ceruloplasmin [Source:HGNC Symbol;Acc:HGNC:2295]	0	-14.67	-12.02
Line Graph	ENSG00000047597	XK	X-linked Kx blood group [Source:HGNC Symbol;Acc:HGNC:12811]	0	-4.47	-4.09
Line Graph	ENSG00000048028	USP28	ubiquitin specific peptidase 28 [Source:HGNC Symbol;Acc:HGNC:12625]	0	-2.11	-2.61
Line Graph	ENSG00000048342	CC2D2A	coiled-coil and C2 domain containing 2A [Source:HGNC Symbol;Acc:HGNC:29253]	0	-4.79	-5.19
Line Graph	ENSG00000048405	ZNF800	zinc finger protein 800 [Source:HGNC Symbol;Acc:HGNC:27267]	0	-1.71	-1.18
Line Graph	ENSG00000048828	FAM120A	family with sequence similarity 120A [Source:HGNC Symbol;Acc:HGNC:13247]	0	-3.36	-3.08
Line Graph	ENSG00000048991	R3HDM1	R3H domain containing 1 [Source:HGNC Symbol;Acc:HGNC:9757]	0	-1.21	-0.73
Line Graph	ENSG00000049239	H6PD	hexose-6-phosphate dehydrogenase/glucose 1-dehydrogenase [Source:HGNC Symbol;Acc:HGNC:4795]	0	-1.95	-1.08
Line Graph	ENSG00000049449	RCN1	reticulocalbin 1 [Source:HGNC Symbol;Acc:HGNC:9934]	0	-11.62	-11.12
Line Graph	ENSG00000049656	CLPTM1L	CLPTM1 like [Source:HGNC Symbol;Acc:HGNC:24308]	0	-1.68	-1.06
Line Graph	ENSG00000050748	MAPK9	mitogen-activated protein kinase 9 [Source:HGNC Symbol;Acc:HGNC:6886]	0	-2.26	-2.08
Line Graph	ENSG00000050820	BCAR1	BCAR1 scaffold protein, Cas family member [Source:HGNC Symbol;Acc:HGNC:971]	0	-3.63	-4.13
Line Graph	ENSG00000051523	CYBA	cytochrome b-245 alpha chain [Source:HGNC Symbol;Acc:HGNC:2577]	0	-1.64	-1.9
Line Graph	ENSG00000051620	HEBP2	heme binding protein 2 [Source:HGNC Symbol;Acc:HGNC:15716]	0	-5.21	-5.45
Line Graph	ENSG00000051825	MPHOSPH9	M-phase phosphoprotein 9 [Source:HGNC Symbol;Acc:HGNC:7215]	0	-0.96	-1.08
Line Graph	ENSG00000052802	MSMO1	methylsterol monooxygenase 1 [Source:HGNC Symbol;Acc:HGNC:10545]	0	-2.13	-1.21
Line Graph	ENSG00000053501	USE1	unconventional SNARE in the ER 1 [Source:HGNC Symbol;Acc:HGNC:30882]	0	-2.93	-3.95
Line Graph	ENSG00000054118	THRAP3	thyroid hormone receptor associated protein 3 [Source:HGNC Symbol;Acc:HGNC:22964]	0	-2.61	-1.79
Line Graph	ENSG00000054598	FOXC1	forkhead box C1 [Source:HGNC Symbol;Acc:HGNC:3800]	0	-5.67	-3.62
Line Graph	ENSG00000054965	FAM168A	family with sequence similarity 168 member A [Source:HGNC Symbol;Acc:HGNC:28999]	0	-2.59	-3.46
Line Graph	ENSG00000056558	TRAF1	TNF receptor associated factor 1 [Source:HGNC Symbol;Acc:HGNC:12031]	0	-1.48	-1.8
Line Graph	ENSG00000056736	IL17RB	interleukin 17 receptor B [Source:HGNC Symbol;Acc:HGNC:18015]	0	-2.33	-1.57
Line Graph	ENSG00000056998	GYG2	glycogenin 2 [Source:HGNC Symbol;Acc:HGNC:4700]	0	-5.62	-6.92
Line Graph	ENSG00000057019	DCBLD2	discoidin, CUB and LCCL domain containing 2 [Source:HGNC Symbol;Acc:HGNC:24627]	0	-2.3	-1.53
Line Graph	ENSG00000058063	ATP11B	ATPase phospholipid transporting 11B (putative) [Source:HGNC Symbol;Acc:HGNC:13553]	0	-2.92	-2.14
Line Graph	ENSG00000058262	SEC61A1	SEC61 translocon subunit alpha 1 [Source:HGNC Symbol;Acc:HGNC:18276]	0	-2.89	-3.1
Line Graph	ENSG00000058453	CROCC	ciliary rootlet coiled-coil, rootletin [Source:HGNC Symbol;Acc:HGNC:21299]	0	-8.89	-7.65
Line Graph	ENSG00000058673	ZC3H11A	zinc finger CCCH-type containing 11A [Source:HGNC Symbol;Acc:HGNC:29093]	0	-1.35	-1.39
Line Graph	ENSG00000059804	SLC2A3	solute carrier family 2 member 3 [Source:HGNC Symbol;Acc:HGNC:11007]	0	-8.17	-7.63
Line Graph	ENSG00000059915	PSD	pleckstrin and Sec7 domain containing [Source:HGNC Symbol;Acc:HGNC:9507]	0	-1.4	-1.9
Line Graph	ENSG00000060138	YBX3	Y-box binding protein 3 [Source:HGNC Symbol;Acc:HGNC:2428]	0	-2.75	-3.69
Line Graph	ENSG00000060237	WNK1	WNK lysine deficient protein kinase 1 [Source:HGNC Symbol;Acc:HGNC:14540]	0	-2.46	-2.41
Line Graph	ENSG00000060656	PTPRU	protein tyrosine phosphatase receptor type U [Source:HGNC Symbol;Acc:HGNC:9683]	0	-3.64	-4.2
Line Graph	ENSG00000060971	ACAA1	acetyl-CoA acyltransferase 1 [Source:HGNC Symbol;Acc:HGNC:82]	0	-1.05	-1.03
Line Graph	ENSG00000061337	LZTS1	leucine zipper tumor suppressor 1 [Source:HGNC Symbol;Acc:HGNC:13861]	0	-1.68	-1.77
Line Graph	ENSG00000061656	SPAG4	sperm associated antigen 4 [Source:HGNC Symbol;Acc:HGNC:11214]	0	-4.87	-5.06
Line Graph	ENSG00000061676	NCKAP1	NCK associated protein 1 [Source:HGNC Symbol;Acc:HGNC:7666]	0	-2.52	-1.95
Line Graph	ENSG00000061938	TNK2	tyrosine kinase non receptor 2 [Source:HGNC Symbol;Acc:HGNC:19297]	0	-2.1	-2.39
Line Graph	ENSG00000063046	EIF4B	eukaryotic translation initiation factor 4B [Source:HGNC Symbol;Acc:HGNC:3285]	0	-1.86	-2.18
Line Graph	ENSG00000063177	RPL18	ribosomal protein L18 [Source:HGNC Symbol;Acc:HGNC:10310]	0	-3.1	-2.77
Line Graph	ENSG00000063244	U2AF2	U2 small nuclear RNA auxiliary factor 2 [Source:HGNC Symbol;Acc:HGNC:23156]	0	-5.04	-5.11
Line Graph	ENSG00000063245	EPN1	epsin 1 [Source:HGNC Symbol;Acc:HGNC:21604]	0	-4.53	-5.45
Line Graph	ENSG00000063587	ZNF275	zinc finger protein 275 [Source:HGNC Symbol;Acc:HGNC:13069]	0	-4.05	-4.08
Line Graph	ENSG00000063660	GPC1	glypican 1 [Source:HGNC Symbol;Acc:HGNC:4449]	0	-2.91	-3.53
Line Graph	ENSG00000064489	BORCS8-MEF2B	BORCS8-MEF2B readthrough [Source:HGNC Symbol;Acc:HGNC:39979]	0	-2.51	-3.12
Line Graph	ENSG00000064490	RFXANK	regulatory factor X associated ankyrin containing protein [Source:HGNC Symbol;Acc:HGNC:9987]	0	-2.65	-3.61
Line Graph	ENSG00000064547	LPAR2	lysophosphatidic acid receptor 2 [Source:HGNC Symbol;Acc:HGNC:3168]	0	-8.49	-8.49
Line Graph	ENSG00000064601	CTSA	cathepsin A [Source:HGNC Symbol;Acc:HGNC:9251]	0	-2.56	-2.7
Line Graph	ENSG00000064687	ABCA7	ATP binding cassette subfamily A member 7 [Source:HGNC Symbol;Acc:HGNC:37]	0	-7.37	-9.4
Line Graph	ENSG00000064726	BTBD1	BTB domain containing 1 [Source:HGNC Symbol;Acc:HGNC:1120]	0	-7.46	-8.09
Line Graph	ENSG00000064932	SBNO2	strawberry notch homolog 2 [Source:HGNC Symbol;Acc:HGNC:29158]	0	-3.23	-3.96
Line Graph	ENSG00000064961	HMG20B	high mobility group 20B [Source:HGNC Symbol;Acc:HGNC:5002]	0	-4.22	-3.56
Line Graph	ENSG00000065000	AP3D1	adaptor related protein complex 3 subunit delta 1 [Source:HGNC Symbol;Acc:HGNC:568]	0	-4.03	-3.75
Line Graph	ENSG00000065054	SLC9A3R2	SLC9A3 regulator 2 [Source:HGNC Symbol;Acc:HGNC:11076]	0	-4.58	-4.94
Line Graph	ENSG00000065150	IPO5	importin 5 [Source:HGNC Symbol;Acc:HGNC:6402]	0	-2.35	-2.84
Line Graph	ENSG00000065183	WDR3	WD repeat domain 3 [Source:HGNC Symbol;Acc:HGNC:12755]	0	-4.45	-5.03
Line Graph	ENSG00000065357	DGKA	diacylglycerol kinase alpha [Source:HGNC Symbol;Acc:HGNC:2849]	0	-5.92	-6.82
Line Graph	ENSG00000065518	NDUFB4	NADH:ubiquinone oxidoreductase subunit B4 [Source:HGNC Symbol;Acc:HGNC:7699]	0	-2.73	-2.93
Line Graph	ENSG00000065526	SPEN	spen family transcriptional repressor [Source:HGNC Symbol;Acc:HGNC:17575]	0	-2.63	-1.88
Line Graph	ENSG00000065559	MAP2K4	mitogen-activated protein kinase kinase 4 [Source:HGNC Symbol;Acc:HGNC:6844]	0	-1.95	-2.48
Line Graph	ENSG00000065613	SLK	STE20 like kinase [Source:HGNC Symbol;Acc:HGNC:11088]	0	-1.82	-2.18
Line Graph	ENSG00000065618	COL17A1	collagen type XVII alpha 1 chain [Source:HGNC Symbol;Acc:HGNC:2194]	0	-1.1	-1.29
Line Graph	ENSG00000065833	ME1	malic enzyme 1 [Source:HGNC Symbol;Acc:HGNC:6983]	0	-1.07	-1.38
Line Graph	ENSG00000065911	MTHFD2	methylenetetrahydrofolate dehydrogenase (NADP+ dependent) 2, methenyltetrahydrofolate cyclohydrolase [Source:HGNC Symbol;Acc:HGNC:7434]	0	-4.02	-4.01
Line Graph	ENSG00000065970	FOXJ2	forkhead box J2 [Source:HGNC Symbol;Acc:HGNC:24818]	0	-2.67	-3.39
Line Graph	ENSG00000065978	YBX1	Y-box binding protein 1 [Source:HGNC Symbol;Acc:HGNC:8014]	0	-5.03	-5.32
Line Graph	ENSG00000065989	PDE4A	phosphodiesterase 4A [Source:HGNC Symbol;Acc:HGNC:8780]	0	-1.95	-1.35
Line Graph	ENSG00000066027	PPP2R5A	protein phosphatase 2 regulatory subunit B'alpha [Source:HGNC Symbol;Acc:HGNC:9309]	0	-3.94	-4.29
Line Graph	ENSG00000066044	ELAVL1	ELAV like RNA binding protein 1 [Source:HGNC Symbol;Acc:HGNC:3312]	0	-1.98	-1.52
Line Graph	ENSG00000066117	SMARCD1	SWI/SNF related, matrix associated, actin dependent regulator of chromatin, subfamily d, member 1 [Source:HGNC Symbol;Acc:HGNC:11106]	0	-1.37	-0.7
Line Graph	ENSG00000066248	NGEF	neuronal guanine nucleotide exchange factor [Source:HGNC Symbol;Acc:HGNC:7807]	0	-3.96	-4.98
Line Graph	ENSG00000066629	EML1	EMAP like 1 [Source:HGNC Symbol;Acc:HGNC:3330]	0	-1.18	-1.51
Line Graph	ENSG00000066735	KIF26A	kinesin family member 26A [Source:HGNC Symbol;Acc:HGNC:20226]	0	-5.39	-6.06
Line Graph	ENSG00000067066	SP100	SP100 nuclear antigen [Source:HGNC Symbol;Acc:HGNC:11206]	0	-2.65	-2.59
Line Graph	ENSG00000067082	KLF6	Kruppel like factor 6 [Source:HGNC Symbol;Acc:HGNC:2235]	0	-1.64	-1.38
Line Graph	ENSG00000067113	PLPP1	phospholipid phosphatase 1 [Source:HGNC Symbol;Acc:HGNC:9228]	0	-5.21	-6.29
Line Graph	ENSG00000067177	PHKA1	phosphorylase kinase regulatory subunit alpha 1 [Source:HGNC Symbol;Acc:HGNC:8925]	0	-5.97	-6
Line Graph	ENSG00000067182	TNFRSF1A	TNF receptor superfamily member 1A [Source:HGNC Symbol;Acc:HGNC:11916]	0	-10.83	-11.2
Line Graph	ENSG00000067225	PKM	pyruvate kinase M1/2 [Source:HGNC Symbol;Acc:HGNC:9021]	0	-3.7	-3.67
Line Graph	ENSG00000067369	TP53BP1	tumor protein p53 binding protein 1 [Source:HGNC Symbol;Acc:HGNC:11999]	0	-1.96	-1.33
Line Graph	ENSG00000067601	PMS2P4	PMS1 homolog 2, mismatch repair system component pseudogene 4 [Source:HGNC Symbol;Acc:HGNC:9129]	0	-1.93	-2.6
Line Graph	ENSG00000067829	IDH3G	isocitrate dehydrogenase (NAD(+)) 3 non-catalytic subunit gamma [Source:HGNC Symbol;Acc:HGNC:5386]	0	-2.32	-3.07
Line Graph	ENSG00000067842	ATP2B3	ATPase plasma membrane Ca2+ transporting 3 [Source:HGNC Symbol;Acc:HGNC:816]	0	-1.74	-1.74
Line Graph	ENSG00000067992	PDK3	pyruvate dehydrogenase kinase 3 [Source:HGNC Symbol;Acc:HGNC:8811]	0	-3.54	-4
Line Graph	ENSG00000068078	FGFR3	fibroblast growth factor receptor 3 [Source:HGNC Symbol;Acc:HGNC:3690]	0	-9.04	-9.72
Line Graph	ENSG00000068097	HEATR6	HEAT repeat containing 6 [Source:HGNC Symbol;Acc:HGNC:24076]	0	-2.44	-2.06
Line Graph	ENSG00000068366	ACSL4	acyl-CoA synthetase long chain family member 4 [Source:HGNC Symbol;Acc:HGNC:3571]	0	-3.59	-3.15
Line Graph	ENSG00000068489	PRR11	proline rich 11 [Source:HGNC Symbol;Acc:HGNC:25619]	0	-1.87	-1.15
Line Graph	ENSG00000068650	ATP11A	ATPase phospholipid transporting 11A [Source:HGNC Symbol;Acc:HGNC:13552]	0	-2.01	-1.07
Line Graph	ENSG00000068654	POLR1A	RNA polymerase I subunit A [Source:HGNC Symbol;Acc:HGNC:17264]	0	-1.44	-1.61
Line Graph	ENSG00000068796	KIF2A	kinesin family member 2A [Source:HGNC Symbol;Acc:HGNC:6318]	0	-2.08	-1.48
Line Graph	ENSG00000068878	PSME4	proteasome activator subunit 4 [Source:HGNC Symbol;Acc:HGNC:20635]	0	-1.97	-2.27
Line Graph	ENSG00000068971	PPP2R5B	protein phosphatase 2 regulatory subunit B'beta [Source:HGNC Symbol;Acc:HGNC:9310]	0	-1.65	-1.86
Line Graph	ENSG00000069011	PITX1	paired like homeodomain 1 [Source:HGNC Symbol;Acc:HGNC:9004]	0	-5.16	-6.4
Line Graph	ENSG00000069275	NUCKS1	nuclear casein kinase and cyclin dependent kinase substrate 1 [Source:HGNC Symbol;Acc:HGNC:29923]	0	-4.34	-3.64
Line Graph	ENSG00000069493	CLEC2D	C-type lectin domain family 2 member D [Source:HGNC Symbol;Acc:HGNC:14351]	0	-1.33	-0.67
Line Graph	ENSG00000069812	HES2	hes family bHLH transcription factor 2 [Source:HGNC Symbol;Acc:HGNC:16005]	0	-1.4	-1.15
Line Graph	ENSG00000069869	NEDD4	NEDD4 E3 ubiquitin protein ligase [Source:HGNC Symbol;Acc:HGNC:7727]	0	-1.83	-1.24
Line Graph	ENSG00000069998	HDHD5	haloacid dehalogenase like hydrolase domain containing 5 [Source:HGNC Symbol;Acc:HGNC:1843]	0	-6.04	-6.25
Line Graph	ENSG00000070010	UFD1	ubiquitin recognition factor in ER associated degradation 1 [Source:HGNC Symbol;Acc:HGNC:12520]	0	-1.65	-1.84
Line Graph	ENSG00000070087	PFN2	profilin 2 [Source:HGNC Symbol;Acc:HGNC:8882]	0	-2.62	-3.13
Line Graph	ENSG00000070214	SLC44A1	solute carrier family 44 member 1 [Source:HGNC Symbol;Acc:HGNC:18798]	0	-7.16	-6.68
Line Graph	ENSG00000070423	RNF126	ring finger protein 126 [Source:HGNC Symbol;Acc:HGNC:21151]	0	-1.04	-0.96
Line Graph	ENSG00000070444	MNT	MAX network transcriptional repressor [Source:HGNC Symbol;Acc:HGNC:7188]	0	-2.09	-1.8
Line Graph	ENSG00000070756	PABPC1	poly(A) binding protein cytoplasmic 1 [Source:HGNC Symbol;Acc:HGNC:8554]	0	-2.8	-2.31
Line Graph	ENSG00000070831	CDC42	cell division cycle 42 [Source:HGNC Symbol;Acc:HGNC:1736]	0	-1.26	-1.65
Line Graph	ENSG00000071054	MAP4K4	mitogen-activated protein kinase kinase kinase kinase 4 [Source:HGNC Symbol;Acc:HGNC:6866]	0	-1.64	-1.45
Line Graph	ENSG00000071082	RPL31	ribosomal protein L31 [Source:HGNC Symbol;Acc:HGNC:10334]	0	-3.4	-2.92
Line Graph	ENSG00000071127	WDR1	WD repeat domain 1 [Source:HGNC Symbol;Acc:HGNC:12754]	0	-2.18	-2.29
Line Graph	ENSG00000071246	VASH1	vasohibin 1 [Source:HGNC Symbol;Acc:HGNC:19964]	0	-3.15	-3.51
Line Graph	ENSG00000071553	ATP6AP1	ATPase H+ transporting accessory protein 1 [Source:HGNC Symbol;Acc:HGNC:868]	0	-3.07	-3.19
Line Graph	ENSG00000071655	MBD3	methyl-CpG binding domain protein 3 [Source:HGNC Symbol;Acc:HGNC:6918]	0	-4.72	-6.27
Line Graph	ENSG00000071967	CYBRD1	cytochrome b reductase 1 [Source:HGNC Symbol;Acc:HGNC:20797]	0	-9.47	-12.72
Line Graph	ENSG00000071994	PDCD2	programmed cell death 2 [Source:HGNC Symbol;Acc:HGNC:8762]	0	-1.74	-1.66
Line Graph	ENSG00000072042	RDH11	retinol dehydrogenase 11 [Source:HGNC Symbol;Acc:HGNC:17964]	0	-5.43	-6.06
Line Graph	ENSG00000072062	PRKACA	protein kinase cAMP-activated catalytic subunit alpha [Source:HGNC Symbol;Acc:HGNC:9380]	0	-4.33	-3.64
Line Graph	ENSG00000072071	ADGRL1	adhesion G protein-coupled receptor L1 [Source:HGNC Symbol;Acc:HGNC:20973]	0	-4.41	-4.41
Line Graph	ENSG00000072110	ACTN1	actinin alpha 1 [Source:HGNC Symbol;Acc:HGNC:163]	0	-1.12	-0.58
Line Graph	ENSG00000072121	ZFYVE26	zinc finger FYVE-type containing 26 [Source:HGNC Symbol;Acc:HGNC:20761]	0	-2.29	-2.05
Line Graph	ENSG00000072135	PTPN18	protein tyrosine phosphatase non-receptor type 18 [Source:HGNC Symbol;Acc:HGNC:9649]	0	-6.56	-8.02
Line Graph	ENSG00000072195	SPEG	striated muscle enriched protein kinase [Source:HGNC Symbol;Acc:HGNC:16901]	0	-9.3	-8.82
Line Graph	ENSG00000072274	TFRC	transferrin receptor [Source:HGNC Symbol;Acc:HGNC:11763]	0	-2.2	-1.49
Line Graph	ENSG00000072401	UBE2D1	ubiquitin conjugating enzyme E2 D1 [Source:HGNC Symbol;Acc:HGNC:12474]	0	-1.33	-0.7
Line Graph	ENSG00000072501	SMC1A	structural maintenance of chromosomes 1A [Source:HGNC Symbol;Acc:HGNC:11111]	0	-1.23	-0.76
Line Graph	ENSG00000072506	HSD17B10	hydroxysteroid 17-beta dehydrogenase 10 [Source:HGNC Symbol;Acc:HGNC:4800]	0	-3.25	-3.65
Line Graph	ENSG00000072518	MARK2	microtubule affinity regulating kinase 2 [Source:HGNC Symbol;Acc:HGNC:3332]	0	-1.7	-1.21
Line Graph	ENSG00000072682	P4HA2	prolyl 4-hydroxylase subunit alpha 2 [Source:HGNC Symbol;Acc:HGNC:8547]	0	-2.71	-2.71
Line Graph	ENSG00000072778	ACADVL	acyl-CoA dehydrogenase very long chain [Source:HGNC Symbol;Acc:HGNC:92]	0	-3.92	-4.26
Line Graph	ENSG00000072849	DERL2	derlin 2 [Source:HGNC Symbol;Acc:HGNC:17943]	0	-2.8	-2.7
Line Graph	ENSG00000072954	TMEM38A	transmembrane protein 38A [Source:HGNC Symbol;Acc:HGNC:28462]	0	-2.64	-3.2
Line Graph	ENSG00000073060	SCARB1	scavenger receptor class B member 1 [Source:HGNC Symbol;Acc:HGNC:1664]	0	-3.47	-4.56
Line Graph	ENSG00000073169	SELENOO	selenoprotein O [Source:HGNC Symbol;Acc:HGNC:30395]	0	-4.71	-5.51
Line Graph	ENSG00000073417	PDE8A	phosphodiesterase 8A [Source:HGNC Symbol;Acc:HGNC:8793]	0	-1.15	-1.38
Line Graph	ENSG00000073536	NLE1	notchless homolog 1 [Source:HGNC Symbol;Acc:HGNC:19889]	0	-3.97	-4.26
Line Graph	ENSG00000073605	GSDMB	gasdermin B [Source:HGNC Symbol;Acc:HGNC:23690]	0	-5.18	-7
Line Graph	ENSG00000073670	ADAM11	ADAM metallopeptidase domain 11 [Source:HGNC Symbol;Acc:HGNC:189]	0	-3.41	-4.36
Line Graph	ENSG00000073792	IGF2BP2	insulin like growth factor 2 mRNA binding protein 2 [Source:HGNC Symbol;Acc:HGNC:28867]	0	-3.43	-3.08
Line Graph	ENSG00000073921	PICALM	phosphatidylinositol binding clathrin assembly protein [Source:HGNC Symbol;Acc:HGNC:15514]	0	-1.05	-0.75
Line Graph	ENSG00000074054	CLASP1	cytoplasmic linker associated protein 1 [Source:HGNC Symbol;Acc:HGNC:17088]	0	-1.13	-1.46
Line Graph	ENSG00000074181	NOTCH3	notch receptor 3 [Source:HGNC Symbol;Acc:HGNC:7883]	0	-13.19	-10.02
Line Graph	ENSG00000074211	PPP2R2C	protein phosphatase 2 regulatory subunit Bgamma [Source:HGNC Symbol;Acc:HGNC:9306]	0	-2.53	-2.27
Line Graph	ENSG00000074696	HACD3	3-hydroxyacyl-CoA dehydratase 3 [Source:HGNC Symbol;Acc:HGNC:24175]	0	-3.32	-3.9
Line Graph	ENSG00000074842	MYDGF	myeloid derived growth factor [Source:HGNC Symbol;Acc:HGNC:16948]	0	-1.95	-1.45
Line Graph	ENSG00000074855	ANO8	anoctamin 8 [Source:HGNC Symbol;Acc:HGNC:29329]	0	-7.21	-7.4
Line Graph	ENSG00000075089	ACTR6	actin related protein 6 [Source:HGNC Symbol;Acc:HGNC:24025]	0	-2.59	-3.25
Line Graph	ENSG00000075223	SEMA3C	semaphorin 3C [Source:HGNC Symbol;Acc:HGNC:10725]	0	-7.1	-6.19
Line Graph	ENSG00000075391	RASAL2	RAS protein activator like 2 [Source:HGNC Symbol;Acc:HGNC:9874]	0	-1.1	-0.56
Line Graph	ENSG00000075407	ZNF37A	zinc finger protein 37A [Source:HGNC Symbol;Acc:HGNC:13102]	0	-3.13	-2.56
Line Graph	ENSG00000075415	SLC25A3	solute carrier family 25 member 3 [Source:HGNC Symbol;Acc:HGNC:10989]	0	-2.73	-3.54
Line Graph	ENSG00000075426	FOSL2	FOS like 2, AP-1 transcription factor subunit [Source:HGNC Symbol;Acc:HGNC:3798]	0	-2.77	-2.24
Line Graph	ENSG00000075568	TMEM131	transmembrane protein 131 [Source:HGNC Symbol;Acc:HGNC:30366]	0	-1.42	-0.92
Line Graph	ENSG00000075618	FSCN1	fascin actin-bundling protein 1 [Source:HGNC Symbol;Acc:HGNC:11148]	0	-9.34	-9.75
Line Graph	ENSG00000075624	ACTB	actin beta [Source:HGNC Symbol;Acc:HGNC:132]	0	-5.53	-5.08
Line Graph	ENSG00000075826	SEC31B	SEC31 homolog B, COPII coat complex component [Source:HGNC Symbol;Acc:HGNC:23197]	0	-2.08	-2.77
Line Graph	ENSG00000076351	SLC46A1	solute carrier family 46 member 1 [Source:HGNC Symbol;Acc:HGNC:30521]	0	-11.74	-10.74
Line Graph	ENSG00000076604	TRAF4	TNF receptor associated factor 4 [Source:HGNC Symbol;Acc:HGNC:12034]	0	-5.8	-6.9
Line Graph	ENSG00000076685	NT5C2	5'-nucleotidase, cytosolic II [Source:HGNC Symbol;Acc:HGNC:8022]	0	-2.21	-2.17
Line Graph	ENSG00000076944	STXBP2	syntaxin binding protein 2 [Source:HGNC Symbol;Acc:HGNC:11445]	0	-1.08	-1.33
Line Graph	ENSG00000076984	MAP2K7	mitogen-activated protein kinase kinase 7 [Source:HGNC Symbol;Acc:HGNC:6847]	0	-1.18	-1.53
Line Graph	ENSG00000077147	TM9SF3	transmembrane 9 superfamily member 3 [Source:HGNC Symbol;Acc:HGNC:21529]	0	-1.78	-0.94
Line Graph	ENSG00000077238	IL4R	interleukin 4 receptor [Source:HGNC Symbol;Acc:HGNC:6015]	0	-1.18	-1.2
Line Graph	ENSG00000077522	ACTN2	actinin alpha 2 [Source:HGNC Symbol;Acc:HGNC:164]	0	-3.76	-2.02
Line Graph	ENSG00000077684	JADE1	jade family PHD finger 1 [Source:HGNC Symbol;Acc:HGNC:30027]	0	-1.47	-1.68
Line Graph	ENSG00000077942	FBLN1	fibulin 1 [Source:HGNC Symbol;Acc:HGNC:3600]	0	-5.29	-5.76
Line Graph	ENSG00000078369	GNB1	G protein subunit beta 1 [Source:HGNC Symbol;Acc:HGNC:4396]	0	-1.93	-1.3
Line Graph	ENSG00000078618	NRDC	nardilysin convertase [Source:HGNC Symbol;Acc:HGNC:7995]	0	-3.05	-4.03
Line Graph	ENSG00000078808	SDF4	stromal cell derived factor 4 [Source:HGNC Symbol;Acc:HGNC:24188]	0	-5.71	-6.1
Line Graph	ENSG00000078900	TP73	tumor protein p73 [Source:HGNC Symbol;Acc:HGNC:12003]	0	-4.37	-4.71
Line Graph	ENSG00000079150	FKBP7	FKBP prolyl isomerase 7 [Source:HGNC Symbol;Acc:HGNC:3723]	0	-4.71	-5.41
Line Graph	ENSG00000079156	OSBPL6	oxysterol binding protein like 6 [Source:HGNC Symbol;Acc:HGNC:16388]	0	-1.03	-0.77
Line Graph	ENSG00000079246	XRCC5	X-ray repair cross complementing 5 [Source:HGNC Symbol;Acc:HGNC:12833]	0	-2.56	-2.56
Line Graph	ENSG00000079263	SP140	SP140 nuclear body protein [Source:HGNC Symbol;Acc:HGNC:17133]	0	-1.87	-1.27
Line Graph	ENSG00000079313	REXO1	RNA exonuclease 1 homolog [Source:HGNC Symbol;Acc:HGNC:24616]	0	-2.29	-1.74
Line Graph	ENSG00000079335	CDC14A	cell division cycle 14A [Source:HGNC Symbol;Acc:HGNC:1718]	0	-3.79	-3.02
Line Graph	ENSG00000079462	PAFAH1B3	platelet activating factor acetylhydrolase 1b catalytic subunit 3 [Source:HGNC Symbol;Acc:HGNC:8576]	0	-2.97	-3.22
Line Graph	ENSG00000079805	DNM2	dynamin 2 [Source:HGNC Symbol;Acc:HGNC:2974]	0	-3.76	-4.49
Line Graph	ENSG00000080603	SRCAP	Snf2 related CREBBP activator protein [Source:HGNC Symbol;Acc:HGNC:16974]	0	-1.22	-1.47
Line Graph	ENSG00000080819	CPOX	coproporphyrinogen oxidase [Source:HGNC Symbol;Acc:HGNC:2321]	0	-6.87	-7.35
Line Graph	ENSG00000080854	IGSF9B	immunoglobulin superfamily member 9B [Source:HGNC Symbol;Acc:HGNC:32326]	0	-3.78	-3.55
Line Graph	ENSG00000080947	CROCCP3	CROCC pseudogene 3 [Source:HGNC Symbol;Acc:HGNC:29405]	0	-4.64	-6.01
Line Graph	ENSG00000081014	AP4E1	adaptor related protein complex 4 subunit epsilon 1 [Source:HGNC Symbol;Acc:HGNC:573]	0	-6.58	-6.89
Line Graph	ENSG00000081138	CDH7	cadherin 7 [Source:HGNC Symbol;Acc:HGNC:1766]	0	-3.64	-3.06
Line Graph	ENSG00000081377	CDC14B	cell division cycle 14B [Source:HGNC Symbol;Acc:HGNC:1719]	0	-3.46	-3.08
Line Graph	ENSG00000082641	NFE2L1	nuclear factor, erythroid 2 like 1 [Source:HGNC Symbol;Acc:HGNC:7781]	0	-2.46	-2.51
Line Graph	ENSG00000083444	PLOD1	procollagen-lysine,2-oxoglutarate 5-dioxygenase 1 [Source:HGNC Symbol;Acc:HGNC:9081]	0	-7.95	-8.64
Line Graph	ENSG00000083520	DIS3	DIS3 homolog, exosome endoribonuclease and 3'-5' exoribonuclease [Source:HGNC Symbol;Acc:HGNC:20604]	0	-2.42	-3.02
Line Graph	ENSG00000083720	OXCT1	3-oxoacid CoA-transferase 1 [Source:HGNC Symbol;Acc:HGNC:8527]	0	-2.74	-2.66
Line Graph	ENSG00000083844	ZNF264	zinc finger protein 264 [Source:HGNC Symbol;Acc:HGNC:13057]	0	-1.88	-2.12
Line Graph	ENSG00000083845	RPS5	ribosomal protein S5 [Source:HGNC Symbol;Acc:HGNC:10426]	0	-2.52	-1.94
Line Graph	ENSG00000083896	YTHDC1	YTH domain containing 1 [Source:HGNC Symbol;Acc:HGNC:30626]	0	-1.3	-0.68
Line Graph	ENSG00000084070	SMAP2	small ArfGAP2 [Source:HGNC Symbol;Acc:HGNC:25082]	0	-1.81	-2.13
Line Graph	ENSG00000084092	NOA1	nitric oxide associated 1 [Source:HGNC Symbol;Acc:HGNC:28473]	0	-2.38	-2.33
Line Graph	ENSG00000084207	GSTP1	glutathione S-transferase pi 1 [Source:HGNC Symbol;Acc:HGNC:4638]	0	-6.53	-6.15
Line Graph	ENSG00000084652	TXLNA	taxilin alpha [Source:HGNC Symbol;Acc:HGNC:30685]	0	-5.14	-6.16
Line Graph	ENSG00000085719	CPNE3	copine 3 [Source:HGNC Symbol;Acc:HGNC:2316]	0	-7.85	-7
Line Graph	ENSG00000085733	CTTN	cortactin [Source:HGNC Symbol;Acc:HGNC:3338]	0	-1.73	-1.19
Line Graph	ENSG00000086232	EIF2AK1	eukaryotic translation initiation factor 2 alpha kinase 1 [Source:HGNC Symbol;Acc:HGNC:24921]	0	-1.93	-1.78
Line Graph	ENSG00000086475	SEPHS1	selenophosphate synthetase 1 [Source:HGNC Symbol;Acc:HGNC:19685]	0	-2.41	-1.76
Line Graph	ENSG00000086544	ITPKC	inositol-trisphosphate 3-kinase C [Source:HGNC Symbol;Acc:HGNC:14897]	0	-9.75	-7.17
Line Graph	ENSG00000087253	LPCAT2	lysophosphatidylcholine acyltransferase 2 [Source:HGNC Symbol;Acc:HGNC:26032]	0	-1.88	-1.37
Line Graph	ENSG00000087269	NOP14	NOP14 nucleolar protein [Source:HGNC Symbol;Acc:HGNC:16821]	0	-2.37	-2.98
Line Graph	ENSG00000087365	SF3B2	splicing factor 3b subunit 2 [Source:HGNC Symbol;Acc:HGNC:10769]	0	-1.95	-2.37
Line Graph	ENSG00000087460	GNAS	GNAS complex locus [Source:HGNC Symbol;Acc:HGNC:4392]	0	-3.01	-3.31
Line Graph	ENSG00000087510	TFAP2C	transcription factor AP-2 gamma [Source:HGNC Symbol;Acc:HGNC:11744]	0	-4.35	-5.65
Line Graph	ENSG00000087884	AAMDC	adipogenesis associated Mth938 domain containing [Source:HGNC Symbol;Acc:HGNC:30205]	0	-1.51	-1.86
Line Graph	ENSG00000088247	KHSRP	KH-type splicing regulatory protein [Source:HGNC Symbol;Acc:HGNC:6316]	0	-3.69	-3.01
Line Graph	ENSG00000088367	EPB41L1	erythrocyte membrane protein band 4.1 like 1 [Source:HGNC Symbol;Acc:HGNC:3378]	0	-4.2	-3.98
Line Graph	ENSG00000088451	TGDS	TDP-glucose 4,6-dehydratase [Source:HGNC Symbol;Acc:HGNC:20324]	0	-1.85	-2.32
Line Graph	ENSG00000088832	FKBP1A	FKBP prolyl isomerase 1A [Source:HGNC Symbol;Acc:HGNC:3711]	0	-3.16	-2.33
Line Graph	ENSG00000088881	EBF4	EBF family member 4 [Source:HGNC Symbol;Acc:HGNC:29278]	0	-2.56	-2.58
Line Graph	ENSG00000088888	MAVS	mitochondrial antiviral signaling protein [Source:HGNC Symbol;Acc:HGNC:29233]	0	-3.51	-4.05
Line Graph	ENSG00000088899	LZTS3	leucine zipper tumor suppressor family member 3 [Source:HGNC Symbol;Acc:HGNC:30139]	0	-8.12	-8.12
Line Graph	ENSG00000089009	RPL6	ribosomal protein L6 [Source:HGNC Symbol;Acc:HGNC:10362]	0	-3.79	-3.61
Line Graph	ENSG00000089022	MAPKAPK5	MAPK activated protein kinase 5 [Source:HGNC Symbol;Acc:HGNC:6889]	0	-2.21	-1.47
Line Graph	ENSG00000089050	RBBP9	RB binding protein 9, serine hydrolase [Source:HGNC Symbol;Acc:HGNC:9892]	0	-4.15	-5.16
Line Graph	ENSG00000089053	ANAPC5	anaphase promoting complex subunit 5 [Source:HGNC Symbol;Acc:HGNC:15713]	0	-1.27	-1.35
Line Graph	ENSG00000089127	OAS1	2'-5'-oligoadenylate synthetase 1 [Source:HGNC Symbol;Acc:HGNC:8086]	0	-5.19	-5.82
Line Graph	ENSG00000089157	RPLP0	ribosomal protein lateral stalk subunit P0 [Source:HGNC Symbol;Acc:HGNC:10371]	0	-2.96	-2.14
Line Graph	ENSG00000089159	PXN	paxillin [Source:HGNC Symbol;Acc:HGNC:9718]	0	-2.67	-1.86
Line Graph	ENSG00000089248	ERP29	endoplasmic reticulum protein 29 [Source:HGNC Symbol;Acc:HGNC:13799]	0	-1.48	-1.78
Line Graph	ENSG00000089505	CMTM1	CKLF like MARVEL transmembrane domain containing 1 [Source:HGNC Symbol;Acc:HGNC:19172]	0	-5.02	-6.54
Line Graph	ENSG00000089597	GANAB	glucosidase II alpha subunit [Source:HGNC Symbol;Acc:HGNC:4138]	0	-4.59	-4.83
Line Graph	ENSG00000089639	GMIP	GEM interacting protein [Source:HGNC Symbol;Acc:HGNC:24852]	0	-9.76	-10.35
Line Graph	ENSG00000089693	MLF2	myeloid leukemia factor 2 [Source:HGNC Symbol;Acc:HGNC:7126]	0	-3.53	-3.47
Line Graph	ENSG00000089775	ZBTB25	zinc finger and BTB domain containing 25 [Source:HGNC Symbol;Acc:HGNC:13112]	0	-3.67	-4
Line Graph	ENSG00000089876	DHX32	DEAH-box helicase 32 (putative) [Source:HGNC Symbol;Acc:HGNC:16717]	0	-1.33	-1.23
Line Graph	ENSG00000090006	LTBP4	latent transforming growth factor beta binding protein 4 [Source:HGNC Symbol;Acc:HGNC:6717]	0	-5.41	-5.72
Line Graph	ENSG00000090013	BLVRB	biliverdin reductase B [Source:HGNC Symbol;Acc:HGNC:1063]	0	-8.45	-10.5
Line Graph	ENSG00000090097	PCBP4	poly(rC) binding protein 4 [Source:HGNC Symbol;Acc:HGNC:8652]	0	-6.86	-6.84
Line Graph	ENSG00000090266	NDUFB2	NADH:ubiquinone oxidoreductase subunit B2 [Source:HGNC Symbol;Acc:HGNC:7697]	0	-1.49	-1.64
Line Graph	ENSG00000090372	STRN4	striatin 4 [Source:HGNC Symbol;Acc:HGNC:15721]	0	-3.25	-4.33
Line Graph	ENSG00000090565	RAB11FIP3	RAB11 family interacting protein 3 [Source:HGNC Symbol;Acc:HGNC:17224]	0	-3.1	-4.22
Line Graph	ENSG00000090924	PLEKHG2	pleckstrin homology and RhoGEF domain containing G2 [Source:HGNC Symbol;Acc:HGNC:29515]	0	-7.66	-7.03
Line Graph	ENSG00000090971	NAT14	N-acetyltransferase 14 (putative) [Source:HGNC Symbol;Acc:HGNC:28918]	0	-3.76	-3.05
Line Graph	ENSG00000091490	SEL1L3	SEL1L family member 3 [Source:HGNC Symbol;Acc:HGNC:29108]	0	-10.54	-10.95
Line Graph	ENSG00000091527	CDV3	CDV3 homolog [Source:HGNC Symbol;Acc:HGNC:26928]	0	-1.16	-0.82
Line Graph	ENSG00000091640	SPAG7	sperm associated antigen 7 [Source:HGNC Symbol;Acc:HGNC:11216]	0	-1.92	-1.61
Line Graph	ENSG00000092010	PSME1	proteasome activator subunit 1 [Source:HGNC Symbol;Acc:HGNC:9568]	0	-1.63	-1.64
Line Graph	ENSG00000092199	HNRNPC	heterogeneous nuclear ribonucleoprotein C [Source:HGNC Symbol;Acc:HGNC:5035]	0	-2.36	-2.83
Line Graph	ENSG00000092201	SUPT16H	SPT16 homolog, facilitates chromatin remodeling subunit [Source:HGNC Symbol;Acc:HGNC:11465]	0	-1.83	-1.98
Line Graph	ENSG00000092439	TRPM7	transient receptor potential cation channel subfamily M member 7 [Source:HGNC Symbol;Acc:HGNC:17994]	0	-1.84	-1.29
Line Graph	ENSG00000092445	TYRO3	TYRO3 protein tyrosine kinase [Source:HGNC Symbol;Acc:HGNC:12446]	0	-4.43	-4.31
Line Graph	ENSG00000092841	MYL6	myosin light chain 6 [Source:HGNC Symbol;Acc:HGNC:7587]	0	-6.13	-6.47
Line Graph	ENSG00000093100		novel transcript	0	-6.75	-5.98
Line Graph	ENSG00000093217	XYLB	xylulokinase [Source:HGNC Symbol;Acc:HGNC:12839]	0	-7.65	-6.27
Line Graph	ENSG00000094916	CBX5	chromobox 5 [Source:HGNC Symbol;Acc:HGNC:1555]	0	-1.26	-0.97
Line Graph	ENSG00000095015	MAP3K1	mitogen-activated protein kinase kinase kinase 1 [Source:HGNC Symbol;Acc:HGNC:6848]	0	-4.99	-3.32
Line Graph	ENSG00000095066	HOOK2	hook microtubule tethering protein 2 [Source:HGNC Symbol;Acc:HGNC:19885]	0	-1.31	-1.12
Line Graph	ENSG00000095261	PSMD5	proteasome 26S subunit, non-ATPase 5 [Source:HGNC Symbol;Acc:HGNC:9563]	0	-1.77	-0.95
Line Graph	ENSG00000095564	BTAF1	B-TFIID TATA-box binding protein associated factor 1 [Source:HGNC Symbol;Acc:HGNC:17307]	0	-3.62	-4.18
Line Graph	ENSG00000095794	CREM	cAMP responsive element modulator [Source:HGNC Symbol;Acc:HGNC:2352]	0	-2.77	-2.46
Line Graph	ENSG00000096384	HSP90AB1	heat shock protein 90 alpha family class B member 1 [Source:HGNC Symbol;Acc:HGNC:5258]	0	-2.14	-1.34
Line Graph	ENSG00000096717	SIRT1	sirtuin 1 [Source:HGNC Symbol;Acc:HGNC:14929]	0	-1.74	-1.91
Line Graph	ENSG00000096746	HNRNPH3	heterogeneous nuclear ribonucleoprotein H3 [Source:HGNC Symbol;Acc:HGNC:5043]	0	-1.91	-2.26
Line Graph	ENSG00000097007	ABL1	ABL proto-oncogene 1, non-receptor tyrosine kinase [Source:HGNC Symbol;Acc:HGNC:76]	0	-1.18	-1.25
Line Graph	ENSG00000099204	ABLIM1	actin binding LIM protein 1 [Source:HGNC Symbol;Acc:HGNC:78]	0	-2.25	-1.79
Line Graph	ENSG00000099219	ERMP1	endoplasmic reticulum metallopeptidase 1 [Source:HGNC Symbol;Acc:HGNC:23703]	0	-1.74	-1.36
Line Graph	ENSG00000099326	MZF1	myeloid zinc finger 1 [Source:HGNC Symbol;Acc:HGNC:13108]	0	-5.96	-7.7
Line Graph	ENSG00000099331	MYO9B	myosin IXB [Source:HGNC Symbol;Acc:HGNC:7609]	0	-2.23	-2.33
Line Graph	ENSG00000099364	FBXL19	F-box and leucine rich repeat protein 19 [Source:HGNC Symbol;Acc:HGNC:25300]	0	-5.66	-6.16
Line Graph	ENSG00000099381	SETD1A	SET domain containing 1A, histone lysine methyltransferase [Source:HGNC Symbol;Acc:HGNC:29010]	0	-3.69	-4.33
Line Graph	ENSG00000099385	BCL7C	BAF chromatin remodeling complex subunit BCL7C [Source:HGNC Symbol;Acc:HGNC:1006]	0	-12.23	-13.23
Line Graph	ENSG00000099617	EFNA2	ephrin A2 [Source:HGNC Symbol;Acc:HGNC:3222]	0	-5.66	-6.4
Line Graph	ENSG00000099624	ATP5F1D	ATP synthase F1 subunit delta [Source:HGNC Symbol;Acc:HGNC:837]	0	-5.2	-4.59
Line Graph	ENSG00000099783	HNRNPM	heterogeneous nuclear ribonucleoprotein M [Source:HGNC Symbol;Acc:HGNC:5046]	0	-4.69	-4.24
Line Graph	ENSG00000099797	TECR	trans-2,3-enoyl-CoA reductase [Source:HGNC Symbol;Acc:HGNC:4551]	0	-1.13	-1.44
Line Graph	ENSG00000099810	MTAP	methylthioadenosine phosphorylase [Source:HGNC Symbol;Acc:HGNC:7413]	0	-1.61	-1.29
Line Graph	ENSG00000099814	CEP170B	centrosomal protein 170B [Source:HGNC Symbol;Acc:HGNC:20362]	0	-2.89	-2.78
Line Graph	ENSG00000099822	HCN2	hyperpolarization activated cyclic nucleotide gated potassium and sodium channel 2 [Source:HGNC Symbol;Acc:HGNC:4846]	0	-3.16	-3.82
Line Graph	ENSG00000099864	PALM	paralemmin [Source:HGNC Symbol;Acc:HGNC:8594]	0	-6.65	-7.47
Line Graph	ENSG00000099866	MADCAM1	mucosal vascular addressin cell adhesion molecule 1 [Source:HGNC Symbol;Acc:HGNC:6765]	0	-4.76	-4.85
Line Graph	ENSG00000099875	MKNK2	MAPK interacting serine/threonine kinase 2 [Source:HGNC Symbol;Acc:HGNC:7111]	0	-2.77	-1.96
Line Graph	ENSG00000099901	RANBP1	RAN binding protein 1 [Source:HGNC Symbol;Acc:HGNC:9847]	0	-2.72	-3.17
Line Graph	ENSG00000099904	ZDHHC8	zinc finger DHHC-type palmitoyltransferase 8 [Source:HGNC Symbol;Acc:HGNC:18474]	0	-1.09	-1.33
Line Graph	ENSG00000099953	MMP11	matrix metallopeptidase 11 [Source:HGNC Symbol;Acc:HGNC:7157]	0	-4.53	-3.88
Line Graph	ENSG00000099956	SMARCB1	SWI/SNF related, matrix associated, actin dependent regulator of chromatin, subfamily b, member 1 [Source:HGNC Symbol;Acc:HGNC:11103]	0	-1.46	-1.83
Line Graph	ENSG00000099974	DDTL	D-dopachrome tautomerase like [Source:HGNC Symbol;Acc:HGNC:33446]	0	-8.67	-9.49
Line Graph	ENSG00000099977	DDT	D-dopachrome tautomerase [Source:HGNC Symbol;Acc:HGNC:2732]	0	-3.94	-4.5
Line Graph	ENSG00000099991	CABIN1	calcineurin binding protein 1 [Source:HGNC Symbol;Acc:HGNC:24187]	0	-2.47	-2.68
Line Graph	ENSG00000099995	SF3A1	splicing factor 3a subunit 1 [Source:HGNC Symbol;Acc:HGNC:10765]	0	-1.01	-1.25
Line Graph	ENSG00000099998	GGT5	gamma-glutamyltransferase 5 [Source:HGNC Symbol;Acc:HGNC:4260]	0	-3.2	-3.2
Line Graph	ENSG00000099999	RNF215	ring finger protein 215 [Source:HGNC Symbol;Acc:HGNC:33434]	0	-6.16	-8.37
Line Graph	ENSG00000100030	MAPK1	mitogen-activated protein kinase 1 [Source:HGNC Symbol;Acc:HGNC:6871]	0	-2.73	-3.24
Line Graph	ENSG00000100058	CRYBB2P1	crystallin beta B2 pseudogene 1 [Source:HGNC Symbol;Acc:HGNC:2399]	0	-6.61	-5.97
Line Graph	ENSG00000100068	LRP5L	LDL receptor related protein 5 like [Source:HGNC Symbol;Acc:HGNC:25323]	0	-6.8	-7.39
Line Graph	ENSG00000100075	SLC25A1	solute carrier family 25 member 1 [Source:HGNC Symbol;Acc:HGNC:10979]	0	-3.14	-4.01
Line Graph	ENSG00000100078	PLA2G3	phospholipase A2 group III [Source:HGNC Symbol;Acc:HGNC:17934]	0	-8.44	-11.02
Line Graph	ENSG00000100084	HIRA	histone cell cycle regulator [Source:HGNC Symbol;Acc:HGNC:4916]	0	-1.46	-1.11
Line Graph	ENSG00000100097	LGALS1	galectin 1 [Source:HGNC Symbol;Acc:HGNC:6561]	0	-2.43	-2.51
Line Graph	ENSG00000100100	PIK3IP1	phosphoinositide-3-kinase interacting protein 1 [Source:HGNC Symbol;Acc:HGNC:24942]	0	-3.27	-4.35
Line Graph	ENSG00000100106	TRIOBP	TRIO and F-actin binding protein [Source:HGNC Symbol;Acc:HGNC:17009]	0	-1.36	-0.77
Line Graph	ENSG00000100124	ANKRD54	ankyrin repeat domain 54 [Source:HGNC Symbol;Acc:HGNC:25185]	0	-4.38	-4.34
Line Graph	ENSG00000100196	KDELR3	KDEL endoplasmic reticulum protein retention receptor 3 [Source:HGNC Symbol;Acc:HGNC:6306]	0	-4.07	-4.67
Line Graph	ENSG00000100201	DDX17	DEAD-box helicase 17 [Source:HGNC Symbol;Acc:HGNC:2740]	0	-4.39	-4.58
Line Graph	ENSG00000100221	JOSD1	Josephin domain containing 1 [Source:HGNC Symbol;Acc:HGNC:28953]	0	-4.27	-4.73
Line Graph	ENSG00000100239	PPP6R2	protein phosphatase 6 regulatory subunit 2 [Source:HGNC Symbol;Acc:HGNC:19253]	0	-2.85	-3.55
Line Graph	ENSG00000100242	SUN2	Sad1 and UNC84 domain containing 2 [Source:HGNC Symbol;Acc:HGNC:14210]	0	-1.61	-1.38
Line Graph	ENSG00000100243	CYB5R3	cytochrome b5 reductase 3 [Source:HGNC Symbol;Acc:HGNC:2873]	0	-1.33	-1.57
Line Graph	ENSG00000100263	RHBDD3	rhomboid domain containing 3 [Source:HGNC Symbol;Acc:HGNC:1308]	0	-2.45	-2.36
Line Graph	ENSG00000100280	AP1B1	adaptor related protein complex 1 subunit beta 1 [Source:HGNC Symbol;Acc:HGNC:554]	0	-3.37	-4.58
Line Graph	ENSG00000100285	NEFH	neurofilament heavy [Source:HGNC Symbol;Acc:HGNC:7737]	0	-1.52	-1.99
Line Graph	ENSG00000100292	HMOX1	heme oxygenase 1 [Source:HGNC Symbol;Acc:HGNC:5013]	0	-4.14	-4.66
Line Graph	ENSG00000100298	APOBEC3H	apolipoprotein B mRNA editing enzyme catalytic subunit 3H [Source:HGNC Symbol;Acc:HGNC:24100]	0	-2.79	-3.11
Line Graph	ENSG00000100299	ARSA	arylsulfatase A [Source:HGNC Symbol;Acc:HGNC:713]	0	-3.71	-4.46
Line Graph	ENSG00000100300	TSPO	translocator protein [Source:HGNC Symbol;Acc:HGNC:1158]	0	-7.04	-6.06
Line Graph	ENSG00000100307	CBX7	chromobox 7 [Source:HGNC Symbol;Acc:HGNC:1557]	0	-7.36	-8.14
Line Graph	ENSG00000100316	RPL3	ribosomal protein L3 [Source:HGNC Symbol;Acc:HGNC:10332]	0	-2.72	-2.2
Line Graph	ENSG00000100320	RBFOX2	RNA binding fox-1 homolog 2 [Source:HGNC Symbol;Acc:HGNC:9906]	0	-1.89	-1.96
Line Graph	ENSG00000100335	MIEF1	mitochondrial elongation factor 1 [Source:HGNC Symbol;Acc:HGNC:25979]	0	-1.11	-1.11
Line Graph	ENSG00000100342	APOL1	apolipoprotein L1 [Source:HGNC Symbol;Acc:HGNC:618]	0	-7.5	-9.72
Line Graph	ENSG00000100345	MYH9	myosin heavy chain 9 [Source:HGNC Symbol;Acc:HGNC:7579]	0	-5.33	-6.13
Line Graph	ENSG00000100350	FOXRED2	FAD dependent oxidoreductase domain containing 2 [Source:HGNC Symbol;Acc:HGNC:26264]	0	-2.1	-2.8
Line Graph	ENSG00000100360	IFT27	intraflagellar transport 27 [Source:HGNC Symbol;Acc:HGNC:18626]	0	-1.9	-1.48
Line Graph	ENSG00000100395	L3MBTL2	L3MBTL histone methyl-lysine binding protein 2 [Source:HGNC Symbol;Acc:HGNC:18594]	0	-2.74	-3.61
Line Graph	ENSG00000100403	ZC3H7B	zinc finger CCCH-type containing 7B [Source:HGNC Symbol;Acc:HGNC:30869]	0	-9.26	-9.49
Line Graph	ENSG00000100422	CERK	ceramide kinase [Source:HGNC Symbol;Acc:HGNC:19256]	0	-4.98	-5.72
Line Graph	ENSG00000100439	ABHD4	abhydrolase domain containing 4, N-acyl phospholipase B [Source:HGNC Symbol;Acc:HGNC:20154]	0	-5.35	-6.9
Line Graph	ENSG00000100445	SDR39U1	short chain dehydrogenase/reductase family 39U member 1 [Source:HGNC Symbol;Acc:HGNC:20275]	0	-8.19	-9.08
Line Graph	ENSG00000100462	PRMT5	protein arginine methyltransferase 5 [Source:HGNC Symbol;Acc:HGNC:10894]	0	-2	-2.19
Line Graph	ENSG00000100478	AP4S1	adaptor related protein complex 4 subunit sigma 1 [Source:HGNC Symbol;Acc:HGNC:575]	0	-2.52	-3.28
Line Graph	ENSG00000100504	PYGL	glycogen phosphorylase L [Source:HGNC Symbol;Acc:HGNC:9725]	0	-8.14	-8.72
Line Graph	ENSG00000100605	ITPK1	inositol-tetrakisphosphate 1-kinase [Source:HGNC Symbol;Acc:HGNC:6177]	0	-1.31	-0.92
Line Graph	ENSG00000100612	DHRS7	dehydrogenase/reductase 7 [Source:HGNC Symbol;Acc:HGNC:21524]	0	-9.06	-9.85
Line Graph	ENSG00000100626	GALNT16	polypeptide N-acetylgalactosaminyltransferase 16 [Source:HGNC Symbol;Acc:HGNC:23233]	0	-8.09	-9.41
Line Graph	ENSG00000100731	PCNX1	pecanex 1 [Source:HGNC Symbol;Acc:HGNC:19740]	0	-3.86	-3.2
Line Graph	ENSG00000100796	PPP4R3A	protein phosphatase 4 regulatory subunit 3A [Source:HGNC Symbol;Acc:HGNC:20219]	0	-1.15	-1.22
Line Graph	ENSG00000100811	YY1	YY1 transcription factor [Source:HGNC Symbol;Acc:HGNC:12856]	0	-1.83	-2.38
Line Graph	ENSG00000100813	ACIN1	apoptotic chromatin condensation inducer 1 [Source:HGNC Symbol;Acc:HGNC:17066]	0	-3.28	-3.24
Line Graph	ENSG00000100823	APEX1	apurinic/apyrimidinic endodeoxyribonuclease 1 [Source:HGNC Symbol;Acc:HGNC:587]	0	-0.9	-1.1
Line Graph	ENSG00000100836	PABPN1	poly(A) binding protein nuclear 1 [Source:HGNC Symbol;Acc:HGNC:8565]	0	-2.7	-2.05
Line Graph	ENSG00000100890	PRORP	protein only RNase P catalytic subunit [Source:HGNC Symbol;Acc:HGNC:19958]	0	-4.08	-5.24
Line Graph	ENSG00000100911	PSME2	proteasome activator subunit 2 [Source:HGNC Symbol;Acc:HGNC:9569]	0	-6.66	-9.01
Line Graph	ENSG00000100926	TM9SF1	transmembrane 9 superfamily member 1 [Source:HGNC Symbol;Acc:HGNC:11864]	0	-1.55	-1.97
Line Graph	ENSG00000100934	SEC23A	SEC23 homolog A, COPII coat complex component [Source:HGNC Symbol;Acc:HGNC:10701]	0	-3.55	-2.86
Line Graph	ENSG00000101004	NINL	ninein like [Source:HGNC Symbol;Acc:HGNC:29163]	0	-1.54	-1.71
Line Graph	ENSG00000101084	RAB5IF	RAB5 interacting factor [Source:HGNC Symbol;Acc:HGNC:15870]	0	-1.89	-1.88
Line Graph	ENSG00000101098	RIMS4	regulating synaptic membrane exocytosis 4 [Source:HGNC Symbol;Acc:HGNC:16183]	0	-2.03	-2.5
Line Graph	ENSG00000101126	ADNP	activity dependent neuroprotector homeobox [Source:HGNC Symbol;Acc:HGNC:15766]	0	-2.83	-2.89
Line Graph	ENSG00000101144	BMP7	bone morphogenetic protein 7 [Source:HGNC Symbol;Acc:HGNC:1074]	0	-2.86	-3.89
Line Graph	ENSG00000101150	TPD52L2	TPD52 like 2 [Source:HGNC Symbol;Acc:HGNC:12007]	0	-1.29	-1.23
Line Graph	ENSG00000101160	CTSZ	cathepsin Z [Source:HGNC Symbol;Acc:HGNC:2547]	0	-6.46	-7.37
Line Graph	ENSG00000101182	PSMA7	proteasome 20S subunit alpha 7 [Source:HGNC Symbol;Acc:HGNC:9536]	0	-1.27	-0.65
Line Graph	ENSG00000101210	EEF1A2	eukaryotic translation elongation factor 1 alpha 2 [Source:HGNC Symbol;Acc:HGNC:3192]	0	-6.96	-8.77
Line Graph	ENSG00000101213	PTK6	protein tyrosine kinase 6 [Source:HGNC Symbol;Acc:HGNC:9617]	0	-4.02	-4.8
Line Graph	ENSG00000101220	C20orf27	chromosome 20 open reading frame 27 [Source:HGNC Symbol;Acc:HGNC:15873]	0	-1.19	-1.5
Line Graph	ENSG00000101255	TRIB3	tribbles pseudokinase 3 [Source:HGNC Symbol;Acc:HGNC:16228]	0	-7.37	-8.76
Line Graph	ENSG00000101265	RASSF2	Ras association domain family member 2 [Source:HGNC Symbol;Acc:HGNC:9883]	0	-8.4	-6.81
Line Graph	ENSG00000101335	MYL9	myosin light chain 9 [Source:HGNC Symbol;Acc:HGNC:15754]	0	-15.95	-16.36
Line Graph	ENSG00000101350	KIF3B	kinesin family member 3B [Source:HGNC Symbol;Acc:HGNC:6320]	0	-1	-1.03
Line Graph	ENSG00000101367	MAPRE1	microtubule associated protein RP/EB family member 1 [Source:HGNC Symbol;Acc:HGNC:6890]	0	-1.23	-0.71
Line Graph	ENSG00000101413	RPRD1B	regulation of nuclear pre-mRNA domain containing 1B [Source:HGNC Symbol;Acc:HGNC:16209]	0	-2.06	-2.41
Line Graph	ENSG00000101421	CHMP4B	charged multivesicular body protein 4B [Source:HGNC Symbol;Acc:HGNC:16171]	0	-5.42	-7.16
Line Graph	ENSG00000101439	CST3	cystatin C [Source:HGNC Symbol;Acc:HGNC:2475]	0	-10.5	-10.53
Line Graph	ENSG00000101447	FAM83D	family with sequence similarity 83 member D [Source:HGNC Symbol;Acc:HGNC:16122]	0	-7.06	-8.14
Line Graph	ENSG00000101460	MAP1LC3A	microtubule associated protein 1 light chain 3 alpha [Source:HGNC Symbol;Acc:HGNC:6838]	0	-1.1	-1.31
Line Graph	ENSG00000101558	VAPA	VAMP associated protein A [Source:HGNC Symbol;Acc:HGNC:12648]	0	-2.78	-2.18
Line Graph	ENSG00000101596	SMCHD1	structural maintenance of chromosomes flexible hinge domain containing 1 [Source:HGNC Symbol;Acc:HGNC:29090]	0	-3.19	-3.11
Line Graph	ENSG00000101605	MYOM1	myomesin 1 [Source:HGNC Symbol;Acc:HGNC:7613]	0	-5.93	-7.74
Line Graph	ENSG00000101856	PGRMC1	progesterone receptor membrane component 1 [Source:HGNC Symbol;Acc:HGNC:16090]	0	-8.65	-8.67
Line Graph	ENSG00000101972	STAG2	stromal antigen 2 [Source:HGNC Symbol;Acc:HGNC:11355]	0	-1.95	-2.11
Line Graph	ENSG00000101974	ATP11C	ATPase phospholipid transporting 11C [Source:HGNC Symbol;Acc:HGNC:13554]	0	-1.73	-1.68
Line Graph	ENSG00000102003	SYP	synaptophysin [Source:HGNC Symbol;Acc:HGNC:11506]	0	-8	-5.6
Line Graph	ENSG00000102007	PLP2	proteolipid protein 2 [Source:HGNC Symbol;Acc:HGNC:9087]	0	-11.22	-11.01
Line Graph	ENSG00000102024	PLS3	plastin 3 [Source:HGNC Symbol;Acc:HGNC:9091]	0	-11.11	-10.54
Line Graph	ENSG00000102034	ELF4	E74 like ETS transcription factor 4 [Source:HGNC Symbol;Acc:HGNC:3319]	0	-9.3	-10.62
Line Graph	ENSG00000102096	PIM2	Pim-2 proto-oncogene, serine/threonine kinase [Source:HGNC Symbol;Acc:HGNC:8987]	0	-2.16	-2.74
Line Graph	ENSG00000102119	EMD	emerin [Source:HGNC Symbol;Acc:HGNC:3331]	0	-5.35	-7.21
Line Graph	ENSG00000102144	PGK1	phosphoglycerate kinase 1 [Source:HGNC Symbol;Acc:HGNC:8896]	0	-1.11	-0.96
Line Graph	ENSG00000102158	MAGT1	magnesium transporter 1 [Source:HGNC Symbol;Acc:HGNC:28880]	0	-1.4	-1.41
Line Graph	ENSG00000102181	CD99L2	CD99 molecule like 2 [Source:HGNC Symbol;Acc:HGNC:18237]	0	-4.22	-4.97
Line Graph	ENSG00000102218	RP2	RP2 activator of ARL3 GTPase [Source:HGNC Symbol;Acc:HGNC:10274]	0	-3.01	-2.47
Line Graph	ENSG00000102225	CDK16	cyclin dependent kinase 16 [Source:HGNC Symbol;Acc:HGNC:8749]	0	-4.34	-5.6
Line Graph	ENSG00000102226	USP11	ubiquitin specific peptidase 11 [Source:HGNC Symbol;Acc:HGNC:12609]	0	-1.6	-1.03
Line Graph	ENSG00000102265	TIMP1	TIMP metallopeptidase inhibitor 1 [Source:HGNC Symbol;Acc:HGNC:11820]	0	-9.77	-11.76
Line Graph	ENSG00000102317	RBM3	RNA binding motif protein 3 [Source:HGNC Symbol;Acc:HGNC:9900]	0	-1.05	-0.74
Line Graph	ENSG00000102383	ZDHHC15	zinc finger DHHC-type palmitoyltransferase 15 [Source:HGNC Symbol;Acc:HGNC:20342]	0	-4.69	-3.94
Line Graph	ENSG00000102531	FNDC3A	fibronectin type III domain containing 3A [Source:HGNC Symbol;Acc:HGNC:20296]	0	-2.77	-2.65
Line Graph	ENSG00000102743	SLC25A15	solute carrier family 25 member 15 [Source:HGNC Symbol;Acc:HGNC:10985]	0	-3.29	-4.26
Line Graph	ENSG00000102780	DGKH	diacylglycerol kinase eta [Source:HGNC Symbol;Acc:HGNC:2854]	0	-6.29	-6.34
Line Graph	ENSG00000102871	TRADD	TNFRSF1A associated via death domain [Source:HGNC Symbol;Acc:HGNC:12030]	0	-7.67	-8.42
Line Graph	ENSG00000102882	MAPK3	mitogen-activated protein kinase 3 [Source:HGNC Symbol;Acc:HGNC:6877]	0	-5.4	-6.68
Line Graph	ENSG00000102886	GDPD3	glycerophosphodiester phosphodiesterase domain containing 3 [Source:HGNC Symbol;Acc:HGNC:28638]	0	-6.67	-8.26
Line Graph	ENSG00000102908	NFAT5	nuclear factor of activated T cells 5 [Source:HGNC Symbol;Acc:HGNC:7774]	0	-4.6	-3.84
Line Graph	ENSG00000102935	ZNF423	zinc finger protein 423 [Source:HGNC Symbol;Acc:HGNC:16762]	0	-1.87	-1.54
Line Graph	ENSG00000103024	NME3	NME/NM23 nucleoside diphosphate kinase 3 [Source:HGNC Symbol;Acc:HGNC:7851]	0	-5.65	-6.92
Line Graph	ENSG00000103043	VAC14	VAC14 component of PIKFYVE complex [Source:HGNC Symbol;Acc:HGNC:25507]	0	-1.64	-2.09
Line Graph	ENSG00000103067	ESRP2	epithelial splicing regulatory protein 2 [Source:HGNC Symbol;Acc:HGNC:26152]	0	-1.93	-1.83
Line Graph	ENSG00000103126	AXIN1	axin 1 [Source:HGNC Symbol;Acc:HGNC:903]	0	-3.17	-3.65
Line Graph	ENSG00000103145	HCFC1R1	host cell factor C1 regulator 1 [Source:HGNC Symbol;Acc:HGNC:21198]	0	-2.52	-2.76
Line Graph	ENSG00000103148	NPRL3	NPR3 like, GATOR1 complex subunit [Source:HGNC Symbol;Acc:HGNC:14124]	0	-2.46	-3.3
Line Graph	ENSG00000103197	TSC2	TSC complex subunit 2 [Source:HGNC Symbol;Acc:HGNC:12363]	0	-2.34	-2.95
Line Graph	ENSG00000103202	NME4	NME/NM23 nucleoside diphosphate kinase 4 [Source:HGNC Symbol;Acc:HGNC:7852]	0	-5.16	-4.96
Line Graph	ENSG00000103226	NOMO3	NODAL modulator 3 [Source:HGNC Symbol;Acc:HGNC:25242]	0	-1.88	-2.45
Line Graph	ENSG00000103249	CLCN7	chloride voltage-gated channel 7 [Source:HGNC Symbol;Acc:HGNC:2025]	0	-3.5	-4.65
Line Graph	ENSG00000103253	HAGHL	hydroxyacylglutathione hydrolase like [Source:HGNC Symbol;Acc:HGNC:14177]	0	-8.38	-8.12
Line Graph	ENSG00000103260	METRN	meteorin, glial cell differentiation regulator [Source:HGNC Symbol;Acc:HGNC:14151]	0	-6.07	-6.64
Line Graph	ENSG00000103266	STUB1	STIP1 homology and U-box containing protein 1 [Source:HGNC Symbol;Acc:HGNC:11427]	0	-3.87	-4.17
Line Graph	ENSG00000103326	CAPN15	calpain 15 [Source:HGNC Symbol;Acc:HGNC:11182]	0	-5.18	-6.2
Line Graph	ENSG00000103363	ELOB	elongin B [Source:HGNC Symbol;Acc:HGNC:11619]	0	-2.93	-3.72
Line Graph	ENSG00000103485	QPRT	quinolinate phosphoribosyltransferase [Source:HGNC Symbol;Acc:HGNC:9755]	0	-12.12	-12.22
Line Graph	ENSG00000103495	MAZ	MYC associated zinc finger protein [Source:HGNC Symbol;Acc:HGNC:6914]	0	-4.03	-3.75
Line Graph	ENSG00000103507	BCKDK	branched chain keto acid dehydrogenase kinase [Source:HGNC Symbol;Acc:HGNC:16902]	0	-2.78	-2.8
Line Graph	ENSG00000103512	NOMO1	NODAL modulator 1 [Source:HGNC Symbol;Acc:HGNC:30060]	0	-3.41	-3.77
Line Graph	ENSG00000103855	CD276	CD276 molecule [Source:HGNC Symbol;Acc:HGNC:19137]	0	-9.75	-12.33
Line Graph	ENSG00000103876	FAH	fumarylacetoacetate hydrolase [Source:HGNC Symbol;Acc:HGNC:3579]	0	-6.64	-4.74
Line Graph	ENSG00000104131	EIF3J	eukaryotic translation initiation factor 3 subunit J [Source:HGNC Symbol;Acc:HGNC:3270]	0	-1.68	-2.07
Line Graph	ENSG00000104231	ZFAND1	zinc finger AN1-type containing 1 [Source:HGNC Symbol;Acc:HGNC:25858]	0	-2.38	-1.53
Line Graph	ENSG00000104325	DECR1	2,4-dienoyl-CoA reductase 1 [Source:HGNC Symbol;Acc:HGNC:2753]	0	-2.96	-3.92
Line Graph	ENSG00000104331	BPNT2	3'(2'), 5'-bisphosphate nucleotidase 2 [Source:HGNC Symbol;Acc:HGNC:26019]	0	-2.91	-2.72
Line Graph	ENSG00000104361	NIPAL2	NIPA like domain containing 2 [Source:HGNC Symbol;Acc:HGNC:25854]	0	-9.51	-8.51
Line Graph	ENSG00000104368	PLAT	plasminogen activator, tissue type [Source:HGNC Symbol;Acc:HGNC:9051]	0	-6.24	-5.7
Line Graph	ENSG00000104369	JPH1	junctophilin 1 [Source:HGNC Symbol;Acc:HGNC:14201]	0	-1.73	-1.14
Line Graph	ENSG00000104388	RAB2A	RAB2A, member RAS oncogene family [Source:HGNC Symbol;Acc:HGNC:9763]	0	-1.45	-0.77
Line Graph	ENSG00000104408	EIF3E	eukaryotic translation initiation factor 3 subunit E [Source:HGNC Symbol;Acc:HGNC:3277]	0	-1.93	-1.38
Line Graph	ENSG00000104472	CHRAC1	chromatin accessibility complex subunit 1 [Source:HGNC Symbol;Acc:HGNC:13544]	0	-2.11	-2.03
Line Graph	ENSG00000104522	GFUS	GDP-L-fucose synthase [Source:HGNC Symbol;Acc:HGNC:12390]	0	-1.08	-1.08
Line Graph	ENSG00000104524	PYCR3	pyrroline-5-carboxylate reductase 3 [Source:HGNC Symbol;Acc:HGNC:25846]	0	-7.37	-6.46
Line Graph	ENSG00000104529	EEF1D	eukaryotic translation elongation factor 1 delta [Source:HGNC Symbol;Acc:HGNC:3211]	0	-1.39	-0.98
Line Graph	ENSG00000104671	DCTN6	dynactin subunit 6 [Source:HGNC Symbol;Acc:HGNC:16964]	0	-1.55	-1.72
Line Graph	ENSG00000104687	GSR	glutathione-disulfide reductase [Source:HGNC Symbol;Acc:HGNC:4623]	0	-4.3	-3.39
Line Graph	ENSG00000104695	PPP2CB	protein phosphatase 2 catalytic subunit beta [Source:HGNC Symbol;Acc:HGNC:9300]	0	-3.72	-3.9
Line Graph	ENSG00000104728	ARHGEF10	Rho guanine nucleotide exchange factor 10 [Source:HGNC Symbol;Acc:HGNC:14103]	0	-3.76	-3.62
Line Graph	ENSG00000104774	MAN2B1	mannosidase alpha class 2B member 1 [Source:HGNC Symbol;Acc:HGNC:6826]	0	-4.8	-5.74
Line Graph	ENSG00000104805	NUCB1	nucleobindin 1 [Source:HGNC Symbol;Acc:HGNC:8043]	0	-4.35	-4.78
Line Graph	ENSG00000104823	ECH1	enoyl-CoA hydratase 1 [Source:HGNC Symbol;Acc:HGNC:3149]	0	-3.2	-3
Line Graph	ENSG00000104824	HNRNPL	heterogeneous nuclear ribonucleoprotein L [Source:HGNC Symbol;Acc:HGNC:5045]	0	-7.29	-6.56
Line Graph	ENSG00000104825	NFKBIB	NFKB inhibitor beta [Source:HGNC Symbol;Acc:HGNC:7798]	0	-2.44	-3.31
Line Graph	ENSG00000104856	RELB	RELB proto-oncogene, NF-kB subunit [Source:HGNC Symbol;Acc:HGNC:9956]	0	-4.62	-2.63
Line Graph	ENSG00000104859	CLASRP	CLK4 associating serine/arginine rich protein [Source:HGNC Symbol;Acc:HGNC:17731]	0	-2.9	-2.12
Line Graph	ENSG00000104880	ARHGEF18	Rho/Rac guanine nucleotide exchange factor 18 [Source:HGNC Symbol;Acc:HGNC:17090]	0	-1.74	-2.27
Line Graph	ENSG00000104881	PPP1R13L	protein phosphatase 1 regulatory subunit 13 like [Source:HGNC Symbol;Acc:HGNC:18838]	0	-5.96	-7.29
Line Graph	ENSG00000104885	DOT1L	DOT1 like histone lysine methyltransferase [Source:HGNC Symbol;Acc:HGNC:24948]	0	-2.24	-1.99
Line Graph	ENSG00000104897	SF3A2	splicing factor 3a subunit 2 [Source:HGNC Symbol;Acc:HGNC:10766]	0	-2.52	-2.91
Line Graph	ENSG00000104904	OAZ1	ornithine decarboxylase antizyme 1 [Source:HGNC Symbol;Acc:HGNC:8095]	0	-2.46	-1.35
Line Graph	ENSG00000104936	DMPK	DM1 protein kinase [Source:HGNC Symbol;Acc:HGNC:2933]	0	-4.71	-5.79
Line Graph	ENSG00000104946	TBC1D17	TBC1 domain family member 17 [Source:HGNC Symbol;Acc:HGNC:25699]	0	-4.2	-4.37
Line Graph	ENSG00000104964	TLE5	TLE family member 5, transcriptional modulator [Source:HGNC Symbol;Acc:HGNC:307]	0	-12.51	-11.53
Line Graph	ENSG00000104998	IL27RA	interleukin 27 receptor subunit alpha [Source:HGNC Symbol;Acc:HGNC:17290]	0	-6.55	-5.61
Line Graph	ENSG00000105063	PPP6R1	protein phosphatase 6 regulatory subunit 1 [Source:HGNC Symbol;Acc:HGNC:29195]	0	-2.36	-2.52
Line Graph	ENSG00000105127	AKAP8	A-kinase anchoring protein 8 [Source:HGNC Symbol;Acc:HGNC:378]	0	-1.14	-1.54
Line Graph	ENSG00000105193	RPS16	ribosomal protein S16 [Source:HGNC Symbol;Acc:HGNC:10396]	0	-3.58	-3.78
Line Graph	ENSG00000105204	DYRK1B	dual specificity tyrosine phosphorylation regulated kinase 1B [Source:HGNC Symbol;Acc:HGNC:3092]	0	-8	-10.7
Line Graph	ENSG00000105223	PLD3	phospholipase D family member 3 [Source:HGNC Symbol;Acc:HGNC:17158]	0	-6.05	-6.85
Line Graph	ENSG00000105245	NUMBL	NUMB like endocytic adaptor protein [Source:HGNC Symbol;Acc:HGNC:8061]	0	-5.9	-4.34
Line Graph	ENSG00000105254	TBCB	tubulin folding cofactor B [Source:HGNC Symbol;Acc:HGNC:1989]	0	-1.29	-0.84
Line Graph	ENSG00000105281	SLC1A5	solute carrier family 1 member 5 [Source:HGNC Symbol;Acc:HGNC:10943]	0	-1.13	-0.96
Line Graph	ENSG00000105290	APLP1	amyloid beta precursor like protein 1 [Source:HGNC Symbol;Acc:HGNC:597]	0	-8.13	-8.3
Line Graph	ENSG00000105323	HNRNPUL1	heterogeneous nuclear ribonucleoprotein U like 1 [Source:HGNC Symbol;Acc:HGNC:17011]	0	-2.62	-2.99
Line Graph	ENSG00000105329	TGFB1	transforming growth factor beta 1 [Source:HGNC Symbol;Acc:HGNC:11766]	0	-11.45	-11.35
Line Graph	ENSG00000105357	MYH14	myosin heavy chain 14 [Source:HGNC Symbol;Acc:HGNC:23212]	0	-6.59	-7.59
Line Graph	ENSG00000105372	RPS19	ribosomal protein S19 [Source:HGNC Symbol;Acc:HGNC:10402]	0	-1.7	-0.97
Line Graph	ENSG00000105373	NOP53	NOP53 ribosome biogenesis factor [Source:HGNC Symbol;Acc:HGNC:4333]	0	-2.97	-2.94
Line Graph	ENSG00000105379	ETFB	electron transfer flavoprotein subunit beta [Source:HGNC Symbol;Acc:HGNC:3482]	0	-3.66	-4.11
Line Graph	ENSG00000105401	CDC37	cell division cycle 37, HSP90 cochaperone [Source:HGNC Symbol;Acc:HGNC:1735]	0	-5.21	-7.08
Line Graph	ENSG00000105429	MEGF8	multiple EGF like domains 8 [Source:HGNC Symbol;Acc:HGNC:3233]	0	-5.74	-5.47
Line Graph	ENSG00000105438	KDELR1	KDEL endoplasmic reticulum protein retention receptor 1 [Source:HGNC Symbol;Acc:HGNC:6304]	0	-3.35	-2.81
Line Graph	ENSG00000105472	CLEC11A	C-type lectin domain containing 11A [Source:HGNC Symbol;Acc:HGNC:10576]	0	-6.8	-7.47
Line Graph	ENSG00000105497	ZNF175	zinc finger protein 175 [Source:HGNC Symbol;Acc:HGNC:12964]	0	-4.95	-5.92
Line Graph	ENSG00000105518	TMEM205	transmembrane protein 205 [Source:HGNC Symbol;Acc:HGNC:29631]	0	-2.1	-2.51
Line Graph	ENSG00000105519	CAPS	calcyphosine [Source:HGNC Symbol;Acc:HGNC:1487]	0	-2.92	-3.84
Line Graph	ENSG00000105520	PLPPR2	phospholipid phosphatase related 2 [Source:HGNC Symbol;Acc:HGNC:29566]	0	-2.12	-1.39
Line Graph	ENSG00000105538	RASIP1	Ras interacting protein 1 [Source:HGNC Symbol;Acc:HGNC:24716]	0	-1.26	-1.49
Line Graph	ENSG00000105576	TNPO2	transportin 2 [Source:HGNC Symbol;Acc:HGNC:19998]	0	-4.25	-4.09
Line Graph	ENSG00000105583	WDR83OS	WD repeat domain 83 opposite strand [Source:HGNC Symbol;Acc:HGNC:30203]	0	-2.13	-1.85
Line Graph	ENSG00000105613	MAST1	microtubule associated serine/threonine kinase 1 [Source:HGNC Symbol;Acc:HGNC:19034]	0	-4.42	-5.42
Line Graph	ENSG00000105639	JAK3	Janus kinase 3 [Source:HGNC Symbol;Acc:HGNC:6193]	0	-7.57	-6.76
Line Graph	ENSG00000105640	RPL18A	ribosomal protein L18a [Source:HGNC Symbol;Acc:HGNC:10311]	0	-2.84	-2.47
Line Graph	ENSG00000105642	KCNN1	potassium calcium-activated channel subfamily N member 1 [Source:HGNC Symbol;Acc:HGNC:6290]	0	-1.6	-1.53
Line Graph	ENSG00000105655	ISYNA1	inositol-3-phosphate synthase 1 [Source:HGNC Symbol;Acc:HGNC:29821]	0	-5.69	-5.69
Line Graph	ENSG00000105662	CRTC1	CREB regulated transcription coactivator 1 [Source:HGNC Symbol;Acc:HGNC:16062]	0	-3.72	-4.33
Line Graph	ENSG00000105664	COMP	cartilage oligomeric matrix protein [Source:HGNC Symbol;Acc:HGNC:2227]	0	-6.22	-4.67
Line Graph	ENSG00000105696	TMEM59L	transmembrane protein 59 like [Source:HGNC Symbol;Acc:HGNC:13237]	0	-5.86	-6.59
Line Graph	ENSG00000105698	USF2	upstream transcription factor 2, c-fos interacting [Source:HGNC Symbol;Acc:HGNC:12594]	0	-3.91	-3.43
Line Graph	ENSG00000105699	LSR	lipolysis stimulated lipoprotein receptor [Source:HGNC Symbol;Acc:HGNC:29572]	0	-1.72	-0.89
Line Graph	ENSG00000105701	FKBP8	FKBP prolyl isomerase 8 [Source:HGNC Symbol;Acc:HGNC:3724]	0	-7.38	-7.22
Line Graph	ENSG00000105711	SCN1B	sodium voltage-gated channel beta subunit 1 [Source:HGNC Symbol;Acc:HGNC:10586]	0	-10.2	-9.61
Line Graph	ENSG00000105722	ERF	ETS2 repressor factor [Source:HGNC Symbol;Acc:HGNC:3444]	0	-7.84	-10.54
Line Graph	ENSG00000105723	GSK3A	glycogen synthase kinase 3 alpha [Source:HGNC Symbol;Acc:HGNC:4616]	0	-2.66	-2.76
Line Graph	ENSG00000105738	SIPA1L3	signal induced proliferation associated 1 like 3 [Source:HGNC Symbol;Acc:HGNC:23801]	0	-3.39	-3.55
Line Graph	ENSG00000105767	CADM4	cell adhesion molecule 4 [Source:HGNC Symbol;Acc:HGNC:30825]	0	-10.9	-10.31
Line Graph	ENSG00000105825	TFPI2	tissue factor pathway inhibitor 2 [Source:HGNC Symbol;Acc:HGNC:11761]	0	-9.16	-5.43
Line Graph	ENSG00000105887	MTPN	myotrophin [Source:HGNC Symbol;Acc:HGNC:15667]	0	-1.38	-1.31
Line Graph	ENSG00000105926	MPP6	membrane palmitoylated protein 6 [Source:HGNC Symbol;Acc:HGNC:18167]	0	-1.18	-0.88
Line Graph	ENSG00000105976	MET	MET proto-oncogene, receptor tyrosine kinase [Source:HGNC Symbol;Acc:HGNC:7029]	0	-5.06	-2.64
Line Graph	ENSG00000106009	BRAT1	BRCA1 associated ATM activator 1 [Source:HGNC Symbol;Acc:HGNC:21701]	0	-6.92	-8.29
Line Graph	ENSG00000106086	PLEKHA8	pleckstrin homology domain containing A8 [Source:HGNC Symbol;Acc:HGNC:30037]	0	-2.79	-2.93
Line Graph	ENSG00000106089	STX1A	syntaxin 1A [Source:HGNC Symbol;Acc:HGNC:11433]	0	-3.31	-3
Line Graph	ENSG00000106144	CASP2	caspase 2 [Source:HGNC Symbol;Acc:HGNC:1503]	0	-1.38	-1.75
Line Graph	ENSG00000106153	CHCHD2	coiled-coil-helix-coiled-coil-helix domain containing 2 [Source:HGNC Symbol;Acc:HGNC:21645]	0	-1.03	-0.72
Line Graph	ENSG00000106244	PDAP1	PDGFA associated protein 1 [Source:HGNC Symbol;Acc:HGNC:14634]	0	-2.82	-3.54
Line Graph	ENSG00000106258	CYP3A5	cytochrome P450 family 3 subfamily A member 5 [Source:HGNC Symbol;Acc:HGNC:2638]	0	-2.02	-2.33
Line Graph	ENSG00000106261	ZKSCAN1	zinc finger with KRAB and SCAN domains 1 [Source:HGNC Symbol;Acc:HGNC:13101]	0	-1.67	-1.12
Line Graph	ENSG00000106330	MOSPD3	motile sperm domain containing 3 [Source:HGNC Symbol;Acc:HGNC:25078]	0	-2.14	-1.47
Line Graph	ENSG00000106367	AP1S1	adaptor related protein complex 1 subunit sigma 1 [Source:HGNC Symbol;Acc:HGNC:559]	0	-3.29	-3.25
Line Graph	ENSG00000106397	PLOD3	procollagen-lysine,2-oxoglutarate 5-dioxygenase 3 [Source:HGNC Symbol;Acc:HGNC:9083]	0	-3.43	-4.39
Line Graph	ENSG00000106462	EZH2	enhancer of zeste 2 polycomb repressive complex 2 subunit [Source:HGNC Symbol;Acc:HGNC:3527]	0	-2.47	-2.96
Line Graph	ENSG00000106479	ZNF862	zinc finger protein 862 [Source:HGNC Symbol;Acc:HGNC:34519]	0	-4.06	-5.34
Line Graph	ENSG00000106682	EIF4H	eukaryotic translation initiation factor 4H [Source:HGNC Symbol;Acc:HGNC:12741]	0	-1.18	-1.18
Line Graph	ENSG00000106692	FKTN	fukutin [Source:HGNC Symbol;Acc:HGNC:3622]	0	-1.45	-0.81
Line Graph	ENSG00000106714	CNTNAP3	contactin associated protein family member 3 [Source:HGNC Symbol;Acc:HGNC:13834]	0	-6.52	-5.45
Line Graph	ENSG00000106733	NMRK1	nicotinamide riboside kinase 1 [Source:HGNC Symbol;Acc:HGNC:26057]	0	-1.92	-1.8
Line Graph	ENSG00000106785	TRIM14	tripartite motif containing 14 [Source:HGNC Symbol;Acc:HGNC:16283]	0	-3.9	-3.66
Line Graph	ENSG00000106976	DNM1	dynamin 1 [Source:HGNC Symbol;Acc:HGNC:2972]	0	-4.13	-4.76
Line Graph	ENSG00000107021	TBC1D13	TBC1 domain family member 13 [Source:HGNC Symbol;Acc:HGNC:25571]	0	-3	-3.49
Line Graph	ENSG00000107036	RIC1	RIC1 homolog, RAB6A GEF complex partner 1 [Source:HGNC Symbol;Acc:HGNC:17686]	0	-3.4	-3.38
Line Graph	ENSG00000107165	TYRP1	tyrosinase related protein 1 [Source:HGNC Symbol;Acc:HGNC:12450]	0	-4.23	-5.59
Line Graph	ENSG00000107185	RGP1	RGP1 homolog, RAB6A GEF complex partner 1 [Source:HGNC Symbol;Acc:HGNC:21965]	0	-2.65	-2
Line Graph	ENSG00000107186	MPDZ	multiple PDZ domain crumbs cell polarity complex component [Source:HGNC Symbol;Acc:HGNC:7208]	0	-3.32	-3.13
Line Graph	ENSG00000107223	EDF1	endothelial differentiation related factor 1 [Source:HGNC Symbol;Acc:HGNC:3164]	0	-2.5	-2.38
Line Graph	ENSG00000107263	RAPGEF1	Rap guanine nucleotide exchange factor 1 [Source:HGNC Symbol;Acc:HGNC:4568]	0	-2.94	-3.04
Line Graph	ENSG00000107281	NPDC1	neural proliferation, differentiation and control 1 [Source:HGNC Symbol;Acc:HGNC:7899]	0	-4.68	-5.23
Line Graph	ENSG00000107331	ABCA2	ATP binding cassette subfamily A member 2 [Source:HGNC Symbol;Acc:HGNC:32]	0	-2.64	-2.83
Line Graph	ENSG00000107521	HPS1	HPS1 biogenesis of lysosomal organelles complex 3 subunit 1 [Source:HGNC Symbol;Acc:HGNC:5163]	0	-3.04	-4.02
Line Graph	ENSG00000107581	EIF3A	eukaryotic translation initiation factor 3 subunit A [Source:HGNC Symbol;Acc:HGNC:3271]	0	-1.26	-0.79
Line Graph	ENSG00000107614	TRDMT1	tRNA aspartic acid methyltransferase 1 [Source:HGNC Symbol;Acc:HGNC:2977]	0	-1.68	-1.26
Line Graph	ENSG00000107758	PPP3CB	protein phosphatase 3 catalytic subunit beta [Source:HGNC Symbol;Acc:HGNC:9315]	0	-0.95	-1.2
Line Graph	ENSG00000107779	BMPR1A	bone morphogenetic protein receptor type 1A [Source:HGNC Symbol;Acc:HGNC:1076]	0	-1.95	-1.97
Line Graph	ENSG00000107789	MINPP1	multiple inositol-polyphosphate phosphatase 1 [Source:HGNC Symbol;Acc:HGNC:7102]	0	-1.79	-0.93
Line Graph	ENSG00000107796	ACTA2	actin alpha 2, smooth muscle [Source:HGNC Symbol;Acc:HGNC:130]	0	-9.45	-11.16
Line Graph	ENSG00000107798	LIPA	lipase A, lysosomal acid type [Source:HGNC Symbol;Acc:HGNC:6617]	0	-3.55	-2.39
Line Graph	ENSG00000107816	LZTS2	leucine zipper tumor suppressor 2 [Source:HGNC Symbol;Acc:HGNC:29381]	0	-3.78	-5.05
Line Graph	ENSG00000107829	FBXW4	F-box and WD repeat domain containing 4 [Source:HGNC Symbol;Acc:HGNC:10847]	0	-2.73	-2.14
Line Graph	ENSG00000107872	FBXL15	F-box and leucine rich repeat protein 15 [Source:HGNC Symbol;Acc:HGNC:28155]	0	-3.66	-4.81
Line Graph	ENSG00000107897	ACBD5	acyl-CoA binding domain containing 5 [Source:HGNC Symbol;Acc:HGNC:23338]	0	-4.92	-4.18
Line Graph	ENSG00000107937	GTPBP4	GTP binding protein 4 [Source:HGNC Symbol;Acc:HGNC:21535]	0	-2.04	-2.27
Line Graph	ENSG00000108039	XPNPEP1	X-prolyl aminopeptidase 1 [Source:HGNC Symbol;Acc:HGNC:12822]	0	-2.88	-2.77
Line Graph	ENSG00000108100	CCNY	cyclin Y [Source:HGNC Symbol;Acc:HGNC:23354]	0	-1.88	-1.88
Line Graph	ENSG00000108106	UBE2S	ubiquitin conjugating enzyme E2 S [Source:HGNC Symbol;Acc:HGNC:17895]	0	-2.57	-3.35
Line Graph	ENSG00000108107	RPL28	ribosomal protein L28 [Source:HGNC Symbol;Acc:HGNC:10330]	0	-3.77	-3.09
Line Graph	ENSG00000108298	RPL19	ribosomal protein L19 [Source:HGNC Symbol;Acc:HGNC:10312]	0	-3.82	-3.88
Line Graph	ENSG00000108312	UBTF	upstream binding transcription factor [Source:HGNC Symbol;Acc:HGNC:12511]	0	-1.8	-1.76
Line Graph	ENSG00000108344	PSMD3	proteasome 26S subunit, non-ATPase 3 [Source:HGNC Symbol;Acc:HGNC:9560]	0	-2.99	-2.28
Line Graph	ENSG00000108379	WNT3	Wnt family member 3 [Source:HGNC Symbol;Acc:HGNC:12782]	0	-6.71	-7.5
Line Graph	ENSG00000108424	KPNB1	karyopherin subunit beta 1 [Source:HGNC Symbol;Acc:HGNC:6400]	0	-2.78	-2.29
Line Graph	ENSG00000108439	PNPO	pyridoxamine 5'-phosphate oxidase [Source:HGNC Symbol;Acc:HGNC:30260]	0	-2.59	-2.86
Line Graph	ENSG00000108448	TRIM16L	tripartite motif containing 16 like [Source:HGNC Symbol;Acc:HGNC:32670]	0	-3.26	-2.53
Line Graph	ENSG00000108474	PIGL	phosphatidylinositol glycan anchor biosynthesis class L [Source:HGNC Symbol;Acc:HGNC:8966]	0	-3.1	-2.38
Line Graph	ENSG00000108506	INTS2	integrator complex subunit 2 [Source:HGNC Symbol;Acc:HGNC:29241]	0	-1.27	-0.89
Line Graph	ENSG00000108515	ENO3	enolase 3 [Source:HGNC Symbol;Acc:HGNC:3354]	0	-7.68	-9
Line Graph	ENSG00000108518	PFN1	profilin 1 [Source:HGNC Symbol;Acc:HGNC:8881]	0	-4.89	-4.3
Line Graph	ENSG00000108523	RNF167	ring finger protein 167 [Source:HGNC Symbol;Acc:HGNC:24544]	0	-1.73	-2.29
Line Graph	ENSG00000108582	CPD	carboxypeptidase D [Source:HGNC Symbol;Acc:HGNC:2301]	0	-2.05	-1.96
Line Graph	ENSG00000108679	LGALS3BP	galectin 3 binding protein [Source:HGNC Symbol;Acc:HGNC:6564]	0	-6.71	-8.14
Line Graph	ENSG00000108773	KAT2A	lysine acetyltransferase 2A [Source:HGNC Symbol;Acc:HGNC:4201]	0	-2.32	-2.81
Line Graph	ENSG00000108786	HSD17B1	hydroxysteroid 17-beta dehydrogenase 1 [Source:HGNC Symbol;Acc:HGNC:5210]	0	-9.2	-8.11
Line Graph	ENSG00000108819	PPP1R9B	protein phosphatase 1 regulatory subunit 9B [Source:HGNC Symbol;Acc:HGNC:9298]	0	-6.36	-7.58
Line Graph	ENSG00000108861	DUSP3	dual specificity phosphatase 3 [Source:HGNC Symbol;Acc:HGNC:3069]	0	-2.19	-2.46
Line Graph	ENSG00000108953	YWHAE	tyrosine 3-monooxygenase/tryptophan 5-monooxygenase activation protein epsilon [Source:HGNC Symbol;Acc:HGNC:12851]	0	-1.74	-1.66
Line Graph	ENSG00000109072	VTN	vitronectin [Source:HGNC Symbol;Acc:HGNC:12724]	0	-2.54	-3.07
Line Graph	ENSG00000109089	CDR2L	cerebellar degeneration related protein 2 like [Source:HGNC Symbol;Acc:HGNC:29999]	0	-7.61	-6.96
Line Graph	ENSG00000109099	PMP22	peripheral myelin protein 22 [Source:HGNC Symbol;Acc:HGNC:9118]	0	-4.12	-5.4
Line Graph	ENSG00000109103	UNC119	unc-119 lipid binding chaperone [Source:HGNC Symbol;Acc:HGNC:12565]	0	-5.18	-6.66
Line Graph	ENSG00000109111	SUPT6H	SPT6 homolog, histone chaperone and transcription elongation factor [Source:HGNC Symbol;Acc:HGNC:11470]	0	-2.32	-2.78
Line Graph	ENSG00000109189	USP46	ubiquitin specific peptidase 46 [Source:HGNC Symbol;Acc:HGNC:20075]	0	-1.88	-1.02
Line Graph	ENSG00000109265	CRACD	capping protein inhibiting regulator of actin dynamics [Source:HGNC Symbol;Acc:HGNC:29219]	0	-1.61	-1.88
Line Graph	ENSG00000109323	MANBA	mannosidase beta [Source:HGNC Symbol;Acc:HGNC:6831]	0	-8.35	-7.41
Line Graph	ENSG00000109381	ELF2	E74 like ETS transcription factor 2 [Source:HGNC Symbol;Acc:HGNC:3317]	0	-2.15	-1.88
Line Graph	ENSG00000109572	CLCN3	chloride voltage-gated channel 3 [Source:HGNC Symbol;Acc:HGNC:2021]	0	-1.32	-1.12
Line Graph	ENSG00000109576	AADAT	aminoadipate aminotransferase [Source:HGNC Symbol;Acc:HGNC:17929]	0	-4.66	-3.92
Line Graph	ENSG00000109586	GALNT7	polypeptide N-acetylgalactosaminyltransferase 7 [Source:HGNC Symbol;Acc:HGNC:4129]	0	-2.42	-1.52
Line Graph	ENSG00000109606	DHX15	DEAH-box helicase 15 [Source:HGNC Symbol;Acc:HGNC:2738]	0	-1.49	-1.92
Line Graph	ENSG00000109680	TBC1D19	TBC1 domain family member 19 [Source:HGNC Symbol;Acc:HGNC:25624]	0	-3.01	-2.6
Line Graph	ENSG00000109686	SH3D19	SH3 domain containing 19 [Source:HGNC Symbol;Acc:HGNC:30418]	0	-2.72	-2.98
Line Graph	ENSG00000109756	RAPGEF2	Rap guanine nucleotide exchange factor 2 [Source:HGNC Symbol;Acc:HGNC:16854]	0	-2.16	-2.16
Line Graph	ENSG00000109771	LRP2BP	LRP2 binding protein [Source:HGNC Symbol;Acc:HGNC:25434]	0	-1.55	-1.5
Line Graph	ENSG00000109846	CRYAB	crystallin alpha B [Source:HGNC Symbol;Acc:HGNC:2389]	0	-4.05	-5.13
Line Graph	ENSG00000109881	CCDC34	coiled-coil domain containing 34 [Source:HGNC Symbol;Acc:HGNC:25079]	0	-1.07	-0.81
Line Graph	ENSG00000110011	DNAJC4	DnaJ heat shock protein family (Hsp40) member C4 [Source:HGNC Symbol;Acc:HGNC:5271]	0	-2.58	-2.4
Line Graph	ENSG00000110013	SIAE	sialic acid acetylesterase [Source:HGNC Symbol;Acc:HGNC:18187]	0	-3.66	-3.55
Line Graph	ENSG00000110025	SNX15	sorting nexin 15 [Source:HGNC Symbol;Acc:HGNC:14978]	0	-1.35	-1.23
Line Graph	ENSG00000110031	LPXN	leupaxin [Source:HGNC Symbol;Acc:HGNC:14061]	0	-1.35	-1.13
Line Graph	ENSG00000110042	DTX4	deltex E3 ubiquitin ligase 4 [Source:HGNC Symbol;Acc:HGNC:29151]	0	-4.48	-4.66
Line Graph	ENSG00000110090	CPT1A	carnitine palmitoyltransferase 1A [Source:HGNC Symbol;Acc:HGNC:2328]	0	-6.57	-7.42
Line Graph	ENSG00000110107	PRPF19	pre-mRNA processing factor 19 [Source:HGNC Symbol;Acc:HGNC:17896]	0	-3.59	-4.66
Line Graph	ENSG00000110172	CHORDC1	cysteine and histidine rich domain containing 1 [Source:HGNC Symbol;Acc:HGNC:14525]	0	-2.96	-3.12
Line Graph	ENSG00000110237	ARHGEF17	Rho guanine nucleotide exchange factor 17 [Source:HGNC Symbol;Acc:HGNC:21726]	0	-4.83	-5.35
Line Graph	ENSG00000110315	RNF141	ring finger protein 141 [Source:HGNC Symbol;Acc:HGNC:21159]	0	-5.92	-4.99
Line Graph	ENSG00000110395	CBL	Cbl proto-oncogene [Source:HGNC Symbol;Acc:HGNC:1541]	0	-2.47	-2.5
Line Graph	ENSG00000110651	CD81	CD81 molecule [Source:HGNC Symbol;Acc:HGNC:1701]	0	-3.82	-4.57
Line Graph	ENSG00000110721	CHKA	choline kinase alpha [Source:HGNC Symbol;Acc:HGNC:1937]	0	-3.51	-4.16
Line Graph	ENSG00000110811	P3H3	prolyl 3-hydroxylase 3 [Source:HGNC Symbol;Acc:HGNC:19318]	0	-7.96	-9.06
Line Graph	ENSG00000110917	MLEC	malectin [Source:HGNC Symbol;Acc:HGNC:28973]	0	-2.87	-3.03
Line Graph	ENSG00000110931	CAMKK2	calcium/calmodulin dependent protein kinase kinase 2 [Source:HGNC Symbol;Acc:HGNC:1470]	0	-2.72	-3.03
Line Graph	ENSG00000110987	BCL7A	BAF chromatin remodeling complex subunit BCL7A [Source:HGNC Symbol;Acc:HGNC:1004]	0	-2.9	-2.87
Line Graph	ENSG00000111077	TNS2	tensin 2 [Source:HGNC Symbol;Acc:HGNC:19737]	0	-5.17	-4.4
Line Graph	ENSG00000111276	CDKN1B	cyclin dependent kinase inhibitor 1B [Source:HGNC Symbol;Acc:HGNC:1785]	0	-5.18	-4.99
Line Graph	ENSG00000111305	GSG1	germ cell associated 1 [Source:HGNC Symbol;Acc:HGNC:19716]	0	-7.43	-7.11
Line Graph	ENSG00000111319	SCNN1A	sodium channel epithelial 1 subunit alpha [Source:HGNC Symbol;Acc:HGNC:10599]	0	-5.6	-6.3
Line Graph	ENSG00000111321	LTBR	lymphotoxin beta receptor [Source:HGNC Symbol;Acc:HGNC:6718]	0	-5.5	-4.68
Line Graph	ENSG00000111328	CDK2AP1	cyclin dependent kinase 2 associated protein 1 [Source:HGNC Symbol;Acc:HGNC:14002]	0	-2.54	-3.16
Line Graph	ENSG00000111331	OAS3	2'-5'-oligoadenylate synthetase 3 [Source:HGNC Symbol;Acc:HGNC:8088]	0	-3.25	-4.29
Line Graph	ENSG00000111335	OAS2	2'-5'-oligoadenylate synthetase 2 [Source:HGNC Symbol;Acc:HGNC:8087]	0	-5.54	-5.81
Line Graph	ENSG00000111341	MGP	matrix Gla protein [Source:HGNC Symbol;Acc:HGNC:7060]	0	-5.6	-5.82
Line Graph	ENSG00000111358	GTF2H3	general transcription factor IIH subunit 3 [Source:HGNC Symbol;Acc:HGNC:4657]	0	-2.8	-2.31
Line Graph	ENSG00000111371	SLC38A1	solute carrier family 38 member 1 [Source:HGNC Symbol;Acc:HGNC:13447]	0	-8.3	-8.62
Line Graph	ENSG00000111640	GAPDH	glyceraldehyde-3-phosphate dehydrogenase [Source:HGNC Symbol;Acc:HGNC:4141]	0	-4.86	-5.61
Line Graph	ENSG00000111666	CHPT1	choline phosphotransferase 1 [Source:HGNC Symbol;Acc:HGNC:17852]	0	-3.88	-2.89
Line Graph	ENSG00000111676	ATN1	atrophin 1 [Source:HGNC Symbol;Acc:HGNC:3033]	0	-5.4	-6
Line Graph	ENSG00000111704	NANOG	Nanog homeobox [Source:HGNC Symbol;Acc:HGNC:20857]	0	-1.5	-1.63
Line Graph	ENSG00000111716	LDHB	lactate dehydrogenase B [Source:HGNC Symbol;Acc:HGNC:6541]	0	-10.28	-11.5
Line Graph	ENSG00000111737	RAB35	RAB35, member RAS oncogene family [Source:HGNC Symbol;Acc:HGNC:9774]	0	-1.83	-2.11
Line Graph	ENSG00000111817	DSE	dermatan sulfate epimerase [Source:HGNC Symbol;Acc:HGNC:21144]	0	-5.22	-4.35
Line Graph	ENSG00000111846	GCNT2	glucosaminyl (N-acetyl) transferase 2 (I blood group) [Source:HGNC Symbol;Acc:HGNC:4204]	0	-3.64	-4.92
Line Graph	ENSG00000111911	HINT3	histidine triad nucleotide binding protein 3 [Source:HGNC Symbol;Acc:HGNC:18468]	0	-2.13	-1.23
Line Graph	ENSG00000111961	SASH1	SAM and SH3 domain containing 1 [Source:HGNC Symbol;Acc:HGNC:19182]	0	-2.5	-2.04
Line Graph	ENSG00000112031	MTRF1L	mitochondrial translational release factor 1 like [Source:HGNC Symbol;Acc:HGNC:21051]	0	-1.19	-1.12
Line Graph	ENSG00000112078	KCTD20	potassium channel tetramerization domain containing 20 [Source:HGNC Symbol;Acc:HGNC:21052]	0	-2.22	-2.4
Line Graph	ENSG00000112081	SRSF3	serine and arginine rich splicing factor 3 [Source:HGNC Symbol;Acc:HGNC:10785]	0	-3.25	-3.74
Line Graph	ENSG00000112186	CAP2	cyclase associated actin cytoskeleton regulatory protein 2 [Source:HGNC Symbol;Acc:HGNC:20039]	0	-3.02	-2.03
Line Graph	ENSG00000112208	BAG2	BAG cochaperone 2 [Source:HGNC Symbol;Acc:HGNC:938]	0	-5.33	-4.51
Line Graph	ENSG00000112234	FBXL4	F-box and leucine rich repeat protein 4 [Source:HGNC Symbol;Acc:HGNC:13601]	0	-2.07	-2.01
Line Graph	ENSG00000112237	CCNC	cyclin C [Source:HGNC Symbol;Acc:HGNC:1581]	0	-1.61	-1.05
Line Graph	ENSG00000112238	PRDM13	PR/SET domain 13 [Source:HGNC Symbol;Acc:HGNC:13998]	0	-1.74	-2.32
Line Graph	ENSG00000112242	E2F3	E2F transcription factor 3 [Source:HGNC Symbol;Acc:HGNC:3115]	0	-7.73	-8.18
Line Graph	ENSG00000112245	PTP4A1	protein tyrosine phosphatase 4A1 [Source:HGNC Symbol;Acc:HGNC:9634]	0	-1.96	-1.84
Line Graph	ENSG00000112305	SMAP1	small ArfGAP 1 [Source:HGNC Symbol;Acc:HGNC:19651]	0	-1.52	-1.73
Line Graph	ENSG00000112306	RPS12	ribosomal protein S12 [Source:HGNC Symbol;Acc:HGNC:10385]	0	-3.82	-3.19
Line Graph	ENSG00000112319	EYA4	EYA transcriptional coactivator and phosphatase 4 [Source:HGNC Symbol;Acc:HGNC:3522]	0	-4.92	-3.46
Line Graph	ENSG00000112320	SOBP	sine oculis binding protein homolog [Source:HGNC Symbol;Acc:HGNC:29256]	0	-6.29	-4.16
Line Graph	ENSG00000112335	SNX3	sorting nexin 3 [Source:HGNC Symbol;Acc:HGNC:11174]	0	-1.41	-0.97
Line Graph	ENSG00000112357	PEX7	peroxisomal biogenesis factor 7 [Source:HGNC Symbol;Acc:HGNC:8860]	0	-1.69	-0.88
Line Graph	ENSG00000112378	PERP	p53 apoptosis effector related to PMP22 [Source:HGNC Symbol;Acc:HGNC:17637]	0	-8.52	-6.9
Line Graph	ENSG00000112414	ADGRG6	adhesion G protein-coupled receptor G6 [Source:HGNC Symbol;Acc:HGNC:13841]	0	-1.48	-1.5
Line Graph	ENSG00000112419	PHACTR2	phosphatase and actin regulator 2 [Source:HGNC Symbol;Acc:HGNC:20956]	0	-9.1	-7.03
Line Graph	ENSG00000112514	CUTA	cutA divalent cation tolerance homolog [Source:HGNC Symbol;Acc:HGNC:21101]	0	-2.8	-3.56
Line Graph	ENSG00000112576	CCND3	cyclin D3 [Source:HGNC Symbol;Acc:HGNC:1585]	0	-2.28	-2.17
Line Graph	ENSG00000112655	PTK7	protein tyrosine kinase 7 (inactive) [Source:HGNC Symbol;Acc:HGNC:9618]	0	-5.84	-5.1
Line Graph	ENSG00000112667	DNPH1	2'-deoxynucleoside 5'-phosphate N-hydrolase 1 [Source:HGNC Symbol;Acc:HGNC:21218]	0	-6.86	-5.63
Line Graph	ENSG00000112695	COX7A2	cytochrome c oxidase subunit 7A2 [Source:HGNC Symbol;Acc:HGNC:2288]	0	-1.54	-1.44
Line Graph	ENSG00000112697	TMEM30A	transmembrane protein 30A [Source:HGNC Symbol;Acc:HGNC:16667]	0	-3.69	-3.04
Line Graph	ENSG00000112739	PRPF4B	pre-mRNA processing factor 4B [Source:HGNC Symbol;Acc:HGNC:17346]	0	-3.37	-3.59
Line Graph	ENSG00000112851	ERBIN	erbb2 interacting protein [Source:HGNC Symbol;Acc:HGNC:15842]	0	-1.72	-1.03
Line Graph	ENSG00000112893	MAN2A1	mannosidase alpha class 2A member 1 [Source:HGNC Symbol;Acc:HGNC:6824]	0	-1.64	-1.13
Line Graph	ENSG00000112964	GHR	growth hormone receptor [Source:HGNC Symbol;Acc:HGNC:4263]	0	-7.59	-5.68
Line Graph	ENSG00000112972	HMGCS1	3-hydroxy-3-methylglutaryl-CoA synthase 1 [Source:HGNC Symbol;Acc:HGNC:5007]	0	-4.1	-2.41
Line Graph	ENSG00000112992	NNT	nicotinamide nucleotide transhydrogenase [Source:HGNC Symbol;Acc:HGNC:7863]	0	-4.78	-5.21
Line Graph	ENSG00000113048	MRPS27	mitochondrial ribosomal protein S27 [Source:HGNC Symbol;Acc:HGNC:14512]	0	-4.24	-4.93
Line Graph	ENSG00000113070	HBEGF	heparin binding EGF like growth factor [Source:HGNC Symbol;Acc:HGNC:3059]	0	-4.57	-3.17
Line Graph	ENSG00000113108	APBB3	amyloid beta precursor protein binding family B member 3 [Source:HGNC Symbol;Acc:HGNC:20708]	0	-5.07	-5.86
Line Graph	ENSG00000113119	TMCO6	transmembrane and coiled-coil domains 6 [Source:HGNC Symbol;Acc:HGNC:28814]	0	-4.45	-4.66
Line Graph	ENSG00000113273	ARSB	arylsulfatase B [Source:HGNC Symbol;Acc:HGNC:714]	0	-4.02	-4.16
Line Graph	ENSG00000113368	LMNB1	lamin B1 [Source:HGNC Symbol;Acc:HGNC:6637]	0	-3.64	-2.86
Line Graph	ENSG00000113369	ARRDC3	arrestin domain containing 3 [Source:HGNC Symbol;Acc:HGNC:29263]	0	-2.2	-2.18
Line Graph	ENSG00000113583	C5orf15	chromosome 5 open reading frame 15 [Source:HGNC Symbol;Acc:HGNC:20656]	0	-2.77	-1.69
Line Graph	ENSG00000113648	MACROH2A1	macroH2A.1 histone [Source:HGNC Symbol;Acc:HGNC:4740]	0	-4.17	-4.61
Line Graph	ENSG00000113712	CSNK1A1	casein kinase 1 alpha 1 [Source:HGNC Symbol;Acc:HGNC:2451]	0	-1.78	-1.73
Line Graph	ENSG00000113739	STC2	stanniocalcin 2 [Source:HGNC Symbol;Acc:HGNC:11374]	0	-3.4	-4.04
Line Graph	ENSG00000113758	DBN1	drebrin 1 [Source:HGNC Symbol;Acc:HGNC:2695]	0	-4.66	-5.95
Line Graph	ENSG00000113916	BCL6	BCL6 transcription repressor [Source:HGNC Symbol;Acc:HGNC:1001]	0	-4.28	-2.82
Line Graph	ENSG00000113946	CLDN16	claudin 16 [Source:HGNC Symbol;Acc:HGNC:2037]	0	-7.04	-5.78
Line Graph	ENSG00000114120	SLC25A36	solute carrier family 25 member 36 [Source:HGNC Symbol;Acc:HGNC:25554]	0	-1.41	-1.58
Line Graph	ENSG00000114126	TFDP2	transcription factor Dp-2 [Source:HGNC Symbol;Acc:HGNC:11751]	0	-1.18	-1.11
Line Graph	ENSG00000114166	KAT2B	lysine acetyltransferase 2B [Source:HGNC Symbol;Acc:HGNC:8638]	0	-5.96	-7.22
Line Graph	ENSG00000114315	HES1	hes family bHLH transcription factor 1 [Source:HGNC Symbol;Acc:HGNC:5192]	0	-3.53	-4.41
Line Graph	ENSG00000114353	GNAI2	G protein subunit alpha i2 [Source:HGNC Symbol;Acc:HGNC:4385]	0	-3.08	-2.66
Line Graph	ENSG00000114383	TUSC2	tumor suppressor 2, mitochondrial calcium regulator [Source:HGNC Symbol;Acc:HGNC:17034]	0	-2.53	-2.27
Line Graph	ENSG00000114391	RPL24	ribosomal protein L24 [Source:HGNC Symbol;Acc:HGNC:10325]	0	-3.17	-2.97
Line Graph	ENSG00000114416	FXR1	FMR1 autosomal homolog 1 [Source:HGNC Symbol;Acc:HGNC:4023]	0	-1.03	-1.27
Line Graph	ENSG00000114439	BBX	BBX high mobility group box domain containing [Source:HGNC Symbol;Acc:HGNC:14422]	0	-3.24	-1.97
Line Graph	ENSG00000114480	GBE1	1,4-alpha-glucan branching enzyme 1 [Source:HGNC Symbol;Acc:HGNC:4180]	0	-1.7	-1.28
Line Graph	ENSG00000114554	PLXNA1	plexin A1 [Source:HGNC Symbol;Acc:HGNC:9099]	0	-3	-3.36
Line Graph	ENSG00000114573	ATP6V1A	ATPase H+ transporting V1 subunit A [Source:HGNC Symbol;Acc:HGNC:851]	0	-3.77	-3.65
Line Graph	ENSG00000114631	PODXL2	podocalyxin like 2 [Source:HGNC Symbol;Acc:HGNC:17936]	0	-3.16	-3.23
Line Graph	ENSG00000114738	MAPKAPK3	MAPK activated protein kinase 3 [Source:HGNC Symbol;Acc:HGNC:6888]	0	-7.43	-7.17
Line Graph	ENSG00000114779	ABHD14B	abhydrolase domain containing 14B [Source:HGNC Symbol;Acc:HGNC:28235]	0	-2.55	-3.02
Line Graph	ENSG00000114786	ABHD14A-ACY1	ABHD14A-ACY1 readthrough [Source:HGNC Symbol;Acc:HGNC:38856]	0	-4.37	-3.42
Line Graph	ENSG00000114853	ZBTB47	zinc finger and BTB domain containing 47 [Source:HGNC Symbol;Acc:HGNC:26955]	0	-6.97	-7.55
Line Graph	ENSG00000114859	CLCN2	chloride voltage-gated channel 2 [Source:HGNC Symbol;Acc:HGNC:2020]	0	-3.38	-2.76
Line Graph	ENSG00000114867	EIF4G1	eukaryotic translation initiation factor 4 gamma 1 [Source:HGNC Symbol;Acc:HGNC:3296]	0	-2.94	-3.31
Line Graph	ENSG00000114942	EEF1B2	eukaryotic translation elongation factor 1 beta 2 [Source:HGNC Symbol;Acc:HGNC:3208]	0	-1.98	-2.69
Line Graph	ENSG00000114999	TTL	tubulin tyrosine ligase [Source:HGNC Symbol;Acc:HGNC:21586]	0	-1.65	-2.18
Line Graph	ENSG00000115053	NCL	nucleolin [Source:HGNC Symbol;Acc:HGNC:7667]	0	-2.62	-3.04
Line Graph	ENSG00000115084	SLC35F5	solute carrier family 35 member F5 [Source:HGNC Symbol;Acc:HGNC:23617]	0	-1.57	-1.52
Line Graph	ENSG00000115091	ACTR3	actin related protein 3 [Source:HGNC Symbol;Acc:HGNC:170]	0	-1.43	-1.67
Line Graph	ENSG00000115257	PCSK4	proprotein convertase subtilisin/kexin type 4 [Source:HGNC Symbol;Acc:HGNC:8746]	0	-2.48	-2.3
Line Graph	ENSG00000115268	RPS15	ribosomal protein S15 [Source:HGNC Symbol;Acc:HGNC:10388]	0	-4.25	-3.69
Line Graph	ENSG00000115274	INO80B	INO80 complex subunit B [Source:HGNC Symbol;Acc:HGNC:13324]	0	-5.82	-7.02
Line Graph	ENSG00000115307	AUP1	AUP1 lipid droplet regulating VLDL assembly factor [Source:HGNC Symbol;Acc:HGNC:891]	0	-1.71	-2.13
Line Graph	ENSG00000115310	RTN4	reticulon 4 [Source:HGNC Symbol;Acc:HGNC:14085]	0	-1.51	-0.91
Line Graph	ENSG00000115380	EFEMP1	EGF containing fibulin extracellular matrix protein 1 [Source:HGNC Symbol;Acc:HGNC:3218]	0	-4.78	-3.49
Line Graph	ENSG00000115419	GLS	glutaminase [Source:HGNC Symbol;Acc:HGNC:4331]	0	-4.34	-4.37
Line Graph	ENSG00000115484	CCT4	chaperonin containing TCP1 subunit 4 [Source:HGNC Symbol;Acc:HGNC:1617]	0	-1.7	-2.02
Line Graph	ENSG00000115507	OTX1	orthodenticle homeobox 1 [Source:HGNC Symbol;Acc:HGNC:8521]	0	-7.21	-6.21
Line Graph	ENSG00000115541	HSPE1	heat shock protein family E (Hsp10) member 1 [Source:HGNC Symbol;Acc:HGNC:5269]	0	-2.1	-2.59
Line Graph	ENSG00000115594	IL1R1	interleukin 1 receptor type 1 [Source:HGNC Symbol;Acc:HGNC:5993]	0	-7.8	-6.44
Line Graph	ENSG00000115641	FHL2	four and a half LIM domains 2 [Source:HGNC Symbol;Acc:HGNC:3703]	0	-6.21	-6.43
Line Graph	ENSG00000115649	CNPPD1	cyclin Pas1/PHO80 domain containing 1 [Source:HGNC Symbol;Acc:HGNC:25220]	0	-1.28	-1.06
Line Graph	ENSG00000115738	ID2	inhibitor of DNA binding 2 [Source:HGNC Symbol;Acc:HGNC:5361]	0	-4.64	-5.36
Line Graph	ENSG00000115756	HPCAL1	hippocalcin like 1 [Source:HGNC Symbol;Acc:HGNC:5145]	0	-3.6	-3.92
Line Graph	ENSG00000115808	STRN	striatin [Source:HGNC Symbol;Acc:HGNC:11424]	0	-1.04	-1.41
Line Graph	ENSG00000115841	RMDN2	regulator of microtubule dynamics 2 [Source:HGNC Symbol;Acc:HGNC:26567]	0	-1.85	-1.95
Line Graph	ENSG00000115875	SRSF7	serine and arginine rich splicing factor 7 [Source:HGNC Symbol;Acc:HGNC:10789]	0	-1.36	-0.68
Line Graph	ENSG00000115902	SLC1A4	solute carrier family 1 member 4 [Source:HGNC Symbol;Acc:HGNC:10942]	0	-6.51	-5.8
Line Graph	ENSG00000115904	SOS1	SOS Ras/Rac guanine nucleotide exchange factor 1 [Source:HGNC Symbol;Acc:HGNC:11187]	0	-1.58	-1.39
Line Graph	ENSG00000116001	TIA1	TIA1 cytotoxic granule associated RNA binding protein [Source:HGNC Symbol;Acc:HGNC:11802]	0	-3.76	-3.75
Line Graph	ENSG00000116017	ARID3A	AT-rich interaction domain 3A [Source:HGNC Symbol;Acc:HGNC:3031]	0	-5.71	-5.69
Line Graph	ENSG00000116032	GRIN3B	glutamate ionotropic receptor NMDA type subunit 3B [Source:HGNC Symbol;Acc:HGNC:16768]	0	-1.85	-1.17
Line Graph	ENSG00000116035	VAX2	ventral anterior homeobox 2 [Source:HGNC Symbol;Acc:HGNC:12661]	0	-7.06	-7.42
Line Graph	ENSG00000116062	MSH6	mutS homolog 6 [Source:HGNC Symbol;Acc:HGNC:7329]	0	-1.31	-1.58
Line Graph	ENSG00000116128	BCL9	BCL9 transcription coactivator [Source:HGNC Symbol;Acc:HGNC:1008]	0	-1.04	-1.09
Line Graph	ENSG00000116133	DHCR24	24-dehydrocholesterol reductase [Source:HGNC Symbol;Acc:HGNC:2859]	0	-3.68	-3.18
Line Graph	ENSG00000116161	CACYBP	calcyclin binding protein [Source:HGNC Symbol;Acc:HGNC:30423]	0	-3.19	-3.92
Line Graph	ENSG00000116199	FAM20B	FAM20B glycosaminoglycan xylosylkinase [Source:HGNC Symbol;Acc:HGNC:23017]	0	-2.98	-3.06
Line Graph	ENSG00000116237	ICMT	isoprenylcysteine carboxyl methyltransferase [Source:HGNC Symbol;Acc:HGNC:5350]	0	-0.9	-1.23
Line Graph	ENSG00000116251	RPL22	ribosomal protein L22 [Source:HGNC Symbol;Acc:HGNC:10315]	0	-3.47	-3.99
Line Graph	ENSG00000116254	CHD5	chromodomain helicase DNA binding protein 5 [Source:HGNC Symbol;Acc:HGNC:16816]	0	-6.07	-7.66
Line Graph	ENSG00000116260	QSOX1	quiescin sulfhydryl oxidase 1 [Source:HGNC Symbol;Acc:HGNC:9756]	0	-3.53	-4.56
Line Graph	ENSG00000116285	ERRFI1	ERBB receptor feedback inhibitor 1 [Source:HGNC Symbol;Acc:HGNC:18185]	0	-6.07	-4.92
Line Graph	ENSG00000116299	ELAPOR1	endosome-lysosome associated apoptosis and autophagy regulator 1 [Source:HGNC Symbol;Acc:HGNC:29618]	0	-1.06	-1.25
Line Graph	ENSG00000116350	SRSF4	serine and arginine rich splicing factor 4 [Source:HGNC Symbol;Acc:HGNC:10786]	0	-1.88	-1.09
Line Graph	ENSG00000116406	EDEM3	ER degradation enhancing alpha-mannosidase like protein 3 [Source:HGNC Symbol;Acc:HGNC:16787]	0	-2.8	-2.36
Line Graph	ENSG00000116478	HDAC1	histone deacetylase 1 [Source:HGNC Symbol;Acc:HGNC:4852]	0	-3.76	-3.54
Line Graph	ENSG00000116539	ASH1L	ASH1 like histone lysine methyltransferase [Source:HGNC Symbol;Acc:HGNC:19088]	0	-1.11	-0.61
Line Graph	ENSG00000116560	SFPQ	splicing factor proline and glutamine rich [Source:HGNC Symbol;Acc:HGNC:10774]	0	-4.38	-3.57
Line Graph	ENSG00000116586	LAMTOR2	late endosomal/lysosomal adaptor, MAPK and MTOR activator 2 [Source:HGNC Symbol;Acc:HGNC:29796]	0	-1.37	-1.39
Line Graph	ENSG00000116604	MEF2D	myocyte enhancer factor 2D [Source:HGNC Symbol;Acc:HGNC:6997]	0	-4.54	-5.52
Line Graph	ENSG00000116641	DOCK7	dedicator of cytokinesis 7 [Source:HGNC Symbol;Acc:HGNC:19190]	0	-3.08	-2.01
Line Graph	ENSG00000116649	SRM	spermidine synthase [Source:HGNC Symbol;Acc:HGNC:11296]	0	-3.42	-3.82
Line Graph	ENSG00000116661	FBXO2	F-box protein 2 [Source:HGNC Symbol;Acc:HGNC:13581]	0	-7.08	-7.71
Line Graph	ENSG00000116675	DNAJC6	DnaJ heat shock protein family (Hsp40) member C6 [Source:HGNC Symbol;Acc:HGNC:15469]	0	-1.98	-1.49
Line Graph	ENSG00000116679	IVNS1ABP	influenza virus NS1A binding protein [Source:HGNC Symbol;Acc:HGNC:16951]	0	-2.4	-2.34
Line Graph	ENSG00000116685	KIAA2013	KIAA2013 [Source:HGNC Symbol;Acc:HGNC:28513]	0	-2.72	-3.01
Line Graph	ENSG00000116690	PRG4	proteoglycan 4 [Source:HGNC Symbol;Acc:HGNC:9364]	0	-3.32	-4.32
Line Graph	ENSG00000116698	SMG7	SMG7 nonsense mediated mRNA decay factor [Source:HGNC Symbol;Acc:HGNC:16792]	0	-1.23	-1.59
Line Graph	ENSG00000116717	GADD45A	growth arrest and DNA damage inducible alpha [Source:HGNC Symbol;Acc:HGNC:4095]	0	-6.98	-7.45
Line Graph	ENSG00000116985	BMP8B	bone morphogenetic protein 8b [Source:HGNC Symbol;Acc:HGNC:1075]	0	-5.95	-7.27
Line Graph	ENSG00000116990	MYCL	MYCL proto-oncogene, bHLH transcription factor [Source:HGNC Symbol;Acc:HGNC:7555]	0	-3.85	-2.61
Line Graph	ENSG00000117036	ETV3	ETS variant transcription factor 3 [Source:HGNC Symbol;Acc:HGNC:3492]	0	-1.2	-0.73
Line Graph	ENSG00000117054	ACADM	acyl-CoA dehydrogenase medium chain [Source:HGNC Symbol;Acc:HGNC:89]	0	-2.5	-2.66
Line Graph	ENSG00000117114	ADGRL2	adhesion G protein-coupled receptor L2 [Source:HGNC Symbol;Acc:HGNC:18582]	0	-3.31	-3.76
Line Graph	ENSG00000117139	KDM5B	lysine demethylase 5B [Source:HGNC Symbol;Acc:HGNC:18039]	0	-2.53	-2.55
Line Graph	ENSG00000117143	UAP1	UDP-N-acetylglucosamine pyrophosphorylase 1 [Source:HGNC Symbol;Acc:HGNC:12457]	0	-1.98	-1.13
Line Graph	ENSG00000117228	GBP1	guanylate binding protein 1 [Source:HGNC Symbol;Acc:HGNC:4182]	0	-9.8	-13.12
Line Graph	ENSG00000117266	CDK18	cyclin dependent kinase 18 [Source:HGNC Symbol;Acc:HGNC:8751]	0	-4.99	-5.38
Line Graph	ENSG00000117281	CD160	CD160 molecule [Source:HGNC Symbol;Acc:HGNC:17013]	0	-13.24	-15.56
Line Graph	ENSG00000117298	ECE1	endothelin converting enzyme 1 [Source:HGNC Symbol;Acc:HGNC:3146]	0	-2.06	-2.55
Line Graph	ENSG00000117318	ID3	inhibitor of DNA binding 3, HLH protein [Source:HGNC Symbol;Acc:HGNC:5362]	0	-5.56	-5.45
Line Graph	ENSG00000117335	CD46	CD46 molecule [Source:HGNC Symbol;Acc:HGNC:6953]	0	-3.76	-4.43
Line Graph	ENSG00000117394	SLC2A1	solute carrier family 2 member 1 [Source:HGNC Symbol;Acc:HGNC:11005]	0	-4.26	-5.76
Line Graph	ENSG00000117592	PRDX6	peroxiredoxin 6 [Source:HGNC Symbol;Acc:HGNC:16753]	0	-4.01	-4.51
Line Graph	ENSG00000117593	DARS2	aspartyl-tRNA synthetase 2, mitochondrial [Source:HGNC Symbol;Acc:HGNC:25538]	0	-2.86	-3.61
Line Graph	ENSG00000117616	RSRP1	arginine and serine rich protein 1 [Source:HGNC Symbol;Acc:HGNC:25234]	0	-2.15	-1.69
Line Graph	ENSG00000117691	NENF	neudesin neurotrophic factor [Source:HGNC Symbol;Acc:HGNC:30384]	0	-4.09	-4.63
Line Graph	ENSG00000117724	CENPF	centromere protein F [Source:HGNC Symbol;Acc:HGNC:1857]	0	-2.1	-2.07
Line Graph	ENSG00000117751	PPP1R8	protein phosphatase 1 regulatory subunit 8 [Source:HGNC Symbol;Acc:HGNC:9296]	0	-2.31	-2.47
Line Graph	ENSG00000117868	ESYT2	extended synaptotagmin 2 [Source:HGNC Symbol;Acc:HGNC:22211]	0	-1.03	-0.82
Line Graph	ENSG00000117906	RCN2	reticulocalbin 2 [Source:HGNC Symbol;Acc:HGNC:9935]	0	-2.84	-3.64
Line Graph	ENSG00000117984	CTSD	cathepsin D [Source:HGNC Symbol;Acc:HGNC:2529]	0	-1.87	-2.17
Line Graph	ENSG00000118046	STK11	serine/threonine kinase 11 [Source:HGNC Symbol;Acc:HGNC:11389]	0	-4.69	-5.11
Line Graph	ENSG00000118058	KMT2A	lysine methyltransferase 2A [Source:HGNC Symbol;Acc:HGNC:7132]	0	-2.57	-2.45
Line Graph	ENSG00000118181	RPS25	ribosomal protein S25 [Source:HGNC Symbol;Acc:HGNC:10413]	0	-3.06	-2.88
Line Graph	ENSG00000118200	CAMSAP2	calmodulin regulated spectrin associated protein family member 2 [Source:HGNC Symbol;Acc:HGNC:29188]	0	-3.7	-3.81
Line Graph	ENSG00000118257	NRP2	neuropilin 2 [Source:HGNC Symbol;Acc:HGNC:8005]	0	-2.95	-3.4
Line Graph	ENSG00000118292	C1orf54	chromosome 1 open reading frame 54 [Source:HGNC Symbol;Acc:HGNC:26258]	0	-6.43	-7.31
Line Graph	ENSG00000118298	CA14	carbonic anhydrase 14 [Source:HGNC Symbol;Acc:HGNC:1372]	0	-4.02	-4.08
Line Graph	ENSG00000118407	FILIP1	filamin A interacting protein 1 [Source:HGNC Symbol;Acc:HGNC:21015]	0	-10.65	-10.65
Line Graph	ENSG00000118507	AKAP7	A-kinase anchoring protein 7 [Source:HGNC Symbol;Acc:HGNC:377]	0	-2	-1.26
Line Graph	ENSG00000118523	CCN2	cellular communication network factor 2 [Source:HGNC Symbol;Acc:HGNC:2500]	0	-11.81	-14.03
Line Graph	ENSG00000118557	PMFBP1	polyamine modulated factor 1 binding protein 1 [Source:HGNC Symbol;Acc:HGNC:17728]	0	-2.54	-1.58
Line Graph	ENSG00000118680	MYL12B	myosin light chain 12B [Source:HGNC Symbol;Acc:HGNC:29827]	0	-1.23	-0.94
Line Graph	ENSG00000118762	PKD2	polycystin 2, transient receptor potential cation channel [Source:HGNC Symbol;Acc:HGNC:9009]	0	-9.27	-5.92
Line Graph	ENSG00000118785	SPP1	secreted phosphoprotein 1 [Source:HGNC Symbol;Acc:HGNC:11255]	0	-5.74	-6.33
Line Graph	ENSG00000119013	NDUFB3	NADH:ubiquinone oxidoreductase subunit B3 [Source:HGNC Symbol;Acc:HGNC:7698]	0	-0.86	-1.1
Line Graph	ENSG00000119139	TJP2	tight junction protein 2 [Source:HGNC Symbol;Acc:HGNC:11828]	0	-1.74	-1.69
Line Graph	ENSG00000119314	PTBP3	polypyrimidine tract binding protein 3 [Source:HGNC Symbol;Acc:HGNC:10253]	0	-2.76	-2.3
Line Graph	ENSG00000119326	CTNNAL1	catenin alpha like 1 [Source:HGNC Symbol;Acc:HGNC:2512]	0	-3.47	-4.24
Line Graph	ENSG00000119335	SET	SET nuclear proto-oncogene [Source:HGNC Symbol;Acc:HGNC:10760]	0	-3.08	-3.26
Line Graph	ENSG00000119383	PTPA	protein phosphatase 2 phosphatase activator [Source:HGNC Symbol;Acc:HGNC:9308]	0	-4.93	-5.02
Line Graph	ENSG00000119396	RAB14	RAB14, member RAS oncogene family [Source:HGNC Symbol;Acc:HGNC:16524]	0	-1.08	-1.1
Line Graph	ENSG00000119403	PHF19	PHD finger protein 19 [Source:HGNC Symbol;Acc:HGNC:24566]	0	-7.9	-9.9
Line Graph	ENSG00000119471	HSDL2	hydroxysteroid dehydrogenase like 2 [Source:HGNC Symbol;Acc:HGNC:18572]	0	-1.43	-1.78
Line Graph	ENSG00000119508	NR4A3	nuclear receptor subfamily 4 group A member 3 [Source:HGNC Symbol;Acc:HGNC:7982]	0	-4.5	-5.41
Line Graph	ENSG00000119574	ZBTB45	zinc finger and BTB domain containing 45 [Source:HGNC Symbol;Acc:HGNC:23715]	0	-4.08	-4.83
Line Graph	ENSG00000119630	PGF	placental growth factor [Source:HGNC Symbol;Acc:HGNC:8893]	0	-6.17	-7.06
Line Graph	ENSG00000119632	IFI27L2	interferon alpha inducible protein 27 like 2 [Source:HGNC Symbol;Acc:HGNC:19753]	0	-7.25	-7.73
Line Graph	ENSG00000119638	NEK9	NIMA related kinase 9 [Source:HGNC Symbol;Acc:HGNC:18591]	0	-4.49	-4.63
Line Graph	ENSG00000119650	IFT43	intraflagellar transport 43 [Source:HGNC Symbol;Acc:HGNC:29669]	0	-3.23	-4.25
Line Graph	ENSG00000119673	ACOT2	acyl-CoA thioesterase 2 [Source:HGNC Symbol;Acc:HGNC:18431]	0	-2.98	-2.28
Line Graph	ENSG00000119782	FKBP1B	FKBP prolyl isomerase 1B [Source:HGNC Symbol;Acc:HGNC:3712]	0	-2.49	-2.86
Line Graph	ENSG00000119862	LGALSL	galectin like [Source:HGNC Symbol;Acc:HGNC:25012]	0	-2.21	-1.71
Line Graph	ENSG00000119900	OGFRL1	opioid growth factor receptor like 1 [Source:HGNC Symbol;Acc:HGNC:21378]	0	-7.87	-8.23
Line Graph	ENSG00000119917	IFIT3	interferon induced protein with tetratricopeptide repeats 3 [Source:HGNC Symbol;Acc:HGNC:5411]	0	-7.07	-9.01
Line Graph	ENSG00000119953	SMNDC1	survival motor neuron domain containing 1 [Source:HGNC Symbol;Acc:HGNC:16900]	0	-1.87	-1.18
Line Graph	ENSG00000120093	HOXB3	homeobox B3 [Source:HGNC Symbol;Acc:HGNC:5114]	0	-8.65	-10.87
Line Graph	ENSG00000120129	DUSP1	dual specificity phosphatase 1 [Source:HGNC Symbol;Acc:HGNC:3064]	0	-5.8	-5.42
Line Graph	ENSG00000120254	MTHFD1L	methylenetetrahydrofolate dehydrogenase (NADP+ dependent) 1 like [Source:HGNC Symbol;Acc:HGNC:21055]	0	-2.73	-3.38
Line Graph	ENSG00000120256	LRP11	LDL receptor related protein 11 [Source:HGNC Symbol;Acc:HGNC:16936]	0	-3.76	-4.46
Line Graph	ENSG00000120314	WDR55	WD repeat domain 55 [Source:HGNC Symbol;Acc:HGNC:25971]	0	-4.38	-5.64
Line Graph	ENSG00000120458	MSANTD2	Myb/SANT DNA binding domain containing 2 [Source:HGNC Symbol;Acc:HGNC:26266]	0	-3.45	-3.66
Line Graph	ENSG00000120694	HSPH1	heat shock protein family H (Hsp110) member 1 [Source:HGNC Symbol;Acc:HGNC:16969]	0	-1.99	-1.81
Line Graph	ENSG00000120697	ALG5	ALG5 dolichyl-phosphate beta-glucosyltransferase [Source:HGNC Symbol;Acc:HGNC:20266]	0	-4.34	-3.9
Line Graph	ENSG00000120733	KDM3B	lysine demethylase 3B [Source:HGNC Symbol;Acc:HGNC:1337]	0	-2.07	-1.45
Line Graph	ENSG00000120738	EGR1	early growth response 1 [Source:HGNC Symbol;Acc:HGNC:3238]	0	-4.03	-4.05
Line Graph	ENSG00000120742	SERP1	stress associated endoplasmic reticulum protein 1 [Source:HGNC Symbol;Acc:HGNC:10759]	0	-2.33	-2.24
Line Graph	ENSG00000120784	ZFP30	ZFP30 zinc finger protein [Source:HGNC Symbol;Acc:HGNC:29555]	0	-1.37	-0.82
Line Graph	ENSG00000120800	UTP20	UTP20 small subunit processome component [Source:HGNC Symbol;Acc:HGNC:17897]	0	-1.12	-0.83
Line Graph	ENSG00000120802	TMPO	thymopoietin [Source:HGNC Symbol;Acc:HGNC:11875]	0	-2.67	-1.91
Line Graph	ENSG00000120820	GLT8D2	glycosyltransferase 8 domain containing 2 [Source:HGNC Symbol;Acc:HGNC:24890]	0	-5.98	-6.84
Line Graph	ENSG00000120875	DUSP4	dual specificity phosphatase 4 [Source:HGNC Symbol;Acc:HGNC:3070]	0	-2.93	-2.93
Line Graph	ENSG00000120885	CLU	clusterin [Source:HGNC Symbol;Acc:HGNC:2095]	0	-9.98	-11.26
Line Graph	ENSG00000120896	SORBS3	sorbin and SH3 domain containing 3 [Source:HGNC Symbol;Acc:HGNC:30907]	0	-5.22	-5.85
Line Graph	ENSG00000120910	PPP3CC	protein phosphatase 3 catalytic subunit gamma [Source:HGNC Symbol;Acc:HGNC:9316]	0	-1.42	-1.64
Line Graph	ENSG00000120992	LYPLA1	lysophospholipase 1 [Source:HGNC Symbol;Acc:HGNC:6737]	0	-3.42	-2.97
Line Graph	ENSG00000121039	RDH10	retinol dehydrogenase 10 [Source:HGNC Symbol;Acc:HGNC:19975]	0	-3.27	-2.45
Line Graph	ENSG00000121060	TRIM25	tripartite motif containing 25 [Source:HGNC Symbol;Acc:HGNC:12932]	0	-10.43	-8.94
Line Graph	ENSG00000121064	SCPEP1	serine carboxypeptidase 1 [Source:HGNC Symbol;Acc:HGNC:29507]	0	-5.11	-5.19
Line Graph	ENSG00000121075	TBX4	T-box transcription factor 4 [Source:HGNC Symbol;Acc:HGNC:11603]	0	-3.02	-3.3
Line Graph	ENSG00000121297	TSHZ3	teashirt zinc finger homeobox 3 [Source:HGNC Symbol;Acc:HGNC:30700]	0	-2.56	-2.78
Line Graph	ENSG00000121310	ECHDC2	enoyl-CoA hydratase domain containing 2 [Source:HGNC Symbol;Acc:HGNC:23408]	0	-1.74	-1.34
Line Graph	ENSG00000121716	PILRB	paired immunoglobin like type 2 receptor beta [Source:HGNC Symbol;Acc:HGNC:18297]	0	-6.66	-7.52
Line Graph	ENSG00000121743	GJA3	gap junction protein alpha 3 [Source:HGNC Symbol;Acc:HGNC:4277]	0	-1.31	-0.66
Line Graph	ENSG00000121753	ADGRB2	adhesion G protein-coupled receptor B2 [Source:HGNC Symbol;Acc:HGNC:944]	0	-1.65	-2.02
Line Graph	ENSG00000121774	KHDRBS1	KH RNA binding domain containing, signal transduction associated 1 [Source:HGNC Symbol;Acc:HGNC:18116]	0	-2.51	-2.14
Line Graph	ENSG00000121892	PDS5A	PDS5 cohesin associated factor A [Source:HGNC Symbol;Acc:HGNC:29088]	0	-2.72	-2.55
Line Graph	ENSG00000121903	ZSCAN20	zinc finger and SCAN domain containing 20 [Source:HGNC Symbol;Acc:HGNC:13093]	0	-2.33	-1.41
Line Graph	ENSG00000122026	RPL21	ribosomal protein L21 [Source:HGNC Symbol;Acc:HGNC:10313]	0	-2.78	-2.25
Line Graph	ENSG00000122068	FYTTD1	forty-two-three domain containing 1 [Source:HGNC Symbol;Acc:HGNC:25407]	0	-1.21	-1.36
Line Graph	ENSG00000122218	COPA	COPI coat complex subunit alpha [Source:HGNC Symbol;Acc:HGNC:2230]	0	-2.5	-2.44
Line Graph	ENSG00000122257	RBBP6	RB binding protein 6, ubiquitin ligase [Source:HGNC Symbol;Acc:HGNC:9889]	0	-3.74	-4.24
Line Graph	ENSG00000122367	LDB3	LIM domain binding 3 [Source:HGNC Symbol;Acc:HGNC:15710]	0	-9.15	-9.15
Line Graph	ENSG00000122376	SHLD2	shieldin complex subunit 2 [Source:HGNC Symbol;Acc:HGNC:28773]	0	-0.81	-1.02
Line Graph	ENSG00000122406	RPL5	ribosomal protein L5 [Source:HGNC Symbol;Acc:HGNC:10360]	0	-1.72	-1.2
Line Graph	ENSG00000122482	ZNF644	zinc finger protein 644 [Source:HGNC Symbol;Acc:HGNC:29222]	0	-2.24	-1.51
Line Graph	ENSG00000122565	CBX3	chromobox 3 [Source:HGNC Symbol;Acc:HGNC:1553]	0	-1.69	-1.72
Line Graph	ENSG00000122566	HNRNPA2B1	heterogeneous nuclear ribonucleoprotein A2/B1 [Source:HGNC Symbol;Acc:HGNC:5033]	0	-2.57	-2.26
Line Graph	ENSG00000122642	FKBP9	FKBP prolyl isomerase 9 [Source:HGNC Symbol;Acc:HGNC:3725]	0	-8.44	-7.3
Line Graph	ENSG00000122707	RECK	reversion inducing cysteine rich protein with kazal motifs [Source:HGNC Symbol;Acc:HGNC:11345]	0	-3.67	-1.96
Line Graph	ENSG00000122778	KIAA1549	KIAA1549 [Source:HGNC Symbol;Acc:HGNC:22219]	0	-1.31	-1.07
Line Graph	ENSG00000122779	TRIM24	tripartite motif containing 24 [Source:HGNC Symbol;Acc:HGNC:11812]	0	-2.24	-2.64
Line Graph	ENSG00000122861	PLAU	plasminogen activator, urokinase [Source:HGNC Symbol;Acc:HGNC:9052]	0	-4.4	-3.86
Line Graph	ENSG00000122863	CHST3	carbohydrate sulfotransferase 3 [Source:HGNC Symbol;Acc:HGNC:1971]	0	-9.78	-12.78
Line Graph	ENSG00000122965	RBM19	RNA binding motif protein 19 [Source:HGNC Symbol;Acc:HGNC:29098]	0	-1.33	-1.38
Line Graph	ENSG00000122970	IFT81	intraflagellar transport 81 [Source:HGNC Symbol;Acc:HGNC:14313]	0	-1.09	-0.55
Line Graph	ENSG00000123080	CDKN2C	cyclin dependent kinase inhibitor 2C [Source:HGNC Symbol;Acc:HGNC:1789]	0	-8.63	-9.02
Line Graph	ENSG00000123091	RNF11	ring finger protein 11 [Source:HGNC Symbol;Acc:HGNC:10056]	0	-2.2	-2.75
Line Graph	ENSG00000123104	ITPR2	inositol 1,4,5-trisphosphate receptor type 2 [Source:HGNC Symbol;Acc:HGNC:6181]	0	-2.14	-1.35
Line Graph	ENSG00000123131	PRDX4	peroxiredoxin 4 [Source:HGNC Symbol;Acc:HGNC:17169]	0	-5.47	-4.68
Line Graph	ENSG00000123144	TRIR	telomerase RNA component interacting RNase [Source:HGNC Symbol;Acc:HGNC:28424]	0	-3.33	-4.48
Line Graph	ENSG00000123146	ADGRE5	adhesion G protein-coupled receptor E5 [Source:HGNC Symbol;Acc:HGNC:1711]	0	-5.03	-5.39
Line Graph	ENSG00000123179	EBPL	EBP like [Source:HGNC Symbol;Acc:HGNC:18061]	0	-2.05	-1.55
Line Graph	ENSG00000123240	OPTN	optineurin [Source:HGNC Symbol;Acc:HGNC:17142]	0	-3.18	-3.7
Line Graph	ENSG00000123342	MMP19	matrix metallopeptidase 19 [Source:HGNC Symbol;Acc:HGNC:7165]	0	-2.4	-1.64
Line Graph	ENSG00000123349	PFDN5	prefoldin subunit 5 [Source:HGNC Symbol;Acc:HGNC:8869]	0	-1.61	-1.73
Line Graph	ENSG00000123352	SPATS2	spermatogenesis associated serine rich 2 [Source:HGNC Symbol;Acc:HGNC:18650]	0	-1.03	-0.74
Line Graph	ENSG00000123358	NR4A1	nuclear receptor subfamily 4 group A member 1 [Source:HGNC Symbol;Acc:HGNC:7980]	0	-4.74	-4.69
Line Graph	ENSG00000123364	HOXC13	homeobox C13 [Source:HGNC Symbol;Acc:HGNC:5125]	0	-7.4	-5.31
Line Graph	ENSG00000123384	LRP1	LDL receptor related protein 1 [Source:HGNC Symbol;Acc:HGNC:6692]	0	-4.38	-3.74
Line Graph	ENSG00000123405	NFE2	nuclear factor, erythroid 2 [Source:HGNC Symbol;Acc:HGNC:7780]	0	-6.68	-6.85
Line Graph	ENSG00000123562	MORF4L2	mortality factor 4 like 2 [Source:HGNC Symbol;Acc:HGNC:16849]	0	-1.66	-1.15
Line Graph	ENSG00000123595	RAB9A	RAB9A, member RAS oncogene family [Source:HGNC Symbol;Acc:HGNC:9792]	0	-3.64	-4.1
Line Graph	ENSG00000123609	NMI	N-myc and STAT interactor [Source:HGNC Symbol;Acc:HGNC:7854]	0	-9.8	-11.52
Line Graph	ENSG00000123636	BAZ2B	bromodomain adjacent to zinc finger domain 2B [Source:HGNC Symbol;Acc:HGNC:963]	0	-2.49	-1.81
Line Graph	ENSG00000123684	LPGAT1	lysophosphatidylglycerol acyltransferase 1 [Source:HGNC Symbol;Acc:HGNC:28985]	0	-3.74	-3.24
Line Graph	ENSG00000123815	COQ8B	coenzyme Q8B [Source:HGNC Symbol;Acc:HGNC:19041]	0	-7.1	-8.96
Line Graph	ENSG00000123908	AGO2	argonaute RISC catalytic component 2 [Source:HGNC Symbol;Acc:HGNC:3263]	0	-1.56	-0.9
Line Graph	ENSG00000123989	CHPF	chondroitin polymerizing factor [Source:HGNC Symbol;Acc:HGNC:24291]	0	-3.92	-5.34
Line Graph	ENSG00000124098	FAM210B	family with sequence similarity 210 member B [Source:HGNC Symbol;Acc:HGNC:16102]	0	-2.89	-2.09
Line Graph	ENSG00000124145	SDC4	syndecan 4 [Source:HGNC Symbol;Acc:HGNC:10661]	0	-8.93	-9.34
Line Graph	ENSG00000124155	PIGT	phosphatidylinositol glycan anchor biosynthesis class T [Source:HGNC Symbol;Acc:HGNC:14938]	0	-1.92	-2.4
Line Graph	ENSG00000124160	NCOA5	nuclear receptor coactivator 5 [Source:HGNC Symbol;Acc:HGNC:15909]	0	-1.13	-0.65
Line Graph	ENSG00000124193	SRSF6	serine and arginine rich splicing factor 6 [Source:HGNC Symbol;Acc:HGNC:10788]	0	-2.87	-2.65
Line Graph	ENSG00000124228	DDX27	DEAD-box helicase 27 [Source:HGNC Symbol;Acc:HGNC:15837]	0	-0.81	-1.06
Line Graph	ENSG00000124256	ZBP1	Z-DNA binding protein 1 [Source:HGNC Symbol;Acc:HGNC:16176]	0	-1.91	-1.91
Line Graph	ENSG00000124313	IQSEC2	IQ motif and Sec7 domain ArfGEF 2 [Source:HGNC Symbol;Acc:HGNC:29059]	0	-11.6	-10.22
Line Graph	ENSG00000124380	SNRNP27	small nuclear ribonucleoprotein U4/U6.U5 subunit 27 [Source:HGNC Symbol;Acc:HGNC:30240]	0	-0.77	-1.01
Line Graph	ENSG00000124422	USP22	ubiquitin specific peptidase 22 [Source:HGNC Symbol;Acc:HGNC:12621]	0	-3.58	-3.3
Line Graph	ENSG00000124535	WRNIP1	WRN helicase interacting protein 1 [Source:HGNC Symbol;Acc:HGNC:20876]	0	-1.88	-1.47
Line Graph	ENSG00000124570	SERPINB6	serpin family B member 6 [Source:HGNC Symbol;Acc:HGNC:8950]	0	-11.02	-12.06
Line Graph	ENSG00000124608	AARS2	alanyl-tRNA synthetase 2, mitochondrial [Source:HGNC Symbol;Acc:HGNC:21022]	0	-6.99	-8.11
Line Graph	ENSG00000124614	RPS10	ribosomal protein S10 [Source:HGNC Symbol;Acc:HGNC:10383]	0	-3.01	-2.85
Line Graph	ENSG00000124766	SOX4	SRY-box transcription factor 4 [Source:HGNC Symbol;Acc:HGNC:11200]	0	-3.44	-3.59
Line Graph	ENSG00000124767	GLO1	glyoxalase I [Source:HGNC Symbol;Acc:HGNC:4323]	0	-1.58	-1.6
Line Graph	ENSG00000124786	SLC35B3	solute carrier family 35 member B3 [Source:HGNC Symbol;Acc:HGNC:21601]	0	-1.8	-2.11
Line Graph	ENSG00000124942	AHNAK	AHNAK nucleoprotein [Source:HGNC Symbol;Acc:HGNC:347]	0	-12.88	-10.1
Line Graph	ENSG00000125124	BBS2	Bardet-Biedl syndrome 2 [Source:HGNC Symbol;Acc:HGNC:967]	0	-1.97	-2.52
Line Graph	ENSG00000125148	MT2A	metallothionein 2A [Source:HGNC Symbol;Acc:HGNC:7406]	0	-3.17	-2.37
Line Graph	ENSG00000125170	DOK4	docking protein 4 [Source:HGNC Symbol;Acc:HGNC:19868]	0	-7.42	-8.19
Line Graph	ENSG00000125434	SLC25A35	solute carrier family 25 member 35 [Source:HGNC Symbol;Acc:HGNC:31921]	0	-6.56	-8.95
Line Graph	ENSG00000125462	MIR9-1HG	MIR9-1 host gene [Source:HGNC Symbol;Acc:HGNC:30780]	0	-8.45	-4.82
Line Graph	ENSG00000125505	MBOAT7	membrane bound O-acyltransferase domain containing 7 [Source:HGNC Symbol;Acc:HGNC:15505]	0	-5.88	-5.14
Line Graph	ENSG00000125520	SLC2A4RG	SLC2A4 regulator [Source:HGNC Symbol;Acc:HGNC:15930]	0	-5.63	-5.51
Line Graph	ENSG00000125534	PPDPF	pancreatic progenitor cell differentiation and proliferation factor [Source:HGNC Symbol;Acc:HGNC:16142]	0	-3.84	-4.52
Line Graph	ENSG00000125648	SLC25A23	solute carrier family 25 member 23 [Source:HGNC Symbol;Acc:HGNC:19375]	0	-2.91	-3.68
Line Graph	ENSG00000125650	PSPN	persephin [Source:HGNC Symbol;Acc:HGNC:9579]	0	-4.58	-4.61
Line Graph	ENSG00000125651	GTF2F1	general transcription factor IIF subunit 1 [Source:HGNC Symbol;Acc:HGNC:4652]	0	-1.32	-1.41
Line Graph	ENSG00000125691	RPL23	ribosomal protein L23 [Source:HGNC Symbol;Acc:HGNC:10316]	0	-3.31	-3.53
Line Graph	ENSG00000125743	SNRPD2	small nuclear ribonucleoprotein D2 polypeptide [Source:HGNC Symbol;Acc:HGNC:11159]	0	-3.07	-3.4
Line Graph	ENSG00000125744	RTN2	reticulon 2 [Source:HGNC Symbol;Acc:HGNC:10468]	0	-10.59	-8.3
Line Graph	ENSG00000125746	EML2	EMAP like 2 [Source:HGNC Symbol;Acc:HGNC:18035]	0	-3.57	-3.02
Line Graph	ENSG00000125804	FAM182A	family with sequence similarity 182 member A [Source:HGNC Symbol;Acc:HGNC:16222]	0	-5.42	-3.84
Line Graph	ENSG00000125812	GZF1	GDNF inducible zinc finger protein 1 [Source:HGNC Symbol;Acc:HGNC:15808]	0	-2.16	-2.1
Line Graph	ENSG00000125835	SNRPB	small nuclear ribonucleoprotein polypeptides B and B1 [Source:HGNC Symbol;Acc:HGNC:11153]	0	-2.05	-2
Line Graph	ENSG00000125844	RRBP1	ribosome binding protein 1 [Source:HGNC Symbol;Acc:HGNC:10448]	0	-1.96	-1.85
Line Graph	ENSG00000125944	HNRNPR	heterogeneous nuclear ribonucleoprotein R [Source:HGNC Symbol;Acc:HGNC:5047]	0	-1.88	-1.08
Line Graph	ENSG00000125970	RALY	RALY heterogeneous nuclear ribonucleoprotein [Source:HGNC Symbol;Acc:HGNC:15921]	0	-2.21	-2.91
Line Graph	ENSG00000125977	EIF2S2	eukaryotic translation initiation factor 2 subunit beta [Source:HGNC Symbol;Acc:HGNC:3266]	0	-1.27	-1.54
Line Graph	ENSG00000125991	ERGIC3	ERGIC and golgi 3 [Source:HGNC Symbol;Acc:HGNC:15927]	0	-2.29	-2.6
Line Graph	ENSG00000125995	ROMO1	reactive oxygen species modulator 1 [Source:HGNC Symbol;Acc:HGNC:16185]	0	-3.01	-3.29
Line Graph	ENSG00000126005	MMP24OS	MMP24 opposite strand [Source:HGNC Symbol;Acc:HGNC:44421]	0	-3.39	-1.96
Line Graph	ENSG00000126012	KDM5C	lysine demethylase 5C [Source:HGNC Symbol;Acc:HGNC:11114]	0	-3.39	-3.48
Line Graph	ENSG00000126067	PSMB2	proteasome 20S subunit beta 2 [Source:HGNC Symbol;Acc:HGNC:9539]	0	-1.37	-1.15
Line Graph	ENSG00000126070	AGO3	argonaute RISC catalytic component 3 [Source:HGNC Symbol;Acc:HGNC:18421]	0	-0.86	-1.04
Line Graph	ENSG00000126215	XRCC3	X-ray repair cross complementing 3 [Source:HGNC Symbol;Acc:HGNC:12830]	0	-3.59	-4.86
Line Graph	ENSG00000126243	LRFN3	leucine rich repeat and fibronectin type III domain containing 3 [Source:HGNC Symbol;Acc:HGNC:28370]	0	-6.51	-8.39
Line Graph	ENSG00000126247	CAPNS1	calpain small subunit 1 [Source:HGNC Symbol;Acc:HGNC:1481]	0	-5.75	-7.06
Line Graph	ENSG00000126391	FRMD8	FERM domain containing 8 [Source:HGNC Symbol;Acc:HGNC:25462]	0	-6.72	-7.02
Line Graph	ENSG00000126432	PRDX5	peroxiredoxin 5 [Source:HGNC Symbol;Acc:HGNC:9355]	0	-2.1	-2.24
Line Graph	ENSG00000126453	BCL2L12	BCL2 like 12 [Source:HGNC Symbol;Acc:HGNC:13787]	0	-1.19	-1.09
Line Graph	ENSG00000126456	IRF3	interferon regulatory factor 3 [Source:HGNC Symbol;Acc:HGNC:6118]	0	-5.57	-7.27
Line Graph	ENSG00000126461	SCAF1	SR-related CTD associated factor 1 [Source:HGNC Symbol;Acc:HGNC:30403]	0	-4.59	-4.43
Line Graph	ENSG00000126464	PRR12	proline rich 12 [Source:HGNC Symbol;Acc:HGNC:29217]	0	-5.79	-6.27
Line Graph	ENSG00000126524	SBDS	SBDS ribosome maturation factor [Source:HGNC Symbol;Acc:HGNC:19440]	0	-4.99	-5.56
Line Graph	ENSG00000126603	GLIS2	GLIS family zinc finger 2 [Source:HGNC Symbol;Acc:HGNC:29450]	0	-5.26	-4.88
Line Graph	ENSG00000126733	DACH2	dachshund family transcription factor 2 [Source:HGNC Symbol;Acc:HGNC:16814]	0	-3.94	-3.49
Line Graph	ENSG00000126767	ELK1	ETS transcription factor ELK1 [Source:HGNC Symbol;Acc:HGNC:3321]	0	-1.07	-1.26
Line Graph	ENSG00000126778	SIX1	SIX homeobox 1 [Source:HGNC Symbol;Acc:HGNC:10887]	0	-6.19	-6.61
Line Graph	ENSG00000126804	ZBTB1	zinc finger and BTB domain containing 1 [Source:HGNC Symbol;Acc:HGNC:20259]	0	-2.84	-1.88
Line Graph	ENSG00000126821	SGPP1	sphingosine-1-phosphate phosphatase 1 [Source:HGNC Symbol;Acc:HGNC:17720]	0	-9.19	-8.3
Line Graph	ENSG00000126878	AIF1L	allograft inflammatory factor 1 like [Source:HGNC Symbol;Acc:HGNC:28904]	0	-4.37	-5.12
Line Graph	ENSG00000126882	FAM78A	family with sequence similarity 78 member A [Source:HGNC Symbol;Acc:HGNC:25465]	0	-2.6	-2.86
Line Graph	ENSG00000126903	SLC10A3	solute carrier family 10 member 3 [Source:HGNC Symbol;Acc:HGNC:22979]	0	-2.05	-2.06
Line Graph	ENSG00000126934	MAP2K2	mitogen-activated protein kinase kinase 2 [Source:HGNC Symbol;Acc:HGNC:6842]	0	-3.32	-4.21
Line Graph	ENSG00000126970	ZC4H2	zinc finger C4H2-type containing [Source:HGNC Symbol;Acc:HGNC:24931]	0	-1.69	-2.28
Line Graph	ENSG00000127124	HIVEP3	HIVEP zinc finger 3 [Source:HGNC Symbol;Acc:HGNC:13561]	0	-3.11	-2.78
Line Graph	ENSG00000127184	COX7C	cytochrome c oxidase subunit 7C [Source:HGNC Symbol;Acc:HGNC:2292]	0	-2.18	-1.91
Line Graph	ENSG00000127220	ABHD8	abhydrolase domain containing 8 [Source:HGNC Symbol;Acc:HGNC:23759]	0	-8.83	-10
Line Graph	ENSG00000127366	TAS2R5	taste 2 receptor member 5 [Source:HGNC Symbol;Acc:HGNC:14912]	0	-4.09	-5.29
Line Graph	ENSG00000127418	FGFRL1	fibroblast growth factor receptor like 1 [Source:HGNC Symbol;Acc:HGNC:3693]	0	-2.21	-2.88
Line Graph	ENSG00000127452	FBXL12	F-box and leucine rich repeat protein 12 [Source:HGNC Symbol;Acc:HGNC:13611]	0	-2.06	-2.08
Line Graph	ENSG00000127463	EMC1	ER membrane protein complex subunit 1 [Source:HGNC Symbol;Acc:HGNC:28957]	0	-2.71	-2.98
Line Graph	ENSG00000127483	HP1BP3	heterochromatin protein 1 binding protein 3 [Source:HGNC Symbol;Acc:HGNC:24973]	0	-2.37	-1.57
Line Graph	ENSG00000127511	SIN3B	SIN3 transcription regulator family member B [Source:HGNC Symbol;Acc:HGNC:19354]	0	-1.86	-1.76
Line Graph	ENSG00000127526	SLC35E1	solute carrier family 35 member E1 [Source:HGNC Symbol;Acc:HGNC:20803]	0	-2.63	-2.87
Line Graph	ENSG00000127564	PKMYT1	protein kinase, membrane associated tyrosine/threonine 1 [Source:HGNC Symbol;Acc:HGNC:29650]	0	-1.12	-1.51
Line Graph	ENSG00000127585	FBXL16	F-box and leucine rich repeat protein 16 [Source:HGNC Symbol;Acc:HGNC:14150]	0	-5.89	-5.48
Line Graph	ENSG00000127666	TICAM1	toll like receptor adaptor molecule 1 [Source:HGNC Symbol;Acc:HGNC:18348]	0	-1.55	-1.77
Line Graph	ENSG00000127804	METTL16	methyltransferase like 16 [Source:HGNC Symbol;Acc:HGNC:28484]	0	-2.3	-1.74
Line Graph	ENSG00000127837	AAMP	angio associated migratory cell protein [Source:HGNC Symbol;Acc:HGNC:18]	0	-4.75	-4.77
Line Graph	ENSG00000127870	RNF6	ring finger protein 6 [Source:HGNC Symbol;Acc:HGNC:10069]	0	-1.56	-1.81
Line Graph	ENSG00000127946	HIP1	huntingtin interacting protein 1 [Source:HGNC Symbol;Acc:HGNC:4913]	0	-1.31	-1.17
Line Graph	ENSG00000128000	ZNF780B	zinc finger protein 780B [Source:HGNC Symbol;Acc:HGNC:33109]	0	-7.28	-9.39
Line Graph	ENSG00000128011	LRFN1	leucine rich repeat and fibronectin type III domain containing 1 [Source:HGNC Symbol;Acc:HGNC:29290]	0	-4.37	-5.94
Line Graph	ENSG00000128039	SRD5A3	steroid 5 alpha-reductase 3 [Source:HGNC Symbol;Acc:HGNC:25812]	0	-3.78	-3.71
Line Graph	ENSG00000128050	PAICS	phosphoribosylaminoimidazole carboxylase and phosphoribosylaminoimidazolesuccinocarboxamide synthase [Source:HGNC Symbol;Acc:HGNC:8587]	0	-2.4	-2.42
Line Graph	ENSG00000128228	SDF2L1	stromal cell derived factor 2 like 1 [Source:HGNC Symbol;Acc:HGNC:10676]	0	-4.19	-4.6
Line Graph	ENSG00000128245	YWHAH	tyrosine 3-monooxygenase/tryptophan 5-monooxygenase activation protein eta [Source:HGNC Symbol;Acc:HGNC:12853]	0	-4.04	-3.88
Line Graph	ENSG00000128253	RFPL2	ret finger protein like 2 [Source:HGNC Symbol;Acc:HGNC:9979]	0	-1.98	-1.22
Line Graph	ENSG00000128262	POM121L9P	POM121 transmembrane nucleoporin like 9, pseudogene [Source:HGNC Symbol;Acc:HGNC:30080]	0	-4.04	-5.09
Line Graph	ENSG00000128268	MGAT3	beta-1,4-mannosyl-glycoprotein 4-beta-N-acetylglucosaminyltransferase [Source:HGNC Symbol;Acc:HGNC:7046]	0	-7.6	-6.12
Line Graph	ENSG00000128309	MPST	mercaptopyruvate sulfurtransferase [Source:HGNC Symbol;Acc:HGNC:7223]	0	-9.01	-7.14
Line Graph	ENSG00000128311	TST	thiosulfate sulfurtransferase [Source:HGNC Symbol;Acc:HGNC:12388]	0	-5.34	-4.57
Line Graph	ENSG00000128394	APOBEC3F	apolipoprotein B mRNA editing enzyme catalytic subunit 3F [Source:HGNC Symbol;Acc:HGNC:17356]	0	-8.69	-8.41
Line Graph	ENSG00000128524	ATP6V1F	ATPase H+ transporting V1 subunit F [Source:HGNC Symbol;Acc:HGNC:16832]	0	-1.31	-1.28
Line Graph	ENSG00000128536	CDHR3	cadherin related family member 3 [Source:HGNC Symbol;Acc:HGNC:26308]	0	-1.11	-0.71
Line Graph	ENSG00000128564	VGF	VGF nerve growth factor inducible [Source:HGNC Symbol;Acc:HGNC:12684]	0	-8.4	-6.38
Line Graph	ENSG00000128602	SMO	smoothened, frizzled class receptor [Source:HGNC Symbol;Acc:HGNC:11119]	0	-10.65	-14.46
Line Graph	ENSG00000128607	KLHDC10	kelch domain containing 10 [Source:HGNC Symbol;Acc:HGNC:22194]	0	-1.52	-1.72
Line Graph	ENSG00000128692	EIF2S2P4	eukaryotic translation initiation factor 2 subunit 2 beta pseudogene 4 [Source:HGNC Symbol;Acc:HGNC:37626]	0	-1.24	-1.5
Line Graph	ENSG00000128791	TWSG1	twisted gastrulation BMP signaling modulator 1 [Source:HGNC Symbol;Acc:HGNC:12429]	0	-2.98	-1.94
Line Graph	ENSG00000129084	PSMA1	proteasome 20S subunit alpha 1 [Source:HGNC Symbol;Acc:HGNC:9530]	0	-3.2	-3.17
Line Graph	ENSG00000129103	SUMF2	sulfatase modifying factor 2 [Source:HGNC Symbol;Acc:HGNC:20415]	0	-4.87	-5.07
Line Graph	ENSG00000129187	DCTD	dCMP deaminase [Source:HGNC Symbol;Acc:HGNC:2710]	0	-3.57	-3.83
Line Graph	ENSG00000129195	PIMREG	PICALM interacting mitotic regulator [Source:HGNC Symbol;Acc:HGNC:25483]	0	-6.91	-6.92
Line Graph	ENSG00000129219	PLD2	phospholipase D2 [Source:HGNC Symbol;Acc:HGNC:9068]	0	-2.09	-2.39
Line Graph	ENSG00000129250	KIF1C	kinesin family member 1C [Source:HGNC Symbol;Acc:HGNC:6317]	0	-5.64	-5.83
Line Graph	ENSG00000129347	KRI1	KRI1 homolog [Source:HGNC Symbol;Acc:HGNC:25769]	0	-1.24	-1.32
Line Graph	ENSG00000129351	ILF3	interleukin enhancer binding factor 3 [Source:HGNC Symbol;Acc:HGNC:6038]	0	-2.32	-1.8
Line Graph	ENSG00000129353	SLC44A2	solute carrier family 44 member 2 [Source:HGNC Symbol;Acc:HGNC:17292]	0	-2.36	-2.26
Line Graph	ENSG00000129355	CDKN2D	cyclin dependent kinase inhibitor 2D [Source:HGNC Symbol;Acc:HGNC:1790]	0	-4.23	-5.07
Line Graph	ENSG00000129473	BCL2L2	BCL2 like 2 [Source:HGNC Symbol;Acc:HGNC:995]	0	-7.87	-5.94
Line Graph	ENSG00000129474	AJUBA	ajuba LIM protein [Source:HGNC Symbol;Acc:HGNC:20250]	0	-3.29	-4.11
Line Graph	ENSG00000129480	DTD2	D-aminoacyl-tRNA deacylase 2 [Source:HGNC Symbol;Acc:HGNC:20277]	0	-4.84	-3.72
Line Graph	ENSG00000129514	FOXA1	forkhead box A1 [Source:HGNC Symbol;Acc:HGNC:5021]	0	-8.66	-8.11
Line Graph	ENSG00000129535	NRL	neural retina leucine zipper [Source:HGNC Symbol;Acc:HGNC:8002]	0	-1.97	-1.22
Line Graph	ENSG00000129559	NEDD8	NEDD8 ubiquitin like modifier [Source:HGNC Symbol;Acc:HGNC:7732]	0	-0.89	-1.13
Line Graph	ENSG00000129566	TEP1	telomerase associated protein 1 [Source:HGNC Symbol;Acc:HGNC:11726]	0	-11.16	-12.16
Line Graph	ENSG00000129625	REEP5	receptor accessory protein 5 [Source:HGNC Symbol;Acc:HGNC:30077]	0	-3.54	-3.96
Line Graph	ENSG00000129749	CHRNA10	cholinergic receptor nicotinic alpha 10 subunit [Source:HGNC Symbol;Acc:HGNC:13800]	0	-3.58	-2.91
Line Graph	ENSG00000129911	KLF16	Kruppel like factor 16 [Source:HGNC Symbol;Acc:HGNC:16857]	0	-2.94	-3.84
Line Graph	ENSG00000129932	DOHH	deoxyhypusine hydroxylase [Source:HGNC Symbol;Acc:HGNC:28662]	0	-4.94	-6.53
Line Graph	ENSG00000129933	MAU2	MAU2 sister chromatid cohesion factor [Source:HGNC Symbol;Acc:HGNC:29140]	0	-2.79	-3.16
Line Graph	ENSG00000129968	ABHD17A	abhydrolase domain containing 17A, depalmitoylase [Source:HGNC Symbol;Acc:HGNC:28756]	0	-4.5	-4.98
Line Graph	ENSG00000129990	SYT5	synaptotagmin 5 [Source:HGNC Symbol;Acc:HGNC:11513]	0	-3.68	-4.14
Line Graph	ENSG00000130005	GAMT	guanidinoacetate N-methyltransferase [Source:HGNC Symbol;Acc:HGNC:4136]	0	-7.89	-9.16
Line Graph	ENSG00000130024	PHF10	PHD finger protein 10 [Source:HGNC Symbol;Acc:HGNC:18250]	0	-5.09	-4.69
Line Graph	ENSG00000130045	NXNL2	nucleoredoxin like 2 [Source:HGNC Symbol;Acc:HGNC:30482]	0	-3.99	-3.2
Line Graph	ENSG00000130052	STARD8	StAR related lipid transfer domain containing 8 [Source:HGNC Symbol;Acc:HGNC:19161]	0	-1.46	-1.84
Line Graph	ENSG00000130066	SAT1	spermidine/spermine N1-acetyltransferase 1 [Source:HGNC Symbol;Acc:HGNC:10540]	0	-1.86	-2.07
Line Graph	ENSG00000130119	GNL3L	G protein nucleolar 3 like [Source:HGNC Symbol;Acc:HGNC:25553]	0	-3.71	-4.89
Line Graph	ENSG00000130175	PRKCSH	protein kinase C substrate 80K-H [Source:HGNC Symbol;Acc:HGNC:9411]	0	-3.81	-4.36
Line Graph	ENSG00000130203	APOE	apolipoprotein E [Source:HGNC Symbol;Acc:HGNC:613]	0	-7.22	-7.2
Line Graph	ENSG00000130254	SAFB2	scaffold attachment factor B2 [Source:HGNC Symbol;Acc:HGNC:21605]	0	-2	-1.51
Line Graph	ENSG00000130303	BST2	bone marrow stromal cell antigen 2 [Source:HGNC Symbol;Acc:HGNC:1119]	0	-14.74	-15.91
Line Graph	ENSG00000130312	MRPL34	mitochondrial ribosomal protein L34 [Source:HGNC Symbol;Acc:HGNC:14488]	0	-1.15	-1.31
Line Graph	ENSG00000130313	PGLS	6-phosphogluconolactonase [Source:HGNC Symbol;Acc:HGNC:8903]	0	-5.51	-6.64
Line Graph	ENSG00000130332	LSM7	LSM7 homolog, U6 small nuclear RNA and mRNA degradation associated [Source:HGNC Symbol;Acc:HGNC:20470]	0	-1.92	-1.38
Line Graph	ENSG00000130396	AFDN	afadin, adherens junction formation factor [Source:HGNC Symbol;Acc:HGNC:7137]	0	-1.34	-1.36
Line Graph	ENSG00000130402	ACTN4	actinin alpha 4 [Source:HGNC Symbol;Acc:HGNC:166]	0	-3.2	-4.11
Line Graph	ENSG00000130449	ZSWIM6	zinc finger SWIM-type containing 6 [Source:HGNC Symbol;Acc:HGNC:29316]	0	-10.04	-8.82
Line Graph	ENSG00000130477	UNC13A	unc-13 homolog A [Source:HGNC Symbol;Acc:HGNC:23150]	0	-7.77	-8.77
Line Graph	ENSG00000130520	LSM4	LSM4 homolog, U6 small nuclear RNA and mRNA degradation associated [Source:HGNC Symbol;Acc:HGNC:17259]	0	-2.98	-2.92
Line Graph	ENSG00000130522	JUND	JunD proto-oncogene, AP-1 transcription factor subunit [Source:HGNC Symbol;Acc:HGNC:6206]	0	-5.17	-6.28
Line Graph	ENSG00000130584	ZBTB46	zinc finger and BTB domain containing 46 [Source:HGNC Symbol;Acc:HGNC:16094]	0	-1.71	-1.46
Line Graph	ENSG00000130589	HELZ2	helicase with zinc finger 2 [Source:HGNC Symbol;Acc:HGNC:30021]	0	-11.72	-8.02
Line Graph	ENSG00000130590	SAMD10	sterile alpha motif domain containing 10 [Source:HGNC Symbol;Acc:HGNC:16129]	0	-4.36	-5.12
Line Graph	ENSG00000130600	H19	H19 imprinted maternally expressed transcript [Source:HGNC Symbol;Acc:HGNC:4713]	0	-2.56	-3.14
Line Graph	ENSG00000130653	PNPLA7	patatin like phospholipase domain containing 7 [Source:HGNC Symbol;Acc:HGNC:24768]	0	-4.18	-4.01
Line Graph	ENSG00000130669	PAK4	p21 (RAC1) activated kinase 4 [Source:HGNC Symbol;Acc:HGNC:16059]	0	-4.32	-5.84
Line Graph	ENSG00000130702	LAMA5	laminin subunit alpha 5 [Source:HGNC Symbol;Acc:HGNC:6485]	0	-2.59	-3.1
Line Graph	ENSG00000130724	CHMP2A	charged multivesicular body protein 2A [Source:HGNC Symbol;Acc:HGNC:30216]	0	-3.14	-3.83
Line Graph	ENSG00000130725	UBE2M	ubiquitin conjugating enzyme E2 M [Source:HGNC Symbol;Acc:HGNC:12491]	0	-4.98	-5.94
Line Graph	ENSG00000130726	TRIM28	tripartite motif containing 28 [Source:HGNC Symbol;Acc:HGNC:16384]	0	-3.74	-3.61
Line Graph	ENSG00000130741	EIF2S3	eukaryotic translation initiation factor 2 subunit gamma [Source:HGNC Symbol;Acc:HGNC:3267]	0	-3.88	-3.32
Line Graph	ENSG00000130748	TMEM160	transmembrane protein 160 [Source:HGNC Symbol;Acc:HGNC:26042]	0	-5.31	-5.91
Line Graph	ENSG00000130758	MAP3K10	mitogen-activated protein kinase kinase kinase 10 [Source:HGNC Symbol;Acc:HGNC:6849]	0	-5.55	-6.37
Line Graph	ENSG00000130770	ATP5IF1	ATP synthase inhibitory factor subunit 1 [Source:HGNC Symbol;Acc:HGNC:871]	0	-2.87	-3.19
Line Graph	ENSG00000130821	SLC6A8	solute carrier family 6 member 8 [Source:HGNC Symbol;Acc:HGNC:11055]	0	-5.86	-7.91
Line Graph	ENSG00000130827	PLXNA3	plexin A3 [Source:HGNC Symbol;Acc:HGNC:9101]	0	-1.93	-1.94
Line Graph	ENSG00000130881	LRP3	LDL receptor related protein 3 [Source:HGNC Symbol;Acc:HGNC:6695]	0	-6.39	-7.28
Line Graph	ENSG00000130935	NOL11	nucleolar protein 11 [Source:HGNC Symbol;Acc:HGNC:24557]	0	-2.24	-1.95
Line Graph	ENSG00000130939	UBE4B	ubiquitination factor E4B [Source:HGNC Symbol;Acc:HGNC:12500]	0	-2.08	-2.22
Line Graph	ENSG00000130940	CASZ1	castor zinc finger 1 [Source:HGNC Symbol;Acc:HGNC:26002]	0	-5.95	-7.48
Line Graph	ENSG00000130943	PKDREJ	polycystin family receptor for egg jelly [Source:HGNC Symbol;Acc:HGNC:9015]	0	-5.06	-5.06
Line Graph	ENSG00000130958	SLC35D2	solute carrier family 35 member D2 [Source:HGNC Symbol;Acc:HGNC:20799]	0	-2.06	-2.26
Line Graph	ENSG00000130985	UBA1	ubiquitin like modifier activating enzyme 1 [Source:HGNC Symbol;Acc:HGNC:12469]	0	-4.05	-3.72
Line Graph	ENSG00000131015	ULBP2	UL16 binding protein 2 [Source:HGNC Symbol;Acc:HGNC:14894]	0	-5.6	-3.94
Line Graph	ENSG00000131016	AKAP12	A-kinase anchoring protein 12 [Source:HGNC Symbol;Acc:HGNC:370]	0	-4.58	-5.06
Line Graph	ENSG00000131051	RBM39	RNA binding motif protein 39 [Source:HGNC Symbol;Acc:HGNC:15923]	0	-1	-1.33
Line Graph	ENSG00000131094	C1QL1	complement C1q like 1 [Source:HGNC Symbol;Acc:HGNC:24182]	0	-9.66	-7.56
Line Graph	ENSG00000131143	COX4I1	cytochrome c oxidase subunit 4I1 [Source:HGNC Symbol;Acc:HGNC:2265]	0	-1.84	-1.85
Line Graph	ENSG00000131187	F12	coagulation factor XII [Source:HGNC Symbol;Acc:HGNC:3530]	0	-10.06	-9.77
Line Graph	ENSG00000131188	PRR7	proline rich 7, synaptic [Source:HGNC Symbol;Acc:HGNC:28130]	0	-4.97	-3.04
Line Graph	ENSG00000131236	CAP1	cyclase associated actin cytoskeleton regulatory protein 1 [Source:HGNC Symbol;Acc:HGNC:20040]	0	-2.97	-2.72
Line Graph	ENSG00000131238	PPT1	palmitoyl-protein thioesterase 1 [Source:HGNC Symbol;Acc:HGNC:9325]	0	-1.44	-1.34
Line Graph	ENSG00000131398	KCNC3	potassium voltage-gated channel subfamily C member 3 [Source:HGNC Symbol;Acc:HGNC:6235]	0	-7.76	-7.2
Line Graph	ENSG00000131446	MGAT1	alpha-1,3-mannosyl-glycoprotein 2-beta-N-acetylglucosaminyltransferase [Source:HGNC Symbol;Acc:HGNC:7044]	0	-3.45	-4.34
Line Graph	ENSG00000131469	RPL27	ribosomal protein L27 [Source:HGNC Symbol;Acc:HGNC:10328]	0	-3.92	-3.33
Line Graph	ENSG00000131507	NDFIP1	Nedd4 family interacting protein 1 [Source:HGNC Symbol;Acc:HGNC:17592]	0	-1.97	-1.84
Line Graph	ENSG00000131584	ACAP3	ArfGAP with coiled-coil, ankyrin repeat and PH domains 3 [Source:HGNC Symbol;Acc:HGNC:16754]	0	-5.45	-6.88
Line Graph	ENSG00000131653	TRAF7	TNF receptor associated factor 7 [Source:HGNC Symbol;Acc:HGNC:20456]	0	-2.6	-3.28
Line Graph	ENSG00000131724	IL13RA1	interleukin 13 receptor subunit alpha 1 [Source:HGNC Symbol;Acc:HGNC:5974]	0	-1.02	-1.09
Line Graph	ENSG00000131788	PIAS3	protein inhibitor of activated STAT 3 [Source:HGNC Symbol;Acc:HGNC:16861]	0	-1.9	-1.53
Line Graph	ENSG00000131791	PRKAB2	protein kinase AMP-activated non-catalytic subunit beta 2 [Source:HGNC Symbol;Acc:HGNC:9379]	0	-2.9	-2.97
Line Graph	ENSG00000131797	CLUHP3	clustered mitochondria homolog pseudogene 3 [Source:HGNC Symbol;Acc:HGNC:28447]	0	-5.39	-6.97
Line Graph	ENSG00000131899	LLGL1	LLGL scribble cell polarity complex component 1 [Source:HGNC Symbol;Acc:HGNC:6628]	0	-7.78	-8.63
Line Graph	ENSG00000131943	C19orf12	chromosome 19 open reading frame 12 [Source:HGNC Symbol;Acc:HGNC:25443]	0	-3.63	-4.44
Line Graph	ENSG00000132000	PODNL1	podocan like 1 [Source:HGNC Symbol;Acc:HGNC:26275]	0	-6.01	-7.43
Line Graph	ENSG00000132005	RFX1	regulatory factor X1 [Source:HGNC Symbol;Acc:HGNC:9982]	0	-3.06	-3.76
Line Graph	ENSG00000132010	ZNF20	zinc finger protein 20 [Source:HGNC Symbol;Acc:HGNC:12992]	0	-3.94	-3.06
Line Graph	ENSG00000132017	DCAF15	DDB1 and CUL4 associated factor 15 [Source:HGNC Symbol;Acc:HGNC:25095]	0	-2.03	-1.59
Line Graph	ENSG00000132128	LRRC41	leucine rich repeat containing 41 [Source:HGNC Symbol;Acc:HGNC:16917]	0	-3.38	-3.48
Line Graph	ENSG00000132155	RAF1	Raf-1 proto-oncogene, serine/threonine kinase [Source:HGNC Symbol;Acc:HGNC:9829]	0	-6.95	-8.84
Line Graph	ENSG00000132170	PPARG	peroxisome proliferator activated receptor gamma [Source:HGNC Symbol;Acc:HGNC:9236]	0	-3.11	-2.55
Line Graph	ENSG00000132182	NUP210	nucleoporin 210 [Source:HGNC Symbol;Acc:HGNC:30052]	0	-3.77	-3.13
Line Graph	ENSG00000132207	SLX1A	SLX1 homolog A, structure-specific endonuclease subunit [Source:HGNC Symbol;Acc:HGNC:20922]	0	-4.26	-4.2
Line Graph	ENSG00000132274	TRIM22	tripartite motif containing 22 [Source:HGNC Symbol;Acc:HGNC:16379]	0	-1.96	-1.69
Line Graph	ENSG00000132323	ILKAP	ILK associated serine/threonine phosphatase [Source:HGNC Symbol;Acc:HGNC:15566]	0	-1.25	-0.97
Line Graph	ENSG00000132357	CARD6	caspase recruitment domain family member 6 [Source:HGNC Symbol;Acc:HGNC:16394]	0	-4.06	-4.06
Line Graph	ENSG00000132361	CLUH	clustered mitochondria homolog [Source:HGNC Symbol;Acc:HGNC:29094]	0	-1.27	-1.23
Line Graph	ENSG00000132394	EEFSEC	eukaryotic elongation factor, selenocysteine-tRNA specific [Source:HGNC Symbol;Acc:HGNC:24614]	0	-3.57	-4.04
Line Graph	ENSG00000132424	PNISR	PNN interacting serine and arginine rich protein [Source:HGNC Symbol;Acc:HGNC:21222]	0	-1.05	-0.54
Line Graph	ENSG00000132429	POPDC3	popeye domain containing 3 [Source:HGNC Symbol;Acc:HGNC:17649]	0	-3.21	-3.01
Line Graph	ENSG00000132463	GRSF1	G-rich RNA sequence binding factor 1 [Source:HGNC Symbol;Acc:HGNC:4610]	0	-2.08	-2.7
Line Graph	ENSG00000132467	UTP3	UTP3 small subunit processome component [Source:HGNC Symbol;Acc:HGNC:24477]	0	-2.74	-3.01
Line Graph	ENSG00000132481	TRIM47	tripartite motif containing 47 [Source:HGNC Symbol;Acc:HGNC:19020]	0	-3.04	-3.21
Line Graph	ENSG00000132507	EIF5A	eukaryotic translation initiation factor 5A [Source:HGNC Symbol;Acc:HGNC:3300]	0	-4.46	-4.6
Line Graph	ENSG00000132530	XAF1	XIAP associated factor 1 [Source:HGNC Symbol;Acc:HGNC:30932]	0	-6.43	-7.26
Line Graph	ENSG00000132535	DLG4	discs large MAGUK scaffold protein 4 [Source:HGNC Symbol;Acc:HGNC:2903]	0	-10.01	-7.55
Line Graph	ENSG00000132541	RIDA	reactive intermediate imine deaminase A homolog [Source:HGNC Symbol;Acc:HGNC:16897]	0	-1.73	-1.43
Line Graph	ENSG00000132604	TERF2	telomeric repeat binding factor 2 [Source:HGNC Symbol;Acc:HGNC:11729]	0	-1.04	-1.18
Line Graph	ENSG00000132640	BTBD3	BTB domain containing 3 [Source:HGNC Symbol;Acc:HGNC:15854]	0	-2.66	-2
Line Graph	ENSG00000132680	KHDC4	KH domain containing 4, pre-mRNA splicing factor [Source:HGNC Symbol;Acc:HGNC:29145]	0	-3.3	-3.72
Line Graph	ENSG00000132688	NES	nestin [Source:HGNC Symbol;Acc:HGNC:7756]	0	-11.07	-10.84
Line Graph	ENSG00000132694	ARHGEF11	Rho guanine nucleotide exchange factor 11 [Source:HGNC Symbol;Acc:HGNC:14580]	0	-2.7	-3.34
Line Graph	ENSG00000132846	ZBED3	zinc finger BED-type containing 3 [Source:HGNC Symbol;Acc:HGNC:20711]	0	-2.53	-2.88
Line Graph	ENSG00000132879	FBXO44	F-box protein 44 [Source:HGNC Symbol;Acc:HGNC:24847]	0	-8.46	-10.25
Line Graph	ENSG00000132915	PDE6A	phosphodiesterase 6A [Source:HGNC Symbol;Acc:HGNC:8785]	0	-2.14	-1.79
Line Graph	ENSG00000133030	MPRIP	myosin phosphatase Rho interacting protein [Source:HGNC Symbol;Acc:HGNC:30321]	0	-1.26	-1.69
Line Graph	ENSG00000133065	SLC41A1	solute carrier family 41 member 1 [Source:HGNC Symbol;Acc:HGNC:19429]	0	-1.18	-1.13
Line Graph	ENSG00000133131	MORC4	MORC family CW-type zinc finger 4 [Source:HGNC Symbol;Acc:HGNC:23485]	0	-1.62	-1.96
Line Graph	ENSG00000133142	TCEAL4	transcription elongation factor A like 4 [Source:HGNC Symbol;Acc:HGNC:26121]	0	-6.07	-7.39
Line Graph	ENSG00000133243	BTBD2	BTB domain containing 2 [Source:HGNC Symbol;Acc:HGNC:15504]	0	-3.94	-4.16
Line Graph	ENSG00000133247	KMT5C	lysine methyltransferase 5C [Source:HGNC Symbol;Acc:HGNC:28405]	0	-3.36	-4.4
Line Graph	ENSG00000133250	ZNF414	zinc finger protein 414 [Source:HGNC Symbol;Acc:HGNC:20630]	0	-4.29	-4.72
Line Graph	ENSG00000133275	CSNK1G2	casein kinase 1 gamma 2 [Source:HGNC Symbol;Acc:HGNC:2455]	0	-2.31	-2.14
Line Graph	ENSG00000133433	GSTT2B	glutathione S-transferase theta 2B [Source:HGNC Symbol;Acc:HGNC:33437]	0	-10.38	-7.81
Line Graph	ENSG00000133460	SLC2A11	solute carrier family 2 member 11 [Source:HGNC Symbol;Acc:HGNC:14239]	0	-2.64	-2.51
Line Graph	ENSG00000133619	KRBA1	KRAB-A domain containing 1 [Source:HGNC Symbol;Acc:HGNC:22228]	0	-1.57	-0.86
Line Graph	ENSG00000133624	ZNF767P	zinc finger family member 767, pseudogene [Source:HGNC Symbol;Acc:HGNC:21884]	0	-5.15	-4.71
Line Graph	ENSG00000133740	E2F5	E2F transcription factor 5 [Source:HGNC Symbol;Acc:HGNC:3119]	0	-4.61	-4.24
Line Graph	ENSG00000133943	DGLUCY	D-glutamate cyclase [Source:HGNC Symbol;Acc:HGNC:20498]	0	-3.6	-3.93
Line Graph	ENSG00000134072	CAMK1	calcium/calmodulin dependent protein kinase I [Source:HGNC Symbol;Acc:HGNC:1459]	0	-6.93	-6.77
Line Graph	ENSG00000134086	VHL	von Hippel-Lindau tumor suppressor [Source:HGNC Symbol;Acc:HGNC:12687]	0	-2.46	-2.07
Line Graph	ENSG00000134138	MEIS2	Meis homeobox 2 [Source:HGNC Symbol;Acc:HGNC:7001]	0	-5.91	-5.88
Line Graph	ENSG00000134184	GSTM1	glutathione S-transferase mu 1 [Source:HGNC Symbol;Acc:HGNC:4632]	0	-2.06	-2.13
Line Graph	ENSG00000134186	PRPF38B	pre-mRNA processing factor 38B [Source:HGNC Symbol;Acc:HGNC:25512]	0	-1.49	-0.78
Line Graph	ENSG00000134222	PSRC1	proline and serine rich coiled-coil 1 [Source:HGNC Symbol;Acc:HGNC:24472]	0	-2.7	-1.83
Line Graph	ENSG00000134245	WNT2B	Wnt family member 2B [Source:HGNC Symbol;Acc:HGNC:12781]	0	-4.7	-4.7
Line Graph	ENSG00000134250	NOTCH2	notch receptor 2 [Source:HGNC Symbol;Acc:HGNC:7882]	0	-5.54	-6.04
Line Graph	ENSG00000134278	SPIRE1	spire type actin nucleation factor 1 [Source:HGNC Symbol;Acc:HGNC:30622]	0	-1.5	-1.2
Line Graph	ENSG00000134285	FKBP11	FKBP prolyl isomerase 11 [Source:HGNC Symbol;Acc:HGNC:18624]	0	-4.27	-5.52
Line Graph	ENSG00000134294	SLC38A2	solute carrier family 38 member 2 [Source:HGNC Symbol;Acc:HGNC:13448]	0	-5.43	-5.23
Line Graph	ENSG00000134318	ROCK2	Rho associated coiled-coil containing protein kinase 2 [Source:HGNC Symbol;Acc:HGNC:10252]	0	-3.72	-3.35
Line Graph	ENSG00000134321	RSAD2	radical S-adenosyl methionine domain containing 2 [Source:HGNC Symbol;Acc:HGNC:30908]	0	-2.54	-1.83
Line Graph	ENSG00000134324	LPIN1	lipin 1 [Source:HGNC Symbol;Acc:HGNC:13345]	0	-1.92	-1.72
Line Graph	ENSG00000134326	CMPK2	cytidine/uridine monophosphate kinase 2 [Source:HGNC Symbol;Acc:HGNC:27015]	0	-7.01	-4.48
Line Graph	ENSG00000134369	NAV1	neuron navigator 1 [Source:HGNC Symbol;Acc:HGNC:15989]	0	-4.18	-4.47
Line Graph	ENSG00000134419	RPS15A	ribosomal protein S15a [Source:HGNC Symbol;Acc:HGNC:10389]	0	-4	-3.43
Line Graph	ENSG00000134504	KCTD1	potassium channel tetramerization domain containing 1 [Source:HGNC Symbol;Acc:HGNC:18249]	0	-5.62	-4.92
Line Graph	ENSG00000134531	EMP1	epithelial membrane protein 1 [Source:HGNC Symbol;Acc:HGNC:3333]	0	-12.47	-10.97
Line Graph	ENSG00000134569	LRP4	LDL receptor related protein 4 [Source:HGNC Symbol;Acc:HGNC:6696]	0	-5.74	-6.1
Line Graph	ENSG00000134575	ACP2	acid phosphatase 2, lysosomal [Source:HGNC Symbol;Acc:HGNC:123]	0	-3.18	-4.32
Line Graph	ENSG00000134590	RTL8C	retrotransposon Gag like 8C [Source:HGNC Symbol;Acc:HGNC:2569]	0	-5.88	-6.8
Line Graph	ENSG00000134602	STK26	serine/threonine kinase 26 [Source:HGNC Symbol;Acc:HGNC:18174]	0	-4.94	-4.82
Line Graph	ENSG00000134686	PHC2	polyhomeotic homolog 2 [Source:HGNC Symbol;Acc:HGNC:3183]	0	-2	-1.52
Line Graph	ENSG00000134698	AGO4	argonaute RISC component 4 [Source:HGNC Symbol;Acc:HGNC:18424]	0	-6.84	-8.19
Line Graph	ENSG00000134744	TUT4	terminal uridylyl transferase 4 [Source:HGNC Symbol;Acc:HGNC:28981]	0	-2.31	-2.05
Line Graph	ENSG00000134779	TPGS2	tubulin polyglutamylase complex subunit 2 [Source:HGNC Symbol;Acc:HGNC:24561]	0	-1.3	-1.74
Line Graph	ENSG00000134780	DAGLA	diacylglycerol lipase alpha [Source:HGNC Symbol;Acc:HGNC:1165]	0	-1.94	-2.61
Line Graph	ENSG00000134824	FADS2	fatty acid desaturase 2 [Source:HGNC Symbol;Acc:HGNC:3575]	0	-7.24	-6.33
Line Graph	ENSG00000134851	TMEM165	transmembrane protein 165 [Source:HGNC Symbol;Acc:HGNC:30760]	0	-5.49	-6.34
Line Graph	ENSG00000134884	ARGLU1	arginine and glutamate rich 1 [Source:HGNC Symbol;Acc:HGNC:25482]	0	-3.47	-3.37
Line Graph	ENSG00000134897	BIVM	basic, immunoglobulin-like variable motif containing [Source:HGNC Symbol;Acc:HGNC:16034]	0	-3.84	-3.09
Line Graph	ENSG00000134905	CARS2	cysteinyl-tRNA synthetase 2, mitochondrial [Source:HGNC Symbol;Acc:HGNC:25695]	0	-3.98	-4.53
Line Graph	ENSG00000134970	TMED7	transmembrane p24 trafficking protein 7 [Source:HGNC Symbol;Acc:HGNC:24253]	0	-4.25	-3.8
Line Graph	ENSG00000135018	UBQLN1	ubiquilin 1 [Source:HGNC Symbol;Acc:HGNC:12508]	0	-1.46	-1.1
Line Graph	ENSG00000135047	CTSL	cathepsin L [Source:HGNC Symbol;Acc:HGNC:2537]	0	-1.91	-1.19
Line Graph	ENSG00000135069	PSAT1	phosphoserine aminotransferase 1 [Source:HGNC Symbol;Acc:HGNC:19129]	0	-11.53	-8.37
Line Graph	ENSG00000135097	MSI1	musashi RNA binding protein 1 [Source:HGNC Symbol;Acc:HGNC:7330]	0	-8.15	-6.42
Line Graph	ENSG00000135108	FBXO21	F-box protein 21 [Source:HGNC Symbol;Acc:HGNC:13592]	0	-1.86	-1.65
Line Graph	ENSG00000135114	OASL	2'-5'-oligoadenylate synthetase like [Source:HGNC Symbol;Acc:HGNC:8090]	0	-6.1	-6.75
Line Graph	ENSG00000135144	DTX1	deltex E3 ubiquitin ligase 1 [Source:HGNC Symbol;Acc:HGNC:3060]	0	-2.42	-3.15
Line Graph	ENSG00000135253	KCP	kielin cysteine rich BMP regulator [Source:HGNC Symbol;Acc:HGNC:17585]	0	-1.19	-1.61
Line Graph	ENSG00000135316	SYNCRIP	synaptotagmin binding cytoplasmic RNA interacting protein [Source:HGNC Symbol;Acc:HGNC:16918]	0	-1.65	-1.35
Line Graph	ENSG00000135324	MRAP2	melanocortin 2 receptor accessory protein 2 [Source:HGNC Symbol;Acc:HGNC:21232]	0	-2.05	-2.36
Line Graph	ENSG00000135341	MAP3K7	mitogen-activated protein kinase kinase kinase 7 [Source:HGNC Symbol;Acc:HGNC:6859]	0	-2.79	-2.54
Line Graph	ENSG00000135378	PRRG4	proline rich and Gla domain 4 [Source:HGNC Symbol;Acc:HGNC:30799]	0	-7.53	-8.53
Line Graph	ENSG00000135387	CAPRIN1	cell cycle associated protein 1 [Source:HGNC Symbol;Acc:HGNC:6743]	0	-1.84	-1.46
Line Graph	ENSG00000135390	ATP5MC2	ATP synthase membrane subunit c locus 2 [Source:HGNC Symbol;Acc:HGNC:842]	0	-1.49	-1.9
Line Graph	ENSG00000135404	CD63	CD63 molecule [Source:HGNC Symbol;Acc:HGNC:1692]	0	-7.21	-7.89
Line Graph	ENSG00000135406	PRPH	peripherin [Source:HGNC Symbol;Acc:HGNC:9461]	0	-5.18	-3.82
Line Graph	ENSG00000135414	GDF11	growth differentiation factor 11 [Source:HGNC Symbol;Acc:HGNC:4216]	0	-6.4	-7.69
Line Graph	ENSG00000135437	RDH5	retinol dehydrogenase 5 [Source:HGNC Symbol;Acc:HGNC:9940]	0	-5.26	-3.64
Line Graph	ENSG00000135439	AGAP2	ArfGAP with GTPase domain, ankyrin repeat and PH domain 2 [Source:HGNC Symbol;Acc:HGNC:16921]	0	-6.41	-5.09
Line Graph	ENSG00000135457	TFCP2	transcription factor CP2 [Source:HGNC Symbol;Acc:HGNC:11748]	0	-1.18	-1.13
Line Graph	ENSG00000135469	COQ10A	coenzyme Q10A [Source:HGNC Symbol;Acc:HGNC:26515]	0	-6.76	-6.12
Line Graph	ENSG00000135541	AHI1	Abelson helper integration site 1 [Source:HGNC Symbol;Acc:HGNC:21575]	0	-1.55	-1.08
Line Graph	ENSG00000135597	REPS1	RALBP1 associated Eps domain containing 1 [Source:HGNC Symbol;Acc:HGNC:15578]	0	-0.91	-1.01
Line Graph	ENSG00000135604	STX11	syntaxin 11 [Source:HGNC Symbol;Acc:HGNC:11429]	0	-2.72	-2.74
Line Graph	ENSG00000135637	CCDC142	coiled-coil domain containing 142 [Source:HGNC Symbol;Acc:HGNC:25889]	0	-3.8	-3.92
Line Graph	ENSG00000135722	FBXL8	F-box and leucine rich repeat protein 8 [Source:HGNC Symbol;Acc:HGNC:17875]	0	-5.97	-8.02
Line Graph	ENSG00000135740	SLC9A5	solute carrier family 9 member A5 [Source:HGNC Symbol;Acc:HGNC:11078]	0	-6.84	-4.72
Line Graph	ENSG00000135747	ZNF670-ZNF695	ZNF670-ZNF695 readthrough (NMD candidate) [Source:HGNC Symbol;Acc:HGNC:49200]	0	-1.84	-2.14
Line Graph	ENSG00000135766	EGLN1	egl-9 family hypoxia inducible factor 1 [Source:HGNC Symbol;Acc:HGNC:1232]	0	-1.91	-2.16
Line Graph	ENSG00000135776	ABCB10	ATP binding cassette subfamily B member 10 [Source:HGNC Symbol;Acc:HGNC:41]	0	-3.74	-3.99
Line Graph	ENSG00000135829	DHX9	DExH-box helicase 9 [Source:HGNC Symbol;Acc:HGNC:2750]	0	-4.28	-4.25
Line Graph	ENSG00000135862	LAMC1	laminin subunit gamma 1 [Source:HGNC Symbol;Acc:HGNC:6492]	0	-2.85	-2.34
Line Graph	ENSG00000135940	COX5B	cytochrome c oxidase subunit 5B [Source:HGNC Symbol;Acc:HGNC:2269]	0	-1.67	-1.63
Line Graph	ENSG00000136002	ARHGEF4	Rho guanine nucleotide exchange factor 4 [Source:HGNC Symbol;Acc:HGNC:684]	0	-8.13	-5.23
Line Graph	ENSG00000136010	ALDH1L2	aldehyde dehydrogenase 1 family member L2 [Source:HGNC Symbol;Acc:HGNC:26777]	0	-1.29	-1.1
Line Graph	ENSG00000136021	SCYL2	SCY1 like pseudokinase 2 [Source:HGNC Symbol;Acc:HGNC:19286]	0	-1.29	-0.77
Line Graph	ENSG00000136026	CKAP4	cytoskeleton associated protein 4 [Source:HGNC Symbol;Acc:HGNC:16991]	0	-5.33	-4.88
Line Graph	ENSG00000136048	DRAM1	DNA damage regulated autophagy modulator 1 [Source:HGNC Symbol;Acc:HGNC:25645]	0	-3.86	-5.09
Line Graph	ENSG00000136147	PHF11	PHD finger protein 11 [Source:HGNC Symbol;Acc:HGNC:17024]	0	-7.24	-9.72
Line Graph	ENSG00000136156	ITM2B	integral membrane protein 2B [Source:HGNC Symbol;Acc:HGNC:6174]	0	-2.17	-1.85
Line Graph	ENSG00000136193	SCRN1	secernin 1 [Source:HGNC Symbol;Acc:HGNC:22192]	0	-4.63	-5.03
Line Graph	ENSG00000136238	RAC1	Rac family small GTPase 1 [Source:HGNC Symbol;Acc:HGNC:9801]	0	-1.98	-1.74
Line Graph	ENSG00000136240	KDELR2	KDEL endoplasmic reticulum protein retention receptor 2 [Source:HGNC Symbol;Acc:HGNC:6305]	0	-1.42	-1.41
Line Graph	ENSG00000136261	BZW2	basic leucine zipper and W2 domains 2 [Source:HGNC Symbol;Acc:HGNC:18808]	0	-0.84	-1.1
Line Graph	ENSG00000136295	TTYH3	tweety family member 3 [Source:HGNC Symbol;Acc:HGNC:22222]	0	-6.64	-6.84
Line Graph	ENSG00000136378	ADAMTS7	ADAM metallopeptidase with thrombospondin type 1 motif 7 [Source:HGNC Symbol;Acc:HGNC:223]	0	-4.9	-4.72
Line Graph	ENSG00000136379	ABHD17C	abhydrolase domain containing 17C, depalmitoylase [Source:HGNC Symbol;Acc:HGNC:26925]	0	-4.77	-4.41
Line Graph	ENSG00000136381	IREB2	iron responsive element binding protein 2 [Source:HGNC Symbol;Acc:HGNC:6115]	0	-1.24	-0.81
Line Graph	ENSG00000136425	CIB2	calcium and integrin binding family member 2 [Source:HGNC Symbol;Acc:HGNC:24579]	0	-6.33	-5.62
Line Graph	ENSG00000136527	TRA2B	transformer 2 beta homolog [Source:HGNC Symbol;Acc:HGNC:10781]	0	-1.21	-1.32
Line Graph	ENSG00000136531	SCN2A	sodium voltage-gated channel alpha subunit 2 [Source:HGNC Symbol;Acc:HGNC:10588]	0	-3.78	-2.51
Line Graph	ENSG00000136603	SKIL	SKI like proto-oncogene [Source:HGNC Symbol;Acc:HGNC:10897]	0	-1.62	-1.32
Line Graph	ENSG00000136636	KCTD3	potassium channel tetramerization domain containing 3 [Source:HGNC Symbol;Acc:HGNC:21305]	0	-2.58	-2.09
Line Graph	ENSG00000136731	UGGT1	UDP-glucose glycoprotein glucosyltransferase 1 [Source:HGNC Symbol;Acc:HGNC:15663]	0	-1.94	-2.13
Line Graph	ENSG00000136758	YME1L1	YME1 like 1 ATPase [Source:HGNC Symbol;Acc:HGNC:12843]	0	-1.28	-1.3
Line Graph	ENSG00000136807	CDK9	cyclin dependent kinase 9 [Source:HGNC Symbol;Acc:HGNC:1780]	0	-2.7	-3.37
Line Graph	ENSG00000136816	TOR1B	torsin family 1 member B [Source:HGNC Symbol;Acc:HGNC:11995]	0	-5.21	-5.79
Line Graph	ENSG00000136854	STXBP1	syntaxin binding protein 1 [Source:HGNC Symbol;Acc:HGNC:11444]	0	-2.85	-3.89
Line Graph	ENSG00000136861	CDK5RAP2	CDK5 regulatory subunit associated protein 2 [Source:HGNC Symbol;Acc:HGNC:18672]	0	-3.45	-3.27
Line Graph	ENSG00000136870	ZNF189	zinc finger protein 189 [Source:HGNC Symbol;Acc:HGNC:12980]	0	-1.85	-2.03
Line Graph	ENSG00000136938	ANP32B	acidic nuclear phosphoprotein 32 family member B [Source:HGNC Symbol;Acc:HGNC:16677]	0	-2.37	-1.56
Line Graph	ENSG00000136942	RPL35	ribosomal protein L35 [Source:HGNC Symbol;Acc:HGNC:10344]	0	-4.17	-3.68
Line Graph	ENSG00000137094	DNAJB5	DnaJ heat shock protein family (Hsp40) member B5 [Source:HGNC Symbol;Acc:HGNC:14887]	0	-4.9	-6.58
Line Graph	ENSG00000137124	ALDH1B1	aldehyde dehydrogenase 1 family member B1 [Source:HGNC Symbol;Acc:HGNC:407]	0	-4.78	-6.11
Line Graph	ENSG00000137154	RPS6	ribosomal protein S6 [Source:HGNC Symbol;Acc:HGNC:10429]	0	-1.35	-0.86
Line Graph	ENSG00000137177	KIF13A	kinesin family member 13A [Source:HGNC Symbol;Acc:HGNC:14566]	0	-3.24	-2.23
Line Graph	ENSG00000137203	TFAP2A	transcription factor AP-2 alpha [Source:HGNC Symbol;Acc:HGNC:11742]	0	-2.1	-2.37
Line Graph	ENSG00000137207	YIPF3	Yip1 domain family member 3 [Source:HGNC Symbol;Acc:HGNC:21023]	0	-2.73	-2.73
Line Graph	ENSG00000137216	TMEM63B	transmembrane protein 63B [Source:HGNC Symbol;Acc:HGNC:17735]	0	-1.19	-1.55
Line Graph	ENSG00000137275	RIPK1	receptor interacting serine/threonine kinase 1 [Source:HGNC Symbol;Acc:HGNC:10019]	0	-5.19	-4.44
Line Graph	ENSG00000137309	HMGA1	high mobility group AT-hook 1 [Source:HGNC Symbol;Acc:HGNC:5010]	0	-4.31	-4.69
Line Graph	ENSG00000137343	ATAT1	alpha tubulin acetyltransferase 1 [Source:HGNC Symbol;Acc:HGNC:21186]	0	-3.05	-2.49
Line Graph	ENSG00000137409	MTCH1	mitochondrial carrier 1 [Source:HGNC Symbol;Acc:HGNC:17586]	0	-4.22	-4.73
Line Graph	ENSG00000137414	FAM8A1	family with sequence similarity 8 member A1 [Source:HGNC Symbol;Acc:HGNC:16372]	0	-1.34	-1.11
Line Graph	ENSG00000137460	FHDC1	FH2 domain containing 1 [Source:HGNC Symbol;Acc:HGNC:29363]	0	-5.54	-5.17
Line Graph	ENSG00000137478	FCHSD2	FCH and double SH3 domains 2 [Source:HGNC Symbol;Acc:HGNC:29114]	0	-1.03	-0.86
Line Graph	ENSG00000137486	ARRB1	arrestin beta 1 [Source:HGNC Symbol;Acc:HGNC:711]	0	-6.46	-7.42
Line Graph	ENSG00000137497	NUMA1	nuclear mitotic apparatus protein 1 [Source:HGNC Symbol;Acc:HGNC:8059]	0	-1.9	-1.6
Line Graph	ENSG00000137504	CREBZF	CREB/ATF bZIP transcription factor [Source:HGNC Symbol;Acc:HGNC:24905]	0	-3.75	-4.41
Line Graph	ENSG00000137509	PRCP	prolylcarboxypeptidase [Source:HGNC Symbol;Acc:HGNC:9344]	0	-4.42	-5.8
Line Graph	ENSG00000137571	SLCO5A1	solute carrier organic anion transporter family member 5A1 [Source:HGNC Symbol;Acc:HGNC:19046]	0	-3.24	-2.33
Line Graph	ENSG00000137628	DDX60	DExD/H-box helicase 60 [Source:HGNC Symbol;Acc:HGNC:25942]	0	-5.47	-7.09
Line Graph	ENSG00000137693	YAP1	Yes1 associated transcriptional regulator [Source:HGNC Symbol;Acc:HGNC:16262]	0	-2.26	-1.67
Line Graph	ENSG00000137714	FDX1	ferredoxin 1 [Source:HGNC Symbol;Acc:HGNC:3638]	0	-3.46	-2.97
Line Graph	ENSG00000137720	C11orf1	chromosome 11 open reading frame 1 [Source:HGNC Symbol;Acc:HGNC:1163]	0	-1.02	-1.38
Line Graph	ENSG00000137760	ALKBH8	alkB homolog 8, tRNA methyltransferase [Source:HGNC Symbol;Acc:HGNC:25189]	0	-2.12	-2.39
Line Graph	ENSG00000137776	SLTM	SAFB like transcription modulator [Source:HGNC Symbol;Acc:HGNC:20709]	0	-2.05	-1.35
Line Graph	ENSG00000137817	PARP6	poly(ADP-ribose) polymerase family member 6 [Source:HGNC Symbol;Acc:HGNC:26921]	0	-2.66	-3.13
Line Graph	ENSG00000137818	RPLP1	ribosomal protein lateral stalk subunit P1 [Source:HGNC Symbol;Acc:HGNC:10372]	0	-3.26	-2.44
Line Graph	ENSG00000137834	SMAD6	SMAD family member 6 [Source:HGNC Symbol;Acc:HGNC:6772]	0	-5.62	-5.03
Line Graph	ENSG00000137941	TTLL7	tubulin tyrosine ligase like 7 [Source:HGNC Symbol;Acc:HGNC:26242]	0	-8.7	-6.81
Line Graph	ENSG00000137959	IFI44L	interferon induced protein 44 like [Source:HGNC Symbol;Acc:HGNC:17817]	0	-6.75	-6.16
Line Graph	ENSG00000138061	CYP1B1	cytochrome P450 family 1 subfamily B member 1 [Source:HGNC Symbol;Acc:HGNC:2597]	0	-5.39	-3.43
Line Graph	ENSG00000138095	LRPPRC	leucine rich pentatricopeptide repeat containing [Source:HGNC Symbol;Acc:HGNC:15714]	0	-3.16	-3.16
Line Graph	ENSG00000138111	MFSD13A	major facilitator superfamily domain containing 13A [Source:HGNC Symbol;Acc:HGNC:26196]	0	-4.35	-5.49
Line Graph	ENSG00000138172	CALHM2	calcium homeostasis modulator family member 2 [Source:HGNC Symbol;Acc:HGNC:23493]	0	-4.65	-3.53
Line Graph	ENSG00000138231	DBR1	debranching RNA lariats 1 [Source:HGNC Symbol;Acc:HGNC:15594]	0	-2.85	-3.61
Line Graph	ENSG00000138286	FAM149B1	family with sequence similarity 149 member B1 [Source:HGNC Symbol;Acc:HGNC:29162]	0	-2.28	-2.63
Line Graph	ENSG00000138303	ASCC1	activating signal cointegrator 1 complex subunit 1 [Source:HGNC Symbol;Acc:HGNC:24268]	0	-4.44	-4.6
Line Graph	ENSG00000138326	RPS24	ribosomal protein S24 [Source:HGNC Symbol;Acc:HGNC:10411]	0	-2.82	-2.37
Line Graph	ENSG00000138336	TET1	tet methylcytosine dioxygenase 1 [Source:HGNC Symbol;Acc:HGNC:29484]	0	-6.22	-5.71
Line Graph	ENSG00000138386	NAB1	NGFI-A binding protein 1 [Source:HGNC Symbol;Acc:HGNC:7626]	0	-1.52	-0.92
Line Graph	ENSG00000138430	OLA1	Obg like ATPase 1 [Source:HGNC Symbol;Acc:HGNC:28833]	0	-2.85	-2.82
Line Graph	ENSG00000138443	ABI2	abl interactor 2 [Source:HGNC Symbol;Acc:HGNC:24011]	0	-2.98	-2.64
Line Graph	ENSG00000138448	ITGAV	integrin subunit alpha V [Source:HGNC Symbol;Acc:HGNC:6150]	0	-5.96	-4.13
Line Graph	ENSG00000138496	PARP9	poly(ADP-ribose) polymerase family member 9 [Source:HGNC Symbol;Acc:HGNC:24118]	0	-4.98	-6.52
Line Graph	ENSG00000138623	SEMA7A	semaphorin 7A (John Milton Hagen blood group) [Source:HGNC Symbol;Acc:HGNC:10741]	0	-4.38	-2.71
Line Graph	ENSG00000138650	PCDH10	protocadherin 10 [Source:HGNC Symbol;Acc:HGNC:13404]	0	-8.7	-9.12
Line Graph	ENSG00000138660	AP1AR	adaptor related protein complex 1 associated regulatory protein [Source:HGNC Symbol;Acc:HGNC:28808]	0	-2.71	-2.39
Line Graph	ENSG00000138668	HNRNPD	heterogeneous nuclear ribonucleoprotein D [Source:HGNC Symbol;Acc:HGNC:5036]	0	-2.69	-3.26
Line Graph	ENSG00000138674	SEC31A	SEC31 homolog A, COPII coat complex component [Source:HGNC Symbol;Acc:HGNC:17052]	0	-1.42	-1.71
Line Graph	ENSG00000138675	FGF5	fibroblast growth factor 5 [Source:HGNC Symbol;Acc:HGNC:3683]	0	-5.87	-5.13
Line Graph	ENSG00000138698	RAP1GDS1	Rap1 GTPase-GDP dissociation stimulator 1 [Source:HGNC Symbol;Acc:HGNC:9859]	0	-1.03	-1.12
Line Graph	ENSG00000138735	PDE5A	phosphodiesterase 5A [Source:HGNC Symbol;Acc:HGNC:8784]	0	-2.28	-1.66
Line Graph	ENSG00000138738	PRDM5	PR/SET domain 5 [Source:HGNC Symbol;Acc:HGNC:9349]	0	-1.87	-1.93
Line Graph	ENSG00000138744	NAAA	N-acylethanolamine acid amidase [Source:HGNC Symbol;Acc:HGNC:736]	0	-8.39	-10.79
Line Graph	ENSG00000138760	SCARB2	scavenger receptor class B member 2 [Source:HGNC Symbol;Acc:HGNC:1665]	0	-1.75	-1.51
Line Graph	ENSG00000138771	SHROOM3	shroom family member 3 [Source:HGNC Symbol;Acc:HGNC:30422]	0	-4.92	-5.27
Line Graph	ENSG00000138777	PPA2	inorganic pyrophosphatase 2 [Source:HGNC Symbol;Acc:HGNC:28883]	0	-2.21	-1.64
Line Graph	ENSG00000138835	RGS3	regulator of G protein signaling 3 [Source:HGNC Symbol;Acc:HGNC:9999]	0	-6.45	-7.27
Line Graph	ENSG00000139112	GABARAPL1	GABA type A receptor associated protein like 1 [Source:HGNC Symbol;Acc:HGNC:4068]	0	-1.73	-2.1
Line Graph	ENSG00000139116	KIF21A	kinesin family member 21A [Source:HGNC Symbol;Acc:HGNC:19349]	0	-9.06	-12.23
Line Graph	ENSG00000139173	TMEM117	transmembrane protein 117 [Source:HGNC Symbol;Acc:HGNC:25308]	0	-4.79	-4.89
Line Graph	ENSG00000139200	PIANP	PILR alpha associated neural protein [Source:HGNC Symbol;Acc:HGNC:25338]	0	-6.94	-6.57
Line Graph	ENSG00000139289	PHLDA1	pleckstrin homology like domain family A member 1 [Source:HGNC Symbol;Acc:HGNC:8933]	0	-6.13	-5.56
Line Graph	ENSG00000139291	TMEM19	transmembrane protein 19 [Source:HGNC Symbol;Acc:HGNC:25605]	0	-4.27	-4.32
Line Graph	ENSG00000139318	DUSP6	dual specificity phosphatase 6 [Source:HGNC Symbol;Acc:HGNC:3072]	0	-3.38	-3.97
Line Graph	ENSG00000139344	AMDHD1	amidohydrolase domain containing 1 [Source:HGNC Symbol;Acc:HGNC:28577]	0	-2.84	-3.04
Line Graph	ENSG00000139372	TDG	thymine DNA glycosylase [Source:HGNC Symbol;Acc:HGNC:11700]	0	-2.63	-3.16
Line Graph	ENSG00000139433	GLTP	glycolipid transfer protein [Source:HGNC Symbol;Acc:HGNC:24867]	0	-2.56	-1.85
Line Graph	ENSG00000139531	SUOX	sulfite oxidase [Source:HGNC Symbol;Acc:HGNC:11460]	0	-5.04	-5.85
Line Graph	ENSG00000139567	ACVRL1	activin A receptor like type 1 [Source:HGNC Symbol;Acc:HGNC:175]	0	-1.5	-2.03
Line Graph	ENSG00000139579	NABP2	nucleic acid binding protein 2 [Source:HGNC Symbol;Acc:HGNC:28412]	0	-4.43	-4.21
Line Graph	ENSG00000139631	CSAD	cysteine sulfinic acid decarboxylase [Source:HGNC Symbol;Acc:HGNC:18966]	0	-2.47	-1.9
Line Graph	ENSG00000139645	ANKRD52	ankyrin repeat domain 52 [Source:HGNC Symbol;Acc:HGNC:26614]	0	-5.82	-6.93
Line Graph	ENSG00000139651	ZNF740	zinc finger protein 740 [Source:HGNC Symbol;Acc:HGNC:27465]	0	-2.28	-2.28
Line Graph	ENSG00000139684	ESD	esterase D [Source:HGNC Symbol;Acc:HGNC:3465]	0	-1.09	-1.13
Line Graph	ENSG00000139687	RB1	RB transcriptional corepressor 1 [Source:HGNC Symbol;Acc:HGNC:9884]	0	-3.67	-2.43
Line Graph	ENSG00000139725	RHOF	ras homolog family member F, filopodia associated [Source:HGNC Symbol;Acc:HGNC:15703]	0	-5.26	-5.32
Line Graph	ENSG00000139726	DENR	density regulated re-initiation and release factor [Source:HGNC Symbol;Acc:HGNC:2769]	0	-4.27	-4.77
Line Graph	ENSG00000139800	ZIC5	Zic family member 5 [Source:HGNC Symbol;Acc:HGNC:20322]	0	-7.16	-8.39
Line Graph	ENSG00000139826	ABHD13	abhydrolase domain containing 13 [Source:HGNC Symbol;Acc:HGNC:20293]	0	-1.24	-1.46
Line Graph	ENSG00000139880	CDH24	cadherin 24 [Source:HGNC Symbol;Acc:HGNC:14265]	0	-8.9	-9.16
Line Graph	ENSG00000140057	AK7	adenylate kinase 7 [Source:HGNC Symbol;Acc:HGNC:20091]	0	-9.77	-8.19
Line Graph	ENSG00000140093	SERPINA10	serpin family A member 10 [Source:HGNC Symbol;Acc:HGNC:15996]	0	-1.32	-0.74
Line Graph	ENSG00000140157	NIPA2	NIPA magnesium transporter 2 [Source:HGNC Symbol;Acc:HGNC:17044]	0	-1.76	-1.42
Line Graph	ENSG00000140262	TCF12	transcription factor 12 [Source:HGNC Symbol;Acc:HGNC:11623]	0	-2.06	-2.13
Line Graph	ENSG00000140263	SORD	sorbitol dehydrogenase [Source:HGNC Symbol;Acc:HGNC:11184]	0	-4.42	-5.79
Line Graph	ENSG00000140284	SLC27A2	solute carrier family 27 member 2 [Source:HGNC Symbol;Acc:HGNC:10996]	0	-2.11	-1.73
Line Graph	ENSG00000140299	BNIP2	BCL2 interacting protein 2 [Source:HGNC Symbol;Acc:HGNC:1083]	0	-0.94	-1.19
Line Graph	ENSG00000140326	CDAN1	codanin 1 [Source:HGNC Symbol;Acc:HGNC:1713]	0	-4.75	-6.11
Line Graph	ENSG00000140350	ANP32A	acidic nuclear phosphoprotein 32 family member A [Source:HGNC Symbol;Acc:HGNC:13233]	0	-5.16	-5.02
Line Graph	ENSG00000140391	TSPAN3	tetraspanin 3 [Source:HGNC Symbol;Acc:HGNC:17752]	0	-3.22	-3.1
Line Graph	ENSG00000140398	NEIL1	nei like DNA glycosylase 1 [Source:HGNC Symbol;Acc:HGNC:18448]	0	-3.87	-4.34
Line Graph	ENSG00000140400	MAN2C1	mannosidase alpha class 2C member 1 [Source:HGNC Symbol;Acc:HGNC:6827]	0	-3.49	-3.95
Line Graph	ENSG00000140406	TLNRD1	talin rod domain containing 1 [Source:HGNC Symbol;Acc:HGNC:13519]	0	-6.07	-5.56
Line Graph	ENSG00000140416	TPM1	tropomyosin 1 [Source:HGNC Symbol;Acc:HGNC:12010]	0	-1.18	-1.25
Line Graph	ENSG00000140450	ARRDC4	arrestin domain containing 4 [Source:HGNC Symbol;Acc:HGNC:28087]	0	-2.24	-2.16
Line Graph	ENSG00000140451	PIF1	PIF1 5'-to-3' DNA helicase [Source:HGNC Symbol;Acc:HGNC:26220]	0	-7.26	-7.76
Line Graph	ENSG00000140511	HAPLN3	hyaluronan and proteoglycan link protein 3 [Source:HGNC Symbol;Acc:HGNC:21446]	0	-1.3	-1.3
Line Graph	ENSG00000140545	MFGE8	milk fat globule EGF and factor V/VIII domain containing [Source:HGNC Symbol;Acc:HGNC:7036]	0	-8.6	-7.65
Line Graph	ENSG00000140612	SEC11A	SEC11 homolog A, signal peptidase complex subunit [Source:HGNC Symbol;Acc:HGNC:17718]	0	-1.78	-2.21
Line Graph	ENSG00000140632	GLYR1	glyoxylate reductase 1 homolog [Source:HGNC Symbol;Acc:HGNC:24434]	0	-1.66	-1.78
Line Graph	ENSG00000140718	FTO	FTO alpha-ketoglutarate dependent dioxygenase [Source:HGNC Symbol;Acc:HGNC:24678]	0	-1.77	-1.41
Line Graph	ENSG00000140795	MYLK3	myosin light chain kinase 3 [Source:HGNC Symbol;Acc:HGNC:29826]	0	-3.35	-2.44
Line Graph	ENSG00000140848	CPNE2	copine 2 [Source:HGNC Symbol;Acc:HGNC:2315]	0	-4.14	-2.73
Line Graph	ENSG00000140931	CMTM3	CKLF like MARVEL transmembrane domain containing 3 [Source:HGNC Symbol;Acc:HGNC:19174]	0	-11.58	-9.14
Line Graph	ENSG00000140986	RPL3L	ribosomal protein L3 like [Source:HGNC Symbol;Acc:HGNC:10351]	0	-4.63	-6.21
Line Graph	ENSG00000140987	ZSCAN32	zinc finger and SCAN domain containing 32 [Source:HGNC Symbol;Acc:HGNC:20812]	0	-1.28	-1.37
Line Graph	ENSG00000140988	RPS2	ribosomal protein S2 [Source:HGNC Symbol;Acc:HGNC:10404]	0	-4.33	-3.16
Line Graph	ENSG00000140990	NDUFB10	NADH:ubiquinone oxidoreductase subunit B10 [Source:HGNC Symbol;Acc:HGNC:7696]	0	-2.72	-2.41
Line Graph	ENSG00000141012	GALNS	galactosamine (N-acetyl)-6-sulfatase [Source:HGNC Symbol;Acc:HGNC:4122]	0	-3.24	-3.9
Line Graph	ENSG00000141026	MED9	mediator complex subunit 9 [Source:HGNC Symbol;Acc:HGNC:25487]	0	-4.68	-4.89
Line Graph	ENSG00000141279	NPEPPS	aminopeptidase puromycin sensitive [Source:HGNC Symbol;Acc:HGNC:7900]	0	-2.03	-1.92
Line Graph	ENSG00000141349	G6PC3	glucose-6-phosphatase catalytic subunit 3 [Source:HGNC Symbol;Acc:HGNC:24861]	0	-3.13	-3.87
Line Graph	ENSG00000141391	PRELID3A	PRELI domain containing 3A [Source:HGNC Symbol;Acc:HGNC:24639]	0	-2.86	-3.86
Line Graph	ENSG00000141404	GNAL	G protein subunit alpha L [Source:HGNC Symbol;Acc:HGNC:4388]	0	-1.94	-2.6
Line Graph	ENSG00000141456	PELP1	proline, glutamate and leucine rich protein 1 [Source:HGNC Symbol;Acc:HGNC:30134]	0	-1.57	-1.75
Line Graph	ENSG00000141480	ARRB2	arrestin beta 2 [Source:HGNC Symbol;Acc:HGNC:712]	0	-3.71	-4.74
Line Graph	ENSG00000141503	MINK1	misshapen like kinase 1 [Source:HGNC Symbol;Acc:HGNC:17565]	0	-2.83	-2.84
Line Graph	ENSG00000141504	SAT2	spermidine/spermine N1-acetyltransferase family member 2 [Source:HGNC Symbol;Acc:HGNC:23160]	0	-11.09	-11.47
Line Graph	ENSG00000141510	TP53	tumor protein p53 [Source:HGNC Symbol;Acc:HGNC:11998]	0	-4.23	-3.49
Line Graph	ENSG00000141526	SLC16A3	solute carrier family 16 member 3 [Source:HGNC Symbol;Acc:HGNC:10924]	0	-8.13	-9.26
Line Graph	ENSG00000141569	TRIM65	tripartite motif containing 65 [Source:HGNC Symbol;Acc:HGNC:27316]	0	-5.07	-5.06
Line Graph	ENSG00000141582	CBX4	chromobox 4 [Source:HGNC Symbol;Acc:HGNC:1554]	0	-5.11	-6.25
Line Graph	ENSG00000141682	PMAIP1	phorbol-12-myristate-13-acetate-induced protein 1 [Source:HGNC Symbol;Acc:HGNC:9108]	0	-3.25	-3.48
Line Graph	ENSG00000141696	P3H4	prolyl 3-hydroxylase family member 4 (inactive) [Source:HGNC Symbol;Acc:HGNC:16946]	0	-9.37	-11.03
[truncated: 2,757 more rows]

## Sheet: profile#6
Table S12. Time Series Expression Trend analysis of IOSE80,GV and MII oocytes
[truncated: 5,600 more rows]
