# Supplementary material for: Identification and characterization of multipotential stem cells in immortalized normal ovarian surface epithelial cells: The pluripotency of immortalized normal ovarian surface epithelial cells
Source: Acta Biochim Biophys Sin (Shanghai). 2024 Jan 19;56(2):239–54. doi: 10.3724/abbs.2023253 (PMC10984850; doi:10.3724/abbs.2023253)
Supplement: 23354Table_S2 [file 23354Table_S2.xlsx]

## Sheet: diffgene_detail_20220215_203210
Table S2. Differentially expressed genes of IOSE80 cells and BMSC
Gene_id	FC(BMSC/IOSE80)	Log2FC(BMSC/IOSE80)	Pvalue	Padjust	Significant	Regulate	IOSE80	BMSC	Gene name	Gene description	IOSE80_1	IOSE80_2	IOSE80_3	BMSC_T7E	BMSC_T8E	BMSC_T9E
ENSG00000152661	104.056	6.70122	0	0	yes	up	4.46333	384.443	GJA1	gap junction protein alpha 1 [Source:HGNC Symbol;Acc:HGNC:4274]	4.67	3.83	4.89	327.59	362.62	463.12
ENSG00000154096	85.9547	6.42551	0	0	yes	up	10.5133	735.497	THY1	Thy-1 cell surface antigen [Source:HGNC Symbol;Acc:HGNC:11801]	9.15	9.84	12.55	638.11	725.37	843.01
ENSG00000128641	14.745	3.88215	0	0	yes	up	10.87	122.817	MYO1B	myosin IB [Source:HGNC Symbol;Acc:HGNC:7596]	11.27	10.97	10.37	114.99	114.3	139.16
ENSG00000142173	174.312	7.44552	0	0	yes	up	13.1067	1801.31	COL6A2	collagen type VI alpha 2 chain [Source:HGNC Symbol;Acc:HGNC:2212]	13.81	13.67	11.84	1633.7	1867.43	1902.8
ENSG00000142156	82.7386	6.37049	0	0	yes	up	22.2667	1672.01	COL6A1	collagen type VI alpha 1 chain [Source:HGNC Symbol;Acc:HGNC:2211]	22.71	21.73	22.36	1357.86	1507.8	2150.37
ENSG00000157227	994.459	9.95777	0	0	yes	up	0.776667	456.62	MMP14	matrix metallopeptidase 14 [Source:HGNC Symbol;Acc:HGNC:7160]	0.99	0.48	0.86	407.13	411.92	550.81
ENSG00000150687	210.172	7.71542	0	0	yes	up	1.64	374.16	PRSS23	serine protease 23 [Source:HGNC Symbol;Acc:HGNC:14370]	1.57	1.71	1.64	341.84	295.65	484.99
ENSG00000113083	1956.14	10.9338	0	0	yes	up	0.503333	609.813	LOX	lysyl oxidase [Source:HGNC Symbol;Acc:HGNC:6664]	0.65	0.43	0.43	552.39	605.24	671.81
ENSG00000166147	7866.28	12.9415	0	0	yes	up	0.486667	651.65	FBN1	fibrillin 1 [Source:HGNC Symbol;Acc:HGNC:3603]	0.67	0.41	0.38	669.89	693.63	591.43
ENSG00000142871	9.17342	3.19746	1.92833e-301	4.28803e-298	yes	up	105.747	790.833	CCN1	cellular communication network factor 1 [Source:HGNC Symbol;Acc:HGNC:2654]	104.56	106.35	106.33	704.84	733.7	933.96
ENSG00000151414	8.59301	3.10316	3.56604e-294	7.20892e-291	yes	up	32.6133	237.397	NEK7	NIMA related kinase 7 [Source:HGNC Symbol;Acc:HGNC:13386]	31.91	31.52	34.41	222.61	215.41	274.17
ENSG00000163359	17439.4	14.0901	9.79742e-290	1.81554e-286	yes	up	0.226667	1779.31	COL6A3	collagen type VI alpha 3 chain [Source:HGNC Symbol;Acc:HGNC:2213]	0.04	0.13	0.51	1292.21	2099.39	1946.32
ENSG00000145681	1366.01	10.4158	1.87405e-278	3.20563e-275	yes	up	0.63	401.057	HAPLN1	hyaluronan and proteoglycan link protein 1 [Source:HGNC Symbol;Acc:HGNC:2380]	1.02	0.43	0.44	385.24	435.07	382.86
ENSG00000277443	4618.16	12.1731	1.07528e-273	1.70793e-270	yes	up	0.0933333	356.973	MARCKS	myristoylated alanine rich protein kinase C substrate [Source:HGNC Symbol;Acc:HGNC:6759]	0.06	0.14	0.08	301.18	355.54	414.2
ENSG00000115414	56626.8	15.7892	1.1571e-273	1.71536e-270	yes	up	0.906667	17094.3	FN1	fibronectin 1 [Source:HGNC Symbol;Acc:HGNC:3778]	0.84	0.74	1.14	22933.3	18450.2	9899.18
ENSG00000163171	54.3276	5.76361	2.26859e-261	3.15292e-258	yes	up	3.29667	157.017	CDC42EP3	CDC42 effector protein 3 [Source:HGNC Symbol;Acc:HGNC:16943]	2.95	4.19	2.75	142.47	130.57	198.01
ENSG00000173898	0.00863879	-6.85495	6.95328e-261	9.09529e-258	yes	down	40.53	0.506667	SPTBN2	spectrin beta, non-erythrocytic 2 [Source:HGNC Symbol;Acc:HGNC:11276]	37.04	42.54	42.01	0.7	0.61	0.21
ENSG00000135919	2466.53	11.2683	1.22587e-255	1.51443e-252	yes	up	0.746667	1603.46	SERPINE2	serpin family E member 2 [Source:HGNC Symbol;Acc:HGNC:8951]	0.76	0.79	0.69	971.52	1350.03	2488.83
ENSG00000024422	272.944	8.09246	6.33197e-255	7.41074e-252	yes	up	2.1	189.2	EHD2	EH domain containing 2 [Source:HGNC Symbol;Acc:HGNC:3243]	2	2.62	1.68	161.07	160.67	245.86
ENSG00000152894	85.4067	6.41628	3.95576e-254	4.39821e-251	yes	up	0.626667	44.0667	PTPRK	protein tyrosine phosphatase receptor type K [Source:HGNC Symbol;Acc:HGNC:9674]	0.71	0.51	0.66	43.5	36.77	51.93
ENSG00000152952	6803.7	12.7321	6.17496e-254	6.5387e-251	yes	up	0.193333	493.167	PLOD2	procollagen-lysine,2-oxoglutarate 5-dioxygenase 2 [Source:HGNC Symbol;Acc:HGNC:9082]	0.21	0.12	0.25	433.41	494.93	551.16
ENSG00000130635	1426.44	10.4782	2.3653e-253	2.39078e-250	yes	up	0.406667	562.363	COL5A1	collagen type V alpha 1 chain [Source:HGNC Symbol;Acc:HGNC:2209]	0.36	0.41	0.45	665.17	588.81	433.11
ENSG00000050405	10.7489	3.42612	1.8545e-252	1.79298e-249	yes	up	33.56	298.883	LIMA1	LIM domain and actin binding 1 [Source:HGNC Symbol;Acc:HGNC:24636]	32.32	32.48	35.88	251.57	280.8	364.28
ENSG00000167601	61.1135	5.93342	4.99993e-251	4.63264e-248	yes	up	2.99333	140.413	AXL	AXL receptor tyrosine kinase [Source:HGNC Symbol;Acc:HGNC:905]	3.12	2.74	3.12	105.03	130.71	185.5
ENSG00000011465	435.794	8.7675	2.73738e-250	2.43485e-247	yes	up	2.33333	773.397	DCN	decorin [Source:HGNC Symbol;Acc:HGNC:2705]	2.07	2.21	2.72	550.45	870.72	899.02
ENSG00000138623	135.216	7.07912	1.35353e-244	1.15763e-241	yes	up	1.67	162.41	SEMA7A	semaphorin 7A (John Milton Hagen blood group) [Source:HGNC Symbol;Acc:HGNC:10741]	1.91	1.14	1.96	136.62	134.9	215.71
ENSG00000113739	106.027	6.72828	6.11432e-244	5.03571e-241	yes	up	4.6	393.403	STC2	stanniocalcin 2 [Source:HGNC Symbol;Acc:HGNC:11374]	5.66	4.45	3.69	430.91	338.95	410.35
ENSG00000115641	22.9209	4.51859	2.08886e-241	1.65893e-238	yes	up	33.0033	605.967	FHL2	four and a half LIM domains 2 [Source:HGNC Symbol;Acc:HGNC:3703]	30.84	32.67	35.5	561.46	624.26	632.18
ENSG00000138080	1534.17	10.5832	2.54881e-235	1.95441e-232	yes	up	0.206667	219.777	EMILIN1	elastin microfibril interfacer 1 [Source:HGNC Symbol;Acc:HGNC:19880]	0.17	0.12	0.33	170.84	215.97	272.52
ENSG00000167972	0.00872115	-6.84127	2.6102e-233	1.93477e-230	yes	down	35.94	0.41	ABCA3	ATP binding cassette subfamily A member 3 [Source:HGNC Symbol;Acc:HGNC:33]	34.87	36.11	36.84	0.62	0.3	0.31
ENSG00000164692	16711.3	14.0285	3.4192e-232	2.45267e-229	yes	up	0.413333	6244.79	COL1A2	collagen type I alpha 2 chain [Source:HGNC Symbol;Acc:HGNC:2198]	0.35	0.39	0.5	7335.64	7092.02	4306.71
ENSG00000174827	0.00291617	-8.42171	3.01194e-230	2.09301e-227	yes	down	181.237	0.416667	PDZK1	PDZ domain containing 1 [Source:HGNC Symbol;Acc:HGNC:8821]	177.37	169.6	196.74	0.41	0.29	0.55
ENSG00000121068	0.0581388	-4.10436	1.9428e-229	1.30916e-226	yes	down	134.7	5.91333	TBX2	T-box transcription factor 2 [Source:HGNC Symbol;Acc:HGNC:11597]	131.37	137.83	134.9	4.85	5.35	7.54
ENSG00000162576	165.131	7.36747	1.80335e-227	1.17945e-224	yes	up	4.23	475.107	MXRA8	matrix remodeling associated 8 [Source:HGNC Symbol;Acc:HGNC:7542]	3.54	4.47	4.68	384.99	338.3	702.03
ENSG00000137801	42015	15.3586	7.98931e-220	5.07595e-217	yes	up	0.256667	2687.33	THBS1	thrombospondin 1 [Source:HGNC Symbol;Acc:HGNC:11785]	0.15	0.29	0.33	3595.23	2681.05	1785.7
ENSG00000182197	15.687	3.9715	3.55503e-217	2.19592e-214	yes	up	9.39	165.813	EXT1	exostosin glycosyltransferase 1 [Source:HGNC Symbol;Acc:HGNC:3512]	9.78	8.63	9.76	163.42	163.32	170.7
ENSG00000108821	2619.35	11.355	1.25012e-214	7.51322e-212	yes	up	5.76333	7267.5	COL1A1	collagen type I alpha 1 chain [Source:HGNC Symbol;Acc:HGNC:2197]	5.38	5.35	6.56	9928.41	6540.02	5334.07
ENSG00000139329	658.689	9.36345	6.97267e-213	4.0803e-210	yes	up	0.866667	534.9	LUM	lumican [Source:HGNC Symbol;Acc:HGNC:6724]	0.77	1.2	0.63	627.58	450.3	526.82
ENSG00000035862	21.5499	4.42961	8.69128e-212	4.95559e-209	yes	up	28.3467	471.983	TIMP2	TIMP metallopeptidase inhibitor 2 [Source:HGNC Symbol;Acc:HGNC:11821]	27.52	29.7	27.82	471.64	449.53	494.78
ENSG00000145623	10.1912	3.34926	5.57281e-210	3.09806e-207	yes	up	7.19333	59.2	OSMR	oncostatin M receptor [Source:HGNC Symbol;Acc:HGNC:8507]	7.26	6.58	7.74	52.07	59.73	65.8
ENSG00000145817	7.24789	2.85756	3.33771e-209	1.81026e-206	yes	up	16.4933	100.237	YIPF5	Yip1 domain family member 5 [Source:HGNC Symbol;Acc:HGNC:24877]	14.8	17.59	17.09	85.42	90.1	125.19
ENSG00000140285	153.976	7.26656	9.985e-204	5.28658e-201	yes	up	0.293333	94.35	FGF7	fibroblast growth factor 7 [Source:HGNC Symbol;Acc:HGNC:3685]	0.3	0.18	0.4	92.06	91.77	99.22
ENSG00000188643	500.159	8.96624	2.56703e-202	1.32751e-199	yes	up	0.806667	315.927	S100A16	S100 calcium binding protein A16 [Source:HGNC Symbol;Acc:HGNC:20441]	0.77	0.91	0.74	269.45	258.65	419.68
ENSG00000100644	8.07484	3.01343	5.59003e-199	2.82512e-196	yes	up	70.1267	464.743	HIF1A	hypoxia inducible factor 1 subunit alpha [Source:HGNC Symbol;Acc:HGNC:4910]	66.73	66.75	76.9	406.01	420.76	567.46
ENSG00000161638	16.4232	4.03766	2.30003e-197	1.13657e-194	yes	up	46.3133	689.253	ITGA5	integrin subunit alpha 5 [Source:HGNC Symbol;Acc:HGNC:6141]	45.71	46.8	46.43	605.34	533.5	928.92
ENSG00000144381	0.175555	-2.51	2.22957e-196	1.0778e-193	yes	down	1059.28	158.64	HSPD1	heat shock protein family D (Hsp60) member 1 [Source:HGNC Symbol;Acc:HGNC:5261]	1038.4	985.85	1153.58	132.35	143.01	200.56
ENSG00000105976	29.2063	4.86821	4.34939e-194	2.05781e-191	yes	up	2.13333	46.2233	MET	MET proto-oncogene, receptor tyrosine kinase [Source:HGNC Symbol;Acc:HGNC:7029]	1.9	2.48	2.02	40.45	39.58	58.64
ENSG00000076513	10.7055	3.42028	2.11746e-192	9.80955e-190	yes	up	7.16333	60.4133	ANKRD13A	ankyrin repeat domain 13A [Source:HGNC Symbol;Acc:HGNC:21268]	6.68	6.36	8.45	56.28	58.46	66.5
ENSG00000087253	363.774	8.5069	2.6064e-192	1.18283e-189	yes	up	0.653333	43.27	LPCAT2	lysophosphatidylcholine acyltransferase 2 [Source:HGNC Symbol;Acc:HGNC:26032]	0.9	0.58	0.48	39.18	45.37	45.26
ENSG00000162520	126.127	6.97873	2.67919e-192	1.19154e-189	yes	up	1.73333	78.94	SYNC	syncoilin, intermediate filament protein [Source:HGNC Symbol;Acc:HGNC:28897]	1.32	1.08	2.8	81.07	73.52	82.23
ENSG00000169604	336.121	8.39284	1.46778e-190	6.3998e-188	yes	up	0.576667	130.427	ANTXR1	ANTXR cell adhesion molecule 1 [Source:HGNC Symbol;Acc:HGNC:21014]	0.61	0.69	0.43	115.89	88.81	186.58
ENSG00000173559	25.3544	4.66416	7.2317e-187	3.09253e-184	yes	up	2.65	56.82	NABP1	nucleic acid binding protein 1 [Source:HGNC Symbol;Acc:HGNC:26232]	2.4	2.84	2.71	45.65	62.9	61.91
ENSG00000198682	106.184	6.73043	1.19099e-184	4.99698e-182	yes	up	0.71	87.1633	PAPSS2	3'-phosphoadenosine 5'-phosphosulfate synthase 2 [Source:HGNC Symbol;Acc:HGNC:8604]	0.85	0.54	0.74	95.82	77.86	87.81
ENSG00000118985	31.4958	4.97709	1.7942e-178	7.38845e-176	yes	up	2.42333	53.19	ELL2	elongation factor for RNA polymerase II 2 [Source:HGNC Symbol;Acc:HGNC:17064]	3.86	1.63	1.78	58.39	43.23	57.95
ENSG00000111328	4.83517	2.27357	5.47274e-178	2.21268e-175	yes	up	122.383	449.297	CDK2AP1	cyclin dependent kinase 2 associated protein 1 [Source:HGNC Symbol;Acc:HGNC:14002]	119.57	119.68	127.9	397.87	433.92	516.1
ENSG00000117151	10.0604	3.33062	3.20123e-177	1.27117e-174	yes	up	6.21	62.0267	CTBS	chitobiase [Source:HGNC Symbol;Acc:HGNC:2496]	5.34	6.68	6.61	55.92	60.84	69.32
ENSG00000157613	512.082	9.00023	1.13413e-176	4.42449e-174	yes	up	0.233333	97.8433	CREB3L1	cAMP responsive element binding protein 3 like 1 [Source:HGNC Symbol;Acc:HGNC:18856]	0.31	0.16	0.23	86.04	82	125.49
ENSG00000133104	14.0366	3.81112	3.83755e-174	1.4713e-171	yes	up	4.8	47.3067	SPART	spartin [Source:HGNC Symbol;Acc:HGNC:18514]	3.25	4.69	6.46	45.79	38.05	58.08
ENSG00000105974	74.4018	6.21727	2.26219e-173	8.52614e-171	yes	up	6.1	383.333	CAV1	caveolin 1 [Source:HGNC Symbol;Acc:HGNC:1527]	5.6	6.62	6.08	266.08	327.62	556.3
ENSG00000144810	6586.03	12.6852	2.72088e-172	1.0084e-169	yes	up	0.153333	457.59	COL8A1	collagen type VIII alpha 1 chain [Source:HGNC Symbol;Acc:HGNC:2215]	0.25	0.08	0.13	303.29	296.51	772.97
ENSG00000119681	3234.69	11.6594	4.29783e-172	1.56674e-169	yes	up	0.146667	262.15	LTBP2	latent transforming growth factor beta binding protein 2 [Source:HGNC Symbol;Acc:HGNC:6715]	0.25	0.08	0.11	304.79	314.31	167.35
ENSG00000197822	0.0103329	-6.59661	3.94022e-171	1.41321e-168	yes	down	31.6633	0.576667	OCLN	occludin [Source:HGNC Symbol;Acc:HGNC:8104]	28.48	28.94	37.57	0.22	0.62	0.89
ENSG00000196628	168.209	7.39411	1.68171e-169	5.9359e-167	yes	up	0.303333	20.19	TCF4	transcription factor 4 [Source:HGNC Symbol;Acc:HGNC:11634]	0.31	0.25	0.35	18.82	18.15	23.6
ENSG00000135905	127.764	6.99734	1.93961e-168	6.73923e-166	yes	up	0.45	29.4367	DOCK10	dedicator of cytokinesis 10 [Source:HGNC Symbol;Acc:HGNC:23479]	0.38	0.52	0.45	24.41	23.73	40.17
ENSG00000185437	0.0285664	-5.12954	1.32647e-167	4.53797e-165	yes	down	100.147	3.25	SH3BGR	SH3 domain binding glutamate rich protein [Source:HGNC Symbol;Acc:HGNC:10822]	96.29	95.17	108.98	2.68	3.32	3.75
ENSG00000198959	276.452	8.11089	1.51753e-167	5.11294e-165	yes	up	1.00667	232.387	TGM2	transglutaminase 2 [Source:HGNC Symbol;Acc:HGNC:11778]	0.89	0.96	1.17	274.17	148.96	274.03
ENSG00000117281	0.00155449	-9.32934	3.83204e-167	1.27184e-164	yes	down	290.453	0.296667	CD160	CD160 molecule [Source:HGNC Symbol;Acc:HGNC:17013]	272.58	281.63	317.15	0.35	0.34	0.2
ENSG00000011028	19.9102	4.31544	3.53883e-164	1.15725e-161	yes	up	21.26	356.767	MRC2	mannose receptor C type 2 [Source:HGNC Symbol;Acc:HGNC:16875]	21.22	21.25	21.31	355.03	288.28	426.99
ENSG00000128591	1010.23	9.98047	1.10186e-163	3.55103e-161	yes	up	0.136667	44.2667	FLNC	filamin C [Source:HGNC Symbol;Acc:HGNC:3756]	0.04	0.06	0.31	45.42	32.55	54.83
ENSG00000114251	1358.91	10.4082	3.28464e-163	1.04344e-160	yes	up	0.0766667	78.0867	WNT5A	Wnt family member 5A [Source:HGNC Symbol;Acc:HGNC:12784]	0.08	0.07	0.08	74.9	81.51	77.85
ENSG00000168140	166.571	7.37999	1.79274e-162	5.61482e-160	yes	up	1.04333	145.853	VASN	vasorin [Source:HGNC Symbol;Acc:HGNC:18517]	1.28	0.89	0.96	100.06	130.52	206.98
ENSG00000087245	29195.5	14.8335	4.8701e-162	1.50412e-159	yes	up	0.193333	1479.19	MMP2	matrix metallopeptidase 2 [Source:HGNC Symbol;Acc:HGNC:7166]	0	0.47	0.11	1385.82	1775.46	1276.28
ENSG00000131711	15.2457	3.93033	1.19264e-161	3.63297e-159	yes	up	4.10333	45.2067	MAP1B	microtubule associated protein 1B [Source:HGNC Symbol;Acc:HGNC:6836]	3.95	3.73	4.63	42.02	46.92	46.68
ENSG00000010810	61.1093	5.93332	9.95206e-161	2.99059e-158	yes	up	2.05	81.27	FYN	FYN proto-oncogene, Src family tyrosine kinase [Source:HGNC Symbol;Acc:HGNC:4037]	2.41	2.23	1.51	73.83	69.15	100.83
ENSG00000148798	0.00210556	-8.89158	1.52053e-160	4.50826e-158	yes	down	75.25	0.133333	INA	internexin neuronal intermediate filament protein alpha [Source:HGNC Symbol;Acc:HGNC:6057]	73.58	73.71	78.46	0.17	0.13	0.1
ENSG00000120756	0.0151364	-6.04583	1.96544e-159	5.75072e-157	yes	down	37.0633	0.516667	PLS1	plastin 1 [Source:HGNC Symbol;Acc:HGNC:9090]	36.8	33.32	41.07	0.64	0.4	0.51
ENSG00000275832	658.955	9.36404	6.43311e-159	1.85783e-156	yes	up	0.17	47.47	ARHGAP23	Rho GTPase activating protein 23 [Source:HGNC Symbol;Acc:HGNC:29293]	0.07	0.05	0.39	45.54	44	52.87
ENSG00000172380	5.41826	2.43783	7.71712e-158	2.20007e-155	yes	up	34.54	154.393	GNG12	G protein subunit gamma 12 [Source:HGNC Symbol;Acc:HGNC:19663]	33.52	32.25	37.85	135.17	145.39	182.62
ENSG00000145431	76.0714	6.24928	2.04205e-157	5.74797e-155	yes	up	1.24	71.6367	PDGFC	platelet derived growth factor C [Source:HGNC Symbol;Acc:HGNC:8801]	0.94	1.48	1.3	50.83	82.56	81.52
ENSG00000019549	29.4532	4.88035	6.7521e-157	1.87683e-154	yes	up	3.03667	73.4533	SNAI2	snail family transcriptional repressor 2 [Source:HGNC Symbol;Acc:HGNC:11094]	3.26	3.16	2.69	58.51	76.68	85.17
ENSG00000095383	26.4642	4.72597	1.15018e-156	3.15761e-154	yes	up	1.74	39.36	TBC1D2	TBC1 domain family member 2 [Source:HGNC Symbol;Acc:HGNC:18026]	1.68	1.9	1.64	30.75	43.4	43.93
ENSG00000142552	66.1695	6.04809	7.13344e-156	1.93447e-153	yes	up	9.03667	470.797	RCN3	reticulocalbin 3 [Source:HGNC Symbol;Acc:HGNC:21145]	9.2	8.72	9.19	386.03	584.16	442.2
ENSG00000263873	162.595	7.34514	5.94204e-155	1.59197e-152	yes	up	2.31	266.197	THY1-AS1	THY1 antisense RNA 1 [Source:HGNC Symbol;Acc:HGNC:54852]	1.7	1.55	3.68	230.86	259.48	308.25
ENSG00000113657	2488.13	11.2808	2.7012e-154	7.15077e-152	yes	up	0.1	108.557	DPYSL3	dihydropyrimidinase like 3 [Source:HGNC Symbol;Acc:HGNC:3015]	0.03	0.2	0.07	107.23	113.94	104.5
ENSG00000005893	5.29364	2.40426	6.02463e-153	1.57611e-150	yes	up	30.35	130.73	LAMP2	lysosomal associated membrane protein 2 [Source:HGNC Symbol;Acc:HGNC:6501]	30.4	28.43	32.22	118.09	128.04	146.06
ENSG00000106991	4311.75	12.0741	1.76439e-152	4.56219e-150	yes	up	0.21	431.373	ENG	endoglin [Source:HGNC Symbol;Acc:HGNC:3349]	0.17	0.23	0.23	256.36	443.33	594.43
ENSG00000115541	0.137638	-2.86105	1.79683e-152	4.59267e-150	yes	down	2063.88	196.073	HSPE1	heat shock protein family E (Hsp10) member 1 [Source:HGNC Symbol;Acc:HGNC:5269]	2057.37	1936.17	2198.09	185.04	175.49	227.69
ENSG00000159216	131.371	7.03751	1.84292e-151	4.65694e-149	yes	up	0.183333	21.8733	RUNX1	RUNX family transcription factor 1 [Source:HGNC Symbol;Acc:HGNC:10471]	0.24	0.14	0.17	16.8	24.26	24.56
ENSG00000105048	0.00118296	-9.72338	2.30618e-151	5.76207e-149	yes	down	472.927	0.45	TNNT1	troponin T1, slow skeletal type [Source:HGNC Symbol;Acc:HGNC:11948]	494.33	470.28	454.17	0.4	0.55	0.4
ENSG00000184992	0.121862	-3.03668	4.29142e-151	1.06031e-148	yes	down	20.7367	2.32333	BRI3BP	BRI3 binding protein [Source:HGNC Symbol;Acc:HGNC:14251]	20.09	20.28	21.84	2.21	1.9	2.86
ENSG00000106484	357.987	8.48376	1.45603e-150	3.55799e-148	yes	up	1.07333	162.89	MEST	mesoderm specific transcript [Source:HGNC Symbol;Acc:HGNC:7028]	0.57	1.76	0.89	147.76	200.42	140.49
ENSG00000150938	26.2638	4.715	2.71068e-150	6.55189e-148	yes	up	9.41667	203.01	CRIM1	cysteine rich transmembrane BMP regulator 1 [Source:HGNC Symbol;Acc:HGNC:2359]	8.8	9.47	9.98	213.31	158.73	236.99
ENSG00000157654	34.9242	5.12615	5.09567e-150	1.21841e-147	yes	up	2.48667	52.7733	PALM2AKAP2	PALM2 and AKAP2 fusion [Source:HGNC Symbol;Acc:HGNC:33529]	1.72	2.27	3.47	50.51	53.4	54.41
ENSG00000166025	16.4184	4.03724	8.19284e-150	1.93813e-147	yes	up	0.946667	13.1967	AMOTL1	angiomotin like 1 [Source:HGNC Symbol;Acc:HGNC:17811]	0.89	1.01	0.94	11.47	11.63	16.49
ENSG00000163006	0.0619047	-4.01381	1.20277e-149	2.81536e-147	yes	down	30.8333	2.18	CCDC138	coiled-coil domain containing 138 [Source:HGNC Symbol;Acc:HGNC:26531]	30.44	29.72	32.34	1.89	2.24	2.41
ENSG00000171316	0.0515872	-4.27684	6.93298e-149	1.60592e-146	yes	down	18.4167	1.21	CHD7	chromodomain helicase DNA binding protein 7 [Source:HGNC Symbol;Acc:HGNC:20626]	17.52	19.98	17.75	1.2	1.69	0.74
ENSG00000100106	5.32965	2.41404	1.08769e-148	2.4935e-146	yes	up	21.4533	101.267	TRIOBP	TRIO and F-actin binding protein [Source:HGNC Symbol;Acc:HGNC:17009]	21.05	22.17	21.14	92.31	94.03	117.46
ENSG00000106546	73.8859	6.20723	2.45585e-148	5.57252e-146	yes	up	0.636667	27.48	AHR	aryl hydrocarbon receptor [Source:HGNC Symbol;Acc:HGNC:348]	0.82	0.35	0.74	23.47	24.16	34.81
ENSG00000113580	234.396	7.8728	5.54285e-148	1.24501e-145	yes	up	0.256667	35.5933	NR3C1	nuclear receptor subfamily 3 group C member 1 [Source:HGNC Symbol;Acc:HGNC:7978]	0.23	0.45	0.09	30.33	40.26	36.19
ENSG00000133816	130.695	7.03006	8.60854e-148	1.91428e-145	yes	up	1.52	156.853	MICAL2	microtubule associated monooxygenase, calponin and LIM domain containing 2 [Source:HGNC Symbol;Acc:HGNC:24693]	1.24	1.29	2.03	172.69	177.19	120.68
ENSG00000176788	1621.63	10.6632	3.24969e-147	7.15479e-145	yes	up	0.16	211.867	BASP1	brain abundant membrane attached signal protein 1 [Source:HGNC Symbol;Acc:HGNC:957]	0.26	0.11	0.11	177.25	211.38	246.97
ENSG00000107611	0.015462	-6.01513	1.5227e-146	3.31963e-144	yes	down	50.9433	0.246667	CUBN	cubilin [Source:HGNC Symbol;Acc:HGNC:2548]	48.79	49.22	54.82	0.32	0.2	0.22
ENSG00000204388	0.0584166	-4.09748	1.8382e-146	3.96855e-144	yes	down	607.8	28.7767	HSPA1B	heat shock protein family A (Hsp70) member 1B [Source:HGNC Symbol;Acc:HGNC:5233]	580.78	630.98	611.64	26.25	31.64	28.44
ENSG00000143878	7.30749	2.86938	2.91663e-145	6.23626e-143	yes	up	34.2733	203.593	RHOB	ras homolog family member B [Source:HGNC Symbol;Acc:HGNC:668]	33.94	34.89	33.99	193.68	194.05	223.05
ENSG00000139116	0.0752519	-3.73213	3.14053e-145	6.65104e-143	yes	down	28.7833	1.93667	KIF21A	kinesin family member 21A [Source:HGNC Symbol;Acc:HGNC:19349]	26.3	28.83	31.22	2	1.94	1.87
ENSG00000184384	42.1173	5.39634	5.20479e-143	1.09188e-140	yes	up	0.316667	11.0833	MAML2	mastermind like transcriptional coactivator 2 [Source:HGNC Symbol;Acc:HGNC:16259]	0.36	0.24	0.35	9.17	10.08	14
ENSG00000120332	0.0116295	-6.42606	6.55006e-143	1.36125e-140	yes	down	54.3267	0.543333	TNN	tenascin N [Source:HGNC Symbol;Acc:HGNC:22942]	50.62	52.16	60.2	0.67	0.43	0.53
ENSG00000157168	824.47	9.68732	9.82688e-143	2.02334e-140	yes	up	0.173333	71.5233	NRG1	neuregulin 1 [Source:HGNC Symbol;Acc:HGNC:7997]	0.18	0.15	0.19	76.47	60.02	78.08
ENSG00000151474	87.4453	6.45031	2.40278e-142	4.9019e-140	yes	up	0.536667	36.4033	FRMD4A	FERM domain containing 4A [Source:HGNC Symbol;Acc:HGNC:25491]	0.91	0.17	0.53	31.75	30.62	46.84
ENSG00000165915	8.52465	3.09164	1.33777e-140	2.70437e-138	yes	up	12.2433	70.3333	SLC39A13	solute carrier family 39 member 13 [Source:HGNC Symbol;Acc:HGNC:20859]	10.82	14.37	11.54	69.04	68.82	73.14
ENSG00000100196	4.4252	2.14574	1.83266e-140	3.67142e-138	yes	up	48.91	160.74	KDELR3	KDEL endoplasmic reticulum protein retention receptor 3 [Source:HGNC Symbol;Acc:HGNC:6306]	48.53	45.39	52.81	142.35	151.97	187.9
ENSG00000170113	0.0619157	-4.01355	4.26576e-139	8.46943e-137	yes	down	104.027	5.05667	NIPA1	NIPA magnesium transporter 1 [Source:HGNC Symbol;Acc:HGNC:17043]	99.96	99.53	112.59	4.87	4.56	5.74
ENSG00000105270	34.0384	5.08909	5.85872e-139	1.15292e-136	yes	up	0.656667	38.02	CLIP3	CAP-Gly domain containing linker protein 3 [Source:HGNC Symbol;Acc:HGNC:24314]	0.53	0.61	0.83	36.53	34.75	42.78
ENSG00000006042	56.2126	5.81282	2.05738e-138	4.01315e-136	yes	up	1.01667	55.9	TMEM98	transmembrane protein 98 [Source:HGNC Symbol;Acc:HGNC:24529]	0.91	0.77	1.37	57.75	50.53	59.42
ENSG00000188626	0.0281327	-5.15161	5.5242e-136	1.06819e-133	yes	down	25.2667	0.626667	GOLGA8M	golgin A8 family member M [Source:HGNC Symbol;Acc:HGNC:44404]	22.92	22.78	30.1	0.59	0.45	0.84
ENSG00000197956	5298.61	12.3714	1.27041e-135	2.43535e-133	yes	up	1.33	4346.77	S100A6	S100 calcium binding protein A6 [Source:HGNC Symbol;Acc:HGNC:10496]	0.55	1.26	2.18	2821.51	3521.3	6697.51
ENSG00000163297	485.19	8.92241	1.27512e-132	2.42348e-130	yes	up	0.203333	54.4267	ANTXR2	ANTXR cell adhesion molecule 2 [Source:HGNC Symbol;Acc:HGNC:21732]	0.32	0.12	0.17	44.89	41.41	76.98
ENSG00000118971	0.000589812	-10.7275	5.53702e-132	1.04345e-129	yes	down	69.5333	0.0366667	CCND2	cyclin D2 [Source:HGNC Symbol;Acc:HGNC:1583]	68.62	66.16	73.82	0.05	0.05	0.01
ENSG00000101665	11.4975	3.52325	6.366e-131	1.18959e-128	yes	up	4.62333	37.99	SMAD7	SMAD family member 7 [Source:HGNC Symbol;Acc:HGNC:6773]	4.95	4.57	4.35	32.24	34.26	47.47
ENSG00000115380	1220.28	10.253	2.63113e-130	4.8757e-128	yes	up	0.77	833.393	EFEMP1	EGF containing fibulin extracellular matrix protein 1 [Source:HGNC Symbol;Acc:HGNC:3218]	0.67	0.95	0.69	606.73	1310.58	582.87
ENSG00000167552	8.53844	3.09397	2.71867e-130	4.99629e-128	yes	up	81.03	549.823	TUBA1A	tubulin alpha 1a [Source:HGNC Symbol;Acc:HGNC:20766]	78.38	83.82	80.89	464.54	582.89	602.04
ENSG00000164176	4915.52	12.2631	1.25923e-129	2.2952e-127	yes	up	0.126667	306.39	EDIL3	EGF like repeats and discoidin domains 3 [Source:HGNC Symbol;Acc:HGNC:3173]	0.09	0.06	0.23	407.33	312.06	199.78
ENSG00000136153	82.5948	6.36798	1.58511e-129	2.86571e-127	yes	up	7.14	372.633	LMO7	LIM domain 7 [Source:HGNC Symbol;Acc:HGNC:6646]	7.04	4.9	9.48	465.52	290.4	361.98
ENSG00000099250	1275.79	10.3172	3.71267e-129	6.65796e-127	yes	up	0.183333	117.737	NRP1	neuropilin 1 [Source:HGNC Symbol;Acc:HGNC:8004]	0.05	0.36	0.14	60.4	104.98	187.83
ENSG00000023839	0.00788753	-6.98621	1.48246e-128	2.63725e-126	yes	down	24.1533	0.446667	ABCC2	ATP binding cassette subfamily C member 2 [Source:HGNC Symbol;Acc:HGNC:53]	24.39	24.23	23.84	0.07	0.36	0.91
ENSG00000187800	363.806	8.50703	2.41849e-128	4.26826e-126	yes	up	0.16	29.0333	PEAR1	platelet endothelial aggregation receptor 1 [Source:HGNC Symbol;Acc:HGNC:33631]	0.11	0.33	0.04	22.15	28.67	36.28
ENSG00000259585	0.00567347	-7.46155	3.70545e-128	6.48804e-126	yes	down	22.6033	0.13	RBM17P4	RNA binding motif protein 17 pseudogene 4 [Source:HGNC Symbol;Acc:HGNC:50369]	24.26	18.09	25.46	0.13	0.1	0.16
ENSG00000182107	0.00820096	-6.92999	6.30236e-128	1.09489e-125	yes	down	31.97	0.193333	TMEM30B	transmembrane protein 30B [Source:HGNC Symbol;Acc:HGNC:27254]	32.35	31.3	32.26	0.07	0.23	0.28
ENSG00000185989	12.9101	3.69042	1.08608e-127	1.87218e-125	yes	up	3.01333	32.31	RASA3	RAS p21 protein activator 3 [Source:HGNC Symbol;Acc:HGNC:20331]	3.36	2.79	2.89	27.43	29.48	40.02
ENSG00000118495	63.1279	5.98021	1.47955e-127	2.53082e-125	yes	up	0.58	21.7833	PLAGL1	PLAG1 like zinc finger 1 [Source:HGNC Symbol;Acc:HGNC:9046]	0.76	0.51	0.47	22.68	19.97	22.7
ENSG00000110427	27.9873	4.8067	1.11241e-126	1.88829e-124	yes	up	0.226667	4.28	KIAA1549L	KIAA1549 like [Source:HGNC Symbol;Acc:HGNC:24836]	0.17	0.18	0.33	3.55	4.01	5.28
ENSG00000164070	0.0108116	-6.53128	1.45093e-126	2.44427e-124	yes	down	70.9467	1.09	HSPA4L	heat shock protein family A (Hsp70) member 4 like [Source:HGNC Symbol;Acc:HGNC:17041]	67.06	66.51	79.27	1.17	0.59	1.51
ENSG00000159176	144.617	7.1761	3.19719e-126	5.34555e-124	yes	up	4.29667	816.11	CSRP1	cysteine and glycine rich protein 1 [Source:HGNC Symbol;Acc:HGNC:2469]	4.35	4.5	4.04	1120.87	652.15	675.31
ENSG00000130147	16.24	4.02148	1.83799e-125	3.05009e-123	yes	up	3.88667	50.6833	SH3BP4	SH3 domain binding protein 4 [Source:HGNC Symbol;Acc:HGNC:10826]	3.74	4.03	3.89	50.67	51.67	49.71
ENSG00000106366	90.5006	6.49986	1.72462e-124	2.84077e-122	yes	up	16.6033	1203.1	SERPINE1	serpin family E member 1 [Source:HGNC Symbol;Acc:HGNC:8583]	16.87	16	16.94	1542.81	1037.02	1029.47
ENSG00000255248	1892.7	10.8862	1.54895e-123	2.53265e-121	yes	up	0.09	149.817	MIR100HG	mir-100-let-7a-2-mir-125b-1 cluster host gene [Source:HGNC Symbol;Acc:HGNC:39522]	0.11	0.05	0.11	118.85	163.28	167.32
ENSG00000169504	20.308	4.34398	4.78887e-123	7.77301e-121	yes	up	43.2767	683.593	CLIC4	chloride intracellular channel 4 [Source:HGNC Symbol;Acc:HGNC:13518]	43.01	41.54	45.28	644.36	759.77	646.65
ENSG00000091986	306.59	8.26017	8.70646e-123	1.40294e-120	yes	up	6.15	1289.17	CCDC80	coiled-coil domain containing 80 [Source:HGNC Symbol;Acc:HGNC:30649]	6.91	4.5	7.04	1109.08	1785.12	973.32
ENSG00000161999	14.2231	3.83017	2.15803e-122	3.45237e-120	yes	up	5.37333	57.2233	JMJD8	jumonji domain containing 8 [Source:HGNC Symbol;Acc:HGNC:14148]	4.94	5.23	5.95	46.75	50.08	74.84
ENSG00000136156	10.0961	3.33572	2.56144e-122	4.06849e-120	yes	up	56.84	530.81	ITM2B	integral membrane protein 2B [Source:HGNC Symbol;Acc:HGNC:6174]	55.74	58.84	55.94	483.05	547.84	561.54
ENSG00000132182	0.00057987	-10.752	7.89438e-122	1.24502e-119	yes	down	56.0333	0.0333333	NUP210	nucleoporin 210 [Source:HGNC Symbol;Acc:HGNC:30052]	54.8	56.67	56.63	0.04	0.01	0.05
ENSG00000127528	33.1009	5.0488	2.17103e-121	3.39981e-119	yes	up	2.71667	67.99	KLF2	Kruppel like factor 2 [Source:HGNC Symbol;Acc:HGNC:6347]	1.46	3.6	3.09	70.87	63.84	69.26
ENSG00000115318	80.892	6.33793	5.79257e-121	9.00765e-119	yes	up	1.38667	86.4567	LOXL3	lysyl oxidase like 3 [Source:HGNC Symbol;Acc:HGNC:13869]	1.3	0.96	1.9	59.17	82.73	117.47
ENSG00000170689	0.00911572	-6.77743	7.0793e-120	1.09321e-117	yes	down	31.9267	0.236667	HOXB9	homeobox B9 [Source:HGNC Symbol;Acc:HGNC:5120]	31.48	32.16	32.14	0.26	0.21	0.24
ENSG00000031081	10.3562	3.37243	2.03209e-119	3.11638e-117	yes	up	1.99333	17.1967	ARHGAP31	Rho GTPase activating protein 31 [Source:HGNC Symbol;Acc:HGNC:29216]	1.98	1.88	2.12	17.26	15	19.33
ENSG00000038427	276.008	8.10857	1.20494e-117	1.83522e-115	yes	up	1.23	283.247	VCAN	versican [Source:HGNC Symbol;Acc:HGNC:2464]	1.42	0.67	1.6	363.47	291.2	195.07
ENSG00000168077	31.9486	4.99768	2.69159e-117	4.07162e-115	yes	up	2.39	62.84	SCARA3	scavenger receptor class A member 3 [Source:HGNC Symbol;Acc:HGNC:19000]	2.37	2.38	2.42	42.63	70.72	75.17
ENSG00000180914	62.6103	5.96833	3.89424e-117	5.8511e-115	yes	up	0.233333	10.5233	OXTR	oxytocin receptor [Source:HGNC Symbol;Acc:HGNC:8529]	0.27	0.23	0.2	9.88	9.99	11.7
ENSG00000171617	129.403	7.01572	4.27619e-117	6.38185e-115	yes	up	0.913333	89.5033	ENC1	ectodermal-neural cortex 1 [Source:HGNC Symbol;Acc:HGNC:3345]	0.99	0.9	0.85	102.13	102.06	64.32
ENSG00000166750	47.1067	5.55786	1.30331e-116	1.93212e-114	yes	up	0.733333	24.2933	SLFN5	schlafen family member 5 [Source:HGNC Symbol;Acc:HGNC:28286]	0.7	0.79	0.71	22.86	28.56	21.46
ENSG00000112715	11.4896	3.52225	1.98074e-116	2.91693e-114	yes	up	29.5567	227.707	VEGFA	vascular endothelial growth factor A [Source:HGNC Symbol;Acc:HGNC:12680]	32.07	28.47	28.13	215.79	176.58	290.75
ENSG00000150093	5.10883	2.35299	2.93222e-115	4.28973e-113	yes	up	449.847	1936.82	ITGB1	integrin subunit beta 1 [Source:HGNC Symbol;Acc:HGNC:6153]	440.16	428.79	480.59	1844.83	1939.98	2025.65
ENSG00000171604	20.6021	4.36472	4.11211e-115	5.97653e-113	yes	up	6.60667	90.6267	CXXC5	CXXC finger protein 5 [Source:HGNC Symbol;Acc:HGNC:26943]	5.44	8.18	6.2	86.85	90.51	94.52
ENSG00000164056	0.0073392	-7.09016	5.57248e-115	8.04645e-113	yes	down	95.0433	0.483333	SPRY1	sprouty RTK signaling antagonist 1 [Source:HGNC Symbol;Acc:HGNC:11269]	91.96	97.73	95.44	0.69	0.49	0.27
ENSG00000163430	66.0698	6.04592	5.88727e-115	8.44615e-113	yes	up	25.78	1410.46	FSTL1	follistatin like 1 [Source:HGNC Symbol;Acc:HGNC:3972]	23.56	22.73	31.05	1640.94	1470.89	1119.55
ENSG00000180530	13.3927	3.74337	1.40881e-114	2.00819e-112	yes	up	0.913333	9.61667	NRIP1	nuclear receptor interacting protein 1 [Source:HGNC Symbol;Acc:HGNC:8001]	0.94	0.83	0.97	9.2	9.4	10.25
ENSG00000116016	90.336	6.49723	1.74587e-114	2.46401e-112	yes	up	1.46	102.617	EPAS1	endothelial PAS domain protein 1 [Source:HGNC Symbol;Acc:HGNC:3374]	1.42	1.41	1.55	129.62	79.35	98.88
ENSG00000113721	3342.54	11.7067	1.75074e-114	2.46401e-112	yes	up	0.15	122.463	PDGFRB	platelet derived growth factor receptor beta [Source:HGNC Symbol;Acc:HGNC:8804]	0.21	0.17	0.07	145.93	107.97	113.49
ENSG00000164830	97.6564	6.60964	1.81748e-114	2.54184e-112	yes	up	0.603333	21.29	OXR1	oxidation resistance 1 [Source:HGNC Symbol;Acc:HGNC:15822]	0.75	0.49	0.57	21.54	20.19	22.14
ENSG00000237550	166.806	7.38203	1.09553e-113	1.52259e-111	yes	up	8.51333	1127.93		ribosomal protein L9 pseudogene 9	5.65	11.89	8	1181.85	1220.41	981.53
ENSG00000134668	366.453	8.51748	5.57865e-113	7.70512e-111	yes	up	0.48	127.057	SPOCD1	SPOC domain containing 1 [Source:HGNC Symbol;Acc:HGNC:26338]	0.29	0.78	0.37	94.4	90.22	196.55
ENSG00000049323	43.903	5.45625	5.94455e-113	8.15981e-111	yes	up	3.95333	151.25	LTBP1	latent transforming growth factor beta binding protein 1 [Source:HGNC Symbol;Acc:HGNC:6714]	4.05	3.9	3.91	158.13	172.73	122.89
ENSG00000139725	0.0518154	-4.27048	6.23747e-113	8.50936e-111	yes	down	30.8767	2.31	RHOF	ras homolog family member F, filopodia associated [Source:HGNC Symbol;Acc:HGNC:15703]	31.48	31.08	30.07	2.5	1.65	2.78
ENSG00000133639	31.4291	4.97403	1.27582e-112	1.7299e-110	yes	up	3.19333	76.4733	BTG1	BTG anti-proliferation factor 1 [Source:HGNC Symbol;Acc:HGNC:1130]	3.09	3.6	2.89	80.62	85.45	63.35
ENSG00000136026	7.44138	2.89557	2.21919e-112	2.9908e-110	yes	up	58.0233	357.097	CKAP4	cytoskeleton associated protein 4 [Source:HGNC Symbol;Acc:HGNC:16991]	58.92	59.62	55.53	291.65	362.16	417.48
ENSG00000067167	3.99109	1.99678	2.56177e-112	3.4317e-110	yes	up	69.0367	253.483	TRAM1	translocation associated membrane protein 1 [Source:HGNC Symbol;Acc:HGNC:20568]	68.45	67.1	71.56	257.68	228.28	274.49
ENSG00000149809	0.0251957	-5.31068	3.03626e-112	4.04295e-110	yes	down	68.3867	1.47	TM7SF2	transmembrane 7 superfamily member 2 [Source:HGNC Symbol;Acc:HGNC:11863]	71.55	71.09	62.52	1.41	1.37	1.63
ENSG00000197712	7.06627	2.82095	1.20455e-111	1.59438e-109	yes	up	18.49	120.003	FAM114A1	family with sequence similarity 114 member A1 [Source:HGNC Symbol;Acc:HGNC:25087]	19.4	17.51	18.56	92.38	121.49	146.14
ENSG00000131389	14.8911	3.89638	2.56221e-111	3.37135e-109	yes	up	3.54333	37.38	SLC6A6	solute carrier family 6 member 6 [Source:HGNC Symbol;Acc:HGNC:11052]	3.45	2.97	4.21	33.09	31.01	48.04
ENSG00000049192	32.6176	5.02758	4.93042e-111	6.44927e-109	yes	up	0.713333	17.64	ADAMTS6	ADAM metallopeptidase with thrombospondin type 1 motif 6 [Source:HGNC Symbol;Acc:HGNC:222]	0.44	1	0.7	15.81	14.86	22.25
ENSG00000136943	0.0113757	-6.4579	1.66111e-110	2.16012e-108	yes	down	51.5533	0.43	CTSV	cathepsin V [Source:HGNC Symbol;Acc:HGNC:2538]	50.03	49.47	55.16	0.23	0.67	0.39
ENSG00000186318	13.1727	3.71948	3.83962e-110	4.96405e-108	yes	up	6.8	61.0633	BACE1	beta-secretase 1 [Source:HGNC Symbol;Acc:HGNC:933]	7.08	6.66	6.66	45.58	59.1	78.51
ENSG00000113140	3178.01	11.6339	1.29443e-109	1.66383e-107	yes	up	2.77333	12990.9	SPARC	secreted protein acidic and cysteine rich [Source:HGNC Symbol;Acc:HGNC:11219]	2.31	3.61	2.4	21252.2	12959.1	4761.43
ENSG00000101210	0.000258955	-11.915	1.30215e-109	1.66413e-107	yes	down	470.65	0.18	EEF1A2	eukaryotic translation elongation factor 1 alpha 2 [Source:HGNC Symbol;Acc:HGNC:3192]	473.4	489.08	449.47	0.15	0.39	0
ENSG00000117262	0.14412	-2.79465	5.77224e-109	7.3347e-107	yes	down	130.277	16.0233	GPR89A	G protein-coupled receptor 89A [Source:HGNC Symbol;Acc:HGNC:31984]	130.12	116.95	143.76	14.7	15.66	17.71
ENSG00000180801	484.899	8.92154	7.80252e-109	9.85821e-107	yes	up	0.0633333	30.51	ARSJ	arylsulfatase family member J [Source:HGNC Symbol;Acc:HGNC:26286]	0.05	0.08	0.06	26.17	23.88	41.48
ENSG00000148154	7.5814	2.92246	1.53179e-108	1.92444e-106	yes	up	8.30333	53.5033	UGCG	UDP-glucose ceramide glucosyltransferase [Source:HGNC Symbol;Acc:HGNC:12524]	8.25	8.11	8.55	50.54	45.65	64.32
ENSG00000087116	5565.58	12.4423	1.93274e-108	2.41451e-106	yes	up	0.0633333	144.05	ADAMTS2	ADAM metallopeptidase with thrombospondin type 1 motif 2 [Source:HGNC Symbol;Acc:HGNC:218]	0.02	0.06	0.11	166.47	161.28	104.4
ENSG00000108854	10.4688	3.38803	6.8897e-108	8.55901e-106	yes	up	7.93667	66.5567	SMURF2	SMAD specific E3 ubiquitin protein ligase 2 [Source:HGNC Symbol;Acc:HGNC:16809]	8.44	7.2	8.17	49.24	61.69	88.74
ENSG00000110906	3.81479	1.9316	3.22389e-107	3.98276e-105	yes	up	21.8833	84.0833	KCTD10	potassium channel tetramerization domain containing 10 [Source:HGNC Symbol;Acc:HGNC:23236]	20.98	21.11	23.56	79.68	78.42	94.15
ENSG00000224363	0.0843589	-3.56732	9.22884e-107	1.13382e-104	yes	down	51.4933	15.8		novel transcript	59.35	46.64	48.49	16.32	19.19	11.89
ENSG00000237172	23.4798	4.55335	1.65217e-106	2.01864e-104	yes	up	1.39333	27.0033	B3GNT9	UDP-GlcNAc:betaGal beta-1,3-N-acetylglucosaminyltransferase 9 [Source:HGNC Symbol;Acc:HGNC:28714]	1.28	1.17	1.73	22.07	24.07	34.87
ENSG00000075618	19.8823	4.31341	1.98155e-106	2.40786e-104	yes	up	10.37	173.493	FSCN1	fascin actin-bundling protein 1 [Source:HGNC Symbol;Acc:HGNC:11148]	9.7	10.93	10.48	154.85	130.7	234.93
ENSG00000165092	0.000102716	-13.2491	2.52791e-106	3.05507e-104	yes	down	656.3	0.0733333	ALDH1A1	aldehyde dehydrogenase 1 family member A1 [Source:HGNC Symbol;Acc:HGNC:402]	637.69	611.36	719.85	0.03	0.14	0.05
ENSG00000099219	0.0434187	-4.52554	6.40099e-106	7.694e-104	yes	down	57.4467	2.08667	ERMP1	endoplasmic reticulum metallopeptidase 1 [Source:HGNC Symbol;Acc:HGNC:23703]	55.94	57.77	58.63	1.37	2.18	2.71
ENSG00000168502	6.6194	2.7267	7.70065e-106	9.20642e-104	yes	up	4.04333	24.2233	MTCL1	microtubule crosslinking factor 1 [Source:HGNC Symbol;Acc:HGNC:29121]	3.75	4.01	4.37	23.33	21.57	27.77
ENSG00000122862	2829.03	11.4661	9.22208e-106	1.09664e-103	yes	up	0.273333	600.27	SRGN	serglycin [Source:HGNC Symbol;Acc:HGNC:9361]	0.31	0.22	0.29	459.24	355.53	986.04
ENSG00000176845	13.0447	3.70539	1.10143e-105	1.30279e-103	yes	up	16.99	120.917	METRNL	meteorin like, glial cell differentiation regulator [Source:HGNC Symbol;Acc:HGNC:27584]	17.54	16.36	17.07	121.47	110.52	130.76
ENSG00000231793	0.027647	-5.17673	1.3988e-105	1.64577e-103	yes	down	6.17333	0.143333	DOC2GP	double C2 domain gamma, pseudogene [Source:HGNC Symbol;Acc:HGNC:37962]	6.1	5.72	6.7	0.12	0.11	0.2
ENSG00000167460	6.13896	2.61799	2.92866e-105	3.42761e-103	yes	up	413.157	2124.95	TPM4	tropomyosin 4 [Source:HGNC Symbol;Acc:HGNC:12013]	411.97	403.63	423.87	2078.19	2086.48	2210.19
ENSG00000135821	499.117	8.96324	3.79187e-105	4.41465e-103	yes	up	0.33	59.6467	GLUL	glutamate-ammonia ligase [Source:HGNC Symbol;Acc:HGNC:4341]	0.28	0.59	0.12	58.99	62.04	57.91
ENSG00000100234	41932.2	15.3558	3.21952e-104	3.72878e-102	yes	up	0.0266667	842.07	TIMP3	TIMP metallopeptidase inhibitor 3 [Source:HGNC Symbol;Acc:HGNC:11822]	0.02	0.03	0.03	1181.9	493.39	850.92
ENSG00000166033	2770.2	11.4358	5.11825e-104	5.89713e-102	yes	up	0.45	819.617	HTRA1	HtrA serine peptidase 1 [Source:HGNC Symbol;Acc:HGNC:9476]	0.57	0.26	0.52	1204.01	814.58	440.26
ENSG00000166197	0.299802	-1.73792	1.3601e-103	1.559e-101	yes	down	125.003	29.7033	NOLC1	nucleolar and coiled-body phosphoprotein 1 [Source:HGNC Symbol;Acc:HGNC:15608]	123.69	120.52	130.8	26.36	28.31	34.44
ENSG00000095794	0.20961	-2.25422	5.39029e-103	6.14687e-101	yes	down	146.927	25.06	CREM	cAMP responsive element modulator [Source:HGNC Symbol;Acc:HGNC:2352]	150.93	138.06	151.79	20.8	21.63	32.75
ENSG00000138674	3.80226	1.92686	7.7534e-103	8.79655e-101	yes	up	88.0667	299.747	SEC31A	SEC31 homolog A, COPII coat complex component [Source:HGNC Symbol;Acc:HGNC:17052]	83.42	86.98	93.8	261.52	286	351.72
ENSG00000101160	5.34772	2.41892	8.76508e-103	9.89386e-101	yes	up	91.4433	403.91	CTSZ	cathepsin Z [Source:HGNC Symbol;Acc:HGNC:2547]	93.2	90.59	90.54	343.79	415.56	452.38
ENSG00000227893	0.0120753	-6.37179	1.42123e-102	1.59616e-100	yes	down	4.83333	0.0433333	LINC00352	long intergenic non-protein coding RNA 352 [Source:HGNC Symbol;Acc:HGNC:42670]	4.73	4.71	5.06	0.04	0.03	0.06
ENSG00000075420	5.0946	2.34897	5.42419e-102	6.0612e-100	yes	up	15.0867	57.1767	FNDC3B	fibronectin type III domain containing 3B [Source:HGNC Symbol;Acc:HGNC:24670]	15.92	13.71	15.63	53.88	51.26	66.39
ENSG00000196876	30.8352	4.94651	6.57742e-102	7.29565e-100	yes	up	0.406667	5.85	SCN8A	sodium voltage-gated channel alpha subunit 8 [Source:HGNC Symbol;Acc:HGNC:10596]	0.33	0.48	0.41	5.03	5.99	6.53
ENSG00000052850	0.00813138	-6.94228	6.59453e-102	7.29565e-100	yes	down	13.4833	0.09	ALX4	ALX homeobox 4 [Source:HGNC Symbol;Acc:HGNC:450]	13.64	13.91	12.9	0.12	0.09	0.06
ENSG00000137449	30.0574	4.90965	1.55961e-101	1.71688e-99	yes	up	1.12333	13.7067	CPEB2	cytoplasmic polyadenylation element binding protein 2 [Source:HGNC Symbol;Acc:HGNC:21745]	1.28	1.55	0.54	12.72	10.47	17.93
ENSG00000126947	97.2403	6.60348	2.28099e-100	2.49864e-98	yes	up	0.306667	24.0267	ARMCX1	armadillo repeat containing X-linked 1 [Source:HGNC Symbol;Acc:HGNC:18073]	0.26	0.3	0.36	19.35	25.27	27.46
ENSG00000163382	0.191168	-2.38709	9.18662e-100	1.00139e-97	yes	down	358.223	54.0233	NAXE	NAD(P)HX epimerase [Source:HGNC Symbol;Acc:HGNC:18453]	357.03	369.21	348.43	49.15	52.39	60.53
ENSG00000145349	602.566	9.23498	1.16697e-99	1.26585e-97	yes	up	0.33	49.0933	CAMK2D	calcium/calmodulin dependent protein kinase II delta [Source:HGNC Symbol;Acc:HGNC:1462]	0.16	0.32	0.51	42.33	62.06	42.89
ENSG00000133138	15.0344	3.9102	1.19639e-99	1.29146e-97	yes	up	0.843333	8.64333	TBC1D8B	TBC1 domain family member 8B [Source:HGNC Symbol;Acc:HGNC:24715]	0.77	0.77	0.99	7.04	8.8	10.09
ENSG00000047457	0.000226609	-12.1075	2.43326e-99	2.61393e-97	yes	down	209.167	0.18	CP	ceruloplasmin [Source:HGNC Symbol;Acc:HGNC:2295]	202.56	189.76	235.18	0.01	0	0.53
ENSG00000115963	1356.72	10.4059	2.51052e-99	2.68397e-97	yes	up	0.366667	98.44	RND3	Rho family GTPase 3 [Source:HGNC Symbol;Acc:HGNC:671]	0	0.3	0.8	100.23	77.5	117.59
ENSG00000142798	35.2458	5.13938	5.29985e-99	5.63889e-97	yes	up	5.54667	189.567	HSPG2	heparan sulfate proteoglycan 2 [Source:HGNC Symbol;Acc:HGNC:5273]	4.62	5.77	6.25	224.57	162.38	181.75
ENSG00000183087	169.78	7.40752	1.57552e-98	1.66833e-96	yes	up	4.34	577.4	GAS6	growth arrest specific 6 [Source:HGNC Symbol;Acc:HGNC:4168]	4.68	4.29	4.05	673.57	689.87	368.76
ENSG00000129116	27.3115	4.77144	1.93975e-98	2.04428e-96	yes	up	14.1433	283.74	PALLD	palladin, cytoskeletal associated protein [Source:HGNC Symbol;Acc:HGNC:17068]	14.74	13.09	14.6	310.89	306.16	234.17
ENSG00000261377	0.0337449	-4.88919	2.18905e-98	2.29613e-96	yes	down	44.0033	2.67	PDCD6IPP2	PDCD6IP pseudogene 2 [Source:HGNC Symbol;Acc:HGNC:49873]	42.69	43.02	46.3	1.92	3.41	2.68
ENSG00000084444	0.128985	-2.95473	3.35462e-98	3.50219e-96	yes	down	23.7433	2.69	FAM234B	family with sequence similarity 234 member B [Source:HGNC Symbol;Acc:HGNC:29288]	23.15	23.49	24.59	2.07	2.95	3.05
ENSG00000184307	0.00985586	-6.6648	6.1793e-98	6.42099e-96	yes	down	14.8267	0.12	ZDHHC23	zinc finger DHHC-type palmitoyltransferase 23 [Source:HGNC Symbol;Acc:HGNC:28654]	13.94	13.43	17.11	0.11	0.16	0.09
ENSG00000204682	0.0308255	-5.01973	7.32544e-98	7.57655e-96	yes	down	23.0633	0.62	MIR1915HG	MIR1915 host gene [Source:HGNC Symbol;Acc:HGNC:31448]	22.36	23.68	23.15	0.82	0.43	0.61
ENSG00000163683	14.058	3.81332	8.1046e-98	8.34361e-96	yes	up	4.67333	66.5833	SMIM14	small integral membrane protein 14 [Source:HGNC Symbol;Acc:HGNC:27321]	5.08	3.37	5.57	48.75	49.79	101.21
ENSG00000128595	7.52522	2.91173	9.95708e-98	1.02035e-95	yes	up	146.367	1174.73	CALU	calumenin [Source:HGNC Symbol;Acc:HGNC:1458]	144.22	133.22	161.66	1182.95	1138.56	1202.67
ENSG00000153071	5246.73	12.3572	2.65681e-97	2.71007e-95	yes	up	0.0933333	133.67	DAB2	DAB adaptor protein 2 [Source:HGNC Symbol;Acc:HGNC:2662]	0.24	0.02	0.02	142.23	127.74	131.04
ENSG00000167680	0.0109088	-6.51836	4.13643e-97	4.20008e-95	yes	down	27.4767	0.58	SEMA6B	semaphorin 6B [Source:HGNC Symbol;Acc:HGNC:10739]	26.75	28.94	26.74	0.52	0.28	0.94
ENSG00000105810	391.916	8.6144	4.96901e-97	5.02254e-95	yes	up	0.03	10.7667	CDK6	cyclin dependent kinase 6 [Source:HGNC Symbol;Acc:HGNC:1777]	0.04	0.03	0.02	12.57	8.11	11.62
ENSG00000226562	0.0235935	-5.40547	6.2141e-97	6.25262e-95	yes	down	13.8567	0.246667	CYP4F26P	cytochrome P450 family 4 subfamily F member 26, pseudogene [Source:HGNC Symbol;Acc:HGNC:39948]	12.51	12.68	16.38	0.14	0.13	0.47
ENSG00000088305	0.0765811	-3.70687	3.28037e-96	3.28584e-94	yes	down	17.29	1.08667	DNMT3B	DNA methyltransferase 3 beta [Source:HGNC Symbol;Acc:HGNC:2979]	16.83	16.26	18.78	0.91	0.89	1.46
ENSG00000040341	0.244484	-2.03219	7.27419e-96	7.25364e-94	yes	down	93.4267	18.05	STAU2	staufen double-stranded RNA binding protein 2 [Source:HGNC Symbol;Acc:HGNC:11371]	89.2	90.68	100.4	15.44	19.36	19.35
ENSG00000184916	0.00251146	-8.63726	8.7505e-96	8.68682e-94	yes	down	33.5733	0.0833333	JAG2	jagged canonical Notch ligand 2 [Source:HGNC Symbol;Acc:HGNC:6189]	34.92	33.47	32.33	0.17	0.01	0.07
ENSG00000119408	9.6107	3.26464	1.84252e-95	1.82099e-93	yes	up	6.97667	72.2067	NEK6	NIMA related kinase 6 [Source:HGNC Symbol;Acc:HGNC:7749]	6.45	6.18	8.3	59.65	79.74	77.23
ENSG00000091656	326.151	8.3494	1.89115e-95	1.86078e-93	yes	up	0.0366667	6.5	ZFHX4	zinc finger homeobox 4 [Source:HGNC Symbol;Acc:HGNC:30939]	0.07	0.03	0.01	5.28	5.42	8.8
ENSG00000198715	132.404	7.0488	3.84779e-95	3.76931e-93	yes	up	0.45	59.12	GLMP	glycosylated lysosomal membrane protein [Source:HGNC Symbol;Acc:HGNC:29436]	0.57	0.39	0.39	43.35	49.14	84.87
ENSG00000167771	0.0471594	-4.40631	4.0339e-95	3.93429e-93	yes	down	24.6233	0.993333	RCOR2	REST corepressor 2 [Source:HGNC Symbol;Acc:HGNC:27455]	24.56	24.29	25.02	1.08	0.59	1.31
ENSG00000154175	3203.34	11.6454	7.06936e-95	6.86468e-93	yes	up	0.163333	166.053	ABI3BP	ABI family member 3 binding protein [Source:HGNC Symbol;Acc:HGNC:17265]	0.04	0.27	0.18	97.54	178.42	222.2
ENSG00000163453	12216.2	13.5765	1.73331e-94	1.67581e-92	yes	up	0.286667	1979.77	IGFBP7	insulin like growth factor binding protein 7 [Source:HGNC Symbol;Acc:HGNC:5476]	0.32	0.36	0.18	3390.92	1579.55	968.84
ENSG00000132274	813.793	9.66852	4.33131e-94	4.16949e-92	yes	up	0.306667	71.5367	TRIM22	tripartite motif containing 22 [Source:HGNC Symbol;Acc:HGNC:16379]	0.49	0.12	0.31	57.33	56.36	100.92
ENSG00000005884	32.3897	5.01746	7.74357e-93	7.42214e-91	yes	up	6.92333	139.237	ITGA3	integrin subunit alpha 3 [Source:HGNC Symbol;Acc:HGNC:6139]	9.2	5.18	6.39	105.98	90.33	221.4
ENSG00000213160	0.0195804	-5.67445	8.23315e-93	7.85754e-91	yes	down	17.8833	0.326667	KLHL23	kelch like family member 23 [Source:HGNC Symbol;Acc:HGNC:27506]	16.79	15.86	21	0.38	0.24	0.36
ENSG00000170558	109.105	6.76957	9.44248e-93	8.97318e-91	yes	up	1.69	141.023	CDH2	cadherin 2 [Source:HGNC Symbol;Acc:HGNC:1759]	1.5	1.57	2	192.39	121.34	109.34
ENSG00000197614	810.961	9.66349	1.03497e-92	9.79345e-91	yes	up	0.846667	285.543	MFAP5	microfibril associated protein 5 [Source:HGNC Symbol;Acc:HGNC:29673]	0.68	1.55	0.31	391.47	305.67	159.49
ENSG00000187243	106.987	6.74129	4.32208e-92	4.07246e-90	yes	up	0.486667	49.0033	MAGED4B	MAGE family member D4B [Source:HGNC Symbol;Acc:HGNC:22880]	0.2	0.6	0.66	46.43	44.85	55.73
ENSG00000166479	5.7214	2.51637	6.43849e-92	6.04104e-90	yes	up	10.3933	47.8733	TMX3	thioredoxin related transmembrane protein 3 [Source:HGNC Symbol;Acc:HGNC:24718]	11.3	9.3	10.58	37.8	47.17	58.65
ENSG00000064989	0.0220344	-5.5041	7.91045e-92	7.39095e-90	yes	down	32.4733	0.8	CALCRL	calcitonin receptor like receptor [Source:HGNC Symbol;Acc:HGNC:16709]	31.15	30.49	35.78	0.71	1.07	0.62
ENSG00000172638	12.3127	3.62208	1.79952e-91	1.6743e-89	yes	up	30.0367	314.4	EFEMP2	EGF containing fibulin extracellular matrix protein 2 [Source:HGNC Symbol;Acc:HGNC:3219]	31.16	30.62	28.33	335.49	277.53	330.18
ENSG00000118855	4.8114	2.26646	2.78473e-91	2.58017e-89	yes	up	19.5433	76.8767	MFSD1	major facilitator superfamily domain containing 1 [Source:HGNC Symbol;Acc:HGNC:25874]	19.77	18.13	20.73	62.38	77.58	90.67
ENSG00000163661	8229.13	13.0065	4.76396e-91	4.39569e-89	yes	up	0.0833333	607.633	PTX3	pentraxin 3 [Source:HGNC Symbol;Acc:HGNC:9692]	0.12	0.1	0.03	288.75	573.97	960.18
ENSG00000150347	982.473	9.94027	5.33422e-91	4.90153e-89	yes	up	0.05	27.08	ARID5B	AT-rich interaction domain 5B [Source:HGNC Symbol;Acc:HGNC:17362]	0.04	0.02	0.09	28.98	28.25	24.01
ENSG00000156261	0.191408	-2.38528	1.66725e-90	1.5257e-88	yes	down	1076.26	166.35	CCT8	chaperonin containing TCP1 subunit 8 [Source:HGNC Symbol;Acc:HGNC:1623]	1046.27	1001.74	1180.77	158.61	145.07	195.37
ENSG00000158169	0.165123	-2.59839	5.44622e-90	4.96343e-88	yes	down	21.1033	3.49667	FANCC	FA complementation group C [Source:HGNC Symbol;Acc:HGNC:3584]	20.83	20.49	21.99	2.31	3.6	4.58
ENSG00000067606	0.0171877	-5.86248	8.85493e-90	8.03702e-88	yes	down	25.5533	0.563333	PRKCZ	protein kinase C zeta [Source:HGNC Symbol;Acc:HGNC:9412]	24.89	25.07	26.7	0.3	0.84	0.55
ENSG00000135318	2619.95	11.3553	1.4622e-89	1.32175e-87	yes	up	0.14	180.653	NT5E	5'-nucleotidase ecto [Source:HGNC Symbol;Acc:HGNC:8021]	0.13	0.22	0.07	98.08	126	317.88
ENSG00000172936	104.569	6.70831	2.10257e-89	1.89291e-87	yes	up	0.27	18.1133	MYD88	MYD88 innate immune signal transduction adaptor [Source:HGNC Symbol;Acc:HGNC:7562]	0.17	0.23	0.41	14.27	16.82	23.25
ENSG00000074527	791.338	9.62815	2.46593e-89	2.21108e-87	yes	up	0.463333	132.343	NTN4	netrin 4 [Source:HGNC Symbol;Acc:HGNC:13658]	0.37	0.37	0.65	92.6	74.29	230.14
ENSG00000179222	6.17707	2.62692	4.76841e-89	4.25843e-87	yes	up	67.4567	378.257	MAGED1	MAGE family member D1 [Source:HGNC Symbol;Acc:HGNC:6813]	67.24	70.31	64.82	303.43	327.45	503.89
ENSG00000112769	3809.41	11.8954	8.49657e-89	7.55753e-87	yes	up	0.146667	194.337	LAMA4	laminin subunit alpha 4 [Source:HGNC Symbol;Acc:HGNC:6484]	0.17	0.06	0.21	76.57	220.05	286.39
ENSG00000215440	69.6539	6.12213	9.71137e-89	8.60365e-87	yes	up	0.506667	23.8233	NPEPL1	aminopeptidase like 1 [Source:HGNC Symbol;Acc:HGNC:16244]	0.41	0.39	0.72	21.7	21.66	28.11
ENSG00000111321	60.7231	5.92417	1.27211e-88	1.12254e-86	yes	up	3.45667	97.2833	LTBR	lymphotoxin beta receptor [Source:HGNC Symbol;Acc:HGNC:6718]	3.27	3.28	3.82	67.36	73.37	151.12
ENSG00000171497	0.214009	-2.22425	1.34506e-88	1.18221e-86	yes	down	159.403	37.46	PPID	peptidylprolyl isomerase D [Source:HGNC Symbol;Acc:HGNC:9257]	158.87	149.34	170	30.45	32.97	48.96
ENSG00000177508	534.515	9.06209	2.92976e-88	2.56492e-86	yes	up	0.17	77.2867	IRX3	iroquois homeobox 3 [Source:HGNC Symbol;Acc:HGNC:14360]	0.12	0.13	0.26	50.85	71.47	109.54
ENSG00000136240	4.40039	2.13763	2.98727e-88	2.60501e-86	yes	up	78.6067	319.62	KDELR2	KDEL endoplasmic reticulum protein retention receptor 2 [Source:HGNC Symbol;Acc:HGNC:6305]	77.94	78.96	78.92	268.91	316.33	373.62
ENSG00000141448	56.8409	5.82886	4.55572e-88	3.95725e-86	yes	up	0.243333	11.84	GATA6	GATA binding protein 6 [Source:HGNC Symbol;Acc:HGNC:4174]	0.22	0.26	0.25	12.11	11.14	12.27
ENSG00000064687	0.0716555	-3.80278	1.70065e-87	1.47149e-85	yes	down	26.99	2.04	ABCA7	ATP binding cassette subfamily A member 7 [Source:HGNC Symbol;Acc:HGNC:37]	25.3	28.75	26.92	1.58	2.57	1.97
ENSG00000137573	15971.1	13.9632	1.96897e-87	1.69705e-85	yes	up	0.14	537.663	SULF1	sulfatase 1 [Source:HGNC Symbol;Acc:HGNC:20391]	0.14	0.12	0.16	539.93	170.6	902.46
ENSG00000161642	0.146276	-2.77323	2.13351e-87	1.83177e-85	yes	down	29.0733	3.69667	ZNF385A	zinc finger protein 385A [Source:HGNC Symbol;Acc:HGNC:17521]	28.11	29.24	29.87	3.08	3.58	4.43
ENSG00000113389	1039.94	10.0223	3.25814e-87	2.78658e-85	yes	up	0.08	35.46	NPR3	natriuretic peptide receptor 3 [Source:HGNC Symbol;Acc:HGNC:7945]	0.02	0.04	0.18	28.99	23.46	53.93
ENSG00000212907	0.220981	-2.178	4.60564e-87	3.92397e-85	yes	down	15634	1615.39	MT-ND4L	mitochondrially encoded NADH:ubiquinone oxidoreductase core subunit 4L [Source:HGNC Symbol;Acc:HGNC:7460]	15822.5	16021.6	15057.9	1408.91	1470.04	1967.22
ENSG00000116096	0.136653	-2.87141	2.26363e-86	1.92124e-84	yes	down	122.853	13.3133	SPR	sepiapterin reductase [Source:HGNC Symbol;Acc:HGNC:11257]	123.88	125.23	119.45	13.27	13.15	13.52
ENSG00000065308	7.59243	2.92456	2.8095e-86	2.37547e-84	yes	up	12.0833	77.2067	TRAM2	translocation associated membrane protein 2 [Source:HGNC Symbol;Acc:HGNC:16855]	11.71	11.82	12.72	67.06	63.74	100.82
ENSG00000259207	112.878	6.81862	5.16997e-86	4.35472e-84	yes	up	0.123333	11.8533	ITGB3	integrin subunit beta 3 [Source:HGNC Symbol;Acc:HGNC:6156]	0.09	0.15	0.13	13.58	10.77	11.21
ENSG00000023892	0.0180419	-5.7925	6.16368e-86	5.17214e-84	yes	down	26.2867	0.436667	DEF6	DEF6 guanine nucleotide exchange factor [Source:HGNC Symbol;Acc:HGNC:2760]	27.36	26.86	24.64	0.24	0.44	0.63
ENSG00000054690	0.0264331	-5.24151	7.16909e-86	5.9932e-84	yes	down	11.6933	0.5	PLEKHH1	pleckstrin homology, MyTH4 and FERM domain containing H1 [Source:HGNC Symbol;Acc:HGNC:17733]	10.89	10.48	13.71	0.4	0.81	0.29
ENSG00000115415	5.81794	2.54051	1.74699e-85	1.45498e-83	yes	up	60.7867	287.377	STAT1	signal transducer and activator of transcription 1 [Source:HGNC Symbol;Acc:HGNC:11362]	61.45	58.7	62.21	286.15	278.32	297.66
ENSG00000196526	14.1362	3.82133	2.65528e-85	2.20319e-83	yes	up	5.25333	60.3267	AFAP1	actin filament associated protein 1 [Source:HGNC Symbol;Acc:HGNC:24017]	5.13	5.43	5.2	59.61	66.23	55.14
ENSG00000174306	4.81369	2.26714	8.88188e-85	7.34224e-83	yes	up	4.40333	20.9567	ZHX3	zinc fingers and homeoboxes 3 [Source:HGNC Symbol;Acc:HGNC:15935]	4.46	4.18	4.57	13.23	16.78	32.86
ENSG00000120686	8.38948	3.06858	9.37494e-85	7.72114e-83	yes	up	8.31	61.4067	UFM1	ubiquitin fold modifier 1 [Source:HGNC Symbol;Acc:HGNC:20597]	8.02	7.89	9.02	55	62.85	66.37
ENSG00000131378	17.7274	4.14791	1.02365e-84	8.39956e-83	yes	up	3.1	47.83	RFTN1	raftlin, lipid raft linker 1 [Source:HGNC Symbol;Acc:HGNC:30278]	2.75	3.63	2.92	49.34	43.42	50.73
ENSG00000163531	14.8668	3.89402	1.33654e-84	1.09267e-82	yes	up	3.17333	22.4667	NFASC	neurofascin [Source:HGNC Symbol;Acc:HGNC:29866]	2.85	3.01	3.66	21.49	15.37	30.54
ENSG00000076944	0.0275596	-5.1813	1.49087e-84	1.21437e-82	yes	down	53.63	1.57667	STXBP2	syntaxin binding protein 2 [Source:HGNC Symbol;Acc:HGNC:11445]	54.58	53.06	53.25	0.83	2.15	1.75
ENSG00000141424	3.99355	1.99767	1.67869e-84	1.36237e-82	yes	up	22.78	60.2333	SLC39A6	solute carrier family 39 member 6 [Source:HGNC Symbol;Acc:HGNC:18607]	19.65	23.07	25.62	55.72	59.22	65.76
ENSG00000106333	15.231	3.92894	3.88018e-84	3.13758e-82	yes	up	52.9567	560.423	PCOLCE	procollagen C-endopeptidase enhancer [Source:HGNC Symbol;Acc:HGNC:8738]	50.07	57.19	51.61	406.09	653.38	621.8
ENSG00000174669	0.00373619	-8.06421	6.3317e-84	5.10138e-82	yes	down	34.7767	0.0666667	SLC29A2	solute carrier family 29 member 2 [Source:HGNC Symbol;Acc:HGNC:11004]	33.72	35.7	34.91	0.07	0.07	0.06
ENSG00000124813	77.3576	6.27347	8.52871e-84	6.84668e-82	yes	up	0.22	17.98	RUNX2	RUNX family transcription factor 2 [Source:HGNC Symbol;Acc:HGNC:10472]	0.42	0.16	0.08	14.53	14.96	24.45
ENSG00000175414	136.283	7.09046	2.06066e-83	1.64831e-81	yes	up	0.0433333	4.7	ARL10	ADP ribosylation factor like GTPase 10 [Source:HGNC Symbol;Acc:HGNC:22042]	0.03	0.03	0.07	4.44	3.83	5.83
ENSG00000126005	7.42786	2.89295	3.78447e-83	3.01632e-81	yes	up	16.6133	120.083	MMP24OS	MMP24 opposite strand [Source:HGNC Symbol;Acc:HGNC:44421]	14.34	17.12	18.38	89.17	111.76	159.32
ENSG00000204389	136.371	7.09139	6.77147e-83	5.37776e-81	yes	up	0.58	54.9467	HSPA1A	heat shock protein family A (Hsp70) member 1A [Source:HGNC Symbol;Acc:HGNC:5232]	0.52	0.76	0.46	63.35	54.65	46.84
ENSG00000164733	7.74206	2.95272	8.24095e-83	6.5215e-81	yes	up	138.203	881.88	CTSB	cathepsin B [Source:HGNC Symbol;Acc:HGNC:2527]	136.57	140.95	137.09	671.22	949.04	1025.38
ENSG00000105664	9.81891	3.29556	1.6777e-82	1.32294e-80	yes	up	2.67667	20.65	COMP	cartilage oligomeric matrix protein [Source:HGNC Symbol;Acc:HGNC:2227]	2.36	2.54	3.13	18.5	21.5	21.95
ENSG00000140479	0.0240061	-5.38046	2.00763e-82	1.57752e-80	yes	down	14.5167	0.316667	PCSK6	proprotein convertase subtilisin/kexin type 6 [Source:HGNC Symbol;Acc:HGNC:8569]	15.33	12.93	15.29	0.44	0.34	0.17
ENSG00000189184	377.541	8.56049	2.05961e-82	1.61266e-80	yes	up	0.0933333	24.75	PCDH18	protocadherin 18 [Source:HGNC Symbol;Acc:HGNC:14268]	0.09	0.13	0.06	16.58	18.22	39.45
ENSG00000006534	179.391	7.48697	2.74912e-82	2.14499e-80	yes	up	0.323333	21.24	ALDH3B1	aldehyde dehydrogenase 3 family member B1 [Source:HGNC Symbol;Acc:HGNC:410]	0.14	0.31	0.52	18.72	17.29	27.71
ENSG00000167123	15.7826	3.98026	2.80592e-82	2.18165e-80	yes	up	23.6433	287.947	CERCAM	cerebral endothelial cell adhesion molecule [Source:HGNC Symbol;Acc:HGNC:23723]	22.03	25.06	23.84	272.6	331.67	259.57
ENSG00000152465	4.79344	2.26106	3.7923e-82	2.93831e-80	yes	up	7.45667	27.57	NMT2	N-myristoyltransferase 2 [Source:HGNC Symbol;Acc:HGNC:7858]	7.39	6.55	8.43	23.52	26.55	32.64
ENSG00000177096	180.896	7.49902	4.0211e-82	3.10476e-80	yes	up	0.12	22.12	PHETA2	PH domain containing endocytic trafficking adaptor 2 [Source:HGNC Symbol;Acc:HGNC:27161]	0.14	0.18	0.04	20.65	23.14	22.57
ENSG00000122691	115.263	6.84879	5.74805e-82	4.42282e-80	yes	up	0.716667	45.47	TWIST1	twist family bHLH transcription factor 1 [Source:HGNC Symbol;Acc:HGNC:12428]	0.38	0.77	1	35.28	38.58	62.55
ENSG00000253293	274.277	8.09949	7.43791e-82	5.70334e-80	yes	up	0.28	38.3633	HOXA10	homeobox A10 [Source:HGNC Symbol;Acc:HGNC:5100]	0.46	0	0.38	29.71	34.38	51
ENSG00000170921	4.27775	2.09685	1.04594e-81	7.99262e-80	yes	up	2.03333	7.36667	TANC2	tetratricopeptide repeat, ankyrin repeat and coiled-coil containing 2 [Source:HGNC Symbol;Acc:HGNC:30212]	1.85	1.83	2.42	6.18	7.07	8.85
ENSG00000076554	0.000854822	-10.1921	1.24972e-81	9.51711e-80	yes	down	102.37	0.12	TPD52	tumor protein D52 [Source:HGNC Symbol;Acc:HGNC:12005]	101.78	102.25	103.08	0.13	0.08	0.15
ENSG00000117114	41.1233	5.36189	1.58627e-81	1.20389e-79	yes	up	0.7	19.66	ADGRL2	adhesion G protein-coupled receptor L2 [Source:HGNC Symbol;Acc:HGNC:18582]	0.55	0.62	0.93	14.19	16.3	28.49
ENSG00000185920	0.144032	-2.79554	1.65485e-81	1.25166e-79	yes	down	12.9333	1.76	PTCH1	patched 1 [Source:HGNC Symbol;Acc:HGNC:9585]	13.27	11.72	13.81	1.48	1.89	1.91
ENSG00000071242	475.252	8.89255	2.30212e-81	1.73533e-79	yes	up	0.126667	32.6933	RPS6KA2	ribosomal protein S6 kinase A2 [Source:HGNC Symbol;Acc:HGNC:10431]	0.16	0.14	0.08	35.07	33.73	29.28
ENSG00000082482	329.625	8.36468	2.67155e-81	2.00701e-79	yes	up	0.34	45.5067	KCNK2	potassium two pore domain channel subfamily K member 2 [Source:HGNC Symbol;Acc:HGNC:6277]	0.24	0.18	0.6	31.53	61.52	43.47
ENSG00000164683	0.00550582	-7.50483	3.11881e-81	2.33512e-79	yes	down	30.7767	0.15	HEY1	hes related family bHLH transcription factor with YRPW motif 1 [Source:HGNC Symbol;Acc:HGNC:4880]	28.98	31.87	31.48	0.15	0.18	0.12
ENSG00000265808	4.46435	2.15845	5.74938e-81	4.29024e-79	yes	up	16.4767	62.5067	SEC22B	SEC22 homolog B, vesicle trafficking protein [Source:HGNC Symbol;Acc:HGNC:10700]	16.62	15.44	17.37	51.72	63.07	72.73
ENSG00000118515	67.1146	6.06856	8.07574e-81	6.00603e-79	yes	up	1.49	41.8667	SGK1	serum/glucocorticoid regulated kinase 1 [Source:HGNC Symbol;Acc:HGNC:10810]	0.63	2.32	1.52	48.17	42.58	34.85
ENSG00000171992	72.9527	6.18889	1.7324e-80	1.28411e-78	yes	up	0.353333	23.3533	SYNPO	synaptopodin [Source:HGNC Symbol;Acc:HGNC:30672]	0.33	0.36	0.37	22.55	14.68	32.83
ENSG00000152669	0.0384467	-4.701	2.34654e-80	1.73356e-78	yes	down	24.2567	0.696667	CCNO	cyclin O [Source:HGNC Symbol;Acc:HGNC:18576]	24.52	22.79	25.46	0.5	0.65	0.94
ENSG00000183726	4.55305	2.18683	4.76773e-80	3.5106e-78	yes	up	51.22	210.063	TMEM50A	transmembrane protein 50A [Source:HGNC Symbol;Acc:HGNC:30590]	55.07	48.23	50.36	200.73	200.94	228.52
ENSG00000238105	0.0196127	-5.67207	5.77816e-80	4.24056e-78	yes	down	11.4667	0.283333	GOLGA2P5	GOLGA2 pseudogene 5 [Source:HGNC Symbol;Acc:HGNC:25315]	11.22	10.74	12.44	0.13	0.31	0.41
ENSG00000128228	0.151764	-2.7201	6.99686e-80	5.11806e-78	yes	down	197.437	22.5133	SDF2L1	stromal cell derived factor 2 like 1 [Source:HGNC Symbol;Acc:HGNC:10676]	201.59	203.31	187.41	20.88	22.26	24.4
ENSG00000182272	0.031206	-5.00203	9.71258e-80	7.08127e-78	yes	down	31.92	0.67	B4GALNT4	beta-1,4-N-acetyl-galactosaminyltransferase 4 [Source:HGNC Symbol;Acc:HGNC:26315]	31.34	31.17	33.25	0.82	0.46	0.73
ENSG00000164125	26.8467	4.74668	1.03074e-79	7.49041e-78	yes	up	1.13	23.0433	GASK1B	golgi associated kinase 1B [Source:HGNC Symbol;Acc:HGNC:25312]	0.96	1.15	1.28	23.18	25.63	20.32
ENSG00000086061	0.273396	-1.87094	1.27273e-79	9.21878e-78	yes	down	475.983	106.917	DNAJA1	DnaJ heat shock protein family (Hsp40) member A1 [Source:HGNC Symbol;Acc:HGNC:5229]	468.71	441.93	517.31	94.62	97.61	128.52
ENSG00000153250	5.0325	2.33128	1.74984e-79	1.26335e-77	yes	up	10.1333	40.3833	RBMS1	RNA binding motif single stranded interacting protein 1 [Source:HGNC Symbol;Acc:HGNC:9907]	9.76	9.69	10.95	31.05	37.75	52.35
ENSG00000206503	228.898	7.83856	1.97696e-79	1.4227e-77	yes	up	6.24	722.223	HLA-A	major histocompatibility complex, class I, A [Source:HGNC Symbol;Acc:HGNC:4931]	6.57	6.5	5.65	1027.94	747.03	391.7
ENSG00000162174	0.0256179	-5.2867	2.29712e-79	1.64777e-77	yes	down	31.1933	1.07333	ASRGL1	asparaginase and isoaspartyl peptidase 1 [Source:HGNC Symbol;Acc:HGNC:16448]	31.22	32.19	30.17	0.91	1.29	1.02
ENSG00000123384	16.4743	4.04215	2.41955e-79	1.73001e-77	yes	up	15.49	268.03	LRP1	LDL receptor related protein 1 [Source:HGNC Symbol;Acc:HGNC:6692]	14.82	15.52	16.13	282.73	275.96	245.4
ENSG00000156113	1918.44	10.9057	2.45024e-79	1.74635e-77	yes	up	0.0766667	56.1767	KCNMA1	potassium calcium-activated channel subfamily M alpha 1 [Source:HGNC Symbol;Acc:HGNC:6284]	0.01	0.19	0.03	43.12	44.2	81.21
ENSG00000060982	114.779	6.84271	3.25368e-79	2.31157e-77	yes	up	0.686667	41.45	BCAT1	branched chain amino acid transaminase 1 [Source:HGNC Symbol;Acc:HGNC:976]	0.53	0.84	0.69	48.89	47.18	28.28
ENSG00000187498	9272.35	13.1787	5.82738e-79	4.12686e-77	yes	up	0.353333	900.43	COL4A1	collagen type IV alpha 1 chain [Source:HGNC Symbol;Acc:HGNC:2202]	0.11	0.43	0.52	1806.55	570.66	324.08
ENSG00000085831	0.0145775	-6.10011	6.43339e-79	4.54156e-77	yes	down	20.1167	0.233333	TTC39A	tetratricopeptide repeat domain 39A [Source:HGNC Symbol;Acc:HGNC:18657]	19.8	20.22	20.33	0.4	0.15	0.15
ENSG00000163565	1746.47	10.7702	7.29777e-79	5.13546e-77	yes	up	0.0933333	91.62	IFI16	interferon gamma inducible protein 16 [Source:HGNC Symbol;Acc:HGNC:5395]	0.07	0.07	0.14	64.27	110.35	100.24
ENSG00000185818	0.00135379	-9.52878	7.81911e-79	5.48497e-77	yes	down	24.3233	0.03	NAT8L	N-acetyltransferase 8 like [Source:HGNC Symbol;Acc:HGNC:26742]	24.15	25.15	23.67	0.04	0.04	0.01
ENSG00000125827	43.178	5.43222	8.69188e-79	6.07803e-77	yes	up	0.406667	14.0333	TMX4	thioredoxin related transmembrane protein 4 [Source:HGNC Symbol;Acc:HGNC:25237]	0.41	0.38	0.43	9.02	17.09	15.99
ENSG00000152601	3.10457	1.63439	9.44018e-79	6.58061e-77	yes	up	40.0367	103.053	MBNL1	muscleblind like splicing regulator 1 [Source:HGNC Symbol;Acc:HGNC:6923]	37.45	38.79	43.87	90.85	94.41	123.9
ENSG00000206538	4827.15	12.237	1.20001e-78	8.33896e-77	yes	up	0.223333	45.3433	VGLL3	vestigial like family member 3 [Source:HGNC Symbol;Acc:HGNC:24327]	0.06	0.61	0	47.05	46.45	42.53
ENSG00000116774	3489.62	11.7689	1.31681e-78	9.12212e-77	yes	up	0.09	229.513	OLFML3	olfactomedin like 3 [Source:HGNC Symbol;Acc:HGNC:24956]	0.12	0.07	0.08	187.87	306.14	194.53
ENSG00000120860	5.78516	2.53236	4.33846e-78	2.9961e-76	yes	up	19.45	91.0833	WASHC3	WASH complex subunit 3 [Source:HGNC Symbol;Acc:HGNC:24256]	18.25	18.88	21.22	75.29	92.73	105.23
ENSG00000157110	18.7351	4.22767	4.36497e-78	3.00507e-76	yes	up	0.683333	57.42	RBPMS	RNA binding protein, mRNA processing factor [Source:HGNC Symbol;Acc:HGNC:19097]	0.48	0.54	1.03	56.49	43.92	71.85
ENSG00000143772	0.128024	-2.96551	6.02429e-78	4.13463e-76	yes	down	10.2933	1.01667	ITPKB	inositol-trisphosphate 3-kinase B [Source:HGNC Symbol;Acc:HGNC:6179]	9.44	10.61	10.83	0.87	1.02	1.16
ENSG00000174807	8364.25	13.03	8.70966e-78	5.95928e-76	yes	up	0.0366667	264.957	CD248	CD248 molecule [Source:HGNC Symbol;Acc:HGNC:18219]	0.02	0.07	0.02	210	332.26	252.61
ENSG00000072195	12.0039	3.58543	1.46021e-77	9.96036e-76	yes	up	6.34333	53.1333	SPEG	striated muscle enriched protein kinase [Source:HGNC Symbol;Acc:HGNC:16901]	6.69	6.45	5.89	62.76	51.54	45.1
ENSG00000174705	5.49811	2.45894	1.92717e-77	1.31054e-75	yes	up	5.09667	27.5167	SH3PXD2B	SH3 and PX domains 2B [Source:HGNC Symbol;Acc:HGNC:29242]	4.65	5.51	5.13	22.43	30.24	29.88
ENSG00000166670	0.000400606	-11.2855	2.6871e-77	1.82174e-75	yes	down	217.247	0.12	MMP10	matrix metallopeptidase 10 [Source:HGNC Symbol;Acc:HGNC:7156]	209.58	208.71	233.45	0	0.17	0.19
ENSG00000116667	27.8403	4.7991	4.56599e-77	3.08614e-75	yes	up	0.666667	18.8333	C1orf21	chromosome 1 open reading frame 21 [Source:HGNC Symbol;Acc:HGNC:15494]	0.56	0.93	0.51	16.42	19.94	20.14
ENSG00000135074	61.0543	5.93202	6.9705e-77	4.69706e-75	yes	up	0.94	41.47	ADAM19	ADAM metallopeptidase domain 19 [Source:HGNC Symbol;Acc:HGNC:197]	1.11	0.89	0.82	53.01	27.47	43.93
ENSG00000159164	214.375	7.74399	8.87824e-77	5.96452e-75	yes	up	0.0633333	10.87	SV2A	synaptic vesicle glycoprotein 2A [Source:HGNC Symbol;Acc:HGNC:20566]	0.07	0.08	0.04	9.64	10	12.97
ENSG00000100968	269.911	8.07634	9.37386e-77	6.27851e-75	yes	up	0.476667	76.9367	NFATC4	nuclear factor of activated T cells 4 [Source:HGNC Symbol;Acc:HGNC:7778]	0.61	0.11	0.71	57.15	60.78	112.88
ENSG00000139793	9.15913	3.19521	1.48559e-76	9.92047e-75	yes	up	3.64667	24.1	MBNL2	muscleblind like splicing regulator 2 [Source:HGNC Symbol;Acc:HGNC:16746]	3.07	3.88	3.99	23.64	23.33	25.33
ENSG00000115363	412.291	8.68752	1.49162e-76	9.9309e-75	yes	up	0.28	58.3367	EVA1A	eva-1 homolog A, regulator of programmed cell death [Source:HGNC Symbol;Acc:HGNC:25816]	0.1	0.52	0.22	49.17	48.44	77.4
ENSG00000140937	19413.9	14.2448	1.60339e-76	1.06431e-74	yes	up	0.13	354.927	CDH11	cadherin 11 [Source:HGNC Symbol;Acc:HGNC:1750]	0.05	0.31	0.03	413.99	356.26	294.53
ENSG00000058091	456.542	8.8346	2.17862e-76	1.44185e-74	yes	up	0.233333	21.7533	CDK14	cyclin dependent kinase 14 [Source:HGNC Symbol;Acc:HGNC:8883]	0.35	0.19	0.16	18.67	26.96	19.63
ENSG00000100591	0.295337	-1.75956	2.63415e-76	1.73815e-74	yes	down	532.1	153.787	AHSA1	activator of HSP90 ATPase activity 1 [Source:HGNC Symbol;Acc:HGNC:1189]	544.08	495.57	556.65	142.95	142.23	176.18
ENSG00000167363	0.0650707	-3.94185	3.09582e-76	2.03674e-74	yes	down	34.0167	1.75667	FN3K	fructosamine 3 kinase [Source:HGNC Symbol;Acc:HGNC:24822]	32.93	36.09	33.03	1.6	1.75	1.92
ENSG00000158106	0.0175134	-5.8354	5.02811e-76	3.29823e-74	yes	down	11.38	0.19	RHPN1	rhophilin Rho GTPase binding protein 1 [Source:HGNC Symbol;Acc:HGNC:19973]	11.32	11.3	11.52	0.23	0.13	0.21
ENSG00000074211	0.00222614	-8.81124	6.59679e-76	4.31449e-74	yes	down	24.01	0.09	PPP2R2C	protein phosphatase 2 regulatory subunit Bgamma [Source:HGNC Symbol;Acc:HGNC:9306]	23.87	23.56	24.6	0.1	0.04	0.13
ENSG00000160746	4.32153	2.11154	7.48054e-76	4.87815e-74	yes	up	10.4633	53.0633	ANO10	anoctamin 10 [Source:HGNC Symbol;Acc:HGNC:25519]	10.83	10.65	9.91	46.44	53.18	59.57
ENSG00000181789	3.74101	1.90343	7.6684e-76	4.98603e-74	yes	up	64.3567	181.013	COPG1	COPI coat complex subunit gamma 1 [Source:HGNC Symbol;Acc:HGNC:2236]	62.64	65.97	64.46	174.44	179.86	188.74
ENSG00000004776	438.646	8.77691	1.34137e-75	8.69622e-74	yes	up	0.26	79.59	HSPB6	heat shock protein family B (small) member 6 [Source:HGNC Symbol;Acc:HGNC:26511]	0.5	0.23	0.05	65.73	58.47	114.57
ENSG00000131187	0.0142521	-6.13268	1.38228e-75	8.93539e-74	yes	down	47.1867	0.493333	F12	coagulation factor XII [Source:HGNC Symbol;Acc:HGNC:3530]	45.2	50.79	45.57	0.51	0.65	0.32
ENSG00000176697	405.516	8.66361	2.01635e-75	1.29964e-73	yes	up	0.136667	46.5033	BDNF	brain derived neurotrophic factor [Source:HGNC Symbol;Acc:HGNC:1033]	0.11	0.19	0.11	38.58	25.01	75.92
ENSG00000141429	18.1178	4.17934	5.93118e-75	3.8119e-73	yes	up	17.05	264.413	GALNT1	polypeptide N-acetylgalactosaminyltransferase 1 [Source:HGNC Symbol;Acc:HGNC:4123]	16.02	16.85	18.28	189.57	232.05	371.62
ENSG00000244300	0.0171992	-5.86151	8.4037e-75	5.38539e-73	yes	down	34.8333	0.516667	GATA2-AS1	GATA2 antisense RNA 1 [Source:HGNC Symbol;Acc:HGNC:51108]	34.89	35.54	34.07	0.21	0.49	0.85
ENSG00000131981	622.083	9.28096	1.18854e-74	7.59471e-73	yes	up	0.286667	198.42	LGALS3	galectin 3 [Source:HGNC Symbol;Acc:HGNC:6563]	0.42	0.14	0.3	105.21	192.93	297.12
ENSG00000118407	0.00813197	-6.94218	1.48107e-74	9.43681e-73	yes	down	9.65667	0.05	FILIP1	filamin A interacting protein 1 [Source:HGNC Symbol;Acc:HGNC:21015]	9.41	9.5	10.06	0.02	0.09	0.04
ENSG00000147872	7.44344	2.89597	1.67291e-74	1.06287e-72	yes	up	14.2833	86.18	PLIN2	perilipin 2 [Source:HGNC Symbol;Acc:HGNC:248]	14.75	14.35	13.75	66.78	88.13	103.63
ENSG00000179954	217.695	7.76616	3.47402e-74	2.20091e-72	yes	up	0.19	31.9767	SSC5D	scavenger receptor cysteine rich family member with 5 domains [Source:HGNC Symbol;Acc:HGNC:26641]	0.18	0.22	0.17	40.65	32.94	22.34
ENSG00000067798	186.1	7.53994	4.05937e-74	2.56444e-72	yes	up	0.226667	11.3733	NAV3	neuron navigator 3 [Source:HGNC Symbol;Acc:HGNC:15998]	0.03	0.08	0.57	13.64	9.96	10.52
ENSG00000115310	4.43272	2.14819	4.18253e-74	2.63476e-72	yes	up	161.82	602.253	RTN4	reticulon 4 [Source:HGNC Symbol;Acc:HGNC:14085]	162	160.8	162.66	584.52	538.32	683.92
ENSG00000185090	0.0155887	-6.00335	1.05272e-73	6.61278e-72	yes	down	18.98	0.266667	MANEAL	mannosidase endo-alpha like [Source:HGNC Symbol;Acc:HGNC:26452]	19.12	18.59	19.23	0.22	0.28	0.3
ENSG00000173706	22.1865	4.47161	1.06375e-73	6.66324e-72	yes	up	3.84	59.2433	HEG1	heart development protein with EGF like domains 1 [Source:HGNC Symbol;Acc:HGNC:29227]	3.63	3.36	4.53	61.66	67.58	48.49
ENSG00000183098	487.011	8.92781	1.4723e-73	9.19647e-72	yes	up	0.173333	17.4233	GPC6	glypican 6 [Source:HGNC Symbol;Acc:HGNC:4454]	0.46	0.02	0.04	17.37	22.08	12.82
ENSG00000165424	6.36537	2.67024	1.57684e-73	9.8219e-72	yes	up	4.27333	22.6567	ZCCHC24	zinc finger CCHC-type containing 24 [Source:HGNC Symbol;Acc:HGNC:26911]	4.16	4.15	4.51	18.14	24.23	25.6
ENSG00000113361	88.284	6.46408	1.64634e-73	1.02261e-71	yes	up	0.163333	10.1633	CDH6	cadherin 6 [Source:HGNC Symbol;Acc:HGNC:1765]	0.09	0.1	0.3	7.9	12.88	9.71
ENSG00000134369	9.59861	3.26283	1.90743e-73	1.18149e-71	yes	up	5.45	44.4767	NAV1	neuron navigator 1 [Source:HGNC Symbol;Acc:HGNC:15989]	5.11	5	6.24	40.52	34.78	58.13
ENSG00000175567	0.00848592	-6.88071	1.9373e-73	1.19666e-71	yes	down	72.6	0.733333	UCP2	uncoupling protein 2 [Source:HGNC Symbol;Acc:HGNC:12518]	74.87	75.63	67.3	0.71	0.57	0.92
ENSG00000100596	3.1591	1.65951	2.61711e-73	1.61209e-71	yes	up	7.57667	20.7567	SPTLC2	serine palmitoyltransferase long chain base subunit 2 [Source:HGNC Symbol;Acc:HGNC:11278]	7.47	7.72	7.54	19.53	18.71	24.03
ENSG00000106624	7613.57	12.8944	4.29986e-73	2.64133e-71	yes	up	0.0733333	172.747	AEBP1	AE binding protein 1 [Source:HGNC Symbol;Acc:HGNC:303]	0	0.16	0.06	140.26	112.69	265.29
ENSG00000276399	0.00357882	-8.1263	8.44098e-73	5.17085e-71	yes	down	33.2033	0.0233333	FLJ36000	uncharacterized FLJ36000 [Source:NCBI gene (formerly Entrezgene);Acc:284124]	28.14	34.55	36.92	0.01	0.03	0.03
ENSG00000162692	144.361	7.17353	1.32799e-72	8.11278e-71	yes	up	0.263333	29.4867	VCAM1	vascular cell adhesion molecule 1 [Source:HGNC Symbol;Acc:HGNC:12663]	0.21	0.25	0.33	23.01	40.99	24.46
ENSG00000102401	1515.18	10.5653	1.77754e-72	1.08293e-70	yes	up	0.133333	55.1333	ARMCX3	armadillo repeat containing X-linked 3 [Source:HGNC Symbol;Acc:HGNC:24065]	0.07	0.18	0.15	49.99	58.37	57.04
ENSG00000148926	7.73634	2.95165	3.11736e-72	1.89401e-70	yes	up	8.17	51.29	ADM	adrenomedullin [Source:HGNC Symbol;Acc:HGNC:259]	8.55	7.86	8.1	44.13	43.58	66.16
ENSG00000006432	0.0196575	-5.66877	3.45295e-72	2.09219e-70	yes	down	3.03667	0.0533333	MAP3K9	mitogen-activated protein kinase kinase kinase 9 [Source:HGNC Symbol;Acc:HGNC:6861]	2.89	3.04	3.18	0.03	0.05	0.08
ENSG00000068078	0.0338942	-4.88282	3.48359e-72	2.10502e-70	yes	down	8.43333	0.216667	FGFR3	fibroblast growth factor receptor 3 [Source:HGNC Symbol;Acc:HGNC:3690]	8.8	8.11	8.39	0.25	0.19	0.21
ENSG00000051523	474.729	8.89096	3.6388e-72	2.19284e-70	yes	up	0.52	140.05	CYBA	cytochrome b-245 alpha chain [Source:HGNC Symbol;Acc:HGNC:2577]	1.04	0.39	0.13	129.95	148.4	141.8
ENSG00000133110	2903.62	11.5036	3.69849e-72	2.22279e-70	yes	up	1.44	2815.62	POSTN	periostin [Source:HGNC Symbol;Acc:HGNC:16953]	1.19	1.79	1.34	5104.66	2635.01	707.2
ENSG00000184007	5.05279	2.33708	3.78125e-72	2.26641e-70	yes	up	70.3533	270.913	PTP4A2	protein tyrosine phosphatase 4A2 [Source:HGNC Symbol;Acc:HGNC:9635]	65.98	69.17	75.91	210.77	259.31	342.66
ENSG00000168785	14.2269	3.83055	6.79591e-72	4.06238e-70	yes	up	1.99667	23.5467	TSPAN5	tetraspanin 5 [Source:HGNC Symbol;Acc:HGNC:17753]	2.16	2.05	1.78	17.11	24.76	28.77
ENSG00000172830	19.0913	4.25484	7.48982e-72	4.46518e-70	yes	up	1.11	11.3167	SSH3	slingshot protein phosphatase 3 [Source:HGNC Symbol;Acc:HGNC:30581]	1.94	0.67	0.72	8.67	10.18	15.1
ENSG00000134910	3.37467	1.75475	8.76165e-72	5.20943e-70	yes	up	64.6433	193.283	STT3A	STT3 oligosaccharyltransferase complex catalytic subunit A [Source:HGNC Symbol;Acc:HGNC:6172]	63.38	63.94	66.61	178.81	182.49	218.55
ENSG00000115935	69.7141	6.12338	9.11821e-72	5.40698e-70	yes	up	0.616667	22.4567	WIPF1	WAS/WASL interacting protein family member 1 [Source:HGNC Symbol;Acc:HGNC:12736]	0.33	1.12	0.4	13.66	16.99	36.72
ENSG00000124406	0.0304305	-5.03834	9.58646e-72	5.66952e-70	yes	down	5.2	0.103333	ATP8A1	ATPase phospholipid transporting 8A1 [Source:HGNC Symbol;Acc:HGNC:13531]	5.26	4.38	5.96	0.09	0.12	0.1
ENSG00000183032	0.00901368	-6.79367	1.10056e-71	6.49153e-70	yes	down	17.51	0.256667	SLC25A21	solute carrier family 25 member 21 [Source:HGNC Symbol;Acc:HGNC:14411]	15.32	15.56	21.65	0.19	0.52	0.06
ENSG00000000971	0.138134	-2.85586	1.11647e-71	6.56795e-70	yes	down	462.2	44.81	CFH	complement factor H [Source:HGNC Symbol;Acc:HGNC:4883]	433.6	410.2	542.8	46.19	43.67	44.57
ENSG00000146674	87.163	6.44564	1.61698e-71	9.48726e-70	yes	up	34.5233	2407.27	IGFBP3	insulin like growth factor binding protein 3 [Source:HGNC Symbol;Acc:HGNC:5472]	33.21	35.02	35.34	1561.39	1366.2	4294.22
ENSG00000079308	50.8604	5.66847	2.44678e-71	1.43181e-69	yes	up	1.69	51.48	TNS1	tensin 1 [Source:HGNC Symbol;Acc:HGNC:11973]	2.51	1.34	1.22	66.11	47.37	40.96
ENSG00000267280	0.0540191	-4.21039	2.78022e-71	1.62267e-69	yes	down	24.8533	1.23	TBX2-AS1	TBX2 antisense RNA 1 [Source:HGNC Symbol;Acc:HGNC:50355]	23.08	29.6	21.88	1.39	1.33	0.97
ENSG00000134970	4.39232	2.13498	5.7015e-71	3.31896e-69	yes	up	18.3567	69.8467	TMED7	transmembrane p24 trafficking protein 7 [Source:HGNC Symbol;Acc:HGNC:24253]	18.95	17.08	19.04	58.72	67.63	83.19
ENSG00000168398	49.5898	5.63197	5.72725e-71	3.32525e-69	yes	up	0.186667	8.10667	BDKRB2	bradykinin receptor B2 [Source:HGNC Symbol;Acc:HGNC:1030]	0.22	0.15	0.19	7.68	6.31	10.33
ENSG00000122870	942.02	9.87961	6.16873e-71	3.57224e-69	yes	up	0.0533333	32.1367	BICC1	BicC family RNA binding protein 1 [Source:HGNC Symbol;Acc:HGNC:19351]	0.03	0.08	0.05	24.93	44.28	27.2
ENSG00000184979	0.0808176	-3.62919	6.95824e-71	4.01897e-69	yes	down	25.4767	1.72667	USP18	ubiquitin specific peptidase 18 [Source:HGNC Symbol;Acc:HGNC:12616]	26.25	24.82	25.36	1.25	1.58	2.35
ENSG00000182134	0.0793394	-3.65582	7.67098e-71	4.41916e-69	yes	down	21.56	1.43333	TDRKH	tudor and KH domain containing [Source:HGNC Symbol;Acc:HGNC:11713]	19.86	20.25	24.57	1.55	1.61	1.14
ENSG00000055732	0.00609746	-7.35758	9.02973e-71	5.18848e-69	yes	down	13.7833	0.116667	MCOLN3	mucolipin TRP cation channel 3 [Source:HGNC Symbol;Acc:HGNC:13358]	12.23	12.19	16.93	0.13	0.1	0.12
ENSG00000130508	21552.7	14.3956	9.0666e-71	5.19624e-69	yes	up	0.05	205.783	PXDN	peroxidasin [Source:HGNC Symbol;Acc:HGNC:14966]	0.02	0.12	0.01	260.01	212.76	144.58
ENSG00000111799	190.453	7.57329	1.27659e-70	7.29759e-69	yes	up	3.02667	656.23	COL12A1	collagen type XII alpha 1 chain [Source:HGNC Symbol;Acc:HGNC:2188]	2.92	2.89	3.27	894.77	759.09	314.83
ENSG00000137507	133.97	7.06577	1.34053e-70	7.64344e-69	yes	up	0.15	26.8933	LRRC32	leucine rich repeat containing 32 [Source:HGNC Symbol;Acc:HGNC:4161]	0.15	0.17	0.13	32.06	18.85	29.77
ENSG00000106211	89.966	6.49131	3.0399e-70	1.72886e-68	yes	up	20.9167	1077.84	HSPB1	heat shock protein family B (small) member 1 [Source:HGNC Symbol;Acc:HGNC:5246]	13.52	28.3	20.93	1450.67	928.46	854.39
ENSG00000231806	0.0202406	-5.6266	4.15724e-70	2.35828e-68	yes	down	7.39667	0.373333	PCAT7	prostate cancer associated transcript 7 [Source:HGNC Symbol;Acc:HGNC:48824]	6.16	7.8	8.23	0.36	0.38	0.38
ENSG00000117676	0.0678905	-3.88065	5.02811e-70	2.84504e-68	yes	down	25.7733	1.63333	RPS6KA1	ribosomal protein S6 kinase A1 [Source:HGNC Symbol;Acc:HGNC:10430]	25.38	27.06	24.88	1.02	1.91	1.97
ENSG00000090530	59.2875	5.88965	6.81497e-70	3.8463e-68	yes	up	1.26333	41.0933	P3H2	prolyl 3-hydroxylase 2 [Source:HGNC Symbol;Acc:HGNC:19317]	1.79	1.23	0.77	28.18	39.24	55.86
ENSG00000178031	2937.71	11.5205	7.60446e-70	4.28102e-68	yes	up	0.0333333	55.3767	ADAMTSL1	ADAMTS like 1 [Source:HGNC Symbol;Acc:HGNC:14632]	0.05	0.04	0.01	35.64	57.47	73.02
ENSG00000119042	9.95049	3.31477	1.05881e-69	5.94565e-68	yes	up	1.38333	10.2867	SATB2	SATB homeobox 2 [Source:HGNC Symbol;Acc:HGNC:21637]	1.43	1.15	1.57	9.01	8.51	13.34
ENSG00000275064	0.0264843	-5.23872	1.41157e-69	7.90659e-68	yes	down	10.0867	0.256667	PDE4DIPP5	PDE4DIP pseudogene 5 [Source:HGNC Symbol;Acc:HGNC:55084]	9.22	9.23	11.81	0.13	0.36	0.28
ENSG00000134330	304.783	8.25164	2.4062e-69	1.34439e-67	yes	up	0.206667	87.9867	IAH1	isoamyl acetate hydrolyzing esterase 1 (putative) [Source:HGNC Symbol;Acc:HGNC:27696]	0.06	0.2	0.36	94.97	100.14	68.85
ENSG00000123342	60.4043	5.91658	4.85163e-69	2.7039e-67	yes	up	0.383333	16.3933	MMP19	matrix metallopeptidase 19 [Source:HGNC Symbol;Acc:HGNC:7165]	0.53	0.29	0.33	11.66	17.45	20.07
ENSG00000168679	47.7359	5.577	5.03727e-69	2.80034e-67	yes	up	0.54	18.0433	SLC16A4	solute carrier family 16 member 4 [Source:HGNC Symbol;Acc:HGNC:10925]	0.37	0.43	0.82	12.67	19.59	21.87
ENSG00000131242	0.0216709	-5.5281	5.21773e-69	2.89343e-67	yes	down	7.29667	0.206667	RAB11FIP4	RAB11 family interacting protein 4 [Source:HGNC Symbol;Acc:HGNC:30267]	6.61	7.03	8.25	0.25	0.07	0.3
ENSG00000107719	0.0125609	-6.31492	5.63189e-69	3.11533e-67	yes	down	8.70667	0.0933333	PALD1	phosphatase domain containing paladin 1 [Source:HGNC Symbol;Acc:HGNC:23530]	8.83	8.88	8.41	0.13	0.09	0.06
ENSG00000138685	7.15355	2.83866	8.56437e-69	4.7257e-67	yes	up	9.16333	54.77	FGF2	fibroblast growth factor 2 [Source:HGNC Symbol;Acc:HGNC:3676]	8.65	9.2	9.64	45.7	62.25	56.36
ENSG00000164111	3.78862	1.92167	8.69067e-69	4.78353e-67	yes	up	310.833	940.77	ANXA5	annexin A5 [Source:HGNC Symbol;Acc:HGNC:543]	317.85	301.25	313.4	883.7	930	1008.61
ENSG00000165821	0.134285	-2.89663	2.67365e-68	1.468e-66	yes	down	14.2167	1.54667	SALL2	spalt like transcription factor 2 [Source:HGNC Symbol;Acc:HGNC:10526]	14.38	14.87	13.4	1.19	1.42	2.03
ENSG00000253276	11.97	3.58135	2.68986e-68	1.47326e-66	yes	up	2.37	23.0733	CCDC71L	coiled-coil domain containing 71 like [Source:HGNC Symbol;Acc:HGNC:26685]	2.44	2.38	2.29	20.37	18.4	30.45
ENSG00000169062	4.86417	2.28219	3.22527e-68	1.76217e-66	yes	up	12.8967	47.4633	UPF3A	UPF3A regulator of nonsense mediated mRNA decay [Source:HGNC Symbol;Acc:HGNC:20332]	12.45	11.55	14.69	41.37	46.45	54.57
ENSG00000220842	63.6747	5.99265	5.0972e-68	2.7781e-66	yes	up	11.5	467.083	RPL21P16	ribosomal protein L21 pseudogene 16 [Source:HGNC Symbol;Acc:HGNC:31396]	9.34	16.35	8.81	483.88	530.7	386.67
ENSG00000065357	6.04141	2.59488	6.10153e-68	3.31735e-66	yes	up	12.0367	54.3167	DGKA	diacylglycerol kinase alpha [Source:HGNC Symbol;Acc:HGNC:2849]	11.32	12.94	11.85	49.91	45.79	67.25
ENSG00000188042	426.334	8.73584	7.28316e-68	3.95013e-66	yes	up	0.0633333	21.5867	ARL4C	ADP ribosylation factor like GTPase 4C [Source:HGNC Symbol;Acc:HGNC:698]	0.07	0.1	0.02	25.85	17.99	20.92
ENSG00000135452	20.4297	4.35259	7.97208e-68	4.31326e-66	yes	up	1.12667	40.13	TSPAN31	tetraspanin 31 [Source:HGNC Symbol;Acc:HGNC:10539]	1.27	1.35	0.76	41.2	38.12	41.07
ENSG00000177239	2.96848	1.56973	9.42279e-68	5.08579e-66	yes	up	31.6967	79.84	MAN1B1	mannosidase alpha class 1B member 1 [Source:HGNC Symbol;Acc:HGNC:6823]	32.79	30.74	31.56	70.43	76.37	92.72
ENSG00000204941	33.3929	5.06147	1.28825e-67	6.93628e-66	yes	up	1.04	23.6967	PSG5	pregnancy specific beta-1-glycoprotein 5 [Source:HGNC Symbol;Acc:HGNC:9522]	1	0.85	1.27	15.99	25.38	29.72
ENSG00000134508	8.42156	3.07409	1.34172e-67	7.2067e-66	yes	up	2.89	18.4367	CABLES1	Cdk5 and Abl enzyme substrate 1 [Source:HGNC Symbol;Acc:HGNC:25097]	2.2	2.72	3.75	14.94	16.58	23.79
ENSG00000183010	1632	10.6724	1.54111e-67	8.25775e-66	yes	up	0.176667	151.63	PYCR1	pyrroline-5-carboxylate reductase 1 [Source:HGNC Symbol;Acc:HGNC:9721]	0.3	0.19	0.04	170.26	169.55	115.08
ENSG00000170153	26.7911	4.74368	2.16049e-67	1.15487e-65	yes	up	0.266667	4.55333	RNF150	ring finger protein 150 [Source:HGNC Symbol;Acc:HGNC:23138]	0.42	0.21	0.17	4.83	3.41	5.42
ENSG00000114423	7.3162	2.87109	2.67384e-67	1.42585e-65	yes	up	5.39333	38.2833	CBLB	Cbl proto-oncogene B [Source:HGNC Symbol;Acc:HGNC:1542]	5.4	5.52	5.26	30.87	38.68	45.3
ENSG00000122786	39.6897	5.31069	4.01454e-67	2.13568e-65	yes	up	39.8867	1188.58	CALD1	caldesmon 1 [Source:HGNC Symbol;Acc:HGNC:1441]	41.21	35.95	42.5	1454.49	1167.8	943.44
ENSG00000154188	643.407	9.32959	4.84997e-67	2.57396e-65	yes	up	0.0533333	22.59	ANGPT1	angiopoietin 1 [Source:HGNC Symbol;Acc:HGNC:484]	0.08	0.04	0.04	16.38	26.95	24.44
ENSG00000132718	10.898	3.44599	5.72168e-67	3.02936e-65	yes	up	2.05667	18.9167	SYT11	synaptotagmin 11 [Source:HGNC Symbol;Acc:HGNC:19239]	2.24	1.86	2.07	17.16	14.68	24.91
ENSG00000107438	786.612	9.61951	8.48691e-67	4.48274e-65	yes	up	0.17	77.1767	PDLIM1	PDZ and LIM domain 1 [Source:HGNC Symbol;Acc:HGNC:2067]	0.09	0.28	0.14	82.56	61.45	87.52
ENSG00000102317	8.16752	3.0299	8.84504e-67	4.66083e-65	yes	up	61.5733	545.757	RBM3	RNA binding motif protein 3 [Source:HGNC Symbol;Acc:HGNC:9900]	57.85	59.91	66.96	419.2	638.81	579.26
ENSG00000181392	0.019684	-5.66684	1.16596e-66	6.12945e-65	yes	down	29.09	0.23	SYNE4	spectrin repeat containing nuclear envelope family member 4 [Source:HGNC Symbol;Acc:HGNC:26703]	29.88	31.26	26.13	0.21	0.13	0.35
ENSG00000108786	0.111991	-3.15855	1.19773e-66	6.28157e-65	yes	down	44.88	1.62333	HSD17B1	hydroxysteroid 17-beta dehydrogenase 1 [Source:HGNC Symbol;Acc:HGNC:5210]	43.12	47.7	43.82	1.58	1.78	1.51
ENSG00000174738	18.9241	4.24215	1.22419e-66	6.40523e-65	yes	up	0.93	14.1367	NR1D2	nuclear receptor subfamily 1 group D member 2 [Source:HGNC Symbol;Acc:HGNC:7963]	0.75	1.11	0.93	13.07	16.56	12.78
ENSG00000254122	7.05606	2.81886	2.76365e-66	1.44261e-64	yes	up	1.44667	8.68	PCDHGB7	protocadherin gamma subfamily B, 7 [Source:HGNC Symbol;Acc:HGNC:8714]	1.56	1.43	1.35	7.57	7.87	10.6
ENSG00000134569	0.091611	-3.44833	3.1008e-66	1.61481e-64	yes	down	16.0767	1.33	LRP4	LDL receptor related protein 4 [Source:HGNC Symbol;Acc:HGNC:6696]	14.77	15.76	17.7	1.22	0.91	1.86
ENSG00000146858	0.188457	-2.40769	4.94473e-66	2.56906e-64	yes	down	26.8767	6.85667	ZC3HAV1L	zinc finger CCCH-type containing, antiviral 1 like [Source:HGNC Symbol;Acc:HGNC:22423]	27.37	25.25	28.01	6.73	6.32	7.52
ENSG00000066455	5.60131	2.48576	5.04661e-66	2.61588e-64	yes	up	12.1867	54.7733	GOLGA5	golgin A5 [Source:HGNC Symbol;Acc:HGNC:4428]	12.58	10.78	13.2	49.06	56.6	58.66
ENSG00000151689	194.192	7.60134	6.85543e-66	3.54521e-64	yes	up	0.22	26.3167	INPP1	inositol polyphosphate-1-phosphatase [Source:HGNC Symbol;Acc:HGNC:6071]	0.09	0.1	0.47	21.76	29.26	27.93
ENSG00000134954	1524.87	10.5745	7.73484e-66	3.99071e-64	yes	up	0.0433333	45.55	ETS1	ETS proto-oncogene 1, transcription factor [Source:HGNC Symbol;Acc:HGNC:3488]	0.09	0.01	0.03	43.56	55.49	37.6
ENSG00000126878	0.0176499	-5.82419	1.01401e-65	5.21956e-64	yes	down	14.26	0.283333	AIF1L	allograft inflammatory factor 1 like [Source:HGNC Symbol;Acc:HGNC:28904]	14.73	14.27	13.78	0.09	0.15	0.61
ENSG00000063180	0.0682129	-3.87381	1.02528e-65	5.2654e-64	yes	down	42.58	2.44667	CA11	carbonic anhydrase 11 [Source:HGNC Symbol;Acc:HGNC:1370]	44.6	44.12	39.02	1.81	3.23	2.3
ENSG00000015133	0.0108112	-6.53134	1.21779e-65	6.23963e-64	yes	down	10.2867	0.133333	CCDC88C	coiled-coil domain containing 88C [Source:HGNC Symbol;Acc:HGNC:19967]	9.16	11.01	10.69	0.22	0.07	0.11
ENSG00000148843	0.309398	-1.69246	1.31967e-65	6.74611e-64	yes	down	38.8	10.18	PDCD11	programmed cell death 11 [Source:HGNC Symbol;Acc:HGNC:13408]	38.47	38.48	39.45	8.94	9.4	12.2
ENSG00000128283	1475.71	10.5272	1.41361e-65	7.20973e-64	yes	up	0.0666667	78.2933	CDC42EP1	CDC42 effector protein 1 [Source:HGNC Symbol;Acc:HGNC:17014]	0.08	0.12	0	91.97	72.3	70.61
ENSG00000096060	0.120198	-3.05651	1.46232e-65	7.44108e-64	yes	down	62.2567	6.18	FKBP5	FKBP prolyl isomerase 5 [Source:HGNC Symbol;Acc:HGNC:3721]	61.57	61.03	64.17	4.35	5.89	8.3
ENSG00000159217	0.0653172	-3.93639	1.78671e-65	9.071e-64	yes	down	31.1433	2.71	IGF2BP1	insulin like growth factor 2 mRNA binding protein 1 [Source:HGNC Symbol;Acc:HGNC:28866]	31.01	30.65	31.77	1.97	2.26	3.9
ENSG00000108852	0.110988	-3.17152	2.11064e-65	1.06912e-63	yes	down	18.8033	1.78333	MPP2	membrane palmitoylated protein 2 [Source:HGNC Symbol;Acc:HGNC:7220]	19.32	18.92	18.17	1.88	1.49	1.98
ENSG00000091136	11.7683	3.55684	2.53334e-65	1.28031e-63	yes	up	31.3833	372.02	LAMB1	laminin subunit beta 1 [Source:HGNC Symbol;Acc:HGNC:6486]	29.42	29.84	34.89	260.22	435.9	419.94
ENSG00000099954	0.0244821	-5.35213	3.94987e-65	1.99168e-63	yes	down	2.1	0.0366667	CECR2	CECR2 histone acetyl-lysine reader [Source:HGNC Symbol;Acc:HGNC:1840]	1.97	1.86	2.47	0.03	0.04	0.04
ENSG00000136378	13.5163	3.75663	3.97972e-65	2.00219e-63	yes	up	1.37333	14.4833	ADAMTS7	ADAM metallopeptidase with thrombospondin type 1 motif 7 [Source:HGNC Symbol;Acc:HGNC:223]	1.3	1.54	1.28	15.38	13.36	14.71
ENSG00000103381	8.25358	3.04502	6.13365e-65	3.07887e-63	yes	up	2.17	22.5067	CPPED1	calcineurin like phosphoesterase domain containing 1 [Source:HGNC Symbol;Acc:HGNC:25632]	2.19	2.36	1.96	23.72	18.88	24.92
ENSG00000152270	0.0048358	-7.69203	7.44404e-65	3.72822e-63	yes	down	9.01667	0.48	PDE3B	phosphodiesterase 3B [Source:HGNC Symbol;Acc:HGNC:8779]	8.66	8.97	9.42	0	0.61	0.83
ENSG00000067177	0.172332	-2.53674	1.06535e-64	5.32363e-63	yes	down	19.11	2.68333	PHKA1	phosphorylase kinase regulatory subunit alpha 1 [Source:HGNC Symbol;Acc:HGNC:8925]	17.95	18.21	21.17	2.18	2.47	3.4
ENSG00000112852	0.0495949	-4.33366	1.14962e-64	5.73184e-63	yes	down	8.24333	0.313333	PCDHB2	protocadherin beta 2 [Source:HGNC Symbol;Acc:HGNC:8687]	6.67	8.25	9.81	0.25	0.34	0.35
ENSG00000105514	0.0768721	-3.7014	1.33772e-64	6.65478e-63	yes	down	13.56	0.96	RAB3D	RAB3D, member RAS oncogene family [Source:HGNC Symbol;Acc:HGNC:9779]	13.53	13.29	13.86	1.09	0.62	1.17
ENSG00000087303	92.0951	6.52505	1.67187e-64	8.29853e-63	yes	up	0.603333	44.5133	NID2	nidogen 2 [Source:HGNC Symbol;Acc:HGNC:13389]	0.55	0.68	0.58	48.07	57.06	28.41
ENSG00000196507	19.9165	4.31589	2.58233e-64	1.27891e-62	yes	up	3.69	100.053	TCEAL3	transcription elongation factor A like 3 [Source:HGNC Symbol;Acc:HGNC:28247]	2.87	3.06	5.14	82.3	82.54	135.32
ENSG00000164742	0.00811458	-6.94527	2.79285e-64	1.3801e-62	yes	down	5.59	0.06	ADCY1	adenylate cyclase 1 [Source:HGNC Symbol;Acc:HGNC:232]	5.08	5.83	5.86	0.05	0.02	0.11
ENSG00000188153	0.011085	-6.49525	3.89649e-64	1.9212e-62	yes	down	13.4633	0.406667	COL4A5	collagen type IV alpha 5 chain [Source:HGNC Symbol;Acc:HGNC:2207]	13.23	11.61	15.55	0.11	0.19	0.92
ENSG00000256043	62.7575	5.97172	5.07278e-64	2.49565e-62	yes	up	0.24	13.0867	CTSO	cathepsin O [Source:HGNC Symbol;Acc:HGNC:2542]	0.12	0.28	0.32	10.09	15.88	13.29
ENSG00000136068	4.30074	2.10458	5.546e-64	2.72244e-62	yes	up	27.82	114.31	FLNB	filamin B [Source:HGNC Symbol;Acc:HGNC:3755]	26.71	27.94	28.81	110.84	99.41	132.68
ENSG00000136830	7.96329	2.99336	5.87027e-64	2.87527e-62	yes	up	27.9433	189.087	NIBAN2	niban apoptosis regulator 2 [Source:HGNC Symbol;Acc:HGNC:25282]	27.94	29.54	26.35	140.28	171	255.98
ENSG00000090238	142.102	7.15079	6.10098e-64	2.9817e-62	yes	up	0.276667	55.28	YPEL3	yippee like 3 [Source:HGNC Symbol;Acc:HGNC:18327]	0.33	0.29	0.21	55.77	62.65	47.42
ENSG00000173166	6.94746	2.79649	6.66572e-64	3.25056e-62	yes	up	5.46667	19.7867	RAPH1	Ras association (RalGDS/AF-6) and pleckstrin homology domains 1 [Source:HGNC Symbol;Acc:HGNC:14436]	4.23	5.95	6.22	18.16	15.31	25.89
ENSG00000127804	0.294831	-1.76204	9.37702e-64	4.56273e-62	yes	down	26.8167	9.33333	METTL16	methyltransferase like 16 [Source:HGNC Symbol;Acc:HGNC:28484]	28.15	27.18	25.12	8.06	9.94	10
ENSG00000172943	0.259884	-1.94406	9.44957e-64	4.58799e-62	yes	down	25.3933	4.96667	PHF8	PHD finger protein 8 [Source:HGNC Symbol;Acc:HGNC:20672]	24.34	23.69	28.15	4.1	4.18	6.62
ENSG00000186310	104.137	6.70233	1.39409e-63	6.7539e-62	yes	up	0.16	13.62	NAP1L3	nucleosome assembly protein 1 like 3 [Source:HGNC Symbol;Acc:HGNC:7639]	0.15	0.14	0.19	9.54	12.86	18.46
ENSG00000162909	5.39485	2.43158	1.44209e-63	6.97124e-62	yes	up	58.8033	259.577	CAPN2	calpain 2 [Source:HGNC Symbol;Acc:HGNC:1479]	59.9	56.4	60.11	195.62	263.43	319.68
ENSG00000169047	447.816	8.80676	1.60252e-63	7.72997e-62	yes	up	0.0333333	12.76	IRS1	insulin receptor substrate 1 [Source:HGNC Symbol;Acc:HGNC:6125]	0.03	0.03	0.04	5.89	11.77	20.62
ENSG00000186866	3.74524	1.90506	1.84282e-63	8.86985e-62	yes	up	18.6467	62.2433	POFUT2	protein O-fucosyltransferase 2 [Source:HGNC Symbol;Acc:HGNC:14683]	18.66	17.4	19.88	52.99	55.14	78.6
ENSG00000184887	537.178	9.06926	1.93813e-63	9.30845e-62	yes	up	0.0866667	36.2633	BTBD6	BTB domain containing 6 [Source:HGNC Symbol;Acc:HGNC:19897]	0	0.16	0.1	31.95	32.68	44.16
ENSG00000253873	42.4595	5.40802	2.04716e-63	9.81092e-62	yes	up	0.243333	8.63	PCDHGA11	protocadherin gamma subfamily A, 11 [Source:HGNC Symbol;Acc:HGNC:8698]	0.19	0.23	0.31	6.46	6.86	12.57
ENSG00000131759	3.83221	1.93818	2.33937e-63	1.11872e-61	yes	up	10.62	32.16	RARA	retinoic acid receptor alpha [Source:HGNC Symbol;Acc:HGNC:9864]	10.71	9.72	11.43	30.41	32.88	33.19
ENSG00000164867	0.0242826	-5.36394	2.91459e-63	1.39081e-61	yes	down	31.4633	0.586667	NOS3	nitric oxide synthase 3 [Source:HGNC Symbol;Acc:HGNC:7876]	33.7	30.71	29.98	0.38	0.41	0.97
ENSG00000085063	9.70363	3.27852	3.47854e-63	1.65637e-61	yes	up	120.767	1180.38	CD59	CD59 molecule (CD59 blood group) [Source:HGNC Symbol;Acc:HGNC:1689]	119.96	116.2	126.14	776.06	1111.46	1653.62
ENSG00000141570	0.104197	-3.26261	4.1787e-63	1.98551e-61	yes	down	41.33	3.07667	CBX8	chromobox 8 [Source:HGNC Symbol;Acc:HGNC:15962]	39.85	42.66	41.48	3.66	2.49	3.08
ENSG00000010165	0.324363	-1.62432	4.91934e-63	2.33244e-61	yes	down	53.16	15.7067	EEF1AKNMT	eEF1A lysine and N-terminal methyltransferase [Source:HGNC Symbol;Acc:HGNC:24248]	49.83	54.38	55.27	12.77	13.64	20.71
ENSG00000117152	724.623	9.50109	6.37162e-63	3.01459e-61	yes	up	0.683333	256.087	RGS4	regulator of G protein signaling 4 [Source:HGNC Symbol;Acc:HGNC:10000]	0.83	0.53	0.69	170.05	82.77	515.44
ENSG00000128510	349.946	8.45099	9.07961e-63	4.28642e-61	yes	up	0.296667	54.1867	CPA4	carboxypeptidase A4 [Source:HGNC Symbol;Acc:HGNC:15740]	0.29	0.11	0.49	42.09	81.88	38.59
ENSG00000144824	1683.33	10.7171	9.09831e-63	4.28642e-61	yes	up	0.03	56.6067	PHLDB2	pleckstrin homology like domain family B member 2 [Source:HGNC Symbol;Acc:HGNC:29573]	0.04	0.03	0.02	68.5	70.23	31.09
ENSG00000111052	100.466	6.65056	9.23939e-63	4.34369e-61	yes	up	0.11	7.30667	LIN7A	lin-7 homolog A, crumbs cell polarity complex component [Source:HGNC Symbol;Acc:HGNC:17787]	0.14	0.04	0.15	5.34	7.45	9.13
ENSG00000186575	0.339984	-1.55646	9.48581e-63	4.45013e-61	yes	down	69.99	24.71	NF2	neurofibromin 2 [Source:HGNC Symbol;Acc:HGNC:7773]	66.6	72.12	71.25	22.89	23.4	27.84
ENSG00000072501	0.19963	-2.3246	1.06556e-62	4.9884e-61	yes	down	109.803	20.2267	SMC1A	structural maintenance of chromosomes 1A [Source:HGNC Symbol;Acc:HGNC:11111]	107.45	106.17	115.79	17.83	16.08	26.77
ENSG00000162599	0.149665	-2.74019	1.10507e-62	5.16248e-61	yes	down	15.39	2.33667	NFIA	nuclear factor I A [Source:HGNC Symbol;Acc:HGNC:7784]	15.48	13.54	17.15	2.51	2.24	2.26
ENSG00000005020	6.4862	2.69737	2.17661e-62	1.0147e-60	yes	up	3.10333	18.02	SKAP2	src kinase associated phosphoprotein 2 [Source:HGNC Symbol;Acc:HGNC:15687]	3.45	3.25	2.61	15.68	16.37	22.01
ENSG00000152413	0.175103	-2.51372	2.2371e-62	1.04072e-60	yes	down	38.3033	4.95	HOMER1	homer scaffold protein 1 [Source:HGNC Symbol;Acc:HGNC:17512]	38.85	31.53	44.53	4.82	5.2	4.83
ENSG00000163694	0.0028049	-8.47784	2.6937e-62	1.25052e-60	yes	down	17.1233	0.04	RBM47	RNA binding motif protein 47 [Source:HGNC Symbol;Acc:HGNC:30358]	16.8	16.33	18.24	0.04	0.08	0
ENSG00000108515	0.0535649	-4.22257	3.0292e-62	1.40334e-60	yes	down	69.7933	5.43333	ENO3	enolase 3 [Source:HGNC Symbol;Acc:HGNC:3354]	68.38	72.48	68.52	3.8	4.63	7.87
ENSG00000149380	96.5291	6.59289	4.57957e-62	2.11717e-60	yes	up	0.313333	13.96	P4HA3	prolyl 4-hydroxylase subunit alpha 3 [Source:HGNC Symbol;Acc:HGNC:30135]	0.16	0.12	0.66	13.19	11.94	16.75
ENSG00000143344	9.06901	3.18094	4.81741e-62	2.22251e-60	yes	up	1.34	10.42	RGL1	ral guanine nucleotide dissociation stimulator like 1 [Source:HGNC Symbol;Acc:HGNC:30281]	1.08	1.26	1.68	8.66	10.25	12.35
ENSG00000088543	21.5915	4.43239	4.96484e-62	2.28578e-60	yes	up	0.683333	10.7967	C3orf18	chromosome 3 open reading frame 18 [Source:HGNC Symbol;Acc:HGNC:24837]	0.6	0.81	0.64	9.63	9.32	13.44
ENSG00000055211	4.10824	2.03852	6.98403e-62	3.20876e-60	yes	up	20.7267	68.3667	GINM1	glycoprotein integral membrane 1 [Source:HGNC Symbol;Acc:HGNC:21074]	20.57	20.59	21.02	60.79	71.02	73.29
ENSG00000146197	1413.94	10.4655	8.44333e-62	3.87122e-60	yes	up	0.12	155.933	SCUBE3	signal peptide, CUB domain and EGF like domain containing 3 [Source:HGNC Symbol;Acc:HGNC:13655]	0.11	0.14	0.11	58.37	59.51	349.92
ENSG00000171865	3.78525	1.92039	1.04492e-61	4.78105e-60	yes	up	6.49333	15.35	RNASEH1	ribonuclease H1 [Source:HGNC Symbol;Acc:HGNC:18466]	6.13	5.95	7.4	14.03	14.98	17.04
ENSG00000170876	5.01227	2.32546	1.26315e-61	5.76771e-60	yes	up	20.8633	81.0333	TMEM43	transmembrane protein 43 [Source:HGNC Symbol;Acc:HGNC:28472]	20.74	19.66	22.19	76.15	85.18	81.77
ENSG00000121039	0.048996	-4.35119	1.28682e-61	5.86371e-60	yes	down	168.15	5.97	RDH10	retinol dehydrogenase 10 [Source:HGNC Symbol;Acc:HGNC:19975]	164.13	176.71	163.61	7.49	4.94	5.48
ENSG00000125266	1440.6	10.4925	2.06472e-61	9.3892e-60	yes	up	0.0233333	31.1267	EFNB2	ephrin B2 [Source:HGNC Symbol;Acc:HGNC:3227]	0.03	0	0.04	22.69	27.82	42.87
ENSG00000143753	4.1122	2.03991	2.34202e-61	1.06285e-59	yes	up	44.29	152.243	DEGS1	delta 4-desaturase, sphingolipid 1 [Source:HGNC Symbol;Acc:HGNC:13709]	44.54	43.21	45.12	141.29	129.91	185.53
ENSG00000081923	1276.75	10.3183	2.83033e-61	1.28183e-59	yes	up	0.0166667	22.6967	ATP8B1	ATPase phospholipid transporting 8B1 [Source:HGNC Symbol;Acc:HGNC:3706]	0.03	0.02	0	23.54	25.98	18.57
ENSG00000160049	0.32577	-1.61807	3.12824e-61	1.41388e-59	yes	down	101.9	25.21	DFFA	DNA fragmentation factor subunit alpha [Source:HGNC Symbol;Acc:HGNC:2772]	93.31	104.42	107.97	20.25	20.66	34.72
ENSG00000212747	60.97	5.93003	3.78142e-61	1.70563e-59	yes	up	0.493333	25.1833	RTL8B	retrotransposon Gag like 8B [Source:HGNC Symbol;Acc:HGNC:33156]	0.51	0.56	0.41	18	18.89	38.66
ENSG00000164114	114.191	6.83531	4.19344e-61	1.88658e-59	yes	up	0.09	7.74	MAP9	microtubule associated protein 9 [Source:HGNC Symbol;Acc:HGNC:26118]	0.05	0.1	0.12	5.19	6.31	11.72
ENSG00000100625	0.189812	-2.39735	4.19956e-61	1.88658e-59	yes	down	20.5867	3.17333	SIX4	SIX homeobox 4 [Source:HGNC Symbol;Acc:HGNC:10890]	20.3	20.55	20.91	2.52	3.47	3.53
ENSG00000120708	1.18624e+06	20.178	4.46095e-61	1.99996e-59	yes	up	0	4698.86	TGFBI	transforming growth factor beta induced [Source:HGNC Symbol;Acc:HGNC:11771]	0	0	0	5665.64	5141.92	3289.03
ENSG00000182218	183.331	7.51831	5.55452e-61	2.48523e-59	yes	up	0.0966667	6.51333	HHIPL1	HHIP like 1 [Source:HGNC Symbol;Acc:HGNC:19710]	0.05	0.03	0.21	5.24	6.09	8.21
ENSG00000188641	154.071	7.26745	7.12213e-61	3.18022e-59	yes	up	0.11	16.73	DPYD	dihydropyrimidine dehydrogenase [Source:HGNC Symbol;Acc:HGNC:3012]	0.18	0.08	0.07	10.11	19	21.08
ENSG00000150630	944.407	9.88326	7.31349e-61	3.25912e-59	yes	up	0.17	138.627	VEGFC	vascular endothelial growth factor C [Source:HGNC Symbol;Acc:HGNC:12682]	0.23	0.17	0.11	87.04	59.59	269.25
ENSG00000136235	176.703	7.46518	8.56806e-61	3.81056e-59	yes	up	0.31	16.01	GPNMB	glycoprotein nmb [Source:HGNC Symbol;Acc:HGNC:4462]	0.28	0.46	0.19	17.37	14.32	16.34
ENSG00000143061	0.00399528	-7.96749	9.58211e-61	4.25304e-59	yes	down	7.51333	0.0266667	IGSF3	immunoglobulin superfamily member 3 [Source:HGNC Symbol;Acc:HGNC:5950]	7.66	7.16	7.72	0.04	0.03	0.01
ENSG00000091592	118.707	6.89127	1.05389e-60	4.6684e-59	yes	up	0.0933333	10.85	NLRP1	NLR family pyrin domain containing 1 [Source:HGNC Symbol;Acc:HGNC:14374]	0.16	0.03	0.09	9.22	8.19	15.14
ENSG00000079150	28.3527	4.82542	1.08821e-60	4.81084e-59	yes	up	2.89333	68.34	FKBP7	FKBP prolyl isomerase 7 [Source:HGNC Symbol;Acc:HGNC:3723]	4.57	2.16	1.95	46.18	86.99	71.85
ENSG00000104219	14.8916	3.89643	1.15227e-60	5.08392e-59	yes	up	1.15667	17.52	ZDHHC2	zinc finger DHHC-type palmitoyltransferase 2 [Source:HGNC Symbol;Acc:HGNC:18469]	1.75	0.59	1.13	12.34	12.31	27.91
ENSG00000138190	0.183539	-2.44584	1.53629e-60	6.76483e-59	yes	down	12.8833	2.25	EXOC6	exocyst complex component 6 [Source:HGNC Symbol;Acc:HGNC:23196]	12.26	14.27	12.12	2.22	1.87	2.66
ENSG00000139514	3.8384	1.9405	1.73851e-60	7.64016e-59	yes	up	11.9367	37.1633	SLC7A1	solute carrier family 7 member 1 [Source:HGNC Symbol;Acc:HGNC:11057]	11.93	11.51	12.37	36.21	35.57	39.71
ENSG00000105516	0.129774	-2.94592	2.26825e-60	9.94855e-59	yes	down	75.86	5.18667	DBP	D-box binding PAR bZIP transcription factor [Source:HGNC Symbol;Acc:HGNC:2697]	76.89	77.91	72.78	5.18	4.71	5.67
ENSG00000073350	0.00232897	-8.74609	3.59e-60	1.57147e-58	yes	down	26.58	0.13	LLGL2	LLGL scribble cell polarity complex component 2 [Source:HGNC Symbol;Acc:HGNC:6629]	25.96	25.88	27.9	0	0.29	0.1
ENSG00000111319	0.0198372	-5.65565	3.6262e-60	1.5842e-58	yes	down	12.13	0.616667	SCNN1A	sodium channel epithelial 1 subunit alpha [Source:HGNC Symbol;Acc:HGNC:10599]	9.79	11.95	14.65	0.24	0.76	0.85
ENSG00000134602	0.292059	-1.77567	3.69215e-60	1.60985e-58	yes	down	24.98	6.07667	STK26	serine/threonine kinase 26 [Source:HGNC Symbol;Acc:HGNC:18174]	24.39	24.35	26.2	5.35	5.8	7.08
ENSG00000138829	78.8506	6.30105	4.25235e-60	1.85048e-58	yes	up	0.1	4.53333	FBN2	fibrillin 2 [Source:HGNC Symbol;Acc:HGNC:3604]	0.06	0.07	0.17	3.74	5.16	4.7
ENSG00000143416	60.6111	5.92151	4.40986e-60	1.91528e-58	yes	up	0.6	19.07	SELENBP1	selenium binding protein 1 [Source:HGNC Symbol;Acc:HGNC:10719]	0.45	0.31	1.04	13.91	18.73	24.57
ENSG00000257354	6.20716	2.63393	4.54743e-60	1.97118e-58	yes	up	0.626667	3.29		novel transcript	0.58	0.65	0.65	2.91	3.84	3.12
ENSG00000245694	131.031	7.03376	4.72017e-60	2.04207e-58	yes	up	0.323333	51.0667	CRNDE	colorectal neoplasia differentially expressed [Source:HGNC Symbol;Acc:HGNC:37078]	0.13	0.48	0.36	57.08	65.79	30.33
ENSG00000136295	4.90285	2.29362	1.14244e-59	4.93292e-58	yes	up	14.21	57.38	TTYH3	tweety family member 3 [Source:HGNC Symbol;Acc:HGNC:22222]	13.16	15.03	14.44	57.21	50.58	64.35
ENSG00000163659	5.44012	2.44364	1.18015e-59	5.08586e-58	yes	up	8.69667	42.86	TIPARP	TCDD inducible poly(ADP-ribose) polymerase [Source:HGNC Symbol;Acc:HGNC:23696]	8.71	8.73	8.65	34.74	48.75	45.09
ENSG00000143376	0.230162	-2.11928	1.75972e-59	7.56886e-58	yes	down	23.0133	4.9	SNX27	sorting nexin 27 [Source:HGNC Symbol;Acc:HGNC:20073]	22.43	21.78	24.83	4.04	5.64	5.02
ENSG00000082781	7.76615	2.9572	2.26913e-59	9.74103e-58	yes	up	41.7067	218.23	ITGB5	integrin subunit beta 5 [Source:HGNC Symbol;Acc:HGNC:6160]	39.16	44.67	41.29	195.86	247.8	211.03
ENSG00000099622	3.87255	1.95328	3.3641e-59	1.44138e-57	yes	up	107.16	287.573	CIRBP	cold inducible RNA binding protein [Source:HGNC Symbol;Acc:HGNC:1982]	107.44	105.47	108.57	255.44	301.37	305.91
ENSG00000096384	0.253778	-1.97836	3.40554e-59	1.45632e-57	yes	down	2489.17	521.91	HSP90AB1	heat shock protein 90 alpha family class B member 1 [Source:HGNC Symbol;Acc:HGNC:5258]	2484.7	2485.01	2497.79	426.94	476.05	662.74
ENSG00000067066	3.7132	1.89266	4.09768e-59	1.74895e-57	yes	up	19.1467	51.3	SP100	SP100 nuclear antigen [Source:HGNC Symbol;Acc:HGNC:11206]	19.15	17.04	21.25	46.3	48.86	58.74
ENSG00000171067	4.94785	2.3068	4.4324e-59	1.88818e-57	yes	up	24.5433	93.8667	C11orf24	chromosome 11 open reading frame 24 [Source:HGNC Symbol;Acc:HGNC:1174]	25.79	24.63	23.21	90.13	78.66	112.81
ENSG00000118257	854.878	9.73957	6.53889e-59	2.78022e-57	yes	up	3.12	50.7833	NRP2	neuropilin 2 [Source:HGNC Symbol;Acc:HGNC:8005]	0.16	0.11	9.09	75.89	49.97	26.49
ENSG00000224189	0.0465557	-4.4249	1.17699e-58	4.9948e-57	yes	down	10.24	0.35	HAGLR	HOXD antisense growth-associated long non-coding RNA [Source:HGNC Symbol;Acc:HGNC:43755]	10	9.7	11.02	0.24	0.25	0.56
ENSG00000168610	3.15877	1.65936	1.29596e-58	5.48918e-57	yes	up	20.8567	53.7167	STAT3	signal transducer and activator of transcription 3 [Source:HGNC Symbol;Acc:HGNC:11364]	20.73	20.69	21.15	46.43	53.71	61.01
ENSG00000138639	139.681	7.12599	1.39748e-58	5.90792e-57	yes	up	0.12	14.91	ARHGAP24	Rho GTPase activating protein 24 [Source:HGNC Symbol;Acc:HGNC:25361]	0.13	0.04	0.19	15.55	16.08	13.1
ENSG00000081665	17.6369	4.14052	1.43245e-58	6.0443e-57	yes	up	0.566667	8.4	ZNF506	zinc finger protein 506 [Source:HGNC Symbol;Acc:HGNC:23780]	0.34	0.36	1	7.35	9.22	8.63
ENSG00000084636	5093.03	12.3143	1.72327e-58	7.25765e-57	yes	up	0.12	107.97	COL16A1	collagen type XVI alpha 1 chain [Source:HGNC Symbol;Acc:HGNC:2193]	0.07	0.09	0.2	149.35	85.1	89.46
ENSG00000177000	0.253684	-1.9789	1.92832e-58	8.10589e-57	yes	down	13.94	3.17333	MTHFR	methylenetetrahydrofolate reductase [Source:HGNC Symbol;Acc:HGNC:7436]	15.02	13.64	13.16	2.82	3.37	3.33
ENSG00000152492	2.92529	1.54858	2.13979e-58	8.97784e-57	yes	up	26.9367	63.8767	CCDC50	coiled-coil domain containing 50 [Source:HGNC Symbol;Acc:HGNC:18111]	28	25.54	27.27	60.76	58.77	72.1
ENSG00000177697	3.82116	1.93401	2.31164e-58	9.68058e-57	yes	up	218.773	691.7	CD151	CD151 molecule (Raph blood group) [Source:HGNC Symbol;Acc:HGNC:1630]	219.47	227.75	209.1	678.04	637.11	759.95
ENSG00000178695	2493.74	11.2841	2.32701e-58	9.72662e-57	yes	up	0.02	41.6233	KCTD12	potassium channel tetramerization domain containing 12 [Source:HGNC Symbol;Acc:HGNC:14678]	0.03	0.02	0.01	50.01	51.53	23.33
ENSG00000138172	53.9642	5.75393	2.40635e-58	1.00394e-56	yes	up	0.553333	24.5967	CALHM2	calcium homeostasis modulator family member 2 [Source:HGNC Symbol;Acc:HGNC:23493]	1.16	0.27	0.23	18.25	31.96	23.58
ENSG00000073670	0.0104812	-6.57605	2.51102e-58	1.04565e-56	yes	down	8.06667	0.06	ADAM11	ADAM metallopeptidase domain 11 [Source:HGNC Symbol;Acc:HGNC:189]	8.37	8.13	7.7	0.04	0.11	0.03
ENSG00000124171	0.00643587	-7.27965	2.71333e-58	1.12778e-56	yes	down	9.06333	0.09	PARD6B	par-6 family cell polarity regulator beta [Source:HGNC Symbol;Acc:HGNC:16245]	9.1	8.29	9.8	0.07	0.04	0.16
ENSG00000069667	35.3473	5.14353	3.11559e-58	1.29256e-56	yes	up	0.186667	4.38667	RORA	RAR related orphan receptor A [Source:HGNC Symbol;Acc:HGNC:10258]	0.1	0.33	0.13	2.98	4.46	5.72
ENSG00000137825	0.00652012	-7.26089	3.5582e-58	1.47344e-56	yes	down	33.13	0.17	ITPKA	inositol-trisphosphate 3-kinase A [Source:HGNC Symbol;Acc:HGNC:6178]	31.31	34.73	33.35	0.24	0.1	0.17
ENSG00000146409	0.125404	-2.99535	3.57798e-58	1.47888e-56	yes	down	17.3433	1.78	SLC18B1	solute carrier family 18 member B1 [Source:HGNC Symbol;Acc:HGNC:21573]	17.52	16.43	18.08	1.29	1.94	2.11
ENSG00000109099	6.19501	2.63111	3.79596e-58	1.56606e-56	yes	up	10.98	55.44	PMP22	peripheral myelin protein 22 [Source:HGNC Symbol;Acc:HGNC:9118]	11.18	10.18	11.58	42.07	52.75	71.5
ENSG00000096872	39.8928	5.31806	4.43404e-58	1.82592e-56	yes	up	0.503333	12.2367	IFT74	intraflagellar transport 74 [Source:HGNC Symbol;Acc:HGNC:21424]	0.35	0.69	0.47	9.04	11.33	16.34
ENSG00000105655	0.0605755	-4.04512	4.6618e-58	1.91616e-56	yes	down	232.59	10.9333	ISYNA1	inositol-3-phosphate synthase 1 [Source:HGNC Symbol;Acc:HGNC:29821]	223.65	238.17	235.95	12.67	6.47	13.66
ENSG00000165716	0.0129668	-6.26903	7.2656e-58	2.98091e-56	yes	down	16.3267	0.17	DIPK1B	divergent protein kinase domain 1B [Source:HGNC Symbol;Acc:HGNC:28290]	15.43	17.93	15.62	0.16	0.05	0.3
ENSG00000152767	6.24899	2.64362	8.60884e-58	3.5255e-56	yes	up	7.94	49.02	FARP1	FERM, ARH/RhoGEF and pleckstrin domain protein 1 [Source:HGNC Symbol;Acc:HGNC:3591]	9.47	7.61	6.74	42.91	56.78	47.37
ENSG00000134343	0.00427795	-7.86886	1.48597e-57	6.07418e-56	yes	down	21.6633	0.09	ANO3	anoctamin 3 [Source:HGNC Symbol;Acc:HGNC:14004]	19.96	21.49	23.54	0.15	0.05	0.07
ENSG00000213626	1404.58	10.4559	2.04357e-57	8.33813e-56	yes	up	0.2	75.0033	LBH	LBH regulator of WNT signaling pathway [Source:HGNC Symbol;Acc:HGNC:29532]	0.09	0.49	0.02	114.71	64.3	46
ENSG00000112210	4.70117	2.23302	2.09723e-57	8.5414e-56	yes	up	16.46	69.3	RAB23	RAB23, member RAS oncogene family [Source:HGNC Symbol;Acc:HGNC:14263]	18.17	14.25	16.96	65.26	61.44	81.2
ENSG00000159231	36.7668	5.20033	2.5807e-57	1.04912e-55	yes	up	1.19667	34.9133	CBR3	carbonyl reductase 3 [Source:HGNC Symbol;Acc:HGNC:1549]	1.13	1.35	1.11	22.85	35.58	46.31
ENSG00000146373	69.2845	6.11446	2.69293e-57	1.09275e-55	yes	up	0.186667	11.3367	RNF217	ring finger protein 217 [Source:HGNC Symbol;Acc:HGNC:21487]	0.27	0.1	0.19	13.02	11.38	9.61
ENSG00000169248	0.00741527	-7.07528	3.45108e-57	1.39785e-55	yes	down	9.25	0.0633333	CXCL11	C-X-C motif chemokine ligand 11 [Source:HGNC Symbol;Acc:HGNC:10638]	8.73	8.63	10.39	0.08	0.06	0.05
ENSG00000139211	84.632	6.40313	4.00755e-57	1.62029e-55	yes	up	1.24	87.1633	AMIGO2	adhesion molecule with Ig like domain 2 [Source:HGNC Symbol;Acc:HGNC:24073]	1.08	1.18	1.46	131.42	52.85	77.22
ENSG00000119537	4.75544	2.24958	4.14653e-57	1.67344e-55	yes	up	8.29667	28.53	KDSR	3-ketodihydrosphingosine reductase [Source:HGNC Symbol;Acc:HGNC:4021]	8.54	8.68	7.67	24.49	27.75	33.35
ENSG00000124762	97.5406	6.60793	4.53807e-57	1.82813e-55	yes	up	4.72	353.803	CDKN1A	cyclin dependent kinase inhibitor 1A [Source:HGNC Symbol;Acc:HGNC:1784]	4.86	4.02	5.28	559.83	209.87	291.71
ENSG00000135404	4.67171	2.22395	6.11318e-57	2.45821e-55	yes	up	510.84	2155.1	CD63	CD63 molecule [Source:HGNC Symbol;Acc:HGNC:1692]	518.21	513.92	500.39	1674.16	2275.46	2515.68
ENSG00000130038	96.2728	6.58906	6.35391e-57	2.55039e-55	yes	up	0.05	4.98	CRACR2A	calcium release activated channel regulator 2A [Source:HGNC Symbol;Acc:HGNC:28657]	0.07	0.03	0.05	4.09	3.92	6.93
ENSG00000173258	0.115314	-3.11635	7.14971e-57	2.86465e-55	yes	down	2.63	0.39	ZNF483	zinc finger protein 483 [Source:HGNC Symbol;Acc:HGNC:23384]	2.71	2.35	2.83	0.31	0.41	0.45
ENSG00000198756	0.104803	-3.25424	9.63885e-57	3.85502e-55	yes	down	8.82333	0.733333	COLGALT2	collagen beta(1-O)galactosyltransferase 2 [Source:HGNC Symbol;Acc:HGNC:16790]	9.27	8.07	9.13	0.65	0.88	0.67
ENSG00000087842	0.243505	-2.03798	1.10043e-56	4.39324e-55	yes	down	57.75	11.73	PIR	pirin [Source:HGNC Symbol;Acc:HGNC:30048]	58.3	56.29	58.66	10.35	11.74	13.1
ENSG00000076242	530.039	9.04996	1.25697e-56	5.0092e-55	yes	up	0.126667	30.64	MLH1	mutL homolog 1 [Source:HGNC Symbol;Acc:HGNC:7127]	0.31	0	0.07	27.76	29.73	34.43
ENSG00000111679	0.00795514	-6.9739	2.0171e-56	8.024e-55	yes	down	26.24	0.243333	PTPN6	protein tyrosine phosphatase non-receptor type 6 [Source:HGNC Symbol;Acc:HGNC:9658]	27.17	26.18	25.37	0.44	0.11	0.18
ENSG00000021826	9.25391	3.21006	2.15401e-56	8.55336e-55	yes	up	0.766667	5.66	CPS1	carbamoyl-phosphate synthase 1 [Source:HGNC Symbol;Acc:HGNC:2323]	0.66	0.75	0.89	4.74	6.3	5.94
ENSG00000165795	0.00938191	-6.7359	3.44154e-56	1.36416e-54	yes	down	27.1667	0.28	NDRG2	NDRG family member 2 [Source:HGNC Symbol;Acc:HGNC:14460]	28.55	27.19	25.76	0.38	0.14	0.32
ENSG00000187688	178.993	7.48376	3.65228e-56	1.44512e-54	yes	up	0.246667	30.0467	TRPV2	transient receptor potential cation channel subfamily V member 2 [Source:HGNC Symbol;Acc:HGNC:18082]	0.2	0.36	0.18	24.76	18.26	47.12
ENSG00000232110	0.0115935	-6.43054	4.09881e-56	1.61892e-54	yes	down	71.75	0.653333		novel transcript, antisense to LIPA	71.04	60.66	83.55	1.16	0.38	0.42
ENSG00000135046	0.325707	-1.61835	4.23781e-56	1.67085e-54	yes	down	2552.57	662.787	ANXA1	annexin A1 [Source:HGNC Symbol;Acc:HGNC:533]	2478.05	2366.77	2812.88	558.66	624.12	805.58
ENSG00000187266	0.0417058	-4.58361	4.51015e-56	1.77508e-54	yes	down	34.0267	1.38	EPOR	erythropoietin receptor [Source:HGNC Symbol;Acc:HGNC:3416]	33.35	34.23	34.5	1.22	0.86	2.06
ENSG00000225614	50.7318	5.66482	4.86241e-56	1.91034e-54	yes	up	0.0666667	2.79	ZNF469	zinc finger protein 469 [Source:HGNC Symbol;Acc:HGNC:23216]	0.05	0.07	0.08	3.4	2.17	2.8
ENSG00000160803	0.286464	-1.80358	5.22881e-56	2.05067e-54	yes	down	63.3967	15.5267	UBQLN4	ubiquilin 4 [Source:HGNC Symbol;Acc:HGNC:1237]	60.09	66.05	64.05	14.25	13.26	19.07
ENSG00000103811	0.0530564	-4.23633	6.34842e-56	2.48538e-54	yes	down	22.47	0.81	CTSH	cathepsin H [Source:HGNC Symbol;Acc:HGNC:2535]	24.13	21.02	22.26	1.1	0.72	0.61
ENSG00000131873	4.13928	2.04938	6.85931e-56	2.68067e-54	yes	up	12.2967	38.9433	CHSY1	chondroitin sulfate synthase 1 [Source:HGNC Symbol;Acc:HGNC:17198]	12.5	12.17	12.22	35.26	41.13	40.44
ENSG00000180592	0.0151279	-6.04664	9.67068e-56	3.77275e-54	yes	down	15.88	0.413333	SKIDA1	SKI/DACH domain containing 1 [Source:HGNC Symbol;Acc:HGNC:32697]	15.45	15.89	16.3	0.08	0.34	0.82
ENSG00000087299	0.23724	-2.07558	1.30698e-55	5.0899e-54	yes	down	13.24	2.47333	L2HGDH	L-2-hydroxyglutarate dehydrogenase [Source:HGNC Symbol;Acc:HGNC:20499]	14.22	11.95	13.55	2.14	2.39	2.89
ENSG00000111885	518.072	9.01701	1.38275e-55	5.37555e-54	yes	up	0.0433333	17.5667	MAN1A1	mannosidase alpha class 1A member 1 [Source:HGNC Symbol;Acc:HGNC:6821]	0.03	0.05	0.05	12.11	26.09	14.5
ENSG00000136044	8.00474	3.00085	1.38856e-55	5.38872e-54	yes	up	7.26667	45.55	APPL2	adaptor protein, phosphotyrosine interacting with PH domain and leucine zipper 2 [Source:HGNC Symbol;Acc:HGNC:18242]	8.31	6.51	6.98	36.27	38.1	62.28
ENSG00000088836	0.0408043	-4.61514	1.39547e-55	5.40609e-54	yes	down	9.83667	0.326667	SLC4A11	solute carrier family 4 member 11 [Source:HGNC Symbol;Acc:HGNC:16438]	12.06	8.56	8.89	0.23	0.51	0.24
ENSG00000134853	4401.79	12.1039	1.85542e-55	7.17549e-54	yes	up	0.0233333	59.2467	PDGFRA	platelet derived growth factor receptor alpha [Source:HGNC Symbol;Acc:HGNC:8803]	0	0.02	0.05	28.2	56.78	92.76
ENSG00000073921	2.97363	1.57223	2.11292e-55	8.1571e-54	yes	up	88.4867	208.03	PICALM	phosphatidylinositol binding clathrin assembly protein [Source:HGNC Symbol;Acc:HGNC:15514]	85.2	84.29	95.97	178.93	167.1	278.06
ENSG00000233276	2176.44	11.0878	2.13191e-55	8.21618e-54	yes	up	0.18	227.967	GPX1	glutathione peroxidase 1 [Source:HGNC Symbol;Acc:HGNC:4553]	0.22	0.15	0.17	274.67	173.65	235.58
ENSG00000268119	0.0277439	-5.17168	2.52046e-55	9.69678e-54	yes	down	6.34667	0.0966667		novel transcript	7.08	5.32	6.64	0.11	0.12	0.06
ENSG00000167555	44.5071	5.47596	2.63255e-55	1.01105e-53	yes	up	0.233333	10.1933	ZNF528	zinc finger protein 528 [Source:HGNC Symbol;Acc:HGNC:29384]	0.29	0.13	0.28	10.53	8.35	11.7
ENSG00000130177	4.9026	2.29355	3.0828e-55	1.18193e-53	yes	up	20.38	75.3633	CDC16	cell division cycle 16 [Source:HGNC Symbol;Acc:HGNC:1720]	19.08	18.67	23.39	72.84	74.52	78.73
ENSG00000005243	1658.74	10.6959	3.51157e-55	1.34401e-53	yes	up	0.183333	188.543	COPZ2	COPI coat complex subunit zeta 2 [Source:HGNC Symbol;Acc:HGNC:19356]	0.1	0.22	0.23	171.41	213.01	181.21
ENSG00000143799	0.255404	-1.96915	4.16181e-55	1.59014e-53	yes	down	144.157	30.8333	PARP1	poly(ADP-ribose) polymerase 1 [Source:HGNC Symbol;Acc:HGNC:270]	143.21	144	145.26	25.95	32.15	34.4
ENSG00000275131	10.4087	3.37972	4.31025e-55	1.64403e-53	yes	up	1.04	7.94	PDE4DIPP2	PDE4DIP pseudogene 2 [Source:HGNC Symbol;Acc:HGNC:55081]	1.09	0.98	1.05	5.78	6.41	11.63
ENSG00000168994	19.0688	4.25314	4.60764e-55	1.75446e-53	yes	up	8.17333	111.997	PXDC1	PX domain containing 1 [Source:HGNC Symbol;Acc:HGNC:21361]	7.97	7.32	9.23	142.18	93.68	100.13
ENSG00000128487	4.29766	2.10355	5.21709e-55	1.98312e-53	yes	up	7.86	27.7367	SPECC1	sperm antigen with calponin homology and coiled-coil domains 1 [Source:HGNC Symbol;Acc:HGNC:30615]	8.1	6.76	8.72	27.4	25.54	30.27
ENSG00000136542	5350.58	12.3855	5.36362e-55	2.03534e-53	yes	up	0.01	43.16	GALNT5	polypeptide N-acetylgalactosaminyltransferase 5 [Source:HGNC Symbol;Acc:HGNC:4127]	0	0.02	0.01	20.87	32.39	76.22
ENSG00000144566	3.05865	1.6129	6.01307e-55	2.2779e-53	yes	up	22.5833	61.8533	RAB5A	RAB5A, member RAS oncogene family [Source:HGNC Symbol;Acc:HGNC:9783]	22.29	20.21	25.25	57.33	58.22	70.01
ENSG00000100307	0.16736	-2.57897	6.50849e-55	2.46138e-53	yes	down	18.0467	2.18667	CBX7	chromobox 7 [Source:HGNC Symbol;Acc:HGNC:1557]	17.36	18.53	18.25	2.09	2.2	2.27
ENSG00000230426	0.00518081	-7.59261	6.83348e-55	2.5799e-53	yes	down	31.69	0.106667	LINC01036	long intergenic non-protein coding RNA 1036 [Source:HGNC Symbol;Acc:HGNC:49024]	31.47	31.26	32.34	0.05	0.08	0.19
ENSG00000163472	0.115276	-3.11684	8.88567e-55	3.34899e-53	yes	down	14.2833	1.28	TMEM79	transmembrane protein 79 [Source:HGNC Symbol;Acc:HGNC:28196]	14.64	13.77	14.44	1.26	1.04	1.54
ENSG00000170919	13.6215	3.76782	9.27682e-55	3.4905e-53	yes	up	3.21	26.96	TPT1-AS1	TPT1 antisense RNA 1 [Source:HGNC Symbol;Acc:HGNC:43686]	3.36	2.86	3.41	23.5	31.71	25.67
ENSG00000225630	0.179487	-2.47805	1.14626e-54	4.30562e-53	yes	down	449.107	62.0933	MTND2P28	MT-ND2 pseudogene 28 [Source:HGNC Symbol;Acc:HGNC:42129]	468.61	460.75	417.96	61.86	60.51	63.91
ENSG00000133794	12.6401	3.65994	1.21962e-54	4.57346e-53	yes	up	1.18333	11.5167	ARNTL	aryl hydrocarbon receptor nuclear translocator like [Source:HGNC Symbol;Acc:HGNC:701]	0.87	1.49	1.19	11.94	8.51	14.1
ENSG00000166250	14324.1	13.8062	1.30287e-54	4.87741e-53	yes	up	0.01	137.527	CLMP	CXADR like membrane protein [Source:HGNC Symbol;Acc:HGNC:24039]	0	0	0.03	90.21	114.75	207.62
ENSG00000137936	10.9344	3.4508	1.50013e-54	5.60647e-53	yes	up	2.99667	34.2533	BCAR3	BCAR3 adaptor protein, NSP family member [Source:HGNC Symbol;Acc:HGNC:973]	2.97	3.31	2.71	36.88	36.09	29.79
ENSG00000081320	4.63328	2.21203	1.59392e-54	5.94699e-53	yes	up	5.20333	24.9933	STK17B	serine/threonine kinase 17b [Source:HGNC Symbol;Acc:HGNC:11396]	5.13	4.95	5.53	19.96	22.42	32.6
ENSG00000280800	0.121672	-3.03893	1.71678e-54	6.39466e-53	yes	down	2554.09	198.72		novel transcript, similar to YY1 associated myogenesis RNA 1 YAM1	2427.86	3001.97	2232.43	185.38	185.16	225.62
ENSG00000253159	90.3881	6.49806	1.81347e-54	6.74351e-53	yes	up	0.163333	12.1933	PCDHGA12	protocadherin gamma subfamily A, 12 [Source:HGNC Symbol;Acc:HGNC:8699]	0.21	0.06	0.22	12.82	8.06	15.7
ENSG00000105854	2.67614	1.42015	1.83415e-54	6.80902e-53	yes	up	46.33	95.2767	PON2	paraoxonase 2 [Source:HGNC Symbol;Acc:HGNC:9205]	43.27	46.38	49.34	83.21	89.68	112.94
ENSG00000101187	0.00369773	-8.07914	1.93795e-54	7.18235e-53	yes	down	20.8633	0.1	SLCO4A1	solute carrier organic anion transporter family member 4A1 [Source:HGNC Symbol;Acc:HGNC:10953]	19.45	21.84	21.3	0	0.02	0.28
ENSG00000154545	214.122	7.74229	2.81557e-54	1.04176e-52	yes	up	0.263333	34.6867	MAGED4	MAGE family member D4 [Source:HGNC Symbol;Acc:HGNC:23793]	0.28	0.51	0	32.85	28.49	42.72
ENSG00000121486	0.285634	-1.80776	2.86895e-54	1.05975e-52	yes	down	28.06	6.91333	TRMT1L	tRNA methyltransferase 1 like [Source:HGNC Symbol;Acc:HGNC:16782]	27.86	27.16	29.16	6.7	6.46	7.58
ENSG00000129009	1949.14	10.9286	3.03296e-54	1.11847e-52	yes	up	0.0566667	85.7267	ISLR	immunoglobulin superfamily containing leucine rich repeat [Source:HGNC Symbol;Acc:HGNC:6133]	0.03	0.03	0.11	91.37	104	61.81
ENSG00000132906	0.217126	-2.2034	4.26762e-54	1.57118e-52	yes	down	41.3233	8.29	CASP9	caspase 9 [Source:HGNC Symbol;Acc:HGNC:1511]	44.56	40.34	39.07	8.25	7.92	8.7
ENSG00000245680	38.7851	5.27743	4.72891e-54	1.73813e-52	yes	up	0.363333	3.51	ZNF585B	zinc finger protein 585B [Source:HGNC Symbol;Acc:HGNC:30948]	0.36	0.42	0.31	3.07	3.23	4.23
ENSG00000124357	3.44282	1.78359	5.1861e-54	1.90302e-52	yes	up	39.44	95.9	NAGK	N-acetylglucosamine kinase [Source:HGNC Symbol;Acc:HGNC:17174]	41.81	40.44	36.07	91.42	91.75	104.53
ENSG00000171451	554.264	9.11443	5.51901e-54	2.02185e-52	yes	up	0.0366667	16.63	DSEL	dermatan sulfate epimerase like [Source:HGNC Symbol;Acc:HGNC:18144]	0.03	0.04	0.04	6.28	12.34	31.27
ENSG00000236438	0.0521842	-4.26024	6.7636e-54	2.47372e-52	yes	down	6.36667	0.706667	FAM157A	family with sequence similarity 157 member A [Source:HGNC Symbol;Acc:HGNC:34079]	5.18	8.46	5.46	0.66	0.58	0.88
ENSG00000026508	15097.8	13.8821	8.17544e-54	2.98518e-52	yes	up	0.0733333	293.037	CD44	CD44 molecule (Indian blood group) [Source:HGNC Symbol;Acc:HGNC:1681]	0.11	0.11	0	156.81	240.19	482.11
ENSG00000197162	23.5124	4.55535	9.91356e-54	3.6139e-52	yes	up	0.26	6.8	ZNF785	zinc finger protein 785 [Source:HGNC Symbol;Acc:HGNC:26496]	0.24	0.16	0.38	6.3	6.4	7.7
ENSG00000095739	154.281	7.26942	1.03137e-53	3.75363e-52	yes	up	0.196667	24.2467	BAMBI	BMP and activin membrane bound inhibitor [Source:HGNC Symbol;Acc:HGNC:30251]	0.16	0.04	0.39	27.15	20.31	25.28
ENSG00000100243	6.16528	2.62417	1.42748e-53	5.18675e-52	yes	up	57.4833	340.523	CYB5R3	cytochrome b5 reductase 3 [Source:HGNC Symbol;Acc:HGNC:2873]	58.88	56.94	56.63	327.19	265.82	428.56
ENSG00000118096	9.20395	3.20225	2.35763e-53	8.55246e-52	yes	up	3.89	26.6167	IFT46	intraflagellar transport 46 [Source:HGNC Symbol;Acc:HGNC:26146]	3.91	4.47	3.29	22.35	29.45	28.05
ENSG00000140682	3186.04	11.6375	2.98879e-53	1.08244e-51	yes	up	0.126667	138.98	TGFB1I1	transforming growth factor beta 1 induced transcript 1 [Source:HGNC Symbol;Acc:HGNC:11767]	0	0	0.38	144.86	110.09	161.99
ENSG00000137502	5.37517	2.42631	3.77237e-53	1.364e-51	yes	up	1.86333	11.93	RAB30	RAB30, member RAS oncogene family [Source:HGNC Symbol;Acc:HGNC:9770]	1.5	2.54	1.55	10.4	10.47	14.92
ENSG00000140859	3.7358	1.90142	4.31592e-53	1.55801e-51	yes	up	8.18333	23.0733	KIFC3	kinesin family member C3 [Source:HGNC Symbol;Acc:HGNC:6326]	7.86	7.82	8.87	20.62	20.53	28.07
ENSG00000131650	0.00758601	-7.04244	4.45779e-53	1.60661e-51	yes	down	25.8767	0.176667	KREMEN2	kringle containing transmembrane protein 2 [Source:HGNC Symbol;Acc:HGNC:18797]	25.61	26.39	25.63	0.1	0.04	0.39
ENSG00000204592	3.61254	1.85301	4.51884e-53	1.62598e-51	yes	up	40.44	116.467	HLA-E	major histocompatibility complex, class I, E [Source:HGNC Symbol;Acc:HGNC:4962]	39.29	41.4	40.63	103.49	120.05	125.86
ENSG00000163468	0.363525	-1.45987	5.50112e-53	1.97622e-51	yes	down	640.783	197.56	CCT3	chaperonin containing TCP1 subunit 3 [Source:HGNC Symbol;Acc:HGNC:1616]	633.27	632.13	656.95	179.53	178.38	234.77
ENSG00000067840	0.00953436	-6.71265	7.27484e-53	2.6092e-51	yes	down	15.9867	0.16	PDZD4	PDZ domain containing 4 [Source:HGNC Symbol;Acc:HGNC:21167]	15.45	15.36	17.15	0.21	0.18	0.09
ENSG00000198208	0.0438197	-4.51228	8.54456e-53	3.05967e-51	yes	down	8.64	0.57	RPS6KL1	ribosomal protein S6 kinase like 1 [Source:HGNC Symbol;Acc:HGNC:20222]	9.29	8.79	7.84	0.45	0.78	0.48
ENSG00000172260	518.61	9.01851	9.65935e-53	3.4533e-51	yes	up	0.02	19.5367	NEGR1	neuronal growth regulator 1 [Source:HGNC Symbol;Acc:HGNC:17302]	0.02	0.02	0.02	10.58	12.13	35.9
ENSG00000102981	0.0305971	-5.03046	9.72477e-53	3.4711e-51	yes	down	19.8167	0.473333	PARD6A	par-6 family cell polarity regulator alpha [Source:HGNC Symbol;Acc:HGNC:15943]	19.92	19.99	19.54	0.48	0.46	0.48
ENSG00000100354	0.282287	-1.82477	1.37055e-52	4.88411e-51	yes	down	9.62667	2.63	TNRC6B	trinucleotide repeat containing adaptor 6B [Source:HGNC Symbol;Acc:HGNC:29190]	9.61	8.58	10.69	2.25	2.37	3.27
ENSG00000152518	5.25505	2.3937	1.72604e-52	6.14112e-51	yes	up	10.6567	46.6067	ZFP36L2	ZFP36 ring finger protein like 2 [Source:HGNC Symbol;Acc:HGNC:1108]	10.38	11.15	10.44	35.43	48.49	55.9
ENSG00000185896	7.51176	2.90915	1.75095e-52	6.21981e-51	yes	up	51.9	320.027	LAMP1	lysosomal associated membrane protein 1 [Source:HGNC Symbol;Acc:HGNC:6499]	51.75	53.59	50.36	330.51	335.4	294.17
ENSG00000139926	29.5048	4.88288	1.79224e-52	6.35629e-51	yes	up	5.51333	117.223	FRMD6	FERM domain containing 6 [Source:HGNC Symbol;Acc:HGNC:19839]	5.36	5.11	6.07	143.05	127.67	80.95
ENSG00000101384	1120.09	10.1294	1.79587e-52	6.35903e-51	yes	up	0.0266667	19.5867	JAG1	jagged canonical Notch ligand 1 [Source:HGNC Symbol;Acc:HGNC:6188]	0.03	0.03	0.02	20.84	12.74	25.18
ENSG00000130940	0.0566585	-4.14156	1.99049e-52	7.03697e-51	yes	down	6.44333	0.313333	CASZ1	castor zinc finger 1 [Source:HGNC Symbol;Acc:HGNC:26002]	5.75	7.75	5.83	0.3	0.19	0.45
ENSG00000111897	5.00177	2.32244	2.04853e-52	7.23067e-51	yes	up	36.7067	149.247	SERINC1	serine incorporator 1 [Source:HGNC Symbol;Acc:HGNC:13464]	36.61	33.5	40.01	154.35	139.14	154.25
ENSG00000103642	7.06704	2.82111	2.14437e-52	7.55695e-51	yes	up	9.37	49.3167	LACTB	lactamase beta [Source:HGNC Symbol;Acc:HGNC:16468]	9.33	7.97	10.81	47.67	36.26	64.02
ENSG00000150403	4.30159	2.10487	2.24911e-52	7.91354e-51	yes	up	22.28	77.6367	TMCO3	transmembrane and coiled-coil domains 3 [Source:HGNC Symbol;Acc:HGNC:20329]	21.56	24.05	21.23	63.14	67.18	102.59
ENSG00000135378	0.0105984	-6.56	2.46415e-52	8.65645e-51	yes	down	5.2	0.0466667	PRRG4	proline rich and Gla domain 4 [Source:HGNC Symbol;Acc:HGNC:30799]	5.1	4.8	5.7	0.03	0.03	0.08
ENSG00000283201	0.135122	-2.88766	2.83032e-52	9.9271e-51	yes	down	6.20333	0.746667		zinc finger protein 724 [Source:NCBI gene (formerly Entrezgene);Acc:440519]	5.8	6.49	6.32	0.63	0.77	0.84
ENSG00000103647	39.5371	5.30513	3.06158e-52	1.07213e-50	yes	up	0.276667	8.53333	CORO2B	coronin 2B [Source:HGNC Symbol;Acc:HGNC:2256]	0.25	0.33	0.25	9.12	9.3	7.18
ENSG00000166446	6.11561	2.6125	3.38727e-52	1.18432e-50	yes	up	0.873333	3.17667	CDYL2	chromodomain Y like 2 [Source:HGNC Symbol;Acc:HGNC:23030]	0.52	1.3	0.8	2.7	3.54	3.29
ENSG00000065534	39.0669	5.28787	3.73886e-52	1.3052e-50	yes	up	2.35667	90.8333	MYLK	myosin light chain kinase [Source:HGNC Symbol;Acc:HGNC:7590]	2.17	2.61	2.29	139.17	59.37	73.96
ENSG00000101846	10.408	3.37963	3.9113e-52	1.36325e-50	yes	up	1.25	8.75333	STS	steroid sulfatase [Source:HGNC Symbol;Acc:HGNC:11425]	0.97	1.34	1.44	6.87	10.09	9.3
ENSG00000078114	0.00160442	-9.28373	4.18633e-52	1.45683e-50	yes	down	14.6133	0.0266667	NEBL	nebulette [Source:HGNC Symbol;Acc:HGNC:16932]	13.7	14.24	15.9	0.01	0.04	0.03
ENSG00000188342	4.87682	2.28594	4.41204e-52	1.53298e-50	yes	up	8.15333	32.7133	GTF2F2	general transcription factor IIF subunit 2 [Source:HGNC Symbol;Acc:HGNC:4653]	8.35	7.43	8.68	25.68	33.06	39.4
ENSG00000049245	2.72673	1.44717	4.70253e-52	1.63136e-50	yes	up	51.5767	114.387	VAMP3	vesicle associated membrane protein 3 [Source:HGNC Symbol;Acc:HGNC:12644]	52.93	48.81	52.99	101.39	108.81	132.96
ENSG00000185222	10.8047	3.43359	4.75813e-52	1.64808e-50	yes	up	25.4733	211.017	TCEAL9	transcription elongation factor A like 9 [Source:HGNC Symbol;Acc:HGNC:30084]	26.37	21.62	28.43	142.56	191.17	299.32
ENSG00000145555	444.188	8.79503	4.88855e-52	1.69062e-50	yes	up	0.0833333	14.51	MYO10	myosin X [Source:HGNC Symbol;Acc:HGNC:7593]	0.02	0.08	0.15	9.65	8.62	25.26
ENSG00000107798	0.328359	-1.60665	6.61355e-52	2.28363e-50	yes	down	169.37	45.4933	LIPA	lipase A, lysosomal acid type [Source:HGNC Symbol;Acc:HGNC:6617]	166.2	165.22	176.69	37.5	47.12	51.86
ENSG00000163053	0.0393556	-4.66729	1.30357e-51	4.49418e-50	yes	down	8.15	0.18	SLC16A14	solute carrier family 16 member 14 [Source:HGNC Symbol;Acc:HGNC:26417]	7.71	6.78	9.96	0.21	0.11	0.22
ENSG00000038002	16.4331	4.03853	1.40012e-51	4.81958e-50	yes	up	3.07333	24.91	AGA	aspartylglucosaminidase [Source:HGNC Symbol;Acc:HGNC:318]	4.54	2.11	2.57	19.12	26.33	29.28
ENSG00000147065	3.94969	1.98174	1.54227e-51	5.30068e-50	yes	up	89.01	293.593	MSN	moesin [Source:HGNC Symbol;Acc:HGNC:7373]	89.05	88.41	89.57	257.56	249.13	374.09
ENSG00000166579	3.07286	1.61958	2.04998e-51	7.03477e-50	yes	up	28.8133	74.9333	NDEL1	nudE neurodevelopment protein 1 like 1 [Source:HGNC Symbol;Acc:HGNC:17620]	28.48	26.94	31.02	65.38	65.7	93.72
ENSG00000034053	0.199129	-2.32823	2.55859e-51	8.76661e-50	yes	down	27.6967	4.40667	APBA2	amyloid beta precursor protein binding family A member 2 [Source:HGNC Symbol;Acc:HGNC:579]	28.29	28.05	26.75	4.39	3.76	5.07
ENSG00000102595	7.59722	2.92547	2.74822e-51	9.40187e-50	yes	up	4.39667	24.08	UGGT2	UDP-glucose glycoprotein glucosyltransferase 2 [Source:HGNC Symbol;Acc:HGNC:15664]	4.98	3.27	4.94	26.71	22.19	23.34
ENSG00000016391	0.0126398	-6.30588	2.75429e-51	9.40817e-50	yes	down	3.35333	0.0666667	CHDH	choline dehydrogenase [Source:HGNC Symbol;Acc:HGNC:24288]	3.15	3.34	3.57	0.14	0.03	0.03
ENSG00000197860	7.49645	2.90621	3.36331e-51	1.14709e-49	yes	up	2.10333	12.7133	SGTB	small glutamine rich tetratricopeptide repeat containing beta [Source:HGNC Symbol;Acc:HGNC:23567]	2.32	2.08	1.91	9.75	13	15.39
ENSG00000183770	0.004818	-7.69735	3.80472e-51	1.29564e-49	yes	down	14.51	0.06	FOXL2	forkhead box L2 [Source:HGNC Symbol;Acc:HGNC:1092]	14.29	14.66	14.58	0.08	0.08	0.02
ENSG00000137880	0.0183112	-5.77113	3.92995e-51	1.33624e-49	yes	down	92.43	1.32	GCHFR	GTP cyclohydrolase I feedback regulator [Source:HGNC Symbol;Acc:HGNC:4194]	90.84	96.81	89.64	0.42	1.17	2.37
ENSG00000110958	0.400825	-1.31896	4.24309e-51	1.44051e-49	yes	down	556.45	176.96	PTGES3	prostaglandin E synthase 3 [Source:HGNC Symbol;Acc:HGNC:16049]	560.36	546.97	562.02	155.36	175.21	200.31
ENSG00000160678	0.0224301	-5.47842	6.53732e-51	2.21601e-49	yes	down	85.27	0.676667	S100A1	S100 calcium binding protein A1 [Source:HGNC Symbol;Acc:HGNC:10486]	84.08	89.5	82.23	0.28	0.75	1
ENSG00000063438	13.2046	3.72297	6.70868e-51	2.27064e-49	yes	up	1.12	10.7133	AHRR	aryl-hydrocarbon receptor repressor [Source:HGNC Symbol;Acc:HGNC:346]	0.97	0.91	1.48	7.62	12.24	12.28
ENSG00000152223	5.85368	2.54934	6.88764e-51	2.32767e-49	yes	up	3.27	17.53	EPG5	ectopic P-granules autophagy protein 5 homolog [Source:HGNC Symbol;Acc:HGNC:29331]	3.28	3.26	3.27	12.53	18.35	21.71
ENSG00000137822	0.270523	-1.88618	6.90731e-51	2.33077e-49	yes	down	28.42	5.65333	TUBGCP4	tubulin gamma complex associated protein 4 [Source:HGNC Symbol;Acc:HGNC:16691]	27.54	27.62	30.1	4.22	5.68	7.06
ENSG00000107984	459.349	8.84345	7.54946e-51	2.54359e-49	yes	up	0.313333	151.88	DKK1	dickkopf WNT signaling pathway inhibitor 1 [Source:HGNC Symbol;Acc:HGNC:2891]	0.29	0.29	0.36	62.84	79.62	313.18
ENSG00000163762	0.00630244	-7.30987	7.71515e-51	2.59549e-49	yes	down	23.0633	0.19	TM4SF18	transmembrane 4 L six family member 18 [Source:HGNC Symbol;Acc:HGNC:25181]	23.81	19.99	25.39	0.12	0.02	0.43
ENSG00000114353	4.49293	2.16766	7.8859e-51	2.64893e-49	yes	up	96.1333	355.243	GNAI2	G protein subunit alpha i2 [Source:HGNC Symbol;Acc:HGNC:4385]	99.6	98.14	90.66	291.91	320.14	453.68
ENSG00000136485	0.347962	-1.523	9.44063e-51	3.16638e-49	yes	down	52.4	19.6367	DCAF7	DDB1 and CUL4 associated factor 7 [Source:HGNC Symbol;Acc:HGNC:30915]	50.86	52.67	53.67	16.18	15.42	27.31
ENSG00000008086	16.5399	4.04788	9.53637e-51	3.19368e-49	yes	up	0.276667	2.01667	CDKL5	cyclin dependent kinase like 5 [Source:HGNC Symbol;Acc:HGNC:11411]	0.3	0.17	0.36	1.7	2.47	1.88
ENSG00000164142	0.0178827	-5.80529	1.29142e-50	4.31841e-49	yes	down	2.23	0.04	FAM160A1	family with sequence similarity 160 member A1 [Source:HGNC Symbol;Acc:HGNC:34237]	1.85	2.5	2.34	0.02	0.06	0.04
ENSG00000160117	0.0263146	-5.24799	1.36442e-50	4.55564e-49	yes	down	8.26333	0.21	ANKLE1	ankyrin repeat and LEM domain containing 1 [Source:HGNC Symbol;Acc:HGNC:26812]	7.69	8.5	8.6	0.27	0.16	0.2
ENSG00000205611	0.0108537	-6.52567	1.6548e-50	5.51691e-49	yes	down	15.4	0.156667	LINC01597	long intergenic non-protein coding RNA 1597 [Source:HGNC Symbol;Acc:HGNC:51594]	16.32	13.28	16.6	0.12	0.11	0.24
ENSG00000134686	4.13552	2.04807	1.67034e-50	5.56037e-49	yes	up	22.9267	76.96	PHC2	polyhomeotic homolog 2 [Source:HGNC Symbol;Acc:HGNC:3183]	23.24	24.08	21.46	74.98	75.61	80.29
ENSG00000134590	3.67415	1.87741	1.73097e-50	5.75361e-49	yes	up	64.9933	186.157	RTL8C	retrotransposon Gag like 8C [Source:HGNC Symbol;Acc:HGNC:2569]	63.62	68.1	63.26	159.7	192.31	206.46
ENSG00000111711	3.71485	1.8933	2.23301e-50	7.41125e-49	yes	up	19.4133	65.58	GOLT1B	golgi transport 1B [Source:HGNC Symbol;Acc:HGNC:20175]	17.97	20.48	19.79	58.06	64.71	73.97
ENSG00000169826	4.13506	2.04791	2.62297e-50	8.69253e-49	yes	up	8.32333	28.4833	CSGALNACT2	chondroitin sulfate N-acetylgalactosaminyltransferase 2 [Source:HGNC Symbol;Acc:HGNC:24292]	7.94	7.94	9.09	23.49	26.32	35.64
ENSG00000132669	763.198	9.57591	2.78382e-50	9.21186e-49	yes	up	0.0166667	18.3467	RIN2	Ras and Rab interactor 2 [Source:HGNC Symbol;Acc:HGNC:18750]	0.01	0.01	0.03	13.15	16.45	25.44
ENSG00000168216	4.28776	2.10022	2.99935e-50	9.91033e-49	yes	up	7.86667	28.5	LMBRD1	LMBR1 domain containing 1 [Source:HGNC Symbol;Acc:HGNC:23038]	7.45	8.18	7.97	27.54	26.93	31.03
ENSG00000125967	0.175909	-2.5071	3.05493e-50	1.0079e-48	yes	down	57.5633	10.96	NECAB3	N-terminal EF-hand calcium binding protein 3 [Source:HGNC Symbol;Acc:HGNC:15851]	61.21	55.31	56.17	12.47	8.69	11.72
ENSG00000173320	0.00395658	-7.98153	4.89286e-50	1.61189e-48	yes	down	5.26	0.0166667	STOX2	storkhead box 2 [Source:HGNC Symbol;Acc:HGNC:25450]	5.41	5.03	5.34	0.02	0.02	0.01
ENSG00000115484	0.411443	-1.28124	5.26026e-50	1.73036e-48	yes	down	321.56	107.987	CCT4	chaperonin containing TCP1 subunit 4 [Source:HGNC Symbol;Acc:HGNC:1617]	325.25	305.26	334.17	92.79	102.56	128.61
ENSG00000171791	0.122134	-3.03346	5.72476e-50	1.88038e-48	yes	down	4.21667	0.43	BCL2	BCL2 apoptosis regulator [Source:HGNC Symbol;Acc:HGNC:990]	4.3	3.82	4.53	0.41	0.45	0.43
ENSG00000253537	23.2668	4.5402	5.88302e-50	1.92951e-48	yes	up	0.176667	3.48333	PCDHGA7	protocadherin gamma subfamily A, 7 [Source:HGNC Symbol;Acc:HGNC:8705]	0.21	0.13	0.19	3.4	3.26	3.79
ENSG00000183048	0.111867	-3.16014	7.09732e-50	2.32435e-48	yes	down	49.5167	5.52333	SLC25A10	solute carrier family 25 member 10 [Source:HGNC Symbol;Acc:HGNC:10980]	47.14	54.12	47.29	3.52	4.46	8.59
ENSG00000213366	30.2747	4.92004	8.01417e-50	2.62075e-48	yes	up	1.16333	40.8267	GSTM2	glutathione S-transferase mu 2 [Source:HGNC Symbol;Acc:HGNC:4634]	1.31	0.92	1.26	23.9	40.55	58.03
ENSG00000168386	37.9165	5.24475	9.11656e-50	2.97687e-48	yes	up	0.57	16.7267	FILIP1L	filamin A interacting protein 1 like [Source:HGNC Symbol;Acc:HGNC:24589]	0.47	0.46	0.78	20.83	12.67	16.68
ENSG00000175662	0.260385	-1.94128	9.24741e-50	3.01517e-48	yes	down	72.47	14.9033	TOM1L2	target of myb1 like 2 membrane trafficking protein [Source:HGNC Symbol;Acc:HGNC:11984]	71.5	71.67	74.24	14.12	12.48	18.11
ENSG00000225972	0.000988933	-9.98184	9.887e-50	3.21899e-48	yes	down	854.797	0.513333	MTND1P23	MT-ND1 pseudogene 23 [Source:HGNC Symbol;Acc:HGNC:42092]	895.6	889.73	779.06	0.9	0.64	0
ENSG00000184009	3.05759	1.61239	1.14859e-49	3.7341e-48	yes	up	1907.4	4797.19	ACTG1	actin gamma 1 [Source:HGNC Symbol;Acc:HGNC:144]	1904.83	1974.38	1842.99	4395.41	4365.79	5630.38
ENSG00000134013	45.654	5.51267	1.18614e-49	3.85055e-48	yes	up	22.0267	682.7	LOXL2	lysyl oxidase like 2 [Source:HGNC Symbol;Acc:HGNC:6666]	21.76	20.8	23.52	926.35	708.4	413.35
ENSG00000163362	0.0101049	-6.62881	1.47361e-49	4.77676e-48	yes	down	7.35	0.176667	INAVA	innate immunity activator [Source:HGNC Symbol;Acc:HGNC:25599]	8.07	7.26	6.72	0.13	0.06	0.34
ENSG00000112977	11.0332	3.46378	1.68089e-49	5.44075e-48	yes	up	16.3367	139.273	DAP	death associated protein [Source:HGNC Symbol;Acc:HGNC:2672]	16.52	16.27	16.22	166.4	121	130.42
ENSG00000159263	211.964	7.72767	1.83456e-49	5.92751e-48	yes	up	0.123333	10.76	SIM2	SIM bHLH transcription factor 2 [Source:HGNC Symbol;Acc:HGNC:10883]	0.16	0.09	0.12	7.22	9.07	15.99
ENSG00000110076	104.399	6.70596	1.8366e-49	5.92751e-48	yes	up	0.293333	11.6733	NRXN2	neurexin 2 [Source:HGNC Symbol;Acc:HGNC:8009]	0.3	0.54	0.04	9.3	11.42	14.3
ENSG00000126882	0.053129	-4.23436	2.394e-49	7.71526e-48	yes	down	12.9067	0.566667	FAM78A	family with sequence similarity 78 member A [Source:HGNC Symbol;Acc:HGNC:25465]	12.5	13.17	13.05	0.51	0.71	0.48
ENSG00000149557	91.0544	6.50866	2.4211e-49	7.79131e-48	yes	up	0.65	45.2933	FEZ1	fasciculation and elongation protein zeta 1 [Source:HGNC Symbol;Acc:HGNC:3659]	0.61	0.85	0.49	53.96	38.76	43.16
ENSG00000101115	0.010557	-6.56565	2.77085e-49	8.90396e-48	yes	down	32.7767	0.236667	SALL4	spalt like transcription factor 4 [Source:HGNC Symbol;Acc:HGNC:15924]	34.61	30.56	33.16	0.3	0.33	0.08
ENSG00000170500	0.0155476	-6.00716	2.799e-49	8.98144e-48	yes	down	3.13333	0.0533333	LONRF2	LON peptidase N-terminal domain and ring finger 2 [Source:HGNC Symbol;Acc:HGNC:24788]	3.02	2.85	3.53	0.05	0.08	0.03
ENSG00000141753	239368	17.8689	2.86698e-49	9.18632e-48	yes	up	0.01	1976.34	IGFBP4	insulin like growth factor binding protein 4 [Source:HGNC Symbol;Acc:HGNC:5473]	0	0.03	0	1331.97	1667.19	2929.85
ENSG00000172667	8.72495	3.12515	3.06811e-49	9.81663e-48	yes	up	3.39	20.1433	ZMAT3	zinc finger matrin-type 3 [Source:HGNC Symbol;Acc:HGNC:29983]	3.06	3.16	3.95	22.46	18.42	19.55
ENSG00000078269	11.5716	3.53251	3.09327e-49	9.88292e-48	yes	up	5.09667	36.2667	SYNJ2	synaptojanin 2 [Source:HGNC Symbol;Acc:HGNC:11504]	5.45	4.72	5.12	31.44	24.45	52.91
ENSG00000116260	6.1251	2.61473	4.16873e-49	1.32999e-47	yes	up	53.2233	295.83	QSOX1	quiescin sulfhydryl oxidase 1 [Source:HGNC Symbol;Acc:HGNC:9756]	52.42	57.25	50	237.81	345.08	304.6
ENSG00000125434	0.0569201	-4.13492	4.55776e-49	1.45202e-47	yes	down	49.46	2.25	SLC25A35	solute carrier family 25 member 35 [Source:HGNC Symbol;Acc:HGNC:31921]	48.53	52.09	47.76	1.6	1.71	3.44
ENSG00000114850	5.4672	2.4508	5.27804e-49	1.67908e-47	yes	up	98.1433	303.53	SSR3	signal sequence receptor subunit 3 [Source:HGNC Symbol;Acc:HGNC:11325]	97.33	92.95	104.15	303.52	287.57	319.5
ENSG00000167964	0.0318676	-4.97176	5.70215e-49	1.81141e-47	yes	down	18.1033	0.68	RAB26	RAB26, member RAS oncogene family [Source:HGNC Symbol;Acc:HGNC:14259]	16.46	18.93	18.92	0.23	0.32	1.49
ENSG00000177106	41.8701	5.38785	5.81713e-49	1.84318e-47	yes	up	1.33333	22.56	EPS8L2	EPS8 like 2 [Source:HGNC Symbol;Acc:HGNC:21296]	1.49	0.8	1.71	27.55	23.51	16.62
ENSG00000069011	0.180101	-2.47312	5.81874e-49	1.84318e-47	yes	down	58.56	7.42667	PITX1	paired like homeodomain 1 [Source:HGNC Symbol;Acc:HGNC:9004]	58.14	63.08	54.46	6.66	7.44	8.18
ENSG00000173599	9.62729	3.26713	8.38704e-49	2.65295e-47	yes	up	1.69	13.79	PC	pyruvate carboxylase [Source:HGNC Symbol;Acc:HGNC:8636]	1.54	1.94	1.59	14.52	11.14	15.71
ENSG00000117298	3.151	1.65581	8.40748e-49	2.65564e-47	yes	up	15.36	41.28	ECE1	endothelin converting enzyme 1 [Source:HGNC Symbol;Acc:HGNC:3146]	14.44	14.98	16.66	32.2	41.96	49.68
ENSG00000205517	0.0267886	-5.22224	1.01412e-48	3.19873e-47	yes	down	14.1067	0.26	RGL3	ral guanine nucleotide dissociation stimulator like 3 [Source:HGNC Symbol;Acc:HGNC:30282]	11.93	15.45	14.94	0.17	0.52	0.09
ENSG00000041982	66704.5	16.0255	1.14284e-48	3.59963e-47	yes	up	0.00666667	335.97	TNC	tenascin C [Source:HGNC Symbol;Acc:HGNC:5318]	0.01	0	0.01	152.12	412.08	443.71
ENSG00000142784	2.84854	1.51022	1.20618e-48	3.79376e-47	yes	up	7.42667	17.2667	WDTC1	WD and tetratricopeptide repeats 1 [Source:HGNC Symbol;Acc:HGNC:29175]	7.28	7.14	7.86	15.26	16.22	20.32
ENSG00000154917	0.0575778	-4.11834	1.33043e-48	4.17865e-47	yes	down	42.7867	1.90333	RAB6B	RAB6B, member RAS oncogene family [Source:HGNC Symbol;Acc:HGNC:14902]	44.03	39.77	44.56	2.11	2.26	1.34
ENSG00000118298	0.00304787	-8.35798	1.48424e-48	4.65516e-47	yes	down	34.7533	0.09	CA14	carbonic anhydrase 14 [Source:HGNC Symbol;Acc:HGNC:1372]	33.77	33.31	37.18	0	0.13	0.14
ENSG00000103932	0.257147	-1.95933	1.72414e-48	5.39996e-47	yes	down	30.9133	7.58333	RPAP1	RNA polymerase II associated protein 1 [Source:HGNC Symbol;Acc:HGNC:24567]	30.79	32.06	29.89	4.86	6.81	11.08
ENSG00000153208	0.00672058	-7.2172	1.79468e-48	5.61299e-47	yes	down	11.08	0.356667	MERTK	MER proto-oncogene, tyrosine kinase [Source:HGNC Symbol;Acc:HGNC:7027]	11.3	8.82	13.12	0.09	0.09	0.89
ENSG00000110492	9.84975	3.30009	1.98128e-48	6.18788e-47	yes	up	9.77	104.687	MDK	midkine [Source:HGNC Symbol;Acc:HGNC:6972]	9.91	9.59	9.81	112.15	107.07	94.84
ENSG00000277363	0.00311407	-8.32699	1.99947e-48	6.23593e-47	yes	down	9.04667	0.0233333	SRCIN1	SRC kinase signaling inhibitor 1 [Source:HGNC Symbol;Acc:HGNC:29506]	9.05	8.88	9.21	0.01	0.02	0.04
ENSG00000136010	153.485	7.26195	2.18923e-48	6.81819e-47	yes	up	0.326667	40.3267	ALDH1L2	aldehyde dehydrogenase 1 family member L2 [Source:HGNC Symbol;Acc:HGNC:26777]	0.3	0.33	0.35	46.68	57.36	16.94
ENSG00000203995	0.0178875	-5.8049	2.70858e-48	8.42388e-47	yes	down	4.97333	0.0733333	ZYG11A	zyg-11 family member A, cell cycle regulator [Source:HGNC Symbol;Acc:HGNC:32058]	4.56	5.01	5.35	0.08	0.09	0.05
ENSG00000149212	38.6599	5.27277	3.21547e-48	9.98637e-47	yes	up	0.16	4.51	SESN3	sestrin 3 [Source:HGNC Symbol;Acc:HGNC:23060]	0.17	0.13	0.18	5.69	4.29	3.55
ENSG00000108691	144.027	7.17019	3.51406e-48	1.08985e-46	yes	up	0.393333	42.3733	CCL2	C-C motif chemokine ligand 2 [Source:HGNC Symbol;Acc:HGNC:10618]	0.41	0.12	0.65	41.7	42.07	43.35
ENSG00000101911	0.27566	-1.85904	4.23976e-48	1.31309e-46	yes	down	83.7	15.6467	PRPS2	phosphoribosyl pyrophosphate synthetase 2 [Source:HGNC Symbol;Acc:HGNC:9465]	79.95	78.84	92.31	12.38	12.88	21.68
ENSG00000109265	0.00310635	-8.33056	4.45895e-48	1.37905e-46	yes	down	6.83667	0.02	CRACD	capping protein inhibiting regulator of actin dynamics [Source:HGNC Symbol;Acc:HGNC:29219]	6.38	7.05	7.08	0.01	0.02	0.03
ENSG00000148180	4.6273	2.21017	6.4772e-48	2.00046e-46	yes	up	45.1433	172.41	GSN	gelsolin [Source:HGNC Symbol;Acc:HGNC:4620]	44.22	46.73	44.48	175.2	144.42	197.61
ENSG00000183023	146.645	7.19618	7.69045e-48	2.37188e-46	yes	up	0.166667	7.67667	SLC8A1	solute carrier family 8 member A1 [Source:HGNC Symbol;Acc:HGNC:11068]	0.07	0.04	0.39	6.79	4.59	11.65
ENSG00000137076	5.2093	2.38109	8.77879e-48	2.70379e-46	yes	up	55.24	241.787	TLN1	talin 1 [Source:HGNC Symbol;Acc:HGNC:11845]	52.5	52.31	60.91	264.3	208.64	252.42
ENSG00000112183	0.0732308	-3.77141	1.20586e-47	3.70881e-46	yes	down	42.0667	2.85667	RBM24	RNA binding motif protein 24 [Source:HGNC Symbol;Acc:HGNC:21539]	40.39	42.11	43.7	3.37	1.67	3.53
ENSG00000110660	0.0929182	-3.4279	1.34225e-47	4.12261e-46	yes	down	40.4633	3.20667	SLC35F2	solute carrier family 35 member F2 [Source:HGNC Symbol;Acc:HGNC:23615]	39.08	38.46	43.85	2.1	3.25	4.27
ENSG00000183889	5.20952	2.38115	1.4173e-47	4.3471e-46	yes	up	17.7033	54.5667		novel member of the nuclear pore complex interacting protein NPIP gene family	15.63	16.58	20.9	51.23	49.82	62.65
ENSG00000182492	179918	17.457	1.43229e-47	4.38703e-46	yes	up	0.01	1337.33	BGN	biglycan [Source:HGNC Symbol;Acc:HGNC:1044]	0	0	0.03	1541.69	1138.55	1331.75
ENSG00000076706	3697.21	11.8522	1.54361e-47	4.72151e-46	yes	up	0.0366667	103.367	MCAM	melanoma cell adhesion molecule [Source:HGNC Symbol;Acc:HGNC:6934]	0.03	0.04	0.04	185.17	77.46	47.47
ENSG00000064419	0.375322	-1.4138	1.83076e-47	5.59212e-46	yes	down	71.25	22.2133	TNPO3	transportin 3 [Source:HGNC Symbol;Acc:HGNC:17103]	68.29	68.76	76.7	18.72	21.37	26.55
ENSG00000065320	0.00435168	-7.84421	1.91885e-47	5.85316e-46	yes	down	6.61	0.0266667	NTN1	netrin 1 [Source:HGNC Symbol;Acc:HGNC:8029]	6.45	6.91	6.47	0.04	0.02	0.02
ENSG00000116161	0.180901	-2.46673	1.94658e-47	5.92961e-46	yes	down	910.313	93.1967	CACYBP	calcyclin binding protein [Source:HGNC Symbol;Acc:HGNC:30423]	898.77	827.37	1004.8	73.3	68.55	137.74
ENSG00000180398	4.72506	2.24033	1.96956e-47	5.99139e-46	yes	up	46.0167	183.06	MCFD2	multiple coagulation factor deficiency 2, ER cargo receptor complex subunit [Source:HGNC Symbol;Acc:HGNC:18451]	48.42	41.86	47.77	138.56	162.51	248.11
ENSG00000150961	5.06645	2.34097	2.12046e-47	6.44162e-46	yes	up	28.8933	113.58	SEC24D	SEC24 homolog D, COPII coat complex component [Source:HGNC Symbol;Acc:HGNC:10706]	28.43	28.04	30.21	107.52	127.76	105.46
ENSG00000185986	0.203975	-2.29354	2.14343e-47	6.5025e-46	yes	down	7.95667	1.30333	SDHAP3	succinate dehydrogenase complex flavoprotein subunit A pseudogene 3 [Source:HGNC Symbol;Acc:HGNC:18781]	7	7.58	9.29	1.21	1.29	1.41
ENSG00000122042	7.92077	2.98564	2.22654e-47	6.74546e-46	yes	up	3.65	24.1233	UBL3	ubiquitin like 3 [Source:HGNC Symbol;Acc:HGNC:12504]	3.44	3.71	3.8	16.64	27.04	28.69
ENSG00000175395	4.72542	2.24044	2.68675e-47	8.11935e-46	yes	up	2.55333	10.1667	ZNF25	zinc finger protein 25 [Source:HGNC Symbol;Acc:HGNC:13043]	2.6	2.16	2.9	9.45	9.11	11.94
ENSG00000166923	202693	17.6289	2.68734e-47	8.11935e-46	yes	up	0	484.04	GREM1	gremlin 1, DAN family BMP antagonist [Source:HGNC Symbol;Acc:HGNC:2001]	0	0	0	272.25	472.28	707.59
ENSG00000275342	36.2469	5.17979	3.49815e-47	1.05547e-45	yes	up	0.196667	5.91	PRAG1	PEAK1 related, kinase-activating pseudokinase 1 [Source:HGNC Symbol;Acc:HGNC:25438]	0.2	0.23	0.16	6.31	6.68	4.74
ENSG00000047230	0.225881	-2.14637	3.87511e-47	1.16763e-45	yes	down	24.5	4.87	CTPS2	CTP synthase 2 [Source:HGNC Symbol;Acc:HGNC:2520]	24.8	21.78	26.92	4.24	5.51	4.86
ENSG00000143369	40.8055	5.35069	3.92745e-47	1.1818e-45	yes	up	2.57667	90.5067	ECM1	extracellular matrix protein 1 [Source:HGNC Symbol;Acc:HGNC:3153]	2.35	2.57	2.81	50.89	61.93	158.7
ENSG00000100242	3.29843	1.72178	4.02332e-47	1.20901e-45	yes	up	24.39	64.5267	SUN2	Sad1 and UNC84 domain containing 2 [Source:HGNC Symbol;Acc:HGNC:14210]	25.01	22.96	25.2	55.2	56.74	81.64
ENSG00000168487	8.32658	3.05772	4.22278e-47	1.26723e-45	yes	up	13.7733	106.15	BMP1	bone morphogenetic protein 1 [Source:HGNC Symbol;Acc:HGNC:1067]	12.9	13.5	14.92	118.48	104.94	95.03
ENSG00000168071	0.0887258	-3.4945	4.28696e-47	1.28476e-45	yes	down	13.39	1.82667	CCDC88B	coiled-coil domain containing 88B [Source:HGNC Symbol;Acc:HGNC:26757]	14.06	13.09	13.02	1.66	1.87	1.95
ENSG00000091732	0.261036	-1.93768	5.81964e-47	1.74174e-45	yes	down	59.3133	12.9333	ZC3HC1	zinc finger C3HC-type containing 1 [Source:HGNC Symbol;Acc:HGNC:29913]	59.54	61	57.4	10.22	13.05	15.53
ENSG00000166689	0.0307541	-5.02308	7.0072e-47	2.09434e-45	yes	down	4.53	0.126667	PLEKHA7	pleckstrin homology domain containing A7 [Source:HGNC Symbol;Acc:HGNC:27049]	4.24	4.08	5.27	0.14	0.09	0.15
ENSG00000104884	0.334096	-1.58166	7.89553e-47	2.35668e-45	yes	down	136.433	46.91	ERCC2	ERCC excision repair 2, TFIIH core complex helicase subunit [Source:HGNC Symbol;Acc:HGNC:3434]	134.07	138.98	136.25	41.6	40	59.13
ENSG00000107186	0.293605	-1.76805	8.0108e-47	2.38789e-45	yes	down	67.3833	16.4167	MPDZ	multiple PDZ domain crumbs cell polarity complex component [Source:HGNC Symbol;Acc:HGNC:7208]	64.02	58.25	79.88	14.84	15.14	19.27
ENSG00000080503	426.844	8.73756	8.61903e-47	2.56575e-45	yes	up	0.37	40.1933	SMARCA2	SWI/SNF related, matrix associated, actin dependent regulator of chromatin, subfamily a, member 2 [Source:HGNC Symbol;Acc:HGNC:11098]	0.91	0.03	0.17	35.25	41.15	44.18
ENSG00000108830	0.0372919	-4.745	8.97957e-47	2.6695e-45	yes	down	6.35667	0.196667	RND2	Rho family GTPase 2 [Source:HGNC Symbol;Acc:HGNC:18315]	6.83	6.57	5.67	0.11	0.16	0.32
ENSG00000151135	4.9697	2.31316	9.94307e-47	2.95199e-45	yes	up	29.2167	108.493	TMEM263	transmembrane protein 263 [Source:HGNC Symbol;Acc:HGNC:28281]	26.62	28.58	32.45	96.97	118.19	110.32
ENSG00000138814	16.6252	4.0553	1.01571e-46	3.01151e-45	yes	up	3.46	39.94	PPP3CA	protein phosphatase 3 catalytic subunit alpha [Source:HGNC Symbol;Acc:HGNC:9314]	2.63	4.21	3.54	23.52	33.73	62.57
ENSG00000184058	0.0022799	-8.77681	1.03263e-46	3.05762e-45	yes	down	36.5667	0.0733333	TBX1	T-box transcription factor 1 [Source:HGNC Symbol;Acc:HGNC:11592]	38.85	36.1	34.75	0.15	0.07	0
ENSG00000141404	0.0363674	-4.78121	1.04652e-46	3.0946e-45	yes	down	14.67	0.35	GNAL	G protein subunit alpha L [Source:HGNC Symbol;Acc:HGNC:4388]	15.46	13.8	14.75	0.14	0.29	0.62
ENSG00000080298	0.171345	-2.54502	1.09318e-46	3.2283e-45	yes	down	5.7	0.84	RFX3	regulatory factor X3 [Source:HGNC Symbol;Acc:HGNC:9984]	5.76	5.45	5.89	0.63	0.92	0.97
ENSG00000204991	0.122949	-3.02387	1.27102e-46	3.74851e-45	yes	down	8.48	1.3	SPIRE2	spire type actin nucleation factor 2 [Source:HGNC Symbol;Acc:HGNC:30623]	8.19	8.94	8.31	1	1.11	1.79
ENSG00000073756	140.567	7.13512	1.3128e-46	3.86658e-45	yes	up	0.0933333	8.02667	PTGS2	prostaglandin-endoperoxide synthase 2 [Source:HGNC Symbol;Acc:HGNC:9605]	0.14	0.08	0.06	7.23	4.66	12.19
ENSG00000107562	42066.9	15.3604	2.0602e-46	6.05989e-45	yes	up	0.0933333	658.717	CXCL12	C-X-C motif chemokine ligand 12 [Source:HGNC Symbol;Acc:HGNC:10672]	0.02	0	0.26	350.3	782.53	843.32
ENSG00000065809	18.8727	4.23823	2.09677e-46	6.1593e-45	yes	up	1.33333	26.61	FAM107B	family with sequence similarity 107 member B [Source:HGNC Symbol;Acc:HGNC:23726]	1.11	1.36	1.53	22.13	16.44	41.26
ENSG00000174939	0.103789	-3.26828	2.12541e-46	6.2352e-45	yes	down	90.4167	7.52	ASPHD1	aspartate beta-hydroxylase domain containing 1 [Source:HGNC Symbol;Acc:HGNC:27380]	91.16	87.56	92.53	9.02	7.03	6.51
ENSG00000135519	0.00448924	-7.79931	2.18979e-46	6.41561e-45	yes	down	9.78333	0.0733333	KCNH3	potassium voltage-gated channel subfamily H member 3 [Source:HGNC Symbol;Acc:HGNC:6252]	9.55	10.16	9.64	0.11	0	0.11
ENSG00000112294	0.231002	-2.11402	2.19381e-46	6.41891e-45	yes	down	10.8333	2.25333	ALDH5A1	aldehyde dehydrogenase 5 family member A1 [Source:HGNC Symbol;Acc:HGNC:408]	11.27	10.8	10.43	1.74	2.08	2.94
ENSG00000132688	0.0196298	-5.67081	2.28453e-46	6.67558e-45	yes	down	124.963	2.14667	NES	nestin [Source:HGNC Symbol;Acc:HGNC:7756]	125.41	126.4	123.08	0.95	1.59	3.9
ENSG00000158109	3.38761	1.76027	2.32127e-46	6.77404e-45	yes	up	14.0967	38.92	TPRG1L	tumor protein p63 regulated 1 like [Source:HGNC Symbol;Acc:HGNC:27007]	14.14	14.01	14.14	37.48	35.27	44.01
ENSG00000144028	0.466326	-1.10059	2.41221e-46	7.03018e-45	yes	down	124.267	50.9633	SNRNP200	small nuclear ribonucleoprotein U5 subunit 200 [Source:HGNC Symbol;Acc:HGNC:30859]	121.01	122.22	129.57	44.28	47.63	60.98
ENSG00000078018	0.00588972	-7.40758	2.62886e-46	7.65158e-45	yes	down	6.61333	0.103333	MAP2	microtubule associated protein 2 [Source:HGNC Symbol;Acc:HGNC:6839]	6.14	6.87	6.83	0.17	0.13	0.01
ENSG00000184838	1057.21	10.046	2.66442e-46	7.74494e-45	yes	up	0.213333	64.7333	PRR16	proline rich 16 [Source:HGNC Symbol;Acc:HGNC:29654]	0.06	0.04	0.54	37.75	50.18	106.27
ENSG00000165288	0.227338	-2.13709	2.75437e-46	7.99595e-45	yes	down	10.6433	2.22	BRWD3	bromodomain and WD repeat domain containing 3 [Source:HGNC Symbol;Acc:HGNC:17342]	10.78	8.78	12.37	1.97	1.62	3.07
ENSG00000188549	319.672	8.32045	2.93267e-46	8.50245e-45	yes	up	0.116667	19.7267	CCDC9B	coiled-coil domain containing 9B [Source:HGNC Symbol;Acc:HGNC:33488]	0.03	0.05	0.27	22.67	8.45	28.06
ENSG00000025796	3.4959	1.80566	3.10668e-46	8.99522e-45	yes	up	20.76	67.8367	SEC63	SEC63 homolog, protein translocation regulator [Source:HGNC Symbol;Acc:HGNC:21082]	19.17	20.86	22.25	66.6	70.4	66.51
ENSG00000114861	1736.88	10.7623	3.12456e-46	9.03521e-45	yes	up	0.03	29.3433	FOXP1	forkhead box P1 [Source:HGNC Symbol;Acc:HGNC:3823]	0.08	0	0.01	23.93	30.81	33.29
ENSG00000164543	7.92454	2.98633	3.4519e-46	9.96883e-45	yes	up	11.07	90.3033	STK17A	serine/threonine kinase 17a [Source:HGNC Symbol;Acc:HGNC:11395]	10.68	11.46	11.07	70.45	69.77	130.69
ENSG00000100285	0.0183598	-5.7673	3.48518e-46	1.00519e-44	yes	down	103.82	1.65333	NEFH	neurofilament heavy [Source:HGNC Symbol;Acc:HGNC:7737]	102.81	106.16	102.49	0.74	1.11	3.11
ENSG00000280734	0.10811	-3.20942	3.80001e-46	1.09457e-44	yes	down	7.52333	0.876667	LINC01232	long intergenic non-protein coding RNA 1232 [Source:HGNC Symbol;Acc:HGNC:49755]	8.61	6.59	7.37	0.67	0.84	1.12
ENSG00000129990	0.0101042	-6.6289	3.99174e-46	1.14831e-44	yes	down	26.72	0.12	SYT5	synaptotagmin 5 [Source:HGNC Symbol;Acc:HGNC:11513]	28.82	20.79	30.55	0.15	0.02	0.19
ENSG00000182718	9.15102	3.19393	4.5236e-46	1.29963e-44	yes	up	611.107	4786.21	ANXA2	annexin A2 [Source:HGNC Symbol;Acc:HGNC:537]	595.44	594.36	643.52	4754.31	5431.91	4172.42
ENSG00000131634	72.2882	6.17569	4.81703e-46	1.38215e-44	yes	up	0.196667	10.6267	TMEM204	transmembrane protein 204 [Source:HGNC Symbol;Acc:HGNC:14158]	0.07	0.31	0.21	9.65	11.22	11.01
ENSG00000127191	0.254552	-1.97397	5.34418e-46	1.53143e-44	yes	down	30.53	6.67667	TRAF2	TNF receptor associated factor 2 [Source:HGNC Symbol;Acc:HGNC:12032]	29.72	29.91	31.96	6.42	5.97	7.64
ENSG00000189120	0.0208926	-5.58086	5.49176e-46	1.57169e-44	yes	down	4.96333	0.0866667	SP6	Sp6 transcription factor [Source:HGNC Symbol;Acc:HGNC:14530]	4.86	4.97	5.06	0.07	0.09	0.1
ENSG00000152377	30811.5	14.9112	6.35779e-46	1.8172e-44	yes	up	0.00666667	217.063	SPOCK1	SPARC (osteonectin), cwcv and kazal like domains proteoglycan 1 [Source:HGNC Symbol;Acc:HGNC:11251]	0.01	0.01	0	150.25	207.23	293.71
ENSG00000155876	2.7152	1.44106	6.40571e-46	1.82855e-44	yes	up	55.33	120.087	RRAGA	Ras related GTP binding A [Source:HGNC Symbol;Acc:HGNC:16963]	55.25	54.71	56.03	110.28	118.08	131.9
ENSG00000112473	2.56793	1.36061	6.61892e-46	1.88699e-44	yes	up	83.02	157.55	SLC39A7	solute carrier family 39 member 7 [Source:HGNC Symbol;Acc:HGNC:4927]	82.46	80.47	86.13	135.08	146.17	191.4
ENSG00000159403	40.7661	5.3493	8.80545e-46	2.50713e-44	yes	up	4.58	138.85	C1R	complement C1r [Source:HGNC Symbol;Acc:HGNC:1246]	5.23	4.57	3.94	149.25	186.2	81.1
ENSG00000248919	0.202682	-2.30271	9.61231e-46	2.73336e-44	yes	down	10.3167	3.29333	ATP5MF-PTCD1	ATP5MF-PTCD1 readthrough [Source:HGNC Symbol;Acc:HGNC:38844]	9.69	10.35	10.91	3.37	2.6	3.91
ENSG00000131398	0.00918056	-6.7672	1.03977e-45	2.95292e-44	yes	down	8.22	0.0666667	KCNC3	potassium voltage-gated channel subfamily C member 3 [Source:HGNC Symbol;Acc:HGNC:6235]	8.14	8.48	8.04	0.16	0.02	0.02
ENSG00000170961	8799.31	13.1032	1.20727e-45	3.42424e-44	yes	up	0.0166667	102.783	HAS2	hyaluronan synthase 2 [Source:HGNC Symbol;Acc:HGNC:4819]	0	0.02	0.03	52.11	84.42	171.82
ENSG00000128805	69.7342	6.1238	1.30649e-45	3.70094e-44	yes	up	0.883333	39.3867	ARHGAP22	Rho GTPase activating protein 22 [Source:HGNC Symbol;Acc:HGNC:30320]	0.92	1	0.73	23.66	24.61	69.89
ENSG00000165655	357.854	8.48323	1.3087e-45	3.70248e-44	yes	up	0.0866667	24.1733	ZNF503	zinc finger protein 503 [Source:HGNC Symbol;Acc:HGNC:23589]	0.05	0.02	0.19	24.22	31.98	16.32
ENSG00000241506	0.081002	-3.6259	1.34056e-45	3.78782e-44	yes	down	41.66	2.65	PSMC1P1	proteasome 26S subunit, ATPase 1 pseudogene 1 [Source:HGNC Symbol;Acc:HGNC:30147]	41	48.27	35.71	2.84	2.57	2.54
ENSG00000155629	0.00999935	-6.64395	1.39634e-45	3.9404e-44	yes	down	5.47333	0.07	PIK3AP1	phosphoinositide-3-kinase adaptor protein 1 [Source:HGNC Symbol;Acc:HGNC:30034]	5.31	5.25	5.86	0.11	0.07	0.03
ENSG00000096696	15.3585	3.94096	1.79867e-45	5.06933e-44	yes	up	4.65667	60.3933	DSP	desmoplakin [Source:HGNC Symbol;Acc:HGNC:3052]	4.64	4.32	5.01	56.59	36.75	87.84
ENSG00000116729	1370.74	10.4207	1.96059e-45	5.51868e-44	yes	up	0.0533333	36.0067	WLS	Wnt ligand secretion mediator [Source:HGNC Symbol;Acc:HGNC:30238]	0.01	0	0.15	31.45	36.09	40.48
ENSG00000198945	103.717	6.69651	2.24465e-45	6.31028e-44	yes	up	0.08	5.21	L3MBTL3	L3MBTL histone methyl-lysine binding protein 3 [Source:HGNC Symbol;Acc:HGNC:23035]	0.12	0.04	0.08	5.12	4.78	5.73
ENSG00000122912	4.566	2.19093	2.38299e-45	6.69072e-44	yes	up	3.51333	13.3867	SLC25A16	solute carrier family 25 member 16 [Source:HGNC Symbol;Acc:HGNC:10986]	3.93	2.48	4.13	12.53	13.01	14.62
ENSG00000196975	3.0635	1.61518	2.46449e-45	6.91082e-44	yes	up	25.62	78.5267	ANXA4	annexin A4 [Source:HGNC Symbol;Acc:HGNC:542]	26.89	21.33	28.64	60.69	75.08	99.81
ENSG00000102572	2.59583	1.37619	2.84996e-45	7.98168e-44	yes	up	32.7967	79.9533	STK24	serine/threonine kinase 24 [Source:HGNC Symbol;Acc:HGNC:11403]	32.97	33.21	32.21	67.38	76.57	95.91
ENSG00000154144	5.09243	2.34835	3.16657e-45	8.85723e-44	yes	up	7.52667	23.0733	TBRG1	transforming growth factor beta regulator 1 [Source:HGNC Symbol;Acc:HGNC:29551]	6.78	6.12	9.68	20.84	24.38	24
ENSG00000105613	0.012582	-6.3125	3.86951e-45	1.08098e-43	yes	down	9.76667	0.173333	MAST1	microtubule associated serine/threonine kinase 1 [Source:HGNC Symbol;Acc:HGNC:19034]	9.02	9.54	10.74	0.04	0.14	0.34
ENSG00000278970	161.214	7.33283	3.92244e-45	1.0944e-43	yes	up	0.13	14.9033	HEIH	hepatocellular carcinoma up-regulated EZH2-associated long non-coding RNA [Source:HGNC Symbol;Acc:HGNC:45049]	0.11	0.2	0.08	14.16	14.21	16.34
ENSG00000165895	16.105	4.00943	4.33803e-45	1.20883e-43	yes	up	0.426667	2.79667	ARHGAP42	Rho GTPase activating protein 42 [Source:HGNC Symbol;Acc:HGNC:26545]	0.42	0.38	0.48	1.88	3.25	3.26
ENSG00000168439	0.213626	-2.22684	4.98798e-45	1.38821e-43	yes	down	646.677	114.3	STIP1	stress induced phosphoprotein 1 [Source:HGNC Symbol;Acc:HGNC:11387]	643.06	645.56	651.41	98.72	92.3	151.88
ENSG00000172086	2.94076	1.55619	5.31317e-45	1.47686e-43	yes	up	14.9733	35.4533	KRCC1	lysine rich coiled-coil 1 [Source:HGNC Symbol;Acc:HGNC:28039]	14.78	14.53	15.61	31.65	34.88	39.83
ENSG00000166401	6.00394	2.58591	5.53967e-45	1.5379e-43	yes	up	4.85333	19.7633	SERPINB8	serpin family B member 8 [Source:HGNC Symbol;Acc:HGNC:8952]	3.43	5.14	5.99	18.48	17.11	23.7
ENSG00000114790	0.070088	-3.83469	5.71983e-45	1.58593e-43	yes	down	6.16333	0.386667	ARHGEF26	Rho guanine nucleotide exchange factor 26 [Source:HGNC Symbol;Acc:HGNC:24490]	5.21	6.35	6.93	0.47	0.23	0.46
ENSG00000140416	21.73	4.44162	5.85447e-45	1.62124e-43	yes	up	257.563	4317.88	TPM1	tropomyosin 1 [Source:HGNC Symbol;Acc:HGNC:12010]	249.08	242.47	281.14	5859.18	3807.33	3287.12
ENSG00000162669	0.0073843	-7.08132	5.89308e-45	1.62991e-43	yes	down	257.48	0.09	HFM1	helicase for meiosis 1 [Source:HGNC Symbol;Acc:HGNC:20193]	281.99	204.13	286.32	0.08	0.07	0.12
ENSG00000164713	5.3092	2.40849	6.22122e-45	1.71853e-43	yes	up	65.0767	214.07	BRI3	brain protein I3 [Source:HGNC Symbol;Acc:HGNC:1109]	66.57	66.86	61.8	223.22	201.01	217.98
ENSG00000259330	9.63177	3.2678	6.62292e-45	1.82722e-43	yes	up	3.35333	26.8233	INAFM2	InaF motif containing 2 [Source:HGNC Symbol;Acc:HGNC:35165]	4.19	2.8	3.07	28.31	23.83	28.33
ENSG00000133985	0.0178457	-5.80828	6.81916e-45	1.87903e-43	yes	down	4.08	0.0566667	TTC9	tetratricopeptide repeat domain 9 [Source:HGNC Symbol;Acc:HGNC:20267]	4.2	3.74	4.3	0.09	0.04	0.04
ENSG00000177380	0.050905	-4.29605	8.01253e-45	2.20513e-43	yes	down	46.75	2.42667	PPFIA3	PTPRF interacting protein alpha 3 [Source:HGNC Symbol;Acc:HGNC:9247]	46.83	49.81	43.61	2.75	2.37	2.16
ENSG00000125630	0.349866	-1.51512	8.06197e-45	2.21599e-43	yes	down	21.86	7.03333	POLR1B	RNA polymerase I subunit B [Source:HGNC Symbol;Acc:HGNC:20454]	26.2	19.47	19.91	5.09	7.99	8.02
ENSG00000184584	1431.61	10.4834	8.33795e-45	2.28902e-43	yes	up	0.04	52.3967	STING1	stimulator of interferon response cGAMP interactor 1 [Source:HGNC Symbol;Acc:HGNC:27962]	0.05	0.03	0.04	44.82	46.38	65.99
ENSG00000090006	0.172532	-2.53507	8.43117e-45	2.31176e-43	yes	down	101.913	29.4633	LTBP4	latent transforming growth factor beta binding protein 4 [Source:HGNC Symbol;Acc:HGNC:6717]	97.01	105.94	102.79	18.73	29.94	39.72
ENSG00000004478	0.114842	-3.12227	8.86612e-45	2.42803e-43	yes	down	276.523	29.1467	FKBP4	FKBP prolyl isomerase 4 [Source:HGNC Symbol;Acc:HGNC:3720]	274.07	282.53	272.97	24.66	18.88	43.9
ENSG00000106829	13.4869	3.75349	9.03589e-45	2.47148e-43	yes	up	1.69333	15.6033	TLE4	TLE family member 4, transcriptional corepressor [Source:HGNC Symbol;Acc:HGNC:11840]	1.27	1.56	2.25	19.71	12.67	14.43
ENSG00000175879	9.64754	3.27016	1.19792e-44	3.2725e-43	yes	up	1.70333	11.5233	HOXD8	homeobox D8 [Source:HGNC Symbol;Acc:HGNC:5139]	1.72	1.19	2.2	10.57	11.46	12.54
ENSG00000203727	0.0129592	-6.26988	1.39072e-44	3.79453e-43	yes	down	4.96	0.05	SAMD5	sterile alpha motif domain containing 5 [Source:HGNC Symbol;Acc:HGNC:21180]	5.51	4.66	4.71	0.03	0.01	0.11
ENSG00000198435	0.0373055	-4.74447	1.40908e-44	3.8399e-43	yes	down	9.07333	0.266667	NRARP	NOTCH regulated ankyrin repeat protein [Source:HGNC Symbol;Acc:HGNC:33843]	9.62	8.78	8.82	0.36	0.21	0.23
ENSG00000141985	3.06412	1.61547	1.45084e-44	3.94887e-43	yes	up	38.2767	86.4433	SH3GL1	SH3 domain containing GRB2 like 1, endophilin A2 [Source:HGNC Symbol;Acc:HGNC:10830]	39.11	39.7	36.02	78.67	81.15	99.51
ENSG00000114698	222.037	7.79466	1.65542e-44	4.50019e-43	yes	up	0.186667	17.3133	PLSCR4	phospholipid scramblase 4 [Source:HGNC Symbol;Acc:HGNC:16497]	0.3	0.1	0.16	18.39	22.05	11.5
ENSG00000242539	0.214278	-2.22244	1.66267e-44	4.51439e-43	yes	down	51.01	9.44333		novel transcript	48.18	47.44	57.41	9.18	6.4	12.75
ENSG00000144893	0.0249135	-5.32693	1.74668e-44	4.7367e-43	yes	down	2.00333	0.05	MED12L	mediator complex subunit 12L [Source:HGNC Symbol;Acc:HGNC:16050]	1.77	1.88	2.36	0.07	0.03	0.05
ENSG00000162521	0.452077	-1.14536	2.30928e-44	6.25475e-43	yes	down	204.857	78.5267	RBBP4	RB binding protein 4, chromatin remodeling factor [Source:HGNC Symbol;Acc:HGNC:9887]	203.22	195.72	215.63	70.66	70.9	94.02
ENSG00000036672	0.0753452	-3.73034	2.31268e-44	6.25634e-43	yes	down	7.99667	0.613333	USP2	ubiquitin specific peptidase 2 [Source:HGNC Symbol;Acc:HGNC:12618]	8.3	7.26	8.43	0.86	0.49	0.49
ENSG00000008513	100.944	6.65741	2.39961e-44	6.4836e-43	yes	up	0.363333	13.5333	ST3GAL1	ST3 beta-galactoside alpha-2,3-sialyltransferase 1 [Source:HGNC Symbol;Acc:HGNC:10862]	0.58	0.23	0.28	19.14	12.84	8.62
ENSG00000006282	3.2868	1.71668	2.56451e-44	6.92076e-43	yes	up	18.21	51.58	SPATA20	spermatogenesis associated 20 [Source:HGNC Symbol;Acc:HGNC:26125]	16.26	18.59	19.78	40.89	49.49	64.36
ENSG00000136146	4.06821	2.02439	3.37018e-44	9.08397e-43	yes	up	17.1167	53.2467	MED4	mediator complex subunit 4 [Source:HGNC Symbol;Acc:HGNC:17903]	16.24	17.02	18.09	48.92	53.57	57.25
ENSG00000188729	0.00665543	-7.23125	3.46533e-44	9.32912e-43	yes	down	9.18333	0.0533333	OSTN	osteocrin [Source:HGNC Symbol;Acc:HGNC:29961]	9.32	8.51	9.72	0.02	0.04	0.1
ENSG00000161671	4.67764	2.22578	3.62497e-44	9.73758e-43	yes	up	28.0267	114	EMC10	ER membrane protein complex subunit 10 [Source:HGNC Symbol;Acc:HGNC:27609]	30.05	26.99	27.04	116.72	112.3	112.98
ENSG00000139323	0.300093	-1.73652	3.62581e-44	9.73758e-43	yes	down	30.0733	7.02667	POC1B	POC1 centriolar protein B [Source:HGNC Symbol;Acc:HGNC:30836]	29.75	28.92	31.55	5.88	7.73	7.47
ENSG00000178971	0.191854	-2.38192	3.8641e-44	1.0365e-42	yes	down	14.2733	3.01	CTC1	CST telomere replication complex component 1 [Source:HGNC Symbol;Acc:HGNC:26169]	11.74	16.61	14.47	3.56	1.77	3.7
ENSG00000105997	7.9013	2.98209	4.10057e-44	1.09861e-42	yes	up	1.18667	6.29	HOXA3	homeobox A3 [Source:HGNC Symbol;Acc:HGNC:5104]	0.88	0.77	1.91	6.89	5.65	6.33
ENSG00000155816	275.18	8.10423	4.11088e-44	1.10004e-42	yes	up	0.21	21.2833	FMN2	formin 2 [Source:HGNC Symbol;Acc:HGNC:14074]	0.21	0.26	0.16	16.13	12.51	35.21
ENSG00000042493	72.0819	6.17157	4.13581e-44	1.10539e-42	yes	up	1.55667	72.1667	CAPG	capping actin protein, gelsolin like [Source:HGNC Symbol;Acc:HGNC:1474]	1.94	1.96	0.77	43.85	66.61	106.04
ENSG00000108784	3.60429	1.84971	4.4511e-44	1.18822e-42	yes	up	11.7767	32.5933	NAGLU	N-acetyl-alpha-glucosaminidase [Source:HGNC Symbol;Acc:HGNC:7632]	12.08	10.59	12.66	28.98	29.35	39.45
ENSG00000129038	108073	16.7216	5.20307e-44	1.3873e-42	yes	up	0	692.34	LOXL1	lysyl oxidase like 1 [Source:HGNC Symbol;Acc:HGNC:6665]	0	0	0	450.69	697.78	928.55
ENSG00000185187	0.0894285	-3.48312	6.0818e-44	1.61965e-42	yes	down	181.417	11.59	SIGIRR	single Ig and TIR domain containing [Source:HGNC Symbol;Acc:HGNC:30575]	179.88	187.67	176.7	8.44	8.57	17.76
ENSG00000279278	0.0713192	-3.80957	6.20313e-44	1.64999e-42	yes	down	3.20667	0.193333		novel transcript	2.92	3.09	3.61	0.11	0.19	0.28
ENSG00000173193	0.227488	-2.13614	7.03689e-44	1.86953e-42	yes	down	29.5233	5.49333	PARP14	poly(ADP-ribose) polymerase family member 14 [Source:HGNC Symbol;Acc:HGNC:29232]	26.1	28.2	34.27	4.08	6	6.4
ENSG00000140320	0.291112	-1.78036	7.10427e-44	1.88518e-42	yes	down	22.3567	5.47667	BAHD1	bromo adjacent homology domain containing 1 [Source:HGNC Symbol;Acc:HGNC:29153]	24.14	21.73	21.2	4.58	5.43	6.42
ENSG00000128059	0.224915	-2.15255	9.18739e-44	2.43504e-42	yes	down	28.0367	5.12333	PPAT	phosphoribosyl pyrophosphate amidotransferase [Source:HGNC Symbol;Acc:HGNC:9238]	27.85	26.36	29.9	3.85	4.93	6.59
ENSG00000124216	6.64459	2.73218	1.0288e-43	2.7235e-42	yes	up	3.59667	19.4667	SNAI1	snail family transcriptional repressor 1 [Source:HGNC Symbol;Acc:HGNC:11128]	3.53	3.49	3.77	15.5	17.01	25.89
ENSG00000077264	203.443	7.66848	1.23913e-43	3.2764e-42	yes	up	0.0233333	4.81	PAK3	p21 (RAC1) activated kinase 3 [Source:HGNC Symbol;Acc:HGNC:8592]	0.01	0.03	0.03	2.9	4.92	6.61
ENSG00000197147	0.0311993	-5.00234	1.39472e-43	3.68343e-42	yes	down	7.12	0.21	LRRC8B	leucine rich repeat containing 8 VRAC subunit B [Source:HGNC Symbol;Acc:HGNC:30692]	7.04	7.12	7.2	0.23	0.2	0.2
ENSG00000168264	2.41996	1.27498	1.42683e-43	3.76374e-42	yes	up	42.3667	62.8867	IRF2BP2	interferon regulatory factor 2 binding protein 2 [Source:HGNC Symbol;Acc:HGNC:21729]	44.8	40.56	41.74	51.36	49.87	87.43
ENSG00000174136	13.0423	3.70512	1.44922e-43	3.81829e-42	yes	up	2.93333	33.32	RGMB	repulsive guidance molecule BMP co-receptor b [Source:HGNC Symbol;Acc:HGNC:26896]	3.06	2.84	2.9	23.59	24.82	51.55
ENSG00000105355	2.72787	1.44777	1.52318e-43	4.00841e-42	yes	up	80.8467	174.703	PLIN3	perilipin 3 [Source:HGNC Symbol;Acc:HGNC:16893]	80.06	81.42	81.06	144.27	171.46	208.38
ENSG00000124785	836.15	9.70762	1.67237e-43	4.39579e-42	yes	up	0.06	44.79	NRN1	neuritin 1 [Source:HGNC Symbol;Acc:HGNC:17972]	0.05	0.09	0.04	33.97	34.72	65.68
ENSG00000169750	0.121378	-3.04242	1.84431e-43	4.84202e-42	yes	down	36.8667	3.22	RAC3	Rac family small GTPase 3 [Source:HGNC Symbol;Acc:HGNC:9803]	35.66	37.28	37.66	3.55	2.85	3.26
ENSG00000156709	0.383577	-1.38241	2.128e-43	5.58022e-42	yes	down	80.0067	24.9367	AIFM1	apoptosis inducing factor mitochondria associated 1 [Source:HGNC Symbol;Acc:HGNC:8768]	77.56	78.13	84.33	21.49	22.47	30.85
ENSG00000197702	7.61766	2.92935	2.64541e-43	6.92884e-42	yes	up	9.79333	94.8	PARVA	parvin alpha [Source:HGNC Symbol;Acc:HGNC:14652]	10.14	9.54	9.7	101.64	98.32	84.44
ENSG00000213625	5.31598	2.41034	2.73816e-43	7.16334e-42	yes	up	14.9733	63.2467	LEPROT	leptin receptor overlapping transcript [Source:HGNC Symbol;Acc:HGNC:29477]	17.93	13.18	13.81	70.59	50.76	68.39
ENSG00000197747	13.6852	3.77454	3.33716e-43	8.72015e-42	yes	up	71.4333	713.527	S100A10	S100 calcium binding protein A10 [Source:HGNC Symbol;Acc:HGNC:10487]	73.24	72.73	68.33	431.32	911.67	797.59
ENSG00000121440	110.232	6.7844	4.1872e-43	1.09285e-41	yes	up	0.253333	9.69333	PDZRN3	PDZ domain containing ring finger 3 [Source:HGNC Symbol;Acc:HGNC:17704]	0.07	0.39	0.3	6.04	11.53	11.51
ENSG00000120156	410.066	8.67971	4.24392e-43	1.10636e-41	yes	up	0.0266667	7.58667	TEK	TEK receptor tyrosine kinase [Source:HGNC Symbol;Acc:HGNC:11724]	0.04	0.01	0.03	7.96	6.6	8.2
ENSG00000102996	0.0348055	-4.84454	4.93709e-43	1.28555e-41	yes	down	22.3767	0.626667	MMP15	matrix metallopeptidase 15 [Source:HGNC Symbol;Acc:HGNC:7161]	22.54	23.66	20.93	0.77	0.74	0.37
ENSG00000169760	0.159699	-2.64657	5.79128e-43	1.50621e-41	yes	down	10.7933	1.25333	NLGN1	neuroligin 1 [Source:HGNC Symbol;Acc:HGNC:14291]	11.13	10.52	10.73	1.02	1.45	1.29
ENSG00000120068	0.00926392	-6.75416	7.58087e-43	1.96934e-41	yes	down	24.13	0.13	HOXB8	homeobox B8 [Source:HGNC Symbol;Acc:HGNC:5119]	23.32	22.33	26.74	0.1	0.29	0
ENSG00000127585	0.00269391	-8.53608	7.96434e-43	2.06655e-41	yes	down	14.4267	0.04	FBXL16	F-box and leucine rich repeat protein 16 [Source:HGNC Symbol;Acc:HGNC:14150]	14.19	15.75	13.34	0.03	0.05	0.04
ENSG00000135362	419.062	8.71102	8.84321e-43	2.29192e-41	yes	up	0.22	21.13	PRR5L	proline rich 5 like [Source:HGNC Symbol;Acc:HGNC:25878]	0.03	0.63	0	13.83	19.56	30
ENSG00000164032	0.362869	-1.46248	9.17056e-43	2.37399e-41	yes	down	927.557	254.47	H2AZ1	H2A.Z variant histone 1 [Source:HGNC Symbol;Acc:HGNC:4741]	924.06	909.48	949.13	239.91	250.08	273.42
ENSG00000124145	8.69322	3.11989	9.52583e-43	2.46309e-41	yes	up	19.52	140.537	SDC4	syndecan 4 [Source:HGNC Symbol;Acc:HGNC:10661]	19.92	19.65	18.99	92.85	126.7	202.06
ENSG00000138356	165.747	7.37284	1.12752e-42	2.91205e-41	yes	up	0.0566667	7.74333	AOX1	aldehyde oxidase 1 [Source:HGNC Symbol;Acc:HGNC:553]	0.05	0.04	0.08	7.44	4.87	10.92
ENSG00000156535	5067	12.3069	1.21653e-42	3.13829e-41	yes	up	0.00666667	26.3733	CD109	CD109 molecule [Source:HGNC Symbol;Acc:HGNC:21685]	0.01	0	0.01	14.31	30.46	34.35
ENSG00000178904	3.80701	1.92866	1.27652e-42	3.28922e-41	yes	up	4.78667	12.3333	DPY19L3	dpy-19 like C-mannosyltransferase 3 [Source:HGNC Symbol;Acc:HGNC:27120]	4.31	4.06	5.99	10.43	11.88	14.69
ENSG00000133216	6.38071	2.67372	1.41594e-42	3.64423e-41	yes	up	2.57	15.3667	EPHB2	EPH receptor B2 [Source:HGNC Symbol;Acc:HGNC:3393]	2.18	2.96	2.57	11.65	14.62	19.83
ENSG00000077549	3.12716	1.64485	1.48736e-42	3.82364e-41	yes	up	146.527	393.637	CAPZB	capping actin protein of muscle Z-line subunit beta [Source:HGNC Symbol;Acc:HGNC:1491]	146.37	151.59	141.62	364.48	408.43	408
ENSG00000122641	26503.8	14.6939	1.55193e-42	3.98502e-41	yes	up	0.0266667	131.8	INHBA	inhibin subunit beta A [Source:HGNC Symbol;Acc:HGNC:6066]	0.04	0	0.04	173.21	96.86	125.33
ENSG00000128512	15.4358	3.94821	1.74927e-42	4.48656e-41	yes	up	0.443333	4.25	DOCK4	dedicator of cytokinesis 4 [Source:HGNC Symbol;Acc:HGNC:19192]	0.28	0.6	0.45	3.31	4.47	4.97
ENSG00000198353	8.66344	3.11494	1.83064e-42	4.68985e-41	yes	up	2.01333	14.3667	HOXC4	homeobox C4 [Source:HGNC Symbol;Acc:HGNC:5126]	1.75	2.2	2.09	11.57	12.24	19.29
ENSG00000196954	12.2922	3.61968	2.29105e-42	5.8626e-41	yes	up	6.14333	58.8467	CASP4	caspase 4 [Source:HGNC Symbol;Acc:HGNC:1505]	6.37	4.53	7.53	54.55	68.19	53.8
ENSG00000258818	9.08629	3.18369	2.44526e-42	6.25004e-41	yes	up	2.61667	22.8433	RNASE4	ribonuclease A family member 4 [Source:HGNC Symbol;Acc:HGNC:10047]	2.02	3.04	2.79	17.16	24.58	26.79
ENSG00000197646	295.011	8.20462	2.64009e-42	6.74025e-41	yes	up	0.05	20.5667	PDCD1LG2	programmed cell death 1 ligand 2 [Source:HGNC Symbol;Acc:HGNC:18731]	0.11	0.04	0	26.37	17.53	17.8
ENSG00000274253	0.0176353	-5.82539	2.70161e-42	6.88942e-41	yes	down	26.57	0.416667		novel transcript, sense overlapping NIPA1	28.03	26.17	25.51	0.96	0.18	0.11
ENSG00000119041	0.345368	-1.53379	2.99238e-42	7.62217e-41	yes	down	50.2	16.9933	GTF3C3	general transcription factor IIIC subunit 3 [Source:HGNC Symbol;Acc:HGNC:4666]	47.13	46.18	57.29	14.23	14.37	22.38
ENSG00000021762	3.98757	1.99551	3.02929e-42	7.70736e-41	yes	up	5.88	17.9567	OSBPL5	oxysterol binding protein like 5 [Source:HGNC Symbol;Acc:HGNC:16392]	5.48	6.1	6.06	17.09	19.07	17.71
ENSG00000247077	0.263858	-1.92217	4.47136e-42	1.13634e-40	yes	down	77.76	11.8933	PGAM5	PGAM family member 5, mitochondrial serine/threonine protein phosphatase [Source:HGNC Symbol;Acc:HGNC:28763]	76	84.52	72.76	10.19	10.8	14.69
ENSG00000177707	1292.18	10.3356	5.1168e-42	1.29888e-40	yes	up	0.0133333	19.56	NECTIN3	nectin cell adhesion molecule 3 [Source:HGNC Symbol;Acc:HGNC:17664]	0.01	0.03	0	14.86	14.45	29.37
ENSG00000186684	53.449	5.74009	5.69241e-42	1.44335e-40	yes	up	0.16	5.17667	CYP27C1	cytochrome P450 family 27 subfamily C member 1 [Source:HGNC Symbol;Acc:HGNC:33480]	0.11	0.23	0.14	3.95	3.59	7.99
ENSG00000222009	81.3168	6.34548	5.71316e-42	1.44697e-40	yes	up	0.463333	9.43333	BTBD19	BTB domain containing 19 [Source:HGNC Symbol;Acc:HGNC:27145]	0.68	0.22	0.49	9.7	4.33	14.27
ENSG00000112319	0.00373975	-8.06284	6.67872e-42	1.68959e-40	yes	down	32.0767	0.103333	EYA4	EYA transcriptional coactivator and phosphatase 4 [Source:HGNC Symbol;Acc:HGNC:3522]	30.11	29.47	36.65	0.25	0.05	0.01
ENSG00000102753	3.00073	1.58531	8.03215e-42	2.02967e-40	yes	up	14.0533	35.1033	KPNA3	karyopherin subunit alpha 3 [Source:HGNC Symbol;Acc:HGNC:6396]	13.55	14.14	14.47	31.72	31.12	42.47
ENSG00000128394	0.153381	-2.70481	8.33257e-42	2.10319e-40	yes	down	19.03	4.76	APOBEC3F	apolipoprotein B mRNA editing enzyme catalytic subunit 3F [Source:HGNC Symbol;Acc:HGNC:17356]	20.61	18.2	18.28	4.57	4.93	4.78
ENSG00000138378	146.714	7.19686	9.50193e-42	2.39563e-40	yes	up	0.186667	9.46	STAT4	signal transducer and activator of transcription 4 [Source:HGNC Symbol;Acc:HGNC:11365]	0.17	0.07	0.32	9.88	9.64	8.86
ENSG00000148143	21.9494	4.45611	1.04144e-41	2.6227e-40	yes	up	0.316667	2.12	ZNF462	zinc finger protein 462 [Source:HGNC Symbol;Acc:HGNC:21684]	0.13	0.18	0.64	1.82	1.85	2.69
ENSG00000121653	0.25652	-1.96286	1.06285e-41	2.6736e-40	yes	down	18.95	4.04	MAPK8IP1	mitogen-activated protein kinase 8 interacting protein 1 [Source:HGNC Symbol;Acc:HGNC:6882]	18.91	19.38	18.56	3.38	4.2	4.54
ENSG00000134046	4.82642	2.27095	1.14151e-41	2.86822e-40	yes	up	11.2867	62.23	MBD2	methyl-CpG binding domain protein 2 [Source:HGNC Symbol;Acc:HGNC:6917]	7.68	19.35	6.83	53.65	67.98	65.06
ENSG00000203778	8.4275	3.07511	1.22552e-41	3.07584e-40	yes	up	4.19667	40.09	FAM229B	family with sequence similarity 229 member B [Source:HGNC Symbol;Acc:HGNC:33858]	4.22	3.9	4.47	42.76	32.94	44.57
ENSG00000112379	0.0110218	-6.50349	1.25313e-41	3.14158e-40	yes	down	1.40667	0.0133333	ARFGEF3	ARFGEF family member 3 [Source:HGNC Symbol;Acc:HGNC:21213]	1.42	1.27	1.53	0.01	0.02	0.01
ENSG00000168874	269.863	8.07608	1.38459e-41	3.46726e-40	yes	up	0.0966667	27.2767	ATOH8	atonal bHLH transcription factor 8 [Source:HGNC Symbol;Acc:HGNC:24126]	0.07	0.07	0.15	15	15.13	51.7
ENSG00000253953	129.379	7.01546	1.46305e-41	3.6596e-40	yes	up	0.09	9.88	PCDHGB4	protocadherin gamma subfamily B, 4 [Source:HGNC Symbol;Acc:HGNC:8711]	0.13	0	0.14	7.75	7.92	13.97
ENSG00000075275	0.109849	-3.18641	1.62787e-41	4.06729e-40	yes	down	15.5967	1.83333	CELSR1	cadherin EGF LAG seven-pass G-type receptor 1 [Source:HGNC Symbol;Acc:HGNC:1850]	15.03	15.33	16.43	2.84	1.36	1.3
ENSG00000115561	3.49551	1.8055	1.73894e-41	4.33994e-40	yes	up	43.07	123.927	CHMP3	charged multivesicular body protein 3 [Source:HGNC Symbol;Acc:HGNC:29865]	47.5	36.84	44.87	113.14	119.22	139.42
ENSG00000134871	211852	17.6927	1.76043e-41	4.38864e-40	yes	up	0.06	724.093	COL4A2	collagen type IV alpha 2 chain [Source:HGNC Symbol;Acc:HGNC:2203]	0.18	0	0	1260.12	497.79	414.37
ENSG00000110651	4.53429	2.18088	1.7817e-41	4.43669e-40	yes	up	134.91	460.53	CD81	CD81 molecule [Source:HGNC Symbol;Acc:HGNC:1701]	133.47	143.57	127.69	403.41	512.42	465.76
ENSG00000068912	3.65517	1.86994	1.89161e-41	4.70512e-40	yes	up	28.7233	84.1967	ERLEC1	endoplasmic reticulum lectin 1 [Source:HGNC Symbol;Acc:HGNC:25222]	28.19	27.22	30.76	75.62	89.75	87.22
ENSG00000198732	744.451	9.54003	1.90282e-41	4.72771e-40	yes	up	0.0933333	30.5267	SMOC1	SPARC related modular calcium binding 1 [Source:HGNC Symbol;Acc:HGNC:20318]	0.16	0.02	0.1	22.3	12.79	56.49
ENSG00000158792	0.18057	-2.46937	2.11321e-41	5.24457e-40	yes	down	24.0767	3.67333	SPATA2L	spermatogenesis associated 2 like [Source:HGNC Symbol;Acc:HGNC:28393]	21.68	27.35	23.2	3.25	3.59	4.18
ENSG00000185088	5.80238	2.53664	2.11845e-41	5.25172e-40	yes	up	76.36	447.213	RPS27L	ribosomal protein S27 like [Source:HGNC Symbol;Acc:HGNC:18476]	82.83	69.26	76.99	471.65	347.47	522.52
ENSG00000085117	4.08952	2.03193	2.56648e-41	6.35533e-40	yes	up	6.46667	19.6233	CD82	CD82 molecule [Source:HGNC Symbol;Acc:HGNC:6210]	7.28	5.34	6.78	17.52	17.21	24.14
ENSG00000097096	0.122126	-3.03355	2.65517e-41	6.56764e-40	yes	down	14.3567	1.52667	SYDE2	synapse defective Rho GTPase homolog 2 [Source:HGNC Symbol;Acc:HGNC:25841]	14.38	13.86	14.83	1.88	1.31	1.39
ENSG00000168306	72.9342	6.18852	2.80875e-41	6.93981e-40	yes	up	0.313333	13.4467	ACOX2	acyl-CoA oxidase 2 [Source:HGNC Symbol;Acc:HGNC:120]	0.17	0.11	0.66	12.18	11.09	17.07
ENSG00000106327	0.0262891	-5.24939	2.82462e-41	6.97126e-40	yes	down	9.35	0.22	TFR2	transferrin receptor 2 [Source:HGNC Symbol;Acc:HGNC:11762]	8.81	10.15	9.09	0.14	0.19	0.33
ENSG00000170606	0.284456	-1.81372	2.92941e-41	7.22188e-40	yes	down	267.927	99.0267	HSPA4	heat shock protein family A (Hsp70) member 4 [Source:HGNC Symbol;Acc:HGNC:5237]	268.14	253.76	281.88	79.7	97.64	119.74
ENSG00000150551	259.37	8.01887	3.0142e-41	7.42268e-40	yes	up	0.0766667	19.94	LYPD1	LY6/PLAUR domain containing 1 [Source:HGNC Symbol;Acc:HGNC:28431]	0.1	0.03	0.1	23.45	25.68	10.69
ENSG00000166311	4.83901	2.27471	3.25989e-41	8.01883e-40	yes	up	25.8367	97.6033	SMPD1	sphingomyelin phosphodiesterase 1 [Source:HGNC Symbol;Acc:HGNC:11120]	26.27	25.03	26.21	71.52	106.29	115
ENSG00000225953	20.2996	4.34338	3.73358e-41	9.17389e-40	yes	up	0.51	8.55333	SATB2-AS1	SATB2 antisense RNA 1 [Source:HGNC Symbol;Acc:HGNC:26490]	0.39	0.39	0.75	7.29	8.29	10.08
ENSG00000099977	0.250126	-1.99928	4.40355e-41	1.08081e-39	yes	down	574.787	98.9167	DDT	D-dopachrome tautomerase [Source:HGNC Symbol;Acc:HGNC:2732]	599.84	579.8	544.72	99.15	89.39	108.21
ENSG00000130119	0.339501	-1.55851	7.11907e-41	1.74539e-39	yes	down	27.7067	5.94333	GNL3L	G protein nucleolar 3 like [Source:HGNC Symbol;Acc:HGNC:25553]	26.28	30.67	26.17	5.61	5.15	7.07
ENSG00000134285	4.27115	2.09462	8.71605e-41	2.13457e-39	yes	up	5.66667	94.8433	FKBP11	FKBP prolyl isomerase 11 [Source:HGNC Symbol;Acc:HGNC:18624]	5.58	4.45	6.97	79.39	108.72	96.42
ENSG00000124788	31.1703	4.9621	9.07046e-41	2.21892e-39	yes	up	1.01667	14.4033	ATXN1	ataxin 1 [Source:HGNC Symbol;Acc:HGNC:10548]	0.53	1.29	1.23	18.09	13.93	11.19
ENSG00000179348	0.0471324	-4.40714	9.98796e-41	2.44068e-39	yes	down	80.3967	3.47333	GATA2	GATA binding protein 2 [Source:HGNC Symbol;Acc:HGNC:4171]	75.82	85.37	80	1.34	2.55	6.53
ENSG00000204264	539.18	9.07462	1.02059e-40	2.49119e-39	yes	up	0.0833333	40.9867	PSMB8	proteasome 20S subunit beta 8 [Source:HGNC Symbol;Acc:HGNC:9545]	0.19	0.06	0	34.06	44.64	44.26
ENSG00000106868	302.807	8.24226	1.03774e-40	2.53029e-39	yes	up	0.176667	11.7	SUSD1	sushi domain containing 1 [Source:HGNC Symbol;Acc:HGNC:25413]	0.13	0.08	0.32	13.34	11.23	10.53
ENSG00000135912	0.205157	-2.2852	1.19485e-40	2.91017e-39	yes	down	31.9867	8.17667	TTLL4	tubulin tyrosine ligase like 4 [Source:HGNC Symbol;Acc:HGNC:28976]	30.88	35.62	29.46	5.1	6.54	12.89
ENSG00000113645	0.0814517	-3.61791	1.2531e-40	3.04872e-39	yes	down	13.0067	1.21667	WWC1	WW and C2 domain containing 1 [Source:HGNC Symbol;Acc:HGNC:29435]	13.24	12.48	13.3	1.65	1.4	0.6
ENSG00000073331	13.6793	3.77392	1.26095e-40	3.06445e-39	yes	up	0.53	5.30333	ALPK1	alpha kinase 1 [Source:HGNC Symbol;Acc:HGNC:20917]	0.4	0.57	0.62	5.16	5.76	4.99
ENSG00000165434	5.32561	2.41295	1.43268e-40	3.47799e-39	yes	up	0.916667	4.05	PGM2L1	phosphoglucomutase 2 like 1 [Source:HGNC Symbol;Acc:HGNC:20898]	0.84	0.92	0.99	4.11	3.64	4.4
ENSG00000134363	1534.53	10.5836	1.60741e-40	3.89793e-39	yes	up	0.0666667	44.3633	FST	follistatin [Source:HGNC Symbol;Acc:HGNC:3971]	0	0.08	0.12	51.56	28.35	53.18
ENSG00000085185	0.242626	-2.04319	1.61312e-40	3.90751e-39	yes	down	9.69667	2.16667	BCORL1	BCL6 corepressor like 1 [Source:HGNC Symbol;Acc:HGNC:25657]	9.88	9.66	9.55	2.3	2.18	2.02
ENSG00000177694	77.9499	6.28448	2.19787e-40	5.31818e-39	yes	up	0.25	4.61333	NAALADL2	N-acetylated alpha-linked acidic dipeptidase like 2 [Source:HGNC Symbol;Acc:HGNC:23219]	0.16	0.31	0.28	3.06	4	6.78
ENSG00000137500	3.45377	1.78817	2.40453e-40	5.81191e-39	yes	up	28.1233	76.97	CCDC90B	coiled-coil domain containing 90B [Source:HGNC Symbol;Acc:HGNC:28108]	26.84	24.16	33.37	59.11	85.58	86.22
ENSG00000174672	0.0232139	-5.42886	2.65992e-40	6.42222e-39	yes	down	7.58667	0.263333	BRSK2	BR serine/threonine kinase 2 [Source:HGNC Symbol;Acc:HGNC:11405]	6.62	8.6	7.54	0.36	0.11	0.32
ENSG00000005812	6.57633	2.71728	3.37969e-40	8.1512e-39	yes	up	4.91333	24.2567	FBXL3	F-box and leucine rich repeat protein 3 [Source:HGNC Symbol;Acc:HGNC:13599]	5.03	4.73	4.98	23.24	27.34	22.19
ENSG00000102181	4.3159	2.10966	3.46514e-40	8.34824e-39	yes	up	14.2233	49.9533	CD99L2	CD99 molecule like 2 [Source:HGNC Symbol;Acc:HGNC:18237]	14.21	13.53	14.93	41.83	56.08	51.95
ENSG00000164855	0.0554731	-4.17207	3.94258e-40	9.48823e-39	yes	down	5.45333	0.246667	TMEM184A	transmembrane protein 184A [Source:HGNC Symbol;Acc:HGNC:28797]	6.36	4.58	5.42	0.4	0.1	0.24
ENSG00000163697	6.03908	2.59433	4.4313e-40	1.06528e-38	yes	up	7.98	27.2933	APBB2	amyloid beta precursor protein binding family B member 2 [Source:HGNC Symbol;Acc:HGNC:582]	9.85	7.14	6.95	26.88	30.27	24.73
ENSG00000068697	3.88202	1.95681	4.56541e-40	1.09634e-38	yes	up	167.027	516.983	LAPTM4A	lysosomal protein transmembrane 4 alpha [Source:HGNC Symbol;Acc:HGNC:6924]	164.26	167.38	169.44	492.77	541.94	516.24
ENSG00000154122	16.5757	4.051	4.81942e-40	1.15609e-38	yes	up	10.34	174.213	ANKH	ANKH inorganic pyrophosphate transport regulator [Source:HGNC Symbol;Acc:HGNC:15492]	8.36	10.66	12	132.27	117.91	272.46
ENSG00000160688	0.304411	-1.71591	4.88285e-40	1.17004e-38	yes	down	71.2033	17.95	FLAD1	flavin adenine dinucleotide synthetase 1 [Source:HGNC Symbol;Acc:HGNC:24671]	67.21	73.91	72.49	14.12	17.27	22.46
ENSG00000135424	3.83639	1.93975	4.90347e-40	1.17372e-38	yes	up	5.70667	13.6533	ITGA7	integrin subunit alpha 7 [Source:HGNC Symbol;Acc:HGNC:6143]	6.1	6.07	4.95	13.18	12.67	15.11
ENSG00000092108	3.96412	1.987	5.24375e-40	1.25382e-38	yes	up	23.2667	79.3333	SCFD1	sec1 family domain containing 1 [Source:HGNC Symbol;Acc:HGNC:20726]	22.52	19.9	27.38	62.1	73.63	102.27
ENSG00000111859	993.419	9.95626	5.73002e-40	1.36862e-38	yes	up	0.07	19.9233	NEDD9	neural precursor cell expressed, developmentally down-regulated 9 [Source:HGNC Symbol;Acc:HGNC:7733]	0.04	0.17	0	27.34	20.97	11.46
ENSG00000172216	12.37	3.62877	5.79729e-40	1.3832e-38	yes	up	7.69667	75.2567	CEBPB	CCAAT enhancer binding protein beta [Source:HGNC Symbol;Acc:HGNC:1834]	7.89	8.69	6.51	86	76.34	63.43
ENSG00000067445	459.342	8.84343	6.17023e-40	1.47061e-38	yes	up	0.0533333	15.9833	TRO	trophinin [Source:HGNC Symbol;Acc:HGNC:12326]	0.12	0.02	0.02	12.89	14.99	20.07
ENSG00000124766	5.94486	2.57164	6.46915e-40	1.5402e-38	yes	up	5.56667	27	SOX4	SRY-box transcription factor 4 [Source:HGNC Symbol;Acc:HGNC:11200]	6.13	4.99	5.58	25.54	29.88	25.58
ENSG00000105290	0.152108	-2.71683	6.59531e-40	1.56856e-38	yes	down	147.723	17.1567	APLP1	amyloid beta precursor like protein 1 [Source:HGNC Symbol;Acc:HGNC:597]	147.31	153.28	142.58	17.21	18.94	15.32
ENSG00000181904	3.29339	1.71957	8.24925e-40	1.95981e-38	yes	up	18.2033	41.8533	C5orf24	chromosome 5 open reading frame 24 [Source:HGNC Symbol;Acc:HGNC:26746]	17.51	18.81	18.29	39.95	39.46	46.15
ENSG00000204219	64.4726	6.01061	8.34758e-40	1.98106e-38	yes	up	0.45	16.2933	TCEA3	transcription elongation factor A3 [Source:HGNC Symbol;Acc:HGNC:11615]	0.79	0.28	0.28	13.56	9.9	25.42
ENSG00000068305	3.11855	1.64087	9.12407e-40	2.16303e-38	yes	up	9.93	26.6433	MEF2A	myocyte enhancer factor 2A [Source:HGNC Symbol;Acc:HGNC:6993]	9.45	9.71	10.63	25.67	25.26	29
ENSG00000139684	2.80929	1.4902	1.08794e-39	2.57642e-38	yes	up	70.8633	154.077	ESD	esterase D [Source:HGNC Symbol;Acc:HGNC:3465]	69.51	65.15	77.93	138.15	156.49	167.59
ENSG00000143507	51.4034	5.68379	1.13198e-39	2.67784e-38	yes	up	0.216667	7.99333	DUSP10	dual specificity phosphatase 10 [Source:HGNC Symbol;Acc:HGNC:3065]	0.27	0.21	0.17	9.55	6.06	8.37
ENSG00000248746	0.00116683	-9.74319	1.14099e-39	2.6963e-38	yes	down	27.3433	0.0266667	ACTN3	actinin alpha 3 [Source:HGNC Symbol;Acc:HGNC:165]	27.8	27.02	27.21	0	0.06	0.02
ENSG00000158201	0.18094	-2.46642	1.23999e-39	2.92714e-38	yes	down	19.69	3.04667	ABHD3	abhydrolase domain containing 3, phospholipase [Source:HGNC Symbol;Acc:HGNC:18718]	18.7	17.71	22.66	1.94	3.69	3.51
ENSG00000188818	0.0579075	-4.11011	1.26478e-39	2.9825e-38	yes	down	7.42667	0.446667	ZDHHC11	zinc finger DHHC-type containing 11 [Source:HGNC Symbol;Acc:HGNC:19158]	5.38	6.39	10.51	0.38	0.47	0.49
ENSG00000173626	0.00227382	-8.78066	1.4384e-39	3.38831e-38	yes	down	22.8967	0.0733333	TRAPPC3L	trafficking protein particle complex 3 like [Source:HGNC Symbol;Acc:HGNC:21090]	21.77	21.97	24.95	0.08	0.07	0.07
ENSG00000198542	51680.7	15.6573	1.46899e-39	3.45671e-38	yes	up	0.01	336.967	ITGBL1	integrin subunit beta like 1 [Source:HGNC Symbol;Acc:HGNC:6164]	0.03	0	0	301.24	366.43	343.23
ENSG00000106688	47.2587	5.56251	1.51747e-39	3.56701e-38	yes	up	0.533333	21.68	SLC1A1	solute carrier family 1 member 1 [Source:HGNC Symbol;Acc:HGNC:10939]	0.5	0.48	0.62	9.85	17.71	37.48
ENSG00000108846	333.482	8.38146	1.52425e-39	3.57918e-38	yes	up	0.32	11.8567	ABCC3	ATP binding cassette subfamily C member 3 [Source:HGNC Symbol;Acc:HGNC:54]	0.5	0	0.46	12.24	14.16	9.17
ENSG00000113569	0.271066	-1.88328	1.64941e-39	3.86899e-38	yes	down	35.46	8.75	NUP155	nucleoporin 155 [Source:HGNC Symbol;Acc:HGNC:8063]	35.41	32.8	38.17	7.05	7.93	11.27
ENSG00000092607	3.19683	1.67664	1.6611e-39	3.8923e-38	yes	up	4.61667	13.6567	TBX15	T-box transcription factor 15 [Source:HGNC Symbol;Acc:HGNC:11594]	4.72	4.5	4.63	12.45	12.89	15.63
ENSG00000165507	73.2699	6.19515	1.6667e-39	3.9013e-38	yes	up	0.23	13.3067	DEPP1	DEPP1 autophagy regulator [Source:HGNC Symbol;Acc:HGNC:23355]	0.3	0.12	0.27	17.46	11	11.46
ENSG00000173153	0.357459	-1.48415	1.82037e-39	4.25654e-38	yes	down	55.2333	13.7033	ESRRA	estrogen related receptor alpha [Source:HGNC Symbol;Acc:HGNC:3471]	55.89	54.89	54.92	12.8	12.98	15.33
ENSG00000180875	227.402	7.8291	1.86128e-39	4.34761e-38	yes	up	0.0566667	10.0633	GREM2	gremlin 2, DAN family BMP antagonist [Source:HGNC Symbol;Acc:HGNC:17655]	0.04	0.06	0.07	8.11	15.41	6.67
ENSG00000143924	0.224944	-2.15237	2.2908e-39	5.34529e-38	yes	down	120.493	22.83	EML4	EMAP like 4 [Source:HGNC Symbol;Acc:HGNC:1316]	115.83	114.71	130.94	18.58	25.98	23.93
ENSG00000107819	3.65721	1.87074	2.41876e-39	5.63794e-38	yes	up	11.36	37.92	SFXN3	sideroflexin 3 [Source:HGNC Symbol;Acc:HGNC:16087]	11.59	10.88	11.61	28.77	33.6	51.39
ENSG00000204634	0.0968817	-3.36763	2.43255e-39	5.66416e-38	yes	down	5.98667	0.676667	TBC1D8	TBC1 domain family member 8 [Source:HGNC Symbol;Acc:HGNC:17791]	5.85	5.71	6.4	0.7	0.61	0.72
ENSG00000115866	2.67307	1.4185	2.47311e-39	5.75258e-38	yes	up	25.01	57.9167	DARS1	aspartyl-tRNA synthetase 1 [Source:HGNC Symbol;Acc:HGNC:2678]	25.74	25.35	23.94	49.18	55.94	68.63
ENSG00000176406	0.00355837	-8.13457	2.50585e-39	5.82263e-38	yes	down	6.69	0.28	RIMS2	regulating synaptic membrane exocytosis 2 [Source:HGNC Symbol;Acc:HGNC:17283]	5.66	6.73	7.68	0	0.42	0.42
ENSG00000186806	0.103341	-3.27451	2.70514e-39	6.27915e-38	yes	down	7.61333	0.683333	VSIG10L	V-set and immunoglobulin domain containing 10 like [Source:HGNC Symbol;Acc:HGNC:27111]	7.54	8.02	7.28	0.4	0.68	0.97
ENSG00000198892	17.0423	4.09105	2.79344e-39	6.47734e-38	yes	up	1.56	31.8767	SHISA4	shisa family member 4 [Source:HGNC Symbol;Acc:HGNC:27139]	1.3	1.43	1.95	36.89	30.55	28.19
ENSG00000249669	995.373	9.95909	3.00275e-39	6.95542e-38	yes	up	0.06	23.92	CARMN	cardiac mesoderm enhancer-associated non-coding RNA [Source:HGNC Symbol;Acc:HGNC:42872]	0.02	0	0.16	33.94	22.84	14.98
ENSG00000170581	2.30339	1.20376	3.82525e-39	8.85141e-38	yes	up	17.5467	39.4733	STAT2	signal transducer and activator of transcription 2 [Source:HGNC Symbol;Acc:HGNC:11363]	17.13	17.28	18.23	34.31	35.36	48.75
ENSG00000134049	2.81302	1.49212	3.84269e-39	8.88252e-38	yes	up	10.9433	25.37	IER3IP1	immediate early response 3 interacting protein 1 [Source:HGNC Symbol;Acc:HGNC:18550]	10.88	10.39	11.56	21.55	25.46	29.1
ENSG00000170385	5.09894	2.3502	4.17746e-39	9.64634e-38	yes	up	4.21667	17.6067	SLC30A1	solute carrier family 30 member 1 [Source:HGNC Symbol;Acc:HGNC:11012]	4.14	4.06	4.45	18.23	17.78	16.81
ENSG00000185630	116.603	6.86546	4.52751e-39	1.04438e-37	yes	up	0.14	3.18667	PBX1	PBX homeobox 1 [Source:HGNC Symbol;Acc:HGNC:8632]	0.27	0.03	0.12	2.93	3.3	3.33
ENSG00000127415	5.01021	2.32487	4.68425e-39	1.07942e-37	yes	up	4.56333	19.3367	IDUA	alpha-L-iduronidase [Source:HGNC Symbol;Acc:HGNC:5391]	4.6	4.64	4.45	14.57	16.19	27.25
ENSG00000151491	14.1514	3.82288	4.81047e-39	1.10735e-37	yes	up	5.64	56.3533	EPS8	epidermal growth factor receptor pathway substrate 8 [Source:HGNC Symbol;Acc:HGNC:3420]	5.79	4.06	7.07	38.28	35.39	95.39
ENSG00000232677	14.4517	3.85317	4.82815e-39	1.11027e-37	yes	up	0.463333	12.7233	LINC00665	long intergenic non-protein coding RNA 665 [Source:HGNC Symbol;Acc:HGNC:44323]	0.53	0.41	0.45	13.57	11.62	12.98
ENSG00000166741	69678.8	16.0884	4.87712e-39	1.12038e-37	yes	up	0	910.09	NNMT	nicotinamide N-methyltransferase [Source:HGNC Symbol;Acc:HGNC:7861]	0	0	0	1008.68	1126.37	595.22
ENSG00000110172	0.197844	-2.33757	5.43661e-39	1.24761e-37	yes	down	163.843	26.4333	CHORDC1	cysteine and histidine rich domain containing 1 [Source:HGNC Symbol;Acc:HGNC:14525]	154.81	152.99	183.73	18.95	21.48	38.87
ENSG00000132357	97.7243	6.61064	5.45551e-39	1.25066e-37	yes	up	0.0666667	5.57667	CARD6	caspase recruitment domain family member 6 [Source:HGNC Symbol;Acc:HGNC:16394]	0.05	0.09	0.06	3.35	5.09	8.29
ENSG00000116254	0.0123107	-6.34394	5.57268e-39	1.27621e-37	yes	down	2.07667	0.03	CHD5	chromodomain helicase DNA binding protein 5 [Source:HGNC Symbol;Acc:HGNC:16816]	2.13	2.02	2.08	0.04	0.01	0.04
ENSG00000048471	4.57375	2.19338	5.68926e-39	1.30156e-37	yes	up	1.66333	6.23667	SNX29	sorting nexin 29 [Source:HGNC Symbol;Acc:HGNC:30542]	1.98	1.29	1.72	5.55	6.26	6.9
ENSG00000164897	0.261709	-1.93396	7.03401e-39	1.60756e-37	yes	down	161.853	41.6233	TMUB1	transmembrane and ubiquitin like domain containing 1 [Source:HGNC Symbol;Acc:HGNC:21709]	155.4	173.33	156.83	39.88	34.82	50.17
ENSG00000003400	0.124596	-3.00467	8.53193e-39	1.94789e-37	yes	down	5.71667	0.753333	CASP10	caspase 10 [Source:HGNC Symbol;Acc:HGNC:1500]	4.99	5.25	6.91	0.65	0.62	0.99
ENSG00000118640	0.0475956	-4.39303	9.26555e-39	2.11173e-37	yes	down	160.63	5.85667	VAMP8	vesicle associated membrane protein 8 [Source:HGNC Symbol;Acc:HGNC:12647]	157.76	158.87	165.26	6.84	7.2	3.53
ENSG00000178033	8.39339	3.06925	9.26856e-39	2.11173e-37	yes	up	1.19333	8.18	CALHM5	calcium homeostasis modulator family member 5 [Source:HGNC Symbol;Acc:HGNC:21568]	1.19	1.1	1.29	9.59	7.32	7.63
ENSG00000188211	0.173614	-2.52604	1.07156e-38	2.43893e-37	yes	down	9.31667	1.45	NCR3LG1	natural killer cell cytotoxicity receptor 3 ligand 1 [Source:HGNC Symbol;Acc:HGNC:42400]	9.12	8.58	10.25	1.4	1.11	1.84
ENSG00000130303	0.00545967	-7.51697	1.08477e-38	2.46648e-37	yes	down	989.853	3.95	BST2	bone marrow stromal cell antigen 2 [Source:HGNC Symbol;Acc:HGNC:1119]	991.34	979.96	998.26	5.53	5.38	0.94
ENSG00000196083	10.7244	3.42283	1.10919e-38	2.51942e-37	yes	up	0.913333	7.29667	IL1RAP	interleukin 1 receptor accessory protein [Source:HGNC Symbol;Acc:HGNC:5995]	0.96	0.87	0.91	5.74	8.04	8.11
ENSG00000153201	0.292426	-1.77386	1.19897e-38	2.72056e-37	yes	down	74.6167	16.82	RANBP2	RAN binding protein 2 [Source:HGNC Symbol;Acc:HGNC:9848]	72.57	65.41	85.87	13.61	16.19	20.66
ENSG00000170464	5.40069	2.43314	1.26273e-38	2.86233e-37	yes	up	3.53333	20.2767	DNAJC18	DnaJ heat shock protein family (Hsp40) member C18 [Source:HGNC Symbol;Acc:HGNC:28429]	2.92	3.51	4.17	19.81	23.23	17.79
ENSG00000122592	35.8542	5.16407	1.41848e-38	3.21209e-37	yes	up	0.42	9.15	HOXA7	homeobox A7 [Source:HGNC Symbol;Acc:HGNC:5108]	0.27	0.2	0.79	7.28	6.79	13.38
ENSG00000123975	0.173435	-2.52753	1.46863e-38	3.32228e-37	yes	down	536.047	67.3167	CKS2	CDC28 protein kinase regulatory subunit 2 [Source:HGNC Symbol;Acc:HGNC:2000]	531.97	514.29	561.88	45.59	63.41	92.95
ENSG00000186868	0.0674298	-3.89047	1.74847e-38	3.95129e-37	yes	down	5.01667	0.273333	MAPT	microtubule associated protein tau [Source:HGNC Symbol;Acc:HGNC:6893]	5.04	4.72	5.29	0.45	0.17	0.2
ENSG00000173846	6.03198	2.59263	1.91724e-38	4.3283e-37	yes	up	3.99	18.77	PLK3	polo like kinase 3 [Source:HGNC Symbol;Acc:HGNC:2154]	4.42	3.54	4.01	15.32	14.61	26.38
ENSG00000037280	0.0065348	-7.25764	1.95203e-38	4.40236e-37	yes	down	11.5533	0.05	FLT4	fms related receptor tyrosine kinase 4 [Source:HGNC Symbol;Acc:HGNC:3767]	10.48	12.02	12.16	0	0.14	0.01
ENSG00000267751	0.0226469	-5.46454	2.03999e-38	4.59607e-37	yes	down	28.6667	0.56	BSG-AS1	BSG antisense RNA 1 [Source:HGNC Symbol;Acc:HGNC:55286]	31.94	25.39	28.67	0.2	0.68	0.8
ENSG00000228223	214.374	7.74399	2.56238e-38	5.76718e-37	yes	up	0.0233333	4.10333	HCG11	HLA complex group 11 [Source:HGNC Symbol;Acc:HGNC:17707]	0	0.04	0.03	3.36	4.63	4.32
ENSG00000138074	0.178615	-2.48508	2.67405e-38	6.01242e-37	yes	down	44.8767	7.42333	SLC5A6	solute carrier family 5 member 6 [Source:HGNC Symbol;Acc:HGNC:11041]	46.05	43.52	45.06	6.24	6.34	9.69
ENSG00000171368	0.01992	-5.64964	2.72812e-38	6.1278e-37	yes	down	2.68333	0.0466667	TPPP	tubulin polymerization promoting protein [Source:HGNC Symbol;Acc:HGNC:24164]	2.61	2.69	2.75	0.02	0.04	0.08
ENSG00000132824	2.87436	1.52324	2.81486e-38	6.31625e-37	yes	up	33.3633	76.6733	SERINC3	serine incorporator 3 [Source:HGNC Symbol;Acc:HGNC:11699]	31.04	34.18	34.87	78.86	71.45	79.71
ENSG00000171843	11.7971	3.56036	2.9327e-38	6.57405e-37	yes	up	0.456667	5.15667	MLLT3	MLLT3 super elongation complex subunit [Source:HGNC Symbol;Acc:HGNC:7136]	0.68	0.27	0.42	4.94	5.25	5.28
ENSG00000162755	0.061515	-4.02292	2.94093e-38	6.58584e-37	yes	down	16.36	1.04667	KLHDC9	kelch domain containing 9 [Source:HGNC Symbol;Acc:HGNC:28489]	16.63	15.08	17.37	0.45	1.2	1.49
ENSG00000173210	94.529	6.56268	3.11936e-38	6.97839e-37	yes	up	0.0933333	5.26333	ABLIM3	actin binding LIM protein family member 3 [Source:HGNC Symbol;Acc:HGNC:29132]	0.16	0.02	0.1	4.73	3.79	7.27
ENSG00000176641	62.3795	5.963	3.37684e-38	7.54682e-37	yes	up	0.0466667	1.57	RNF152	ring finger protein 152 [Source:HGNC Symbol;Acc:HGNC:26811]	0.04	0.01	0.09	1.34	1.34	2.03
ENSG00000156521	0.238711	-2.06666	3.42012e-38	7.63586e-37	yes	down	13.1867	2.60667	TYSND1	trypsin like peroxisomal matrix peptidase 1 [Source:HGNC Symbol;Acc:HGNC:28531]	14.01	12.47	13.08	2.47	2.1	3.25
ENSG00000131781	0.126644	-2.98115	3.56398e-38	7.94906e-37	yes	down	7.62333	0.843333	FMO5	flavin containing dimethylaniline monoxygenase 5 [Source:HGNC Symbol;Acc:HGNC:3773]	7.59	7.71	7.57	0.73	0.8	1
ENSG00000162627	4.3948	2.1358	3.62397e-38	8.07478e-37	yes	up	19.3967	68.64	SNX7	sorting nexin 7 [Source:HGNC Symbol;Acc:HGNC:14971]	19.37	19.86	18.96	63.01	74.44	68.47
ENSG00000233426	133.883	7.06483	4.91168e-38	1.0933e-36	yes	up	0.206667	20.0867	EIF3FP3	eukaryotic translation initiation factor 3 subunit F pseudogene 3 [Source:HGNC Symbol;Acc:HGNC:37625]	0.07	0.33	0.22	19.69	21.26	19.31
ENSG00000187091	5.13852	2.36135	5.26205e-38	1.17012e-36	yes	up	3.34	13.5467	PLCD1	phospholipase C delta 1 [Source:HGNC Symbol;Acc:HGNC:9060]	2.37	4.51	3.14	11.28	12.25	17.11
ENSG00000125821	3.49668	1.80599	5.30559e-38	1.17862e-36	yes	up	11.3	36.8233	DTD1	D-aminoacyl-tRNA deacylase 1 [Source:HGNC Symbol;Acc:HGNC:16219]	11.45	10.46	11.99	33.31	37.77	39.39
ENSG00000148700	9.04545	3.17719	5.34512e-38	1.18622e-36	yes	up	12.5267	99.4067	ADD3	adducin 3 [Source:HGNC Symbol;Acc:HGNC:245]	14.75	10.12	12.71	59.84	84.42	153.96
ENSG00000134202	771.349	9.59124	5.35071e-38	1.18628e-36	yes	up	0.0166667	71.2033	GSTM3	glutathione S-transferase mu 3 [Source:HGNC Symbol;Acc:HGNC:4635]	0.01	0	0.04	62.18	73.32	78.11
ENSG00000250510	0.109474	-3.19134	5.46344e-38	1.21007e-36	yes	down	17.9667	1.97	GPR162	G protein-coupled receptor 162 [Source:HGNC Symbol;Acc:HGNC:16693]	17.98	16.52	19.4	1.65	2.17	2.09
ENSG00000197558	0.0137202	-6.18755	6.18465e-38	1.36844e-36	yes	down	3.84333	0.0366667	SSPOP	SCO-spondin, pseudogene [Source:HGNC Symbol;Acc:HGNC:21998]	3.16	3.47	4.9	0.03	0.01	0.07
ENSG00000116478	0.368539	-1.44011	6.58824e-38	1.45629e-36	yes	down	203.977	59.1067	HDAC1	histone deacetylase 1 [Source:HGNC Symbol;Acc:HGNC:4852]	197.98	191.01	222.94	55.42	58.46	63.44
ENSG00000259976	62.3219	5.96167	6.91944e-38	1.52798e-36	yes	up	0.0333333	1.75		novel transcript	0.06	0.01	0.03	1.24	1.72	2.29
ENSG00000141449	0.00263133	-8.56999	7.94339e-38	1.75235e-36	yes	down	6.49	0.0166667	GREB1L	GREB1 like retinoic acid receptor coactivator [Source:HGNC Symbol;Acc:HGNC:31042]	7.28	6.15	6.04	0.02	0.02	0.01
ENSG00000105699	0.0690224	-3.85679	8.28024e-38	1.82485e-36	yes	down	38.02	2.72667	LSR	lipolysis stimulated lipoprotein receptor [Source:HGNC Symbol;Acc:HGNC:29572]	37.31	42.45	34.3	2.49	1.53	4.16
ENSG00000170791	3.73748	1.90206	8.36296e-38	1.84126e-36	yes	up	12.6733	26.0133	CHCHD7	coiled-coil-helix-coiled-coil-helix domain containing 7 [Source:HGNC Symbol;Acc:HGNC:28314]	12.68	12.33	13.01	22.48	23.65	31.91
ENSG00000126214	2.93971	1.55568	8.88109e-38	1.9534e-36	yes	up	52.72	104.603	KLC1	kinesin light chain 1 [Source:HGNC Symbol;Acc:HGNC:6387]	47.4	50.75	60.01	95.06	102.84	115.91
ENSG00000002586	6.85648	2.77747	9.54243e-38	2.09679e-36	yes	up	188.72	1068.73	CD99	CD99 molecule (Xg blood group) [Source:HGNC Symbol;Acc:HGNC:7082]	189.07	195.01	182.08	1077.85	1215.64	912.7
ENSG00000143341	704.981	9.46144	9.93638e-38	2.1812e-36	yes	up	0.0766667	44.2067	HMCN1	hemicentin 1 [Source:HGNC Symbol;Acc:HGNC:19194]	0.18	0.02	0.03	83.5	38.88	10.24
ENSG00000176531	0.169387	-2.5616	1.19779e-37	2.62676e-36	yes	down	15.7667	1.93667	PHLDB3	pleckstrin homology like domain family B member 3 [Source:HGNC Symbol;Acc:HGNC:30499]	14.9	16.52	15.88	1.55	1.8	2.46
ENSG00000163348	0.336761	-1.5702	1.20469e-37	2.63929e-36	yes	down	40.8833	11.3733	PYGO2	pygopus family PHD finger 2 [Source:HGNC Symbol;Acc:HGNC:30257]	39.83	42.06	40.76	9.54	10.56	14.02
ENSG00000109680	7.15469	2.83889	1.20752e-37	2.64288e-36	yes	up	3.25	19.22	TBC1D19	TBC1 domain family member 19 [Source:HGNC Symbol;Acc:HGNC:25624]	2.92	2.26	4.57	13.16	20.89	23.61
ENSG00000278828	0.0377376	-4.72785	1.22185e-37	2.6716e-36	yes	down	13.2467	0.393333	H3C10	H3 clustered histone 10 [Source:HGNC Symbol;Acc:HGNC:4775]	13.33	13.27	13.14	0.29	0.31	0.58
ENSG00000140650	3.42668	1.77681	1.2693e-37	2.77264e-36	yes	up	19.2033	56.1333	PMM2	phosphomannomutase 2 [Source:HGNC Symbol;Acc:HGNC:9115]	21.22	17.14	19.25	43.22	60.01	65.17
ENSG00000116661	0.00943545	-6.72769	1.33454e-37	2.91227e-36	yes	down	90.46	0.536667	FBXO2	F-box protein 2 [Source:HGNC Symbol;Acc:HGNC:13581]	90.43	102.92	78.03	0.94	0.6	0.07
ENSG00000104450	0.229464	-2.12366	1.55787e-37	3.39632e-36	yes	down	12.5767	2.23	SPAG1	sperm associated antigen 1 [Source:HGNC Symbol;Acc:HGNC:11212]	12.37	11.34	14.02	1.72	2.15	2.82
ENSG00000158089	0.00140271	-9.47757	1.65478e-37	3.60405e-36	yes	down	32.6133	0.08	GALNT14	polypeptide N-acetylgalactosaminyltransferase 14 [Source:HGNC Symbol;Acc:HGNC:22946]	34.71	32.39	30.74	0.08	0	0.16
ENSG00000184451	0.0646314	-3.95162	1.77878e-37	3.87034e-36	yes	down	18.6767	0.88	CCR10	C-C motif chemokine receptor 10 [Source:HGNC Symbol;Acc:HGNC:4474]	17.79	20.06	18.18	0.92	0.6	1.12
ENSG00000206262	0.00419631	-7.89666	1.81188e-37	3.9385e-36	yes	down	8.90333	0.0266667	FOXL2NB	FOXL2 neighbor [Source:HGNC Symbol;Acc:HGNC:34428]	8.21	8.53	9.97	0.03	0.04	0.01
ENSG00000253710	3.76111	1.91116	1.90074e-37	4.12762e-36	yes	up	3.71667	12.19	ALG11	ALG11 alpha-1,2-mannosyltransferase [Source:HGNC Symbol;Acc:HGNC:32456]	3.74	3.77	3.64	10.01	14.34	12.22
ENSG00000182013	0.0535846	-4.22204	2.43718e-37	5.28738e-36	yes	down	21.59	0.993333	PNMA8A	PNMA family member 8A [Source:HGNC Symbol;Acc:HGNC:25578]	21.27	20.89	22.61	0.72	0.56	1.7
ENSG00000166963	4.87611	2.28573	2.5189e-37	5.45934e-36	yes	up	8.7	35.95	MAP1A	microtubule associated protein 1A [Source:HGNC Symbol;Acc:HGNC:6835]	8.36	8.96	8.78	38.55	28.94	40.36
ENSG00000168899	306.298	8.25879	2.67509e-37	5.7922e-36	yes	up	0.523333	81.2967	VAMP5	vesicle associated membrane protein 5 [Source:HGNC Symbol;Acc:HGNC:12646]	0	1.14	0.43	78.21	103.07	62.61
ENSG00000109738	70.7861	6.14539	3.01957e-37	6.53173e-36	yes	up	0.303333	8.26	GLRB	glycine receptor beta [Source:HGNC Symbol;Acc:HGNC:4329]	0.1	0.32	0.49	9.54	8.75	6.49
ENSG00000122783	0.432051	-1.21073	3.1867e-37	6.88655e-36	yes	down	49.85	26.0367	CYREN	cell cycle regulator of NHEJ [Source:HGNC Symbol;Acc:HGNC:22432]	46.41	48.99	54.15	23.81	24.15	30.15
ENSG00000104723	2.42793	1.27972	3.34883e-37	7.2257e-36	yes	up	88.6933	176.493	TUSC3	tumor suppressor candidate 3 [Source:HGNC Symbol;Acc:HGNC:30242]	84.11	88.65	93.32	150.58	164.43	214.47
ENSG00000163935	0.218243	-2.19599	3.35014e-37	7.2257e-36	yes	down	12.4	2.11	SFMBT1	Scm like with four mbt domains 1 [Source:HGNC Symbol;Acc:HGNC:20255]	12.81	11.78	12.61	1.75	2.22	2.36
ENSG00000008394	1009.5	9.97943	3.75816e-37	8.09789e-36	yes	up	0.18	98.7867	MGST1	microsomal glutathione S-transferase 1 [Source:HGNC Symbol;Acc:HGNC:7061]	0.03	0.43	0.08	82.52	125.92	87.92
ENSG00000214595	0.0746964	-3.74282	3.86507e-37	8.32018e-36	yes	down	3.20333	0.17	EML6	EMAP like 6 [Source:HGNC Symbol;Acc:HGNC:35412]	2.56	3.47	3.58	0.12	0.11	0.28
ENSG00000116132	46318	15.4993	4.62422e-37	9.94475e-36	yes	up	0	133.133	PRRX1	paired related homeobox 1 [Source:HGNC Symbol;Acc:HGNC:9142]	0	0	0	84.91	96.36	218.13
ENSG00000138095	0.37135	-1.42915	4.64081e-37	9.9708e-36	yes	down	133.393	40.72	LRPPRC	leucine rich pentatricopeptide repeat containing [Source:HGNC Symbol;Acc:HGNC:15714]	130.41	126.44	143.33	39.81	37.5	44.85
ENSG00000185760	54.4412	5.76663	4.82262e-37	1.03514e-35	yes	up	0.09	2.86333	KCNQ5	potassium voltage-gated channel subfamily Q member 5 [Source:HGNC Symbol;Acc:HGNC:6299]	0.05	0.17	0.05	1.8	3.44	3.35
ENSG00000167157	1488.04	10.5392	5.26645e-37	1.12932e-35	yes	up	0.0633333	82.4133	PRRX2	paired related homeobox 2 [Source:HGNC Symbol;Acc:HGNC:21338]	0.19	0	0	62.46	49.37	135.41
ENSG00000008441	7.18072	2.84413	6.63675e-37	1.42179e-35	yes	up	18.24	92.4933	NFIX	nuclear factor I X [Source:HGNC Symbol;Acc:HGNC:7788]	17.38	18.03	19.31	62.34	82.92	132.22
ENSG00000183580	815.65	9.67181	6.78847e-37	1.45289e-35	yes	up	0.02	12.2633	FBXL7	F-box and leucine rich repeat protein 7 [Source:HGNC Symbol;Acc:HGNC:13604]	0	0.03	0.03	11.94	13.55	11.3
ENSG00000277117	0.00557401	-7.48707	7.26154e-37	1.55264e-35	yes	down	7.83667	0.0533333		novel protein, similar to inducible T-cell co-stimulator ligand ICOSLG	7.15	8.32	8.04	0	0.05	0.11
ENSG00000101333	398.947	8.64005	7.34956e-37	1.56995e-35	yes	up	0.0266667	9.15	PLCB4	phospholipase C beta 4 [Source:HGNC Symbol;Acc:HGNC:9059]	0.02	0.01	0.05	10.5	11.92	5.03
ENSG00000033327	11.8777	3.57018	8.2465e-37	1.75986e-35	yes	up	0.29	2.92333	GAB2	GRB2 associated binding protein 2 [Source:HGNC Symbol;Acc:HGNC:14458]	0.32	0.29	0.26	2.41	2.26	4.1
ENSG00000247556	4.9541	2.30862	8.64832e-37	1.84384e-35	yes	up	28.9467	7.27	OIP5-AS1	OIP5 antisense RNA 1 [Source:HGNC Symbol;Acc:HGNC:43563]	24.24	32.05	30.55	6.46	6.88	8.47
ENSG00000113594	13.3737	3.74133	8.81658e-37	1.87792e-35	yes	up	0.366667	2.94667	LIFR	LIF receptor subunit alpha [Source:HGNC Symbol;Acc:HGNC:6597]	0.5	0.3	0.3	2.4	2.97	3.47
ENSG00000140836	0.384565	-1.3787	8.95617e-37	1.90582e-35	yes	down	22.0967	4.41	ZFHX3	zinc finger homeobox 3 [Source:HGNC Symbol;Acc:HGNC:777]	20.26	24.25	21.78	3.91	4.58	4.74
ENSG00000197415	121.703	6.92722	1.02282e-36	2.17442e-35	yes	up	1.06	42.72	VEPH1	ventricular zone expressed PH domain containing 1 [Source:HGNC Symbol;Acc:HGNC:25735]	1.77	0.58	0.83	25.29	22.24	80.63
ENSG00000197362	0.20389	-2.29414	1.06653e-36	2.26476e-35	yes	down	12.3533	2.06667	ZNF786	zinc finger protein 786 [Source:HGNC Symbol;Acc:HGNC:21806]	11.57	12.93	12.56	1.89	2.24	2.07
ENSG00000165633	24.1399	4.59335	1.06735e-36	2.26476e-35	yes	up	0.31	4.91333	VSTM4	V-set and transmembrane domain containing 4 [Source:HGNC Symbol;Acc:HGNC:26470]	0.52	0.25	0.16	5.7	4.3	4.74
ENSG00000123908	0.39058	-1.35631	1.17954e-36	2.50041e-35	yes	down	21.1733	5.27333	AGO2	argonaute RISC catalytic component 2 [Source:HGNC Symbol;Acc:HGNC:3263]	16.71	24.78	22.03	3.65	4.66	7.51
ENSG00000055130	0.461399	-1.11591	1.22604e-36	2.59652e-35	yes	down	97.5533	36.9467	CUL1	cullin 1 [Source:HGNC Symbol;Acc:HGNC:2551]	96.31	93.29	103.06	33.94	33.99	42.91
ENSG00000112659	67.8549	6.08438	1.25886e-36	2.66348e-35	yes	up	0.38	12.0133	CUL9	cullin 9 [Source:HGNC Symbol;Acc:HGNC:15982]	0.62	0.05	0.47	8.11	8.01	19.92
ENSG00000136944	0.00282541	-8.46732	1.29482e-36	2.73696e-35	yes	down	6.03	0.0166667	LMX1B	LIM homeobox transcription factor 1 beta [Source:HGNC Symbol;Acc:HGNC:6654]	6.34	5.78	5.97	0.02	0.02	0.01
ENSG00000117385	6.2333	2.64	1.32285e-36	2.79356e-35	yes	up	37.5467	188.777	P3H1	prolyl 3-hydroxylase 1 [Source:HGNC Symbol;Acc:HGNC:19316]	35.81	37.48	39.35	167.94	216.17	182.22
ENSG00000132170	0.0269796	-5.21199	1.4599e-36	3.08007e-35	yes	down	10.2333	0.37	PPARG	peroxisome proliferator activated receptor gamma [Source:HGNC Symbol;Acc:HGNC:9236]	9.72	11.53	9.45	0.34	0.25	0.52
ENSG00000175471	0.036217	-4.78719	1.48069e-36	3.12097e-35	yes	down	5.82333	0.19	MCTP1	multiple C2 and transmembrane domain containing 1 [Source:HGNC Symbol;Acc:HGNC:26183]	5.63	5.61	6.23	0.28	0.19	0.1
ENSG00000245848	0.0240169	-5.3798	1.49071e-36	3.13911e-35	yes	down	7.16667	0.143333	CEBPA	CCAAT enhancer binding protein alpha [Source:HGNC Symbol;Acc:HGNC:1833]	6.35	7.81	7.34	0.06	0.1	0.27
ENSG00000135605	0.0243289	-5.36118	1.70471e-36	3.58635e-35	yes	down	4.51667	0.166667	TEC	tec protein tyrosine kinase [Source:HGNC Symbol;Acc:HGNC:11719]	4.47	4.12	4.96	0.29	0.1	0.11
ENSG00000156642	3.78448	1.9201	1.78419e-36	3.75e-35	yes	up	102.27	233.6	NPTN	neuroplastin [Source:HGNC Symbol;Acc:HGNC:17867]	100.51	100.64	105.66	234	192.03	274.77
ENSG00000198796	33806.2	15.045	1.81646e-36	3.81422e-35	yes	up	0	34.6933	ALPK2	alpha kinase 2 [Source:HGNC Symbol;Acc:HGNC:20565]	0	0	0	34.31	33.04	36.73
ENSG00000225684	43.3563	5.43817	1.9167e-36	4.02092e-35	yes	up	0.136667	4.64	FAM225B	family with sequence similarity 225 member B [Source:HGNC Symbol;Acc:HGNC:21865]	0.08	0.18	0.15	2.39	4.55	6.98
ENSG00000111716	0.395194	-1.33937	2.07266e-36	4.34399e-35	yes	down	1375.98	436.22	LDHB	lactate dehydrogenase B [Source:HGNC Symbol;Acc:HGNC:6541]	1374.03	1304.69	1449.23	406.91	413.44	488.31
ENSG00000153107	0.41187	-1.27974	2.53249e-36	5.30273e-35	yes	down	27.6233	8.49	ANAPC1	anaphase promoting complex subunit 1 [Source:HGNC Symbol;Acc:HGNC:19988]	25.67	27.74	29.46	7.13	8.43	9.91
ENSG00000198598	47.3843	5.56634	2.82931e-36	5.91865e-35	yes	up	0.19	8.45333	MMP17	matrix metallopeptidase 17 [Source:HGNC Symbol;Acc:HGNC:7163]	0.29	0.14	0.14	9.12	5.46	10.78
ENSG00000117411	3.49126	1.80375	3.38974e-36	7.08436e-35	yes	up	30.21	81.89	B4GALT2	beta-1,4-galactosyltransferase 2 [Source:HGNC Symbol;Acc:HGNC:925]	30.66	31.32	28.65	71.87	71.42	102.38
ENSG00000118263	2658.06	11.3762	3.58908e-36	7.49392e-35	yes	up	0.02	15.9267	KLF7	Kruppel like factor 7 [Source:HGNC Symbol;Acc:HGNC:6350]	0.01	0.01	0.04	17.57	17.76	12.45
ENSG00000160145	87.3598	6.4489	3.64345e-36	7.60031e-35	yes	up	0.273333	5.86667	KALRN	kalirin RhoGEF kinase [Source:HGNC Symbol;Acc:HGNC:4814]	0.08	0.35	0.39	5.15	3.97	8.48
ENSG00000124225	29.0674	4.86133	3.78618e-36	7.89066e-35	yes	up	2.07667	18.5167	PMEPA1	prostate transmembrane protein, androgen induced 1 [Source:HGNC Symbol;Acc:HGNC:14107]	3.04	1.6	1.59	25.25	15.21	15.09
ENSG00000198131	28.5082	4.8333	3.93075e-36	8.18427e-35	yes	up	0.433333	11.9733	ZNF544	zinc finger protein 544 [Source:HGNC Symbol;Acc:HGNC:16759]	0.72	0.13	0.45	12.49	14.22	9.21
ENSG00000177875	0.0496066	-4.33332	4.10098e-36	8.53073e-35	yes	down	7.27	0.296667	CCDC184	coiled-coil domain containing 184 [Source:HGNC Symbol;Acc:HGNC:33749]	7.51	7.31	6.99	0.27	0.16	0.46
ENSG00000214548	11365.1	13.4723	4.22499e-36	8.78047e-35	yes	up	0.00666667	157.61	MEG3	maternally expressed 3 [Source:HGNC Symbol;Acc:HGNC:14575]	0.02	0	0	105.86	131.36	235.61
ENSG00000092969	2818.58	11.4608	4.58153e-36	9.51257e-35	yes	up	0.0233333	46.4767	TGFB2	transforming growth factor beta 2 [Source:HGNC Symbol;Acc:HGNC:11768]	0.05	0.01	0.01	85.48	27.79	26.16
ENSG00000270605	0.0598384	-4.06278	4.79672e-36	9.95007e-35	yes	down	9.97667	0.46		novel transcript	8.98	8.93	12.02	0.27	0.52	0.59
ENSG00000132970	4.16062	2.0568	4.99711e-36	1.03561e-34	yes	up	4.25	15.35	WASF3	WASP family member 3 [Source:HGNC Symbol;Acc:HGNC:12734]	4.18	4.02	4.55	12.23	13.79	20.03
ENSG00000004399	3.02019	1.59464	5.56083e-36	1.15136e-34	yes	up	50.7067	149.267	PLXND1	plexin D1 [Source:HGNC Symbol;Acc:HGNC:9107]	50.92	46.05	55.15	134.15	117.13	196.52
ENSG00000145247	356.812	8.47902	5.73106e-36	1.1855e-34	yes	up	0.24	47.1133	OCIAD2	OCIA domain containing 2 [Source:HGNC Symbol;Acc:HGNC:28685]	0.42	0.3	0	45.06	41.3	54.98
ENSG00000067221	7.22717	2.85343	5.93636e-36	1.22683e-34	yes	up	2.82	17.0233	STOML1	stomatin like 1 [Source:HGNC Symbol;Acc:HGNC:14560]	2.67	2.71	3.08	11.94	16.31	22.82
ENSG00000134874	4.95819	2.30981	6.03547e-36	1.24615e-34	yes	up	5.17	29.4067	DZIP1	DAZ interacting zinc finger protein 1 [Source:HGNC Symbol;Acc:HGNC:20908]	3.79	4.85	6.87	22.25	30.22	35.75
ENSG00000169242	0.010225	-6.61175	6.2006e-36	1.27906e-34	yes	down	14.2667	0.12	EFNA1	ephrin A1 [Source:HGNC Symbol;Acc:HGNC:3221]	13.07	12.97	16.76	0.12	0.08	0.16
ENSG00000214922	0.154702	-2.69244	6.24731e-36	1.2875e-34	yes	down	8.14667	1.04	HLA-F-AS1	HLA-F antisense RNA 1 [Source:HGNC Symbol;Acc:HGNC:26645]	7.59	7.54	9.31	0.49	1.48	1.15
ENSG00000120802	0.217311	-2.20217	6.34634e-36	1.3067e-34	yes	down	234.327	41.8767	TMPO	thymopoietin [Source:HGNC Symbol;Acc:HGNC:11875]	228.24	231.19	243.55	34.66	32.13	58.84
ENSG00000114853	3.0124	1.59091	6.76156e-36	1.39091e-34	yes	up	4.52	12.8533	ZBTB47	zinc finger and BTB domain containing 47 [Source:HGNC Symbol;Acc:HGNC:26955]	4.36	4.61	4.59	12.18	11.65	14.73
ENSG00000160796	0.118424	-3.07796	6.93413e-36	1.42509e-34	yes	down	18.8067	2.48	NBEAL2	neurobeachin like 2 [Source:HGNC Symbol;Acc:HGNC:31928]	17.5	19.4	19.52	1.66	1.36	4.42
ENSG00000184162	0.146835	-2.76773	8.08789e-36	1.66067e-34	yes	down	54.77	6.20333	NR2C2AP	nuclear receptor 2C2 associated protein [Source:HGNC Symbol;Acc:HGNC:30763]	50.27	62.24	51.8	4.33	6.04	8.24
ENSG00000139343	0.404674	-1.30517	8.58308e-36	1.76072e-34	yes	down	108.863	35.3533	SNRPF	small nuclear ribonucleoprotein polypeptide F [Source:HGNC Symbol;Acc:HGNC:11162]	111.38	105.63	109.58	32.45	33.98	39.63
ENSG00000163755	0.325925	-1.61739	8.65806e-36	1.77446e-34	yes	down	40.7333	11.09	HPS3	HPS3 biogenesis of lysosomal organelles complex 2 subunit 1 [Source:HGNC Symbol;Acc:HGNC:15597]	39.74	39.15	43.31	9	11.08	13.19
ENSG00000177409	49.606	5.63244	8.87025e-36	1.81628e-34	yes	up	0.246667	9.39	SAMD9L	sterile alpha motif domain containing 9 like [Source:HGNC Symbol;Acc:HGNC:1349]	0.12	0.2	0.42	4.99	6.4	16.78
ENSG00000099337	29.4868	4.882	9.91905e-36	2.02916e-34	yes	up	0.373333	7.67333	KCNK6	potassium two pore domain channel subfamily K member 6 [Source:HGNC Symbol;Acc:HGNC:6281]	0.44	0.29	0.39	8.85	8.8	5.37
ENSG00000158156	43.8052	5.45303	1.04656e-35	2.139e-34	yes	up	0.19	8.71667	XKR8	XK related 8 [Source:HGNC Symbol;Acc:HGNC:25508]	0.21	0.12	0.24	7	5.76	13.39
ENSG00000165169	4.51999	2.17632	1.08024e-35	2.20581e-34	yes	up	12.0233	43.66	DYNLT3	dynein light chain Tctex-type 3 [Source:HGNC Symbol;Acc:HGNC:11694]	11.34	11.73	13	44.99	43.14	42.85
ENSG00000146281	0.0342026	-4.86975	1.16499e-35	2.37669e-34	yes	down	20.5433	0.62	PM20D2	peptidase M20 domain containing 2 [Source:HGNC Symbol;Acc:HGNC:21408]	20.17	19.79	21.67	0.39	0.31	1.16
ENSG00000176974	0.133938	-2.90037	1.19239e-35	2.43035e-34	yes	down	54.8433	5.69667	SHMT1	serine hydroxymethyltransferase 1 [Source:HGNC Symbol;Acc:HGNC:10850]	52.56	56.96	55.01	3.83	4.51	8.75
ENSG00000186340	4155.72	12.0209	1.21676e-35	2.47775e-34	yes	up	0.146667	398.46	THBS2	thrombospondin 2 [Source:HGNC Symbol;Acc:HGNC:11786]	0.18	0.08	0.18	720.92	389.9	84.56
ENSG00000170624	93.5258	6.54729	1.24401e-35	2.53094e-34	yes	up	0.1	11.0733	SGCD	sarcoglycan delta [Source:HGNC Symbol;Acc:HGNC:10807]	0.08	0.1	0.12	16.95	8.4	7.87
ENSG00000164465	5.90974	2.56309	1.35355e-35	2.75127e-34	yes	up	10.4767	44.4533	DCBLD1	discoidin, CUB and LCCL domain containing 1 [Source:HGNC Symbol;Acc:HGNC:21479]	9.33	10.04	12.06	44.55	49.56	39.25
ENSG00000143641	3.59864	1.84745	1.41149e-35	2.86643e-34	yes	up	39.3733	117.743	GALNT2	polypeptide N-acetylgalactosaminyltransferase 2 [Source:HGNC Symbol;Acc:HGNC:4124]	38.29	39.61	40.22	88.36	118.3	146.57
ENSG00000138162	0.262271	-1.93087	1.54047e-35	3.1255e-34	yes	down	28.9333	7.29	TACC2	transforming acidic coiled-coil containing protein 2 [Source:HGNC Symbol;Acc:HGNC:11523]	27.96	28.72	30.12	5.97	8.52	7.38
ENSG00000132196	0.169175	-2.56341	1.61069e-35	3.26499e-34	yes	down	21.8033	2.85667	HSD17B7	hydroxysteroid 17-beta dehydrogenase 7 [Source:HGNC Symbol;Acc:HGNC:5215]	22.19	20.21	23.01	2.15	2.36	4.06
ENSG00000197208	12.3507	3.62652	1.66618e-35	3.3744e-34	yes	up	0.203333	4.64	SLC22A4	solute carrier family 22 member 4 [Source:HGNC Symbol;Acc:HGNC:10968]	0.23	0.16	0.22	3.55	4.85	5.52
ENSG00000141854	0.0734247	-3.76759	1.72338e-35	3.48707e-34	yes	down	15.3933	0.78	MISP3	MISP family member 3 [Source:HGNC Symbol;Acc:HGNC:26963]	15.66	14.19	16.33	0.39	0.9	1.05
ENSG00000104894	0.0509393	-4.29508	1.94497e-35	3.93185e-34	yes	down	6.96667	0.62	CD37	CD37 molecule [Source:HGNC Symbol;Acc:HGNC:1666]	7.41	5.2	8.29	1.29	0.22	0.35
ENSG00000213186	9.26449	3.21171	1.99393e-35	4.02716e-34	yes	up	0.97	8.35	TRIM59	tripartite motif containing 59 [Source:HGNC Symbol;Acc:HGNC:30834]	0.83	0.73	1.35	7.01	9	9.04
ENSG00000133030	3.53334	1.82103	2.15934e-35	4.35729e-34	yes	up	63.41	208.103	MPRIP	myosin phosphatase Rho interacting protein [Source:HGNC Symbol;Acc:HGNC:30321]	64.1	61.86	64.27	177.46	159.35	287.5
ENSG00000163293	0.0716207	-3.80348	2.16754e-35	4.36987e-34	yes	down	3.7	0.67	NIPAL1	NIPA like domain containing 1 [Source:HGNC Symbol;Acc:HGNC:27194]	3.24	3.66	4.2	0.45	0.72	0.84
ENSG00000090273	0.287225	-1.79975	2.19622e-35	4.42368e-34	yes	down	291.53	68.9833	NUDC	nuclear distribution C, dynein complex regulator [Source:HGNC Symbol;Acc:HGNC:8045]	300.7	286.72	287.17	59.36	57.86	89.73
ENSG00000212978	126.707	6.98535	2.43237e-35	4.89491e-34	yes	up	0.22	7.63667		novel transcript	0.39	0.09	0.18	7.41	7.1	8.4
ENSG00000162734	5.84628	2.54752	2.66312e-35	5.35442e-34	yes	up	84.61	376.463	PEA15	proliferation and apoptosis adaptor protein 15 [Source:HGNC Symbol;Acc:HGNC:8822]	81.8	82.18	89.85	420.15	343.66	365.58
ENSG00000038382	3.75742	1.90974	2.76211e-35	5.54843e-34	yes	up	19.3433	53.4767	TRIO	trio Rho guanine nucleotide exchange factor [Source:HGNC Symbol;Acc:HGNC:12303]	20.46	17.9	19.67	50.9	45.15	64.38
ENSG00000154639	0.013564	-6.20407	3.37984e-35	6.78316e-34	yes	down	4.07333	0.0466667	CXADR	CXADR Ig-like cell adhesion molecule [Source:HGNC Symbol;Acc:HGNC:2559]	3.42	3.95	4.85	0.06	0.04	0.04
ENSG00000134352	4.31312	2.10873	3.45483e-35	6.92743e-34	yes	up	22.2133	66.75	IL6ST	interleukin 6 signal transducer [Source:HGNC Symbol;Acc:HGNC:6021]	20.87	18.13	27.64	47.35	68.66	84.24
ENSG00000173805	0.0167257	-5.90179	3.51233e-35	7.03638e-34	yes	down	4.24667	0.04	HAP1	huntingtin associated protein 1 [Source:HGNC Symbol;Acc:HGNC:4812]	4.38	4.63	3.73	0.02	0.04	0.06
ENSG00000182389	0.0411795	-4.60193	3.73266e-35	7.47102e-34	yes	down	2.74	0.176667	CACNB4	calcium voltage-gated channel auxiliary subunit beta 4 [Source:HGNC Symbol;Acc:HGNC:1404]	2.4	3.39	2.43	0.05	0.15	0.33
ENSG00000244005	0.401068	-1.31808	3.83932e-35	7.67761e-34	yes	down	78.22	22.0333	NFS1	NFS1 cysteine desulfurase [Source:HGNC Symbol;Acc:HGNC:15910]	77.28	75	82.38	20.34	21.5	24.26
ENSG00000113615	2.331	1.22095	3.87106e-35	7.73413e-34	yes	up	9.15333	17.89	SEC24A	SEC24 homolog A, COPII coat complex component [Source:HGNC Symbol;Acc:HGNC:10703]	8.88	8.74	9.84	16.03	17.38	20.26
ENSG00000204178	3.28231	1.71471	4.12751e-35	8.2391e-34	yes	up	5.03	15.18	MACO1	macoilin 1 [Source:HGNC Symbol;Acc:HGNC:25572]	4.89	4.92	5.28	13.68	15.19	16.67
ENSG00000100167	0.00312911	-8.32003	4.43652e-35	8.84797e-34	yes	down	8.83667	0.0366667	SEPTIN3	septin 3 [Source:HGNC Symbol;Acc:HGNC:10750]	8.07	8.64	9.8	0	0.08	0.03
ENSG00000162618	1075.93	10.0714	5.24889e-35	1.04587e-33	yes	up	0.0333333	25.27	ADGRL4	adhesion G protein-coupled receptor L4 [Source:HGNC Symbol;Acc:HGNC:20822]	0.02	0.02	0.06	12.31	19.26	44.24
ENSG00000225206	164.284	7.36005	5.31228e-35	1.05756e-33	yes	up	0.05	6.93667	MIR137HG	MIR137 host gene [Source:HGNC Symbol;Acc:HGNC:42871]	0.08	0.01	0.06	5.51	6.96	8.34
ENSG00000072422	796.2	9.63699	5.45454e-35	1.08491e-33	yes	up	0.0233333	14.3633	RHOBTB1	Rho related BTB domain containing 1 [Source:HGNC Symbol;Acc:HGNC:18738]	0	0.04	0.03	18.03	16.78	8.28
ENSG00000100097	3.38698	1.76	5.91389e-35	1.17522e-33	yes	up	2506.78	5646.03	LGALS1	galectin 1 [Source:HGNC Symbol;Acc:HGNC:6561]	2497.13	2535.2	2488.02	5162.2	5975.44	5800.45
ENSG00000164209	2.366	1.24245	6.14394e-35	1.21985e-33	yes	up	11.5467	25.8867	SLC25A46	solute carrier family 25 member 46 [Source:HGNC Symbol;Acc:HGNC:25198]	11.95	10.73	11.96	22	23.09	32.57
ENSG00000109846	62.6961	5.9703	6.37346e-35	1.26429e-33	yes	up	4.9	212.43	CRYAB	crystallin alpha B [Source:HGNC Symbol;Acc:HGNC:2389]	5.61	5.02	4.07	314.96	78.27	244.06
ENSG00000196233	0.365405	-1.45243	6.38158e-35	1.26477e-33	yes	down	25.2333	3.26667	LCOR	ligand dependent nuclear receptor corepressor [Source:HGNC Symbol;Acc:HGNC:29503]	46.4	12.62	16.68	3.16	2.89	3.75
ENSG00000049540	47843.7	15.546	6.45092e-35	1.27737e-33	yes	up	0	142.183	ELN	elastin [Source:HGNC Symbol;Acc:HGNC:3327]	0	0	0	115.64	67.51	243.4
ENSG00000122694	6.18554	2.6289	6.71905e-35	1.32928e-33	yes	up	12.1933	60.64	GLIPR2	GLI pathogenesis related 2 [Source:HGNC Symbol;Acc:HGNC:18007]	11.68	12.74	12.16	60.42	68.32	53.18
ENSG00000102935	112.512	6.81393	6.96943e-35	1.37759e-33	yes	up	0.116667	4.52667	ZNF423	zinc finger protein 423 [Source:HGNC Symbol;Acc:HGNC:16762]	0	0.04	0.31	3.14	3.89	6.55
ENSG00000113578	243.422	7.92732	7.53033e-35	1.48714e-33	yes	up	0.0466667	14.2467	FGF1	fibroblast growth factor 1 [Source:HGNC Symbol;Acc:HGNC:3665]	0.05	0.07	0.02	8.12	10.88	23.74
ENSG00000012983	3.92	1.97085	8.35665e-35	1.64886e-33	yes	up	15.78	52.86	MAP4K5	mitogen-activated protein kinase kinase kinase kinase 5 [Source:HGNC Symbol;Acc:HGNC:6867]	14.75	14.32	18.27	44.9	44.36	69.32
ENSG00000153029	2.37915	1.25045	9.01331e-35	1.77685e-33	yes	up	14.7433	24.7233	MR1	major histocompatibility complex, class I-related [Source:HGNC Symbol;Acc:HGNC:4975]	13.39	15.27	15.57	18.82	22.12	33.23
ENSG00000073712	5.3462	2.41851	9.27691e-35	1.8272e-33	yes	up	50.3533	222.2	FERMT2	fermitin family member 2 [Source:HGNC Symbol;Acc:HGNC:15767]	49	47.01	55.05	248.84	192.06	225.7
ENSG00000138821	0.0632653	-3.98244	1.00076e-34	1.96937e-33	yes	down	37.5067	2.08333	SLC39A8	solute carrier family 39 member 8 [Source:HGNC Symbol;Acc:HGNC:20862]	37.03	36.57	38.92	1.1	1.67	3.48
ENSG00000116962	25061	14.6132	1.13235e-34	2.22636e-33	yes	up	0	37.7333	NID1	nidogen 1 [Source:HGNC Symbol;Acc:HGNC:7821]	0	0	0	35.98	32.39	44.83
ENSG00000176244	0.0640612	-3.96441	1.13409e-34	2.2278e-33	yes	down	9.33667	0.496667	ACBD7	acyl-CoA binding domain containing 7 [Source:HGNC Symbol;Acc:HGNC:17715]	9.65	7.98	10.38	0.24	0.66	0.59
ENSG00000196968	2.53674	1.34298	1.23224e-34	2.41847e-33	yes	up	13.02	19.0367	FUT11	fucosyltransferase 11 [Source:HGNC Symbol;Acc:HGNC:19233]	13.25	12.22	13.59	16.72	16.93	23.46
ENSG00000121297	7.55135	2.91674	1.24462e-34	2.44063e-33	yes	up	1.45667	9.45	TSHZ3	teashirt zinc finger homeobox 3 [Source:HGNC Symbol;Acc:HGNC:30700]	1.48	1.28	1.61	7.52	7.64	13.19
ENSG00000109220	4.91454	2.29706	1.39506e-34	2.73321e-33	yes	up	11.5533	45.2367	CHIC2	cysteine rich hydrophobic domain 2 [Source:HGNC Symbol;Acc:HGNC:1935]	10.35	12.53	11.78	40.22	48.78	46.71
ENSG00000178104	5.00559	2.32354	1.41034e-34	2.76071e-33	yes	up	17.4867	70.6533	PDE4DIP	phosphodiesterase 4D interacting protein [Source:HGNC Symbol;Acc:HGNC:15580]	15.21	17.27	19.98	85.54	58.36	68.06
ENSG00000283154	488.288	8.93159	1.5158e-34	2.96455e-33	yes	up	0.173333	27.3433	IQCJ-SCHIP1	IQCJ-SCHIP1 readthrough [Source:HGNC Symbol;Acc:HGNC:38842]	0.11	0.16	0.25	37.78	26.29	17.96
ENSG00000198513	27.3317	4.7725	1.52003e-34	2.9702e-33	yes	up	0.776667	9.77667	ATL1	atlastin GTPase 1 [Source:HGNC Symbol;Acc:HGNC:11231]	0.48	1.24	0.61	7.01	6.43	15.89
ENSG00000089154	0.365243	-1.45307	1.66106e-34	3.24293e-33	yes	down	77.49	23.3333	GCN1	GCN1 activator of EIF2AK4 [Source:HGNC Symbol;Acc:HGNC:4199]	75.45	76.81	80.21	20.17	20.76	29.07
ENSG00000148848	35588.1	15.1191	1.67037e-34	3.25825e-33	yes	up	0.00333333	74.55	ADAM12	ADAM metallopeptidase domain 12 [Source:HGNC Symbol;Acc:HGNC:190]	0	0	0.01	82.14	89.87	51.64
ENSG00000123364	0.0139905	-6.15941	1.96595e-34	3.83144e-33	yes	down	8.44	0.0933333	HOXC13	homeobox C13 [Source:HGNC Symbol;Acc:HGNC:5125]	8.7	8.92	7.7	0.19	0.02	0.07
ENSG00000183853	2.46897	1.30391	1.98871e-34	3.87241e-33	yes	up	21.3767	44.45	KIRREL1	kirre like nephrin family adhesion molecule 1 [Source:HGNC Symbol;Acc:HGNC:15734]	21.07	21.19	21.87	40.64	39.3	53.41
ENSG00000183624	0.388305	-1.36474	2.00674e-34	3.90409e-33	yes	down	65.35	19.1267	HMCES	5-hydroxymethylcytosine binding, ES cell specific [Source:HGNC Symbol;Acc:HGNC:24446]	66.33	64.59	65.13	16.9	19.27	21.21
ENSG00000078098	11478	13.4866	2.06601e-34	4.0159e-33	yes	up	0.0166667	151.333	FAP	fibroblast activation protein alpha [Source:HGNC Symbol;Acc:HGNC:3590]	0	0.05	0	191.41	159.94	102.65
ENSG00000197444	0.00930401	-6.74793	2.06967e-34	4.01951e-33	yes	down	6.02667	0.04	OGDHL	oxoglutarate dehydrogenase L [Source:HGNC Symbol;Acc:HGNC:25590]	5.69	6.54	5.85	0.03	0.03	0.06
ENSG00000047849	2.40886	1.26835	2.11771e-34	4.10921e-33	yes	up	71.51	140.237	MAP4	microtubule associated protein 4 [Source:HGNC Symbol;Acc:HGNC:6862]	71.74	73.77	69.02	133.03	133.24	154.44
ENSG00000105889	645.362	9.33396	2.35005e-34	4.55606e-33	yes	up	0.0733333	35.9533	STEAP1B	STEAP family member 1B [Source:HGNC Symbol;Acc:HGNC:41907]	0.04	0.09	0.09	23.06	22.97	61.83
ENSG00000105971	24743.9	14.5948	2.49782e-34	4.83833e-33	yes	up	0	136.637	CAV2	caveolin 2 [Source:HGNC Symbol;Acc:HGNC:1528]	0	0	0	117.45	115.02	177.44
ENSG00000107371	0.379118	-1.39928	2.53147e-34	4.89924e-33	yes	down	94.26	27.7033	EXOSC3	exosome component 3 [Source:HGNC Symbol;Acc:HGNC:17944]	85.59	88.97	108.22	22.19	29.32	31.6
ENSG00000198663	2.63543	1.39804	2.62421e-34	5.07432e-33	yes	up	21.6967	41.78	C6orf89	chromosome 6 open reading frame 89 [Source:HGNC Symbol;Acc:HGNC:21114]	22.53	20.67	21.89	35.99	41.6	47.75
ENSG00000169093	3.19126	1.67412	2.64566e-34	5.11134e-33	yes	up	10.2233	24.2133	ASMTL	acetylserotonin O-methyltransferase like [Source:HGNC Symbol;Acc:HGNC:751]	10.38	10.12	10.17	23.06	22.56	27.02
ENSG00000151176	2.95482	1.56307	2.98459e-34	5.76113e-33	yes	up	19.4533	47.3867	PLBD2	phospholipase B domain containing 2 [Source:HGNC Symbol;Acc:HGNC:27283]	20.33	19.48	18.55	45.22	46.21	50.73
ENSG00000132749	0.0232918	-5.42403	3.27399e-34	6.31428e-33	yes	down	11.4533	0.236667	TESMIN	testis expressed metallothionein like protein [Source:HGNC Symbol;Acc:HGNC:7446]	11.02	10.71	12.63	0.12	0.24	0.35
ENSG00000166913	2.1122	1.07874	3.32413e-34	6.40544e-33	yes	up	112.12	192.4	YWHAB	tyrosine 3-monooxygenase/tryptophan 5-monooxygenase activation protein beta [Source:HGNC Symbol;Acc:HGNC:12849]	109.6	110.99	115.77	175.3	188.91	212.99
ENSG00000077713	2.70866	1.43758	3.34182e-34	6.43394e-33	yes	up	9.05667	21.0533	SLC25A43	solute carrier family 25 member 43 [Source:HGNC Symbol;Acc:HGNC:30557]	8.84	8.93	9.4	18.05	20.27	24.84
ENSG00000162817	0.0512506	-4.28629	3.72688e-34	7.16909e-33	yes	down	4.61333	0.193333	C1orf115	chromosome 1 open reading frame 115 [Source:HGNC Symbol;Acc:HGNC:25873]	4.29	4.54	5.01	0.23	0.2	0.15
ENSG00000103365	0.386789	-1.37038	3.95514e-34	7.6016e-33	yes	down	34.49	19.5533	GGA2	golgi associated, gamma adaptin ear containing, ARF binding protein 2 [Source:HGNC Symbol;Acc:HGNC:16064]	36.06	31.9	35.51	18.8	13.41	26.45
ENSG00000119383	0.434718	-1.20185	4.45858e-34	8.56178e-33	yes	down	237.253	78.51	PTPA	protein phosphatase 2 phosphatase activator [Source:HGNC Symbol;Acc:HGNC:9308]	240.55	233.93	237.28	70.92	73.36	91.25
ENSG00000197106	0.00727487	-7.10286	4.55338e-34	8.73629e-33	yes	down	3.35333	0.0166667	SLC6A17	solute carrier family 6 member 17 [Source:HGNC Symbol;Acc:HGNC:31399]	3.37	3.41	3.28	0.02	0	0.03
ENSG00000186166	0.246137	-2.02247	4.83129e-34	9.2615e-33	yes	down	59.0233	10.6833	CENATAC	centrosomal AT-AC splicing factor [Source:HGNC Symbol;Acc:HGNC:30460]	54.04	53.89	69.14	8.1	9.91	14.04
ENSG00000129484	0.378605	-1.40124	4.94536e-34	9.472e-33	yes	down	53.52	17.3333	PARP2	poly(ADP-ribose) polymerase 2 [Source:HGNC Symbol;Acc:HGNC:272]	51.87	50.77	57.92	14.04	16.55	21.41
ENSG00000159352	0.421053	-1.24793	5.37655e-34	1.0289e-32	yes	down	389.387	129.62	PSMD4	proteasome 26S subunit, non-ATPase 4 [Source:HGNC Symbol;Acc:HGNC:9561]	389.91	396.47	381.78	118.24	124.83	145.79
ENSG00000148200	0.0290383	-5.1059	5.4816e-34	1.0481e-32	yes	down	2.23	0.0933333	NR6A1	nuclear receptor subfamily 6 group A member 1 [Source:HGNC Symbol;Acc:HGNC:7985]	2.35	2.23	2.11	0.07	0.11	0.1
ENSG00000197594	48.7263	5.60663	5.54028e-34	1.05841e-32	yes	up	0.656667	31.5067	ENPP1	ectonucleotide pyrophosphatase/phosphodiesterase 1 [Source:HGNC Symbol;Acc:HGNC:3356]	0.67	0.68	0.62	14.32	20.1	60.1
ENSG00000164741	25950.8	14.6635	6.13813e-34	1.17162e-32	yes	up	0.00333333	79.5167	DLC1	DLC1 Rho GTPase activating protein [Source:HGNC Symbol;Acc:HGNC:2897]	0	0	0.01	90.17	75.22	73.16
ENSG00000239200	0.051191	-4.28797	6.20297e-34	1.18298e-32	yes	down	106.317	3.08667	RPL22P20	ribosomal protein L22 pseudogene 20 [Source:HGNC Symbol;Acc:HGNC:36281]	99.55	102.16	117.24	2.76	4.27	2.23
ENSG00000105357	0.000809548	-10.2706	6.48352e-34	1.23542e-32	yes	down	14.28	0.0133333	MYH14	myosin heavy chain 14 [Source:HGNC Symbol;Acc:HGNC:23212]	14.01	13.91	14.92	0.04	0	0
ENSG00000086300	0.0019363	-9.01248	6.56851e-34	1.25055e-32	yes	down	19.0833	0.1	SNX10	sorting nexin 10 [Source:HGNC Symbol;Acc:HGNC:14974]	19.36	17.71	20.18	0	0.28	0.02
ENSG00000117122	6439.45	12.6527	6.92765e-34	1.31779e-32	yes	up	0.05	207.883	MFAP2	microfibril associated protein 2 [Source:HGNC Symbol;Acc:HGNC:7033]	0.07	0	0.08	208.76	213.44	201.45
ENSG00000183943	0.143141	-2.80449	7.07484e-34	1.34464e-32	yes	down	9.41333	1.5	PRKX	protein kinase X-linked [Source:HGNC Symbol;Acc:HGNC:9441]	9.72	8.69	9.83	1.06	1.61	1.83
ENSG00000104093	0.340181	-1.55563	7.36315e-34	1.39824e-32	yes	down	32.17	11.3833	DMXL2	Dmx like 2 [Source:HGNC Symbol;Acc:HGNC:2938]	27.74	28.21	40.56	10.19	13.56	10.4
ENSG00000104324	8.71947	3.12424	7.7769e-34	1.47555e-32	yes	up	6.88333	50.08	CPQ	carboxypeptidase Q [Source:HGNC Symbol;Acc:HGNC:16910]	6.26	6.94	7.45	51.21	55.17	43.86
ENSG00000007402	0.0266602	-5.22917	8.33988e-34	1.58102e-32	yes	down	4.85333	0.106667	CACNA2D2	calcium voltage-gated channel auxiliary subunit alpha2delta 2 [Source:HGNC Symbol;Acc:HGNC:1400]	4.51	5.23	4.82	0.06	0.07	0.19
ENSG00000188227	14.3485	3.84283	8.57699e-34	1.62459e-32	yes	up	0.213333	2.25667	ZNF793	zinc finger protein 793 [Source:HGNC Symbol;Acc:HGNC:33115]	0.27	0.2	0.17	1.91	2.01	2.85
ENSG00000101417	138.224	7.11086	8.65013e-34	1.63705e-32	yes	up	0.0233333	5.08333	PXMP4	peroxisomal membrane protein 4 [Source:HGNC Symbol;Acc:HGNC:15920]	0.03	0.02	0.02	3.89	4.31	7.05
ENSG00000184185	0.00485598	-7.68602	8.95373e-34	1.69306e-32	yes	down	5.08667	0.03	KCNJ12	potassium inwardly rectifying channel subfamily J member 12 [Source:HGNC Symbol;Acc:HGNC:6258]	4.84	5.56	4.86	0.08	0	0.01
ENSG00000118596	642.471	9.32749	9.12564e-34	1.7241e-32	yes	up	0.00666667	3.36333	SLC16A7	solute carrier family 16 member 7 [Source:HGNC Symbol;Acc:HGNC:10928]	0.01	0.01	0	2.86	2.53	4.7
ENSG00000136147	3.3735	1.75424	9.44331e-34	1.78261e-32	yes	up	11.84	30.81	PHF11	PHD finger protein 11 [Source:HGNC Symbol;Acc:HGNC:17024]	11.46	11.71	12.35	24.91	29.98	37.54
ENSG00000135048	5.94294	2.57118	9.58534e-34	1.80788e-32	yes	up	6.83667	31.4833	CEMIP2	cell migration inducing hyaluronidase 2 [Source:HGNC Symbol;Acc:HGNC:11869]	6.46	6.44	7.61	35.44	29.02	29.99
ENSG00000127990	15.419	3.94663	1.0545e-33	1.9872e-32	yes	up	4.20667	50.64	SGCE	sarcoglycan epsilon [Source:HGNC Symbol;Acc:HGNC:10808]	4.02	4.82	3.78	48.77	27.79	75.36
ENSG00000013288	2.37579	1.24841	1.33435e-33	2.51244e-32	yes	up	13.2	33.78	MAN2B2	mannosidase alpha class 2B member 2 [Source:HGNC Symbol;Acc:HGNC:29623]	12.8	13.37	13.43	30.5	34.36	36.48
ENSG00000272695	112.413	6.81267	1.46846e-33	2.76262e-32	yes	up	0.193333	15.1433	GAS6-DT	GAS6 divergent transcript [Source:HGNC Symbol;Acc:HGNC:43694]	0.16	0.36	0.06	19.55	15.33	10.55
ENSG00000074416	1847.27	10.8512	1.5158e-33	2.84926e-32	yes	up	0.0266667	29.56	MGLL	monoglyceride lipase [Source:HGNC Symbol;Acc:HGNC:17038]	0.06	0.02	0	18.53	13	57.15
ENSG00000279407	0.118461	-3.07752	1.5416e-33	2.89533e-32	yes	down	5.53667	0.543333		TEC	5.59	5.28	5.74	0.51	0.39	0.73
ENSG00000158769	0.0101826	-6.61775	1.65252e-33	3.10101e-32	yes	down	16.4067	0.303333	F11R	F11 receptor [Source:HGNC Symbol;Acc:HGNC:14685]	16.36	15.93	16.93	0.51	0.35	0.05
ENSG00000151422	4.73184	2.2424	1.66083e-33	3.11399e-32	yes	up	1.3	5.04333	FER	FER tyrosine kinase [Source:HGNC Symbol;Acc:HGNC:3655]	1.06	1.39	1.45	4.76	4.11	6.26
ENSG00000143590	0.0748533	-3.73979	1.80555e-33	3.38249e-32	yes	down	15.32	0.873333	EFNA3	ephrin A3 [Source:HGNC Symbol;Acc:HGNC:3223]	14.5	17.74	13.72	1.06	0.9	0.66
ENSG00000139505	2.44921	1.29231	1.86404e-33	3.48911e-32	yes	up	8.03	16.2	MTMR6	myotubularin related protein 6 [Source:HGNC Symbol;Acc:HGNC:7453]	8.29	7.61	8.19	14.1	15.37	19.13
ENSG00000185436	0.00723926	-7.10994	1.93159e-33	3.61252e-32	yes	down	6.1	0.03	IFNLR1	interferon lambda receptor 1 [Source:HGNC Symbol;Acc:HGNC:18584]	6.13	5.58	6.59	0.05	0.04	0
ENSG00000049130	5.56655	2.47678	2.09582e-33	3.91637e-32	yes	up	2.19667	10.0033	KITLG	KIT ligand [Source:HGNC Symbol;Acc:HGNC:6343]	2.12	1.83	2.64	7.33	9.36	13.32
ENSG00000184867	23928.7	14.5465	2.12864e-33	3.97435e-32	yes	up	0	93.9	ARMCX2	armadillo repeat containing X-linked 2 [Source:HGNC Symbol;Acc:HGNC:16869]	0	0	0	66.66	81.04	134
ENSG00000074410	17.0859	4.09474	2.17073e-33	4.04954e-32	yes	up	3.44	52.98	CA12	carbonic anhydrase 12 [Source:HGNC Symbol;Acc:HGNC:1371]	2.81	4.06	3.45	28.45	40.56	89.93
ENSG00000136982	0.204363	-2.2908	2.21454e-33	4.1278e-32	yes	down	26.0233	4.44667	DSCC1	DNA replication and sister chromatid cohesion 1 [Source:HGNC Symbol;Acc:HGNC:24453]	25.43	24.85	27.79	3.19	4.35	5.8
ENSG00000155561	0.187151	-2.41773	2.25608e-33	4.20171e-32	yes	down	115.9	20.6133	NUP205	nucleoporin 205 [Source:HGNC Symbol;Acc:HGNC:18658]	115.5	112.59	119.61	16.37	16.31	29.16
ENSG00000146122	823.501	9.68563	2.28767e-33	4.25699e-32	yes	up	0.03	8.77	DAAM2	dishevelled associated activator of morphogenesis 2 [Source:HGNC Symbol;Acc:HGNC:18143]	0	0.07	0.02	11.33	6.22	8.76
ENSG00000285901	0.0643126	-3.95876	2.43222e-33	4.52218e-32	yes	down	9.36333	0.733333		novel transcript	9.01	9.37	9.71	0.78	0.36	1.06
ENSG00000250722	0.026278	-5.25	2.44414e-33	4.54054e-32	yes	down	7.73	0.383333	SELENOP	selenoprotein P [Source:HGNC Symbol;Acc:HGNC:10751]	9.11	6.07	8.01	0.43	0.59	0.13
ENSG00000136810	2.38687	1.25512	2.56878e-33	4.76811e-32	yes	up	270.997	477.193	TXN	thioredoxin [Source:HGNC Symbol;Acc:HGNC:12435]	278.02	264.98	269.99	438.42	463.22	529.94
ENSG00000106246	0.316619	-1.65918	2.59793e-33	4.8182e-32	yes	down	8.61333	2.46667	PTCD1	pentatricopeptide repeat domain 1 [Source:HGNC Symbol;Acc:HGNC:22198]	9.06	8.13	8.65	2.1	2.47	2.83
ENSG00000154447	4.3942	2.1356	2.71616e-33	5.03327e-32	yes	up	6.24333	21.7533	SH3RF1	SH3 domain containing ring finger 1 [Source:HGNC Symbol;Acc:HGNC:17650]	6.62	5.56	6.55	21.24	16.72	27.3
ENSG00000258399	42182.8	15.3644	2.80202e-33	5.18805e-32	yes	up	0	49.63		novel transcript	0	0	0	26	28.25	94.64
ENSG00000006327	3.92349	1.97214	2.80546e-33	5.1901e-32	yes	up	128.377	384.753	TNFRSF12A	TNF receptor superfamily member 12A [Source:HGNC Symbol;Acc:HGNC:18152]	126.84	133.88	124.41	341.55	312.61	500.1
ENSG00000115041	0.0214851	-5.54052	3.34623e-33	6.18539e-32	yes	down	5.64333	0.0966667	KCNIP3	potassium voltage-gated channel interacting protein 3 [Source:HGNC Symbol;Acc:HGNC:15523]	5.55	5.64	5.74	0.08	0.15	0.06
ENSG00000030066	0.425514	-1.23272	3.59867e-33	6.64648e-32	yes	down	30.54	11.47	NUP160	nucleoporin 160 [Source:HGNC Symbol;Acc:HGNC:18017]	30.43	28.69	32.5	9.54	10.92	13.95
ENSG00000227214	0.0801979	-3.64029	3.74562e-33	6.91215e-32	yes	down	2.93	0.333333	HCG15	HLA complex group 15 [Source:HGNC Symbol;Acc:HGNC:18361]	2.73	2.8	3.26	0.41	0.19	0.4
ENSG00000088538	0.0986454	-3.3416	3.96978e-33	7.31974e-32	yes	down	2.44667	0.216667	DOCK3	dedicator of cytokinesis 3 [Source:HGNC Symbol;Acc:HGNC:2989]	2.39	2.21	2.74	0.17	0.15	0.33
ENSG00000164039	7.02353	2.8122	4.10927e-33	7.57066e-32	yes	up	9.12333	42.9267	BDH2	3-hydroxybutyrate dehydrogenase 2 [Source:HGNC Symbol;Acc:HGNC:32389]	9.09	7.69	10.59	34.11	47.22	47.45
ENSG00000162623	0.40417	-1.30697	4.19858e-33	7.72878e-32	yes	down	42.34	16.0533	TYW3	tRNA-yW synthesizing protein 3 homolog [Source:HGNC Symbol;Acc:HGNC:24757]	41.53	40.57	44.92	16.96	13.42	17.78
ENSG00000274012	0.0450751	-4.47153	4.44658e-33	8.17854e-32	yes	down	1057.11	21.37	RN7SL2	RNA component of signal recognition particle 7SL2 [Source:HGNC Symbol;Acc:HGNC:23134]	916.66	1271.8	982.88	24.33	26.48	13.3
ENSG00000205133	4.95884	2.31	4.79317e-33	8.80873e-32	yes	up	3.33333	16.6333	TRIQK	triple QxxK/R motif containing [Source:HGNC Symbol;Acc:HGNC:27828]	2.87	3.4	3.73	13.63	18.51	17.76
ENSG00000237523	0.18228	-2.45577	5.46607e-33	1.00371e-31	yes	down	18.1167	2.59667	LINC00857	long intergenic non-protein coding RNA 857 [Source:HGNC Symbol;Acc:HGNC:45114]	19.54	17.25	17.56	2.16	2.67	2.96
ENSG00000145041	0.439652	-1.18556	5.65119e-33	1.03684e-31	yes	down	17.5367	6.75333	DCAF1	DDB1 and CUL4 associated factor 1 [Source:HGNC Symbol;Acc:HGNC:30911]	16.45	17.14	19.02	5.67	6.17	8.42
ENSG00000120451	18964.3	14.211	5.72362e-33	1.04927e-31	yes	up	0	49.16	SNX19	sorting nexin 19 [Source:HGNC Symbol;Acc:HGNC:21532]	0	0	0	40.39	42.56	64.53
ENSG00000126453	0.24636	-2.02116	5.85538e-33	1.07254e-31	yes	down	88.6	16.2867	BCL2L12	BCL2 like 12 [Source:HGNC Symbol;Acc:HGNC:13787]	88.19	91.19	86.42	13.31	13.68	21.87
ENSG00000162745	11.8442	3.56611	6.22262e-33	1.13887e-31	yes	up	1.6	16.3833	OLFML2B	olfactomedin like 2B [Source:HGNC Symbol;Acc:HGNC:24558]	1.51	1.64	1.65	11.26	23.09	14.8
ENSG00000100462	0.372791	-1.42356	6.62994e-33	1.21242e-31	yes	down	206.173	72.09	PRMT5	protein arginine methyltransferase 5 [Source:HGNC Symbol;Acc:HGNC:10894]	184.26	229.36	204.9	61.42	55.58	99.27
ENSG00000185686	5.43556e-05	-14.1672	6.74586e-33	1.2326e-31	yes	down	111.297	0	PRAME	PRAME nuclear receptor transcriptional regulator [Source:HGNC Symbol;Acc:HGNC:9336]	107.82	110.04	116.03	0	0	0
ENSG00000115514	2.45336	1.29476	6.78114e-33	1.23803e-31	yes	up	33.91	55.5067	TXNDC9	thioredoxin domain containing 9 [Source:HGNC Symbol;Acc:HGNC:24110]	33.81	31.14	36.78	49.67	52.52	64.33
ENSG00000197943	0.0253671	-5.3009	6.98064e-33	1.27315e-31	yes	down	3.02667	0.15	PLCG2	phospholipase C gamma 2 [Source:HGNC Symbol;Acc:HGNC:9066]	2.59	2.99	3.5	0.28	0.15	0.02
ENSG00000102316	3.69976	1.88743	6.98497e-33	1.27315e-31	yes	up	74.05	225.137	MAGED2	MAGE family member D2 [Source:HGNC Symbol;Acc:HGNC:16353]	73.29	73.09	75.77	227.49	221.82	226.1
ENSG00000277791	0.451733	-1.14646	7.43759e-33	1.35454e-31	yes	down	444.537	148.587	PSMB3	proteasome 20S subunit beta 3 [Source:HGNC Symbol;Acc:HGNC:9540]	441.57	451.59	440.45	132.82	139.63	173.31
ENSG00000119943	216.187	7.75613	7.83227e-33	1.42526e-31	yes	up	0.116667	9.75667	PYROXD2	pyridine nucleotide-disulphide oxidoreductase domain 2 [Source:HGNC Symbol;Acc:HGNC:23517]	0.09	0.25	0.01	10.36	10.24	8.67
ENSG00000182934	2.66013	1.4115	8.01117e-33	1.45662e-31	yes	up	47.12	102.843	SRPRA	SRP receptor subunit alpha [Source:HGNC Symbol;Acc:HGNC:11307]	47.92	48.19	45.25	94.12	92.11	122.3
ENSG00000144645	14.9173	3.89892	8.56428e-33	1.55591e-31	yes	up	0.483333	7.41667	OSBPL10	oxysterol binding protein like 10 [Source:HGNC Symbol;Acc:HGNC:16395]	0.52	0.56	0.37	5.07	8.95	8.23
ENSG00000108001	910.362	9.8303	9.57696e-33	1.73847e-31	yes	up	0.0366667	19.37	EBF3	EBF transcription factor 3 [Source:HGNC Symbol;Acc:HGNC:19087]	0	0.02	0.09	7.02	13.22	37.87
ENSG00000185950	68.2581	6.09293	1.02344e-32	1.8563e-31	yes	up	0.0533333	2.97	IRS2	insulin receptor substrate 2 [Source:HGNC Symbol;Acc:HGNC:6126]	0.06	0.04	0.06	3.38	3.72	1.81
ENSG00000182752	480.175	8.90742	1.05071e-32	1.9042e-31	yes	up	0.0133333	4.72	PAPPA	pappalysin 1 [Source:HGNC Symbol;Acc:HGNC:8602]	0	0.03	0.01	6.28	2.11	5.77
ENSG00000198555	0.0137603	-6.18335	1.28428e-32	2.32561e-31	yes	down	6.30333	0.0633333		solute carrier family 6 (neurotransmitter transporter, creatine), member 8 (SLC6A8) pseudogene	5.79	5.72	7.4	0.03	0.07	0.09
ENSG00000258017	0.0904008	-3.46752	1.30586e-32	2.36277e-31	yes	down	36.07	3.78667		novel transcript, antisense to TUBA1B	38.16	35.93	34.12	3.3	2.26	5.8
ENSG00000177842	0.0672983	-3.89329	1.31485e-32	2.37711e-31	yes	down	4.21	0.323333	ZNF620	zinc finger protein 620 [Source:HGNC Symbol;Acc:HGNC:28742]	4.57	3.84	4.22	0.29	0.23	0.45
ENSG00000152284	3.66863	1.87524	1.5041e-32	2.71704e-31	yes	up	5.62	17.6333	TCF7L1	transcription factor 7 like 1 [Source:HGNC Symbol;Acc:HGNC:11640]	5.49	5.83	5.54	14.56	15.47	22.87
ENSG00000134333	2.56395	1.35837	1.51692e-32	2.73796e-31	yes	up	840.193	2509.11	LDHA	lactate dehydrogenase A [Source:HGNC Symbol;Acc:HGNC:6535]	850.8	818.53	851.25	2356.09	2209.23	2962.02
ENSG00000183287	2363.13	11.2065	1.59819e-32	2.88232e-31	yes	up	0.00666667	42.9167	CCBE1	collagen and calcium binding EGF domains 1 [Source:HGNC Symbol;Acc:HGNC:29426]	0.02	0	0	19.34	33.45	75.96
ENSG00000141380	2.23114	1.15778	1.61921e-32	2.91786e-31	yes	up	33.1233	57.8533	SS18	SS18 subunit of BAF chromatin remodeling complex [Source:HGNC Symbol;Acc:HGNC:11340]	34.9	29.84	34.63	48.36	55.14	70.06
ENSG00000235217	30.6343	4.93708	2.31282e-32	4.16438e-31	yes	up	0.11	2.79	TSPY26P	testis specific protein Y-linked 26, pseudogene [Source:HGNC Symbol;Acc:HGNC:16256]	0.17	0.11	0.05	2.65	2.63	3.09
ENSG00000275325	0.0171967	-5.86172	2.34764e-32	4.22158e-31	yes	down	5.12333	0.09	PDCD6IPP1	PDCD6IP pseudogene 1 [Source:HGNC Symbol;Acc:HGNC:49872]	5.27	5.12	4.98	0.14	0.07	0.06
ENSG00000132819	0.151671	-2.72098	2.34838e-32	4.22158e-31	yes	down	22.59	2.76667	RBM38	RNA binding motif protein 38 [Source:HGNC Symbol;Acc:HGNC:15818]	23.19	22.3	22.28	3	2.56	2.74
ENSG00000167315	2.08598	1.06072	2.38509e-32	4.28411e-31	yes	up	50.81	88.09	ACAA2	acetyl-CoA acyltransferase 2 [Source:HGNC Symbol;Acc:HGNC:83]	51.46	49.45	51.52	81	84.62	98.65
ENSG00000221869	11.4842	3.52157	2.40931e-32	4.32411e-31	yes	up	10.83	95.7467	CEBPD	CCAAT enhancer binding protein delta [Source:HGNC Symbol;Acc:HGNC:1835]	11.07	12.17	9.25	111.91	98.71	76.62
ENSG00000215271	0.276038	-1.85706	3.02672e-32	5.42784e-31	yes	down	17.2667	4	HOMEZ	homeobox and leucine zipper encoding [Source:HGNC Symbol;Acc:HGNC:20164]	15.15	19.97	16.68	3.68	4.07	4.25
ENSG00000107249	135.981	7.08727	3.12151e-32	5.59331e-31	yes	up	0.06	2.98333	GLIS3	GLIS family zinc finger 3 [Source:HGNC Symbol;Acc:HGNC:28510]	0.13	0.01	0.04	3.87	2.81	2.27
ENSG00000110955	0.442549	-1.17609	3.33913e-32	5.97843e-31	yes	down	1096.12	391.597	ATP5F1B	ATP synthase F1 subunit beta [Source:HGNC Symbol;Acc:HGNC:830]	1100.62	1103.15	1084.6	362.3	356.21	456.28
ENSG00000106554	0.420637	-1.24935	3.58958e-32	6.42168e-31	yes	down	137.25	48.7333	CHCHD3	coiled-coil-helix-coiled-coil-helix domain containing 3 [Source:HGNC Symbol;Acc:HGNC:21906]	140.69	133.62	137.44	40.44	50.84	54.92
ENSG00000274525	0.0542824	-4.20337	3.62853e-32	6.48614e-31	yes	down	8.00667	0.0766667		general transcription factor IIi (GTF2I) pseudogene	6.98	7.36	9.68	0.06	0.04	0.13
ENSG00000241553	3.07013	1.6183	3.84066e-32	6.85982e-31	yes	up	77.39	214.97	ARPC4	actin related protein 2/3 complex subunit 4 [Source:HGNC Symbol;Acc:HGNC:707]	76.95	75.24	79.98	211.87	186.05	246.99
ENSG00000136859	9.69819	3.27772	4.18197e-32	7.46345e-31	yes	up	1.75667	14.9967	ANGPTL2	angiopoietin like 2 [Source:HGNC Symbol;Acc:HGNC:490]	2.09	1.53	1.65	8.26	14.3	22.43
ENSG00000160685	0.270756	-1.88493	4.31828e-32	7.70052e-31	yes	down	56.3233	13.84	ZBTB7B	zinc finger and BTB domain containing 7B [Source:HGNC Symbol;Acc:HGNC:18668]	53.74	57.06	58.17	13.65	9.63	18.24
ENSG00000137809	39725.3	15.2778	4.40672e-32	7.85194e-31	yes	up	0.01	586.68	ITGA11	integrin subunit alpha 11 [Source:HGNC Symbol;Acc:HGNC:6136]	0	0.02	0.01	1091	502.37	166.67
ENSG00000179094	0.253599	-1.97938	4.52853e-32	8.06253e-31	yes	down	28.0967	6.11333	PER1	period circadian regulator 1 [Source:HGNC Symbol;Acc:HGNC:8845]	27.84	29.68	26.77	4.99	6.03	7.32
ENSG00000101098	0.00389092	-8.00567	4.78657e-32	8.51512e-31	yes	down	5.31	0.0266667	RIMS4	regulating synaptic membrane exocytosis 4 [Source:HGNC Symbol;Acc:HGNC:16183]	5.32	5.74	4.87	0	0.07	0.01
ENSG00000115109	0.253459	-1.98017	4.81188e-32	8.5533e-31	yes	down	12.4667	2.82667	EPB41L5	erythrocyte membrane protein band 4.1 like 5 [Source:HGNC Symbol;Acc:HGNC:19819]	12.85	10.86	13.69	2.66	3.1	2.72
ENSG00000276547	1182.78	10.208	5.20368e-32	9.24236e-31	yes	up	0.0133333	12.04	PCDHGB5	protocadherin gamma subfamily B, 5 [Source:HGNC Symbol;Acc:HGNC:8712]	0	0	0.04	9.2	10.44	16.48
ENSG00000142765	0.0548478	-4.18842	6.03281e-32	1.07064e-30	yes	down	9.10333	0.356667	SYTL1	synaptotagmin like 1 [Source:HGNC Symbol;Acc:HGNC:15584]	8.69	9.89	8.73	0.37	0.21	0.49
ENSG00000162614	6.50197	2.70088	6.1751e-32	1.09502e-30	yes	up	8.17333	46.5767	NEXN	nexilin F-actin binding protein [Source:HGNC Symbol;Acc:HGNC:29557]	8.23	7.85	8.44	43.72	30.43	65.58
ENSG00000110395	0.332125	-1.5902	6.29979e-32	1.11624e-30	yes	down	17.0567	5.57	CBL	Cbl proto-oncogene [Source:HGNC Symbol;Acc:HGNC:1541]	16.72	16.58	17.87	4.94	4.75	7.02
ENSG00000064042	18.0982	4.17777	6.53274e-32	1.1566e-30	yes	up	3.26667	45.4967	LIMCH1	LIM and calponin homology domains 1 [Source:HGNC Symbol;Acc:HGNC:29191]	3.25	3.4	3.15	66.68	31.83	37.98
ENSG00000133740	0.234207	-2.09414	7.37736e-32	1.30509e-30	yes	down	26.7467	3.19333	E2F5	E2F transcription factor 5 [Source:HGNC Symbol;Acc:HGNC:3119]	25.05	24.99	30.2	2.98	3.41	3.19
ENSG00000228474	2.90308	1.53758	7.94739e-32	1.40482e-30	yes	up	525.967	942.203	OST4	oligosaccharyltransferase complex subunit 4, non-catalytic [Source:HGNC Symbol;Acc:HGNC:32483]	526.52	526.51	524.87	882.99	944.53	999.09
ENSG00000177721	0.0660769	-3.91971	8.82162e-32	1.55811e-30	yes	down	14.9867	0.64	ANXA2R	annexin A2 receptor [Source:HGNC Symbol;Acc:HGNC:33463]	16.14	13.78	15.04	0.54	0.78	0.6
ENSG00000214892	33.332	5.05884	8.85524e-32	1.56281e-30	yes	up	26.99	394.17	USP8P1	USP8 pseudogene 1 [Source:HGNC Symbol;Acc:HGNC:13987]	21.01	25.86	34.1	422.96	506.79	252.76
ENSG00000023191	2.68519	1.42503	9.22402e-32	1.6266e-30	yes	up	102.937	227.213	RNH1	ribonuclease/angiogenin inhibitor 1 [Source:HGNC Symbol;Acc:HGNC:10074]	102.02	107.01	99.78	213.37	219.29	248.98
ENSG00000105472	10.7693	3.42885	1.063e-31	1.87306e-30	yes	up	9.63333	82.0267	CLEC11A	C-type lectin domain containing 11A [Source:HGNC Symbol;Acc:HGNC:10576]	8.48	10.36	10.06	52.24	64.27	129.57
ENSG00000119946	0.0105596	-6.56531	1.09618e-31	1.92998e-30	yes	down	2.84333	0.0266667	CNNM1	cyclin and CBS domain divalent metal cation transport mediator 1 [Source:HGNC Symbol;Acc:HGNC:102]	3.03	2.64	2.86	0.01	0.02	0.05
ENSG00000124587	0.228423	-2.13022	1.28739e-31	2.26485e-30	yes	down	28.1133	5.07333	PEX6	peroxisomal biogenesis factor 6 [Source:HGNC Symbol;Acc:HGNC:8859]	27.47	29.12	27.75	3.83	4.71	6.68
ENSG00000131941	0.0762901	-3.71236	1.32043e-31	2.32114e-30	yes	down	8.24	0.543333	RHPN2	rhophilin Rho GTPase binding protein 2 [Source:HGNC Symbol;Acc:HGNC:19974]	10.1	7.03	7.59	0.64	0.65	0.34
ENSG00000129514	0.002398	-8.70395	1.38496e-31	2.43266e-30	yes	down	12.1567	0.0266667	FOXA1	forkhead box A1 [Source:HGNC Symbol;Acc:HGNC:5021]	12.47	12.1	11.9	0.03	0.02	0.03
ENSG00000104626	0.175192	-2.51299	1.4234e-31	2.4982e-30	yes	down	65.69	9.38	ERI1	exoribonuclease 1 [Source:HGNC Symbol;Acc:HGNC:23994]	62.8	61.54	72.73	6.51	11.31	10.32
ENSG00000145730	5.29455	2.40451	1.51065e-31	2.64893e-30	yes	up	38.99	159.467	PAM	peptidylglycine alpha-amidating monooxygenase [Source:HGNC Symbol;Acc:HGNC:8596]	36.83	38.91	41.23	177.39	163.14	137.87
ENSG00000138744	0.378313	-1.40235	1.51166e-31	2.64893e-30	yes	down	52.23	11.7567	NAAA	N-acylethanolamine acid amidase [Source:HGNC Symbol;Acc:HGNC:736]	50.61	50.52	55.56	10.32	11.79	13.16
ENSG00000111229	2.04126	1.02946	1.52526e-31	2.67064e-30	yes	up	328.92	509.833	ARPC3	actin related protein 2/3 complex subunit 3 [Source:HGNC Symbol;Acc:HGNC:706]	326.07	305.23	355.46	449.49	474.55	605.46
ENSG00000251136	4.24373	2.08533	1.59967e-31	2.79874e-30	yes	up	1.99667	8.26		novel transcript	1.82	2.01	2.16	6.99	8.37	9.42
ENSG00000101955	1691.87	10.7244	1.61548e-31	2.82417e-30	yes	up	0.04	49.37	SRPX	sushi repeat containing protein X-linked [Source:HGNC Symbol;Acc:HGNC:11309]	0	0.08	0.04	24.73	58.92	64.46
ENSG00000189241	0.346005	-1.53114	1.64833e-31	2.87933e-30	yes	down	85.7533	24.8833	TSPYL1	TSPY like 1 [Source:HGNC Symbol;Acc:HGNC:12382]	85.13	85.77	86.36	21	21.68	31.97
ENSG00000128564	0.00398657	-7.97064	1.79653e-31	3.13575e-30	yes	down	14.1967	0.0533333	VGF	VGF nerve growth factor inducible [Source:HGNC Symbol;Acc:HGNC:12684]	13.43	15.09	14.07	0	0.08	0.08
ENSG00000170340	4.87233	2.28461	1.8953e-31	3.30555e-30	yes	up	2.18	8.66333	B3GNT2	UDP-GlcNAc:betaGal beta-1,3-N-acetylglucosaminyltransferase 2 [Source:HGNC Symbol;Acc:HGNC:15629]	2.13	2.44	1.97	7.86	8.9	9.23
ENSG00000197959	0.111255	-3.16806	1.9303e-31	3.36396e-30	yes	down	7.40333	0.566667	DNM3	dynamin 3 [Source:HGNC Symbol;Acc:HGNC:29125]	7.24	7.1	7.87	0.47	0.68	0.55
ENSG00000143079	4.53825	2.18214	2.06223e-31	3.59105e-30	yes	up	5.30667	20.8233	CTTNBP2NL	CTTNBP2 N-terminal like [Source:HGNC Symbol;Acc:HGNC:25330]	5.26	5.19	5.47	23.55	16.81	22.11
ENSG00000132383	0.366549	-1.44792	2.13385e-31	3.71286e-30	yes	down	72.38	36.87	RPA1	replication protein A1 [Source:HGNC Symbol;Acc:HGNC:10289]	70.9	70.88	75.36	32.72	33.44	44.45
ENSG00000125430	407.698	8.67136	2.1755e-31	3.78237e-30	yes	up	0.0166667	5.86667	HS3ST3B1	heparan sulfate-glucosamine 3-sulfotransferase 3B1 [Source:HGNC Symbol;Acc:HGNC:5198]	0	0.03	0.02	5.06	5.48	7.06
ENSG00000141644	2.39205	1.25825	2.18117e-31	3.78927e-30	yes	up	14.2867	27.9033	MBD1	methyl-CpG binding domain protein 1 [Source:HGNC Symbol;Acc:HGNC:6916]	13.87	13.58	15.41	25.2	26.06	32.45
ENSG00000151498	3.87154	1.95291	2.49885e-31	4.33777e-30	yes	up	5.00667	15.34	ACAD8	acyl-CoA dehydrogenase family member 8 [Source:HGNC Symbol;Acc:HGNC:87]	4.63	5.23	5.16	12.16	16.48	17.38
ENSG00000162415	0.0165431	-5.91762	2.73723e-31	4.74787e-30	yes	down	2.21333	0.0333333	ZSWIM5	zinc finger SWIM-type containing 5 [Source:HGNC Symbol;Acc:HGNC:29299]	2.13	2.16	2.35	0.04	0.02	0.04
ENSG00000151338	0.204285	-2.29134	3.03599e-31	5.26199e-30	yes	down	18.1633	3.22	MIPOL1	mirror-image polydactyly 1 [Source:HGNC Symbol;Acc:HGNC:21460]	18.53	18.01	17.95	3.35	3.27	3.04
ENSG00000143374	0.247531	-2.01432	3.13442e-31	5.42835e-30	yes	down	45.2067	9.83333	TARS2	threonyl-tRNA synthetase 2, mitochondrial [Source:HGNC Symbol;Acc:HGNC:30740]	44.24	47.62	43.76	7.28	9.97	12.25
ENSG00000204217	2.16793	1.11632	3.19592e-31	5.53056e-30	yes	up	11.63	20.8767	BMPR2	bone morphogenetic protein receptor type 2 [Source:HGNC Symbol;Acc:HGNC:1078]	11.58	11.28	12.03	18.33	21.03	23.27
ENSG00000177425	5.42189	2.43879	3.3385e-31	5.7728e-30	yes	up	17.4733	81.7733	PAWR	pro-apoptotic WT1 regulator [Source:HGNC Symbol;Acc:HGNC:8614]	19.97	13.64	18.81	90.6	92.16	62.56
ENSG00000143127	43.821	5.45355	3.43668e-31	5.93795e-30	yes	up	0.63	19.4967	ITGA10	integrin subunit alpha 10 [Source:HGNC Symbol;Acc:HGNC:6135]	0.88	0.39	0.62	8.48	10.39	39.62
ENSG00000124209	2.40325	1.26499	3.82911e-31	6.61086e-30	yes	up	5.68	11.2533	RAB22A	RAB22A, member RAS oncogene family [Source:HGNC Symbol;Acc:HGNC:9764]	5.64	5.75	5.65	9.63	11.19	12.94
ENSG00000128585	0.361894	-1.46636	3.96349e-31	6.83756e-30	yes	down	45.94	14.6867	MKLN1	muskelin 1 [Source:HGNC Symbol;Acc:HGNC:7109]	45.01	41.58	51.23	13.15	13.3	17.61
ENSG00000142235	0.0320905	-4.96171	3.99205e-31	6.88148e-30	yes	down	4.64333	0.126667	LMTK3	lemur tyrosine kinase 3 [Source:HGNC Symbol;Acc:HGNC:19295]	4.02	5.97	3.94	0.16	0.14	0.08
ENSG00000112902	14958.8	13.8687	4.09677e-31	7.05654e-30	yes	up	0	10.8267	SEMA5A	semaphorin 5A [Source:HGNC Symbol;Acc:HGNC:10736]	0	0	0	8.48	11.95	12.05
ENSG00000167733	0.138709	-2.84986	4.19662e-31	7.22293e-30	yes	down	73.39	6.29333	HSD11B1L	hydroxysteroid 11-beta dehydrogenase 1 like [Source:HGNC Symbol;Acc:HGNC:30419]	74.86	73.73	71.58	7.47	4.32	7.09
ENSG00000129353	4.35065	2.12123	4.22778e-31	7.27092e-30	yes	up	21.3567	77.1333	SLC44A2	solute carrier family 44 member 2 [Source:HGNC Symbol;Acc:HGNC:17292]	21.14	21.43	21.5	82.73	65.08	83.59
ENSG00000258465	0.356977	-1.4861	4.60625e-31	7.9157e-30	yes	down	22.2167	6.58333		novel protein	21.12	22.4	23.13	5.88	5.69	8.18
ENSG00000134901	4.30822	2.10709	4.77823e-31	8.20491e-30	yes	up	7.89667	27.7967	POGLUT2	protein O-glucosyltransferase 2 [Source:HGNC Symbol;Acc:HGNC:19350]	7.41	7.98	8.3	21.4	31.15	30.84
ENSG00000123836	0.206805	-2.27366	4.82681e-31	8.28192e-30	yes	down	10.85	1.54667	PFKFB2	6-phosphofructo-2-kinase/fructose-2,6-biphosphatase 2 [Source:HGNC Symbol;Acc:HGNC:8873]	9.89	8.83	13.83	1.63	1.72	1.29
ENSG00000001461	2.46758	1.30309	4.86313e-31	8.33781e-30	yes	up	8.56667	15.7533	NIPAL3	NIPA like domain containing 3 [Source:HGNC Symbol;Acc:HGNC:25233]	7.67	8.25	9.78	13.93	14.64	18.69
ENSG00000145715	2.80214	1.48653	5.15242e-31	8.827e-30	yes	up	15.98	41.68	RASA1	RAS p21 protein activator 1 [Source:HGNC Symbol;Acc:HGNC:9871]	15.24	15.29	17.41	32.75	37.78	54.51
ENSG00000108187	17.306	4.1132	5.16588e-31	8.84323e-30	yes	up	0.736667	9.43333	PBLD	phenazine biosynthesis like protein domain containing [Source:HGNC Symbol;Acc:HGNC:23301]	0.7	0.68	0.83	5.88	7.84	14.58
ENSG00000158528	0.00241887	-8.69145	5.23468e-31	8.95412e-30	yes	down	3.20333	0.0533333	PPP1R9A	protein phosphatase 1 regulatory subunit 9A [Source:HGNC Symbol;Acc:HGNC:14946]	2.91	3.02	3.68	0	0	0.16
ENSG00000111186	18431.6	14.1699	5.409e-31	9.24519e-30	yes	up	0	73.47	WNT5B	Wnt family member 5B [Source:HGNC Symbol;Acc:HGNC:16265]	0	0	0	80.53	80.53	59.35
ENSG00000244242	32.7382	5.0329	5.60998e-31	9.58134e-30	yes	up	0.12	4.81667	IFITM10	interferon induced transmembrane protein 10 [Source:HGNC Symbol;Acc:HGNC:40022]	0.05	0.16	0.15	3.21	5.26	5.98
ENSG00000169550	7.25369e-05	-13.7509	5.74989e-31	9.81276e-30	yes	down	54.4233	0	MUC15	mucin 15, cell surface associated [Source:HGNC Symbol;Acc:HGNC:14956]	52.07	51.67	59.53	0	0	0
ENSG00000087074	3.71494	1.89334	5.76961e-31	9.83886e-30	yes	up	14.76	44.9333	PPP1R15A	protein phosphatase 1 regulatory subunit 15A [Source:HGNC Symbol;Acc:HGNC:14375]	15.19	14.04	15.05	44.11	35.6	55.09
ENSG00000158321	1054.45	10.0423	6.13401e-31	1.04523e-29	yes	up	0.01	14.9733	AUTS2	activator of transcription and developmental regulator AUTS2 [Source:HGNC Symbol;Acc:HGNC:14262]	0.02	0.01	0	8.67	14.3	21.95
ENSG00000139117	0.126558	-2.98213	6.27199e-31	1.06792e-29	yes	down	35.5667	3.66667	CPNE8	copine 8 [Source:HGNC Symbol;Acc:HGNC:23498]	37.72	32.17	36.81	2.63	4.97	3.4
ENSG00000134470	0.0417139	-4.58333	6.42181e-31	1.09259e-29	yes	down	12.47	0.56	IL15RA	interleukin 15 receptor subunit alpha [Source:HGNC Symbol;Acc:HGNC:5978]	13.21	12.78	11.42	0.51	0.74	0.43
ENSG00000267060	0.0464085	-4.42947	6.71911e-31	1.1423e-29	yes	down	19.2067	0.773333	PTGES3L	prostaglandin E synthase 3 like [Source:HGNC Symbol;Acc:HGNC:43943]	18.71	18.64	20.27	0.76	0.24	1.32
ENSG00000154914	0.0138081	-6.17834	6.98804e-31	1.18711e-29	yes	down	4.44333	0.0533333	USP43	ubiquitin specific peptidase 43 [Source:HGNC Symbol;Acc:HGNC:20072]	4.45	4.23	4.65	0.09	0.02	0.05
ENSG00000164466	0.495274	-1.0137	7.16825e-31	1.2168e-29	yes	down	98.1167	27.74	SFXN1	sideroflexin 1 [Source:HGNC Symbol;Acc:HGNC:16085]	99.29	94.44	100.62	25.89	26.87	30.46
ENSG00000106560	0.0090718	-6.7844	7.26926e-31	1.233e-29	yes	down	13.7	0.0966667	GIMAP2	GTPase, IMAP family member 2 [Source:HGNC Symbol;Acc:HGNC:21789]	13.56	12.31	15.23	0.12	0.13	0.04
ENSG00000180964	15044.6	13.877	7.39592e-31	1.25353e-29	yes	up	0	143.237	TCEAL8	transcription elongation factor A like 8 [Source:HGNC Symbol;Acc:HGNC:28683]	0	0	0	98.6	131.06	200.05
ENSG00000170955	14742	13.8476	7.4057e-31	1.25423e-29	yes	up	0	148.41	CAVIN3	caveolae associated protein 3 [Source:HGNC Symbol;Acc:HGNC:9400]	0	0	0	156.9	121.35	166.98
ENSG00000104518	1056.76	10.0454	7.78875e-31	1.3181e-29	yes	up	0.02	30.0133	GSDMD	gasdermin D [Source:HGNC Symbol;Acc:HGNC:25697]	0	0	0.06	21.86	26.39	41.79
ENSG00000174428	6.38	2.67356	8.1191e-31	1.37296e-29	yes	up	4.14667	20.36	GTF2IRD2B	GTF2I repeat domain containing 2B [Source:HGNC Symbol;Acc:HGNC:33125]	3.26	3.52	5.66	18.91	22.04	20.13
ENSG00000165238	0.00112901	-9.79072	8.83049e-31	1.49213e-29	yes	down	16.9167	0.00333333	WNK2	WNK lysine deficient protein kinase 2 [Source:HGNC Symbol;Acc:HGNC:14542]	15.38	19.07	16.3	0.01	0	0
ENSG00000141576	0.0158918	-5.97558	1.02571e-30	1.73186e-29	yes	down	5.31333	0.0766667	RNF157	ring finger protein 157 [Source:HGNC Symbol;Acc:HGNC:29402]	3.62	5.75	6.57	0.12	0.11	0
ENSG00000171960	0.41244	-1.27775	1.04081e-30	1.75603e-29	yes	down	106.51	30.7567	PPIH	peptidylprolyl isomerase H [Source:HGNC Symbol;Acc:HGNC:14651]	106.4	102.24	110.89	26.96	31.37	33.94
ENSG00000143157	0.363449	-1.46018	1.04953e-30	1.76941e-29	yes	down	32.0633	11.3467	POGK	pogo transposable element derived with KRAB domain [Source:HGNC Symbol;Acc:HGNC:18800]	32.87	30.89	32.43	9.73	11.71	12.6
ENSG00000182095	2.7415	1.45496	1.06637e-30	1.79644e-29	yes	up	25.4567	44.65	TNRC18	trinucleotide repeat containing 18 [Source:HGNC Symbol;Acc:HGNC:11962]	20.82	26.99	28.56	35.44	36.22	62.29
ENSG00000132694	0.454154	-1.13875	1.14878e-30	1.9338e-29	yes	down	25.8267	8.95667	ARHGEF11	Rho guanine nucleotide exchange factor 11 [Source:HGNC Symbol;Acc:HGNC:14580]	24.46	24.82	28.2	7.91	8.19	10.77
ENSG00000027075	0.0804699	-3.63541	1.15569e-30	1.94395e-29	yes	down	25.6367	1.87	PRKCH	protein kinase C eta [Source:HGNC Symbol;Acc:HGNC:9403]	28.28	25.07	23.56	2.45	1.19	1.97
ENSG00000095587	0.0474463	-4.39756	1.17864e-30	1.98106e-29	yes	down	2.61	0.0666667	TLL2	tolloid like 2 [Source:HGNC Symbol;Acc:HGNC:11844]	2.33	2.35	3.15	0.08	0.07	0.05
ENSG00000058262	2.85597	1.51398	1.18892e-30	1.99683e-29	yes	up	121.843	280.903	SEC61A1	SEC61 translocon subunit alpha 1 [Source:HGNC Symbol;Acc:HGNC:18276]	120.65	120.95	123.93	271.34	283.66	287.71
ENSG00000135272	14737.9	13.8472	1.21008e-30	2.03083e-29	yes	up	0	35.77	MDFIC	MyoD family inhibitor domain containing [Source:HGNC Symbol;Acc:HGNC:28870]	0	0	0	23.65	35.62	48.04
ENSG00000167747	0.397946	-1.32936	1.23173e-30	2.06562e-29	yes	down	78.0067	23.24	C19orf48	chromosome 19 open reading frame 48 [Source:HGNC Symbol;Acc:HGNC:29667]	75.38	79.24	79.4	20.07	20.47	29.18
ENSG00000181104	8.34815	3.06146	1.28968e-30	2.16116e-29	yes	up	2.74	19.2967	F2R	coagulation factor II thrombin receptor [Source:HGNC Symbol;Acc:HGNC:3537]	2.76	2.63	2.83	11.31	21.21	25.37
ENSG00000154229	3.44765	1.78561	1.32049e-30	2.21113e-29	yes	up	7.02667	20.0033	PRKCA	protein kinase C alpha [Source:HGNC Symbol;Acc:HGNC:9393]	6.89	6.93	7.26	19.09	20.99	19.93
ENSG00000169239	7.30866	2.86961	1.47464e-30	2.46738e-29	yes	up	1.05	4.74333	CA5B	carbonic anhydrase 5B [Source:HGNC Symbol;Acc:HGNC:1378]	1.31	1.04	0.8	3.29	3.82	7.12
ENSG00000099377	0.195425	-2.35532	1.47742e-30	2.47018e-29	yes	down	54.06	9.22333	HSD3B7	hydroxy-delta-5-steroid dehydrogenase, 3 beta- and steroid delta-isomerase 7 [Source:HGNC Symbol;Acc:HGNC:18324]	52.57	56.78	52.83	6.17	8.04	13.46
ENSG00000072415	0.397	-1.33279	1.63136e-30	2.72552e-29	yes	down	32.66	10.2067	MPP5	membrane palmitoylated protein 5 [Source:HGNC Symbol;Acc:HGNC:18669]	31.29	31.51	35.18	8.81	10.53	11.28
ENSG00000177469	3.28697	1.71676	1.64183e-30	2.74095e-29	yes	up	250.52	670.087	CAVIN1	caveolae associated protein 1 [Source:HGNC Symbol;Acc:HGNC:9688]	253.45	254.72	243.39	681.37	645.53	683.36
ENSG00000221968	10.6615	3.41433	1.67046e-30	2.78607e-29	yes	up	12.49	102.92	FADS3	fatty acid desaturase 3 [Source:HGNC Symbol;Acc:HGNC:3576]	10.76	15.4	11.31	124.52	104.98	79.26
ENSG00000173457	4.47041	2.16041	1.67137e-30	2.78607e-29	yes	up	101.387	346.16	PPP1R14B	protein phosphatase 1 regulatory inhibitor subunit 14B [Source:HGNC Symbol;Acc:HGNC:9057]	108.21	103.43	92.52	289.81	273.4	475.27
ENSG00000186594	14.285	3.83643	1.68105e-30	2.80012e-29	yes	up	7.68	89.0767	MIR22HG	MIR22 host gene [Source:HGNC Symbol;Acc:HGNC:28219]	7.78	7.73	7.53	97.71	112.22	57.3
ENSG00000153936	0.258131	-1.95382	1.70561e-30	2.83889e-29	yes	down	44.9167	11.1433	HS2ST1	heparan sulfate 2-O-sulfotransferase 1 [Source:HGNC Symbol;Acc:HGNC:5193]	43.15	42.02	49.58	9.55	11.7	12.18
ENSG00000099308	0.343522	-1.54153	1.7166e-30	2.85505e-29	yes	down	7.49667	2.12	MAST3	microtubule associated serine/threonine kinase 3 [Source:HGNC Symbol;Acc:HGNC:19036]	7.43	7.41	7.65	1.99	2.1	2.27
ENSG00000198453	45.1011	5.49509	1.77915e-30	2.95688e-29	yes	up	0.166667	5.02333	ZNF568	zinc finger protein 568 [Source:HGNC Symbol;Acc:HGNC:25392]	0.25	0.13	0.12	4.31	6.1	4.66
ENSG00000136826	22.0876	4.46516	1.93082e-30	3.20654e-29	yes	up	0.973333	16.46	KLF4	Kruppel like factor 4 [Source:HGNC Symbol;Acc:HGNC:6348]	1.15	1.05	0.72	14.37	23.44	11.57
ENSG00000103024	0.278862	-1.84238	1.96866e-30	3.26695e-29	yes	down	187.41	36.85	NME3	NME/NM23 nucleoside diphosphate kinase 3 [Source:HGNC Symbol;Acc:HGNC:7851]	186.89	200.77	174.57	38.51	33.71	38.33
ENSG00000174989	3.40149	1.76617	2.26228e-30	3.75141e-29	yes	up	5.48	12.58	FBXW8	F-box and WD repeat domain containing 8 [Source:HGNC Symbol;Acc:HGNC:13597]	5.68	5.99	4.77	11.57	12.35	13.82
ENSG00000286909	0.0960653	-3.37984	2.26626e-30	3.7552e-29	yes	down	2.97333	0.3		novel transcript	2.81	2.49	3.62	0.36	0.13	0.41
ENSG00000154556	4621.22	12.1741	2.42601e-30	4.01691e-29	yes	up	0.01	43.5633	SORBS2	sorbin and SH3 domain containing 2 [Source:HGNC Symbol;Acc:HGNC:24098]	0.01	0.02	0	49.88	30.86	49.95
ENSG00000169957	0.439916	-1.1847	2.45083e-30	4.055e-29	yes	down	55.37	18.7667	ZNF768	zinc finger protein 768 [Source:HGNC Symbol;Acc:HGNC:26273]	53.69	56.41	56.01	16.76	18.09	21.45
ENSG00000171798	0.0353998	-4.82011	2.54748e-30	4.21177e-29	yes	down	3.13	0.13	KNDC1	kinase non-catalytic C-lobe domain containing 1 [Source:HGNC Symbol;Acc:HGNC:29374]	3.35	2.81	3.23	0.25	0.09	0.05
ENSG00000134775	957.815	9.9036	2.65361e-30	4.38269e-29	yes	up	0.0333333	12.55	FHOD3	formin homology 2 domain containing 3 [Source:HGNC Symbol;Acc:HGNC:26178]	0.03	0.07	0	13.03	10.71	13.91
ENSG00000177051	0.252123	-1.9878	2.6548e-30	4.38269e-29	yes	down	24.58	4.79333	FBXO46	F-box protein 46 [Source:HGNC Symbol;Acc:HGNC:25069]	24.86	23.8	25.08	5.16	3.66	5.56
ENSG00000108061	2.36466	1.24163	2.68085e-30	4.4224e-29	yes	up	17.3267	33.7567	SHOC2	SHOC2 leucine rich repeat scaffold protein [Source:HGNC Symbol;Acc:HGNC:15454]	16.61	16.37	19	30.93	32.78	37.56
ENSG00000118523	19.2919	4.26993	2.71264e-30	4.47153e-29	yes	up	100.577	1514.69	CCN2	cellular communication network factor 2 [Source:HGNC Symbol;Acc:HGNC:2500]	99.69	99.58	102.46	2178.94	1403.33	961.79
ENSG00000146112	2.38424	1.25353	2.95709e-30	4.87087e-29	yes	up	59.1267	111.247	PPP1R18	protein phosphatase 1 regulatory subunit 18 [Source:HGNC Symbol;Acc:HGNC:29413]	60.04	60.39	56.95	100.57	98.4	134.77
ENSG00000109743	735.405	9.5224	3.08396e-30	5.07609e-29	yes	up	0.0833333	54.24	BST1	bone marrow stromal cell antigen 1 [Source:HGNC Symbol;Acc:HGNC:1118]	0.03	0.06	0.16	90.17	55.2	17.35
ENSG00000288557	33.1163	5.04947	3.09834e-30	5.09599e-29	yes	up	0.0966667	2.99		novel transcript	0.07	0.09	0.13	1.61	3.53	3.83
ENSG00000242759	14.6977	3.87751	3.32891e-30	5.46793e-29	yes	up	2.39667	12.7467	LINC00882	long intergenic non-protein coding RNA 882 [Source:HGNC Symbol;Acc:HGNC:48568]	2.06	2.66	2.47	8.05	9.72	20.47
ENSG00000273748	7.86582	2.9756	3.32939e-30	5.46793e-29	yes	up	4.66333	28.5833			5.85	4.25	3.89	33.3	28.24	24.21
ENSG00000211445	34.9679	5.12796	3.35597e-30	5.50751e-29	yes	up	1.40667	15.0133	GPX3	glutathione peroxidase 3 [Source:HGNC Symbol;Acc:HGNC:4555]	0.47	2.62	1.13	8.44	13.09	23.51
ENSG00000154678	18539.1	14.1783	3.35992e-30	5.50992e-29	yes	up	0	26.3433	PDE1C	phosphodiesterase 1C [Source:HGNC Symbol;Acc:HGNC:8776]	0	0	0	33.33	28.6	17.1
ENSG00000110723	0.0154768	-6.01375	3.37706e-30	5.53394e-29	yes	down	1.40333	0.02	EXPH5	exophilin 5 [Source:HGNC Symbol;Acc:HGNC:30578]	1.2	1.45	1.56	0.02	0.03	0.01
ENSG00000253250	27.8219	4.79815	3.67138e-30	6.01182e-29	yes	up	0.466667	10.2	C8orf88	chromosome 8 open reading frame 88 [Source:HGNC Symbol;Acc:HGNC:44672]	0.49	0.27	0.64	9.4	11.1	10.1
ENSG00000173207	0.126747	-2.97997	3.86943e-30	6.33145e-29	yes	down	498.357	48.7333	CKS1B	CDC28 protein kinase regulatory subunit 1B [Source:HGNC Symbol;Acc:HGNC:19083]	496.54	489.35	509.18	34.86	34.89	76.45
ENSG00000243811	0.0901685	-3.47123	3.92043e-30	6.41018e-29	yes	down	13.18	0.663333	APOBEC3D	apolipoprotein B mRNA editing enzyme catalytic subunit 3D [Source:HGNC Symbol;Acc:HGNC:17354]	13.01	13.71	12.82	0.63	0.6	0.76
ENSG00000050165	18540.7	14.1784	3.93524e-30	6.42968e-29	yes	up	0.0133333	138.24	DKK3	dickkopf WNT signaling pathway inhibitor 3 [Source:HGNC Symbol;Acc:HGNC:2893]	0	0	0.04	186.83	85.01	142.88
ENSG00000012211	0.200488	-2.31841	4.08923e-30	6.67637e-29	yes	down	25.21	4.74	PRICKLE3	prickle planar cell polarity protein 3 [Source:HGNC Symbol;Acc:HGNC:6645]	24.93	26.31	24.39	3.88	4.16	6.18
ENSG00000250644	5.08834	2.3472	4.28093e-30	6.98424e-29	yes	up	10.85	45.3333		novel protein	9.89	11.2	11.46	39.86	33.98	62.16
ENSG00000183775	109.34	6.77268	4.3204e-30	7.04346e-29	yes	up	0.0166667	1.35	KCTD16	potassium channel tetramerization domain containing 16 [Source:HGNC Symbol;Acc:HGNC:29244]	0.01	0.02	0.02	1.24	0.74	2.07
ENSG00000282278	3.69465	1.88544	4.43088e-30	7.21828e-29	yes	up	32.2533	48.94		novel FIP1L1-PDGFRA fusion protein	30.62	29.63	36.51	37.54	41.57	67.71
ENSG00000126778	0.111374	-3.16651	4.44372e-30	7.2339e-29	yes	down	94.0167	12.8533	SIX1	SIX homeobox 1 [Source:HGNC Symbol;Acc:HGNC:10887]	92.57	94.72	94.76	8.24	10.32	20
ENSG00000183722	12514.3	13.6113	4.65039e-30	7.56479e-29	yes	up	0	54.1567	LHFPL6	LHFPL tetraspan subfamily member 6 [Source:HGNC Symbol;Acc:HGNC:6586]	0	0	0	41.27	51.19	70.01
ENSG00000184743	2.98446	1.57747	4.72434e-30	7.67947e-29	yes	up	21.3167	38.1033	ATL3	atlastin GTPase 3 [Source:HGNC Symbol;Acc:HGNC:24526]	20.07	19.68	24.2	36.64	39.03	38.64
ENSG00000110237	4.00907	2.00327	4.84379e-30	7.86789e-29	yes	up	14.2367	45.9467	ARHGEF17	Rho guanine nucleotide exchange factor 17 [Source:HGNC Symbol;Acc:HGNC:21726]	13.3	13.67	15.74	45.24	36.82	55.78
ENSG00000157680	262.369	8.03545	4.94943e-30	8.03361e-29	yes	up	0.213333	3.60667	DGKI	diacylglycerol kinase iota [Source:HGNC Symbol;Acc:HGNC:2855]	0.13	0	0.51	1.95	3.26	5.61
ENSG00000183248	0.0203585	-5.61823	5.0979e-30	8.26857e-29	yes	down	2.92	0.0766667	PRR36	proline rich 36 [Source:HGNC Symbol;Acc:HGNC:26172]	2.73	3.21	2.82	0.1	0.11	0.02
ENSG00000140284	0.00124665	-9.64773	5.10944e-30	8.28124e-29	yes	down	23.6733	0.0233333	SLC27A2	solute carrier family 27 member 2 [Source:HGNC Symbol;Acc:HGNC:10996]	23.07	23.29	24.66	0.02	0.05	0
ENSG00000127423	0.167542	-2.57741	5.20761e-30	8.4342e-29	yes	down	10.7867	1.56333	AUNIP	aurora kinase A and ninein interacting protein [Source:HGNC Symbol;Acc:HGNC:28363]	11.47	9.25	11.64	1.27	1.46	1.96
ENSG00000143190	0.221229	-2.17639	5.65596e-30	9.14879e-29	yes	down	5.52	0.973333	POU2F1	POU class 2 homeobox 1 [Source:HGNC Symbol;Acc:HGNC:9212]	5.2	5.44	5.92	1	1.04	0.88
ENSG00000203930	93.519	6.54719	5.65705e-30	9.14879e-29	yes	up	0.0233333	3.10333	LINC00632	long intergenic non-protein coding RNA 632 [Source:HGNC Symbol;Acc:HGNC:27865]	0.05	0.01	0.01	3.08	2.22	4.01
ENSG00000159228	12523.1	13.6123	5.797e-30	9.3683e-29	yes	up	0	118.41	CBR1	carbonyl reductase 1 [Source:HGNC Symbol;Acc:HGNC:1548]	0	0	0	93.71	93.56	167.96
ENSG00000149328	0.00666129	-7.22998	5.89606e-30	9.52148e-29	yes	down	6.23667	0.0366667	GLB1L2	galactosidase beta 1 like 2 [Source:HGNC Symbol;Acc:HGNC:25129]	6.37	6.38	5.96	0.09	0.02	0
ENSG00000101347	0.292223	-1.77486	6.22352e-30	1.0043e-28	yes	down	31.95	8.21	SAMHD1	SAM and HD domain containing deoxynucleoside triphosphate triphosphohydrolase 1 [Source:HGNC Symbol;Acc:HGNC:15925]	32.66	30.54	32.65	5.79	8.21	10.63
ENSG00000131871	3.39229	1.76226	6.2666e-30	1.01052e-28	yes	up	42.8	117.52	SELENOS	selenoprotein S [Source:HGNC Symbol;Acc:HGNC:30396]	43.07	42.01	43.32	115.1	116.58	120.88
ENSG00000169184	220.389	7.78391	6.34661e-30	1.02268e-28	yes	up	0.02	3.76667	MN1	MN1 proto-oncogene, transcriptional regulator [Source:HGNC Symbol;Acc:HGNC:7180]	0.02	0	0.04	3.14	5.06	3.1
ENSG00000072954	0.102746	-3.28284	6.54618e-30	1.05407e-28	yes	down	7.94667	0.813333	TMEM38A	transmembrane protein 38A [Source:HGNC Symbol;Acc:HGNC:28462]	6.98	8.94	7.92	0.46	1.12	0.86
ENSG00000111275	64.8304	6.0186	7.08598e-30	1.14017e-28	yes	up	0.306667	25.9	ALDH2	aldehyde dehydrogenase 2 family member [Source:HGNC Symbol;Acc:HGNC:404]	0.36	0.47	0.09	31.54	34.21	11.95
ENSG00000115594	12.8153	3.6798	7.19369e-30	1.15645e-28	yes	up	4.01333	43.16	IL1R1	interleukin 1 receptor type 1 [Source:HGNC Symbol;Acc:HGNC:5993]	4.02	4.03	3.99	25.46	62.36	41.66
ENSG00000170542	0.0799172	-3.64535	7.1976e-30	1.15645e-28	yes	down	12.3767	0.843333	SERPINB9	serpin family B member 9 [Source:HGNC Symbol;Acc:HGNC:8955]	11.65	12.47	13.01	0.57	0.54	1.42
ENSG00000104888	0.0173504	-5.84889	7.35378e-30	1.18069e-28	yes	down	4.92333	0.08	SLC17A7	solute carrier family 17 member 7 [Source:HGNC Symbol;Acc:HGNC:16704]	4.59	5.18	5	0.08	0.14	0.02
ENSG00000169554	4.58751	2.19771	7.47465e-30	1.19923e-28	yes	up	6.56667	27.11	ZEB2	zinc finger E-box binding homeobox 2 [Source:HGNC Symbol;Acc:HGNC:14881]	6.5	6.1	7.1	25.32	21.32	34.69
ENSG00000006757	17.1604	4.10101	7.88365e-30	1.26394e-28	yes	up	1.45	24.9433	PNPLA4	patatin like phospholipase domain containing 4 [Source:HGNC Symbol;Acc:HGNC:24887]	2.01	0.95	1.39	28.87	26.71	19.25
ENSG00000039560	8.29865	3.05288	8.02011e-30	1.28489e-28	yes	up	13.59	83.07	RAI14	retinoic acid induced 14 [Source:HGNC Symbol;Acc:HGNC:14873]	14.3	12.84	13.63	102.14	62.62	84.45
ENSG00000158270	130.577	7.02876	8.42024e-30	1.34803e-28	yes	up	0.18	19.9033	COLEC12	collectin subfamily member 12 [Source:HGNC Symbol;Acc:HGNC:16016]	0.13	0.19	0.22	4.49	31.82	23.4
ENSG00000110811	4.31925	2.11078	8.48718e-30	1.35777e-28	yes	up	35.7367	114.367	P3H3	prolyl 3-hydroxylase 3 [Source:HGNC Symbol;Acc:HGNC:19318]	36.48	36.5	34.23	80.88	130.87	131.35
ENSG00000122378	0.00898862	-6.79769	8.51543e-30	1.36131e-28	yes	down	39.6233	0.433333	PRXL2A	peroxiredoxin like 2A [Source:HGNC Symbol;Acc:HGNC:28651]	40.18	37.01	41.68	0.94	0.11	0.25
ENSG00000136205	162.583	7.34503	8.54106e-30	1.36442e-28	yes	up	0.23	11.6467	TNS3	tensin 3 [Source:HGNC Symbol;Acc:HGNC:21616]	0.42	0.07	0.2	13.16	3.34	18.44
ENSG00000165102	2.31114	1.20861	9.34901e-30	1.49242e-28	yes	up	16.18	31.0667	HGSNAT	heparan-alpha-glucosaminide N-acetyltransferase [Source:HGNC Symbol;Acc:HGNC:26527]	15.44	16.16	16.94	25.42	29.85	37.93
ENSG00000181218	0.094006	-3.4111	1.09185e-29	1.74171e-28	yes	down	19.0567	1.36	H2AW	H2A.W histone [Source:HGNC Symbol;Acc:HGNC:20507]	19.26	17.8	20.11	1.23	1.69	1.16
ENSG00000225439	0.244957	-2.0294	1.10742e-29	1.76529e-28	yes	down	11.8333	1.89333	BOLA3-AS1	BOLA3 divergent transcript [Source:HGNC Symbol;Acc:HGNC:42922]	11.68	11.74	12.08	1.65	1.82	2.21
ENSG00000198768	7794.9	12.9283	1.13719e-29	1.81144e-28	yes	up	0.00666667	62.75	APCDD1L	APC down-regulated 1 like [Source:HGNC Symbol;Acc:HGNC:26892]	0	0.01	0.01	32.21	32.68	123.36
ENSG00000165757	19.6461	4.29617	1.16439e-29	1.85345e-28	yes	up	2.03667	39.4933	JCAD	junctional cadherin 5 associated [Source:HGNC Symbol;Acc:HGNC:29283]	1.79	2.12	2.2	63.03	27.29	28.16
ENSG00000065717	0.0475956	-4.39303	1.18545e-29	1.88562e-28	yes	down	67.9767	2.57667	TLE2	TLE family member 2, transcriptional corepressor [Source:HGNC Symbol;Acc:HGNC:11838]	63.62	72.71	67.6	4.23	2.19	1.31
ENSG00000095397	0.14891	-2.74749	1.19813e-29	1.90442e-28	yes	down	12.37	1.45333	WHRN	whirlin [Source:HGNC Symbol;Acc:HGNC:16361]	11.7	13.25	12.16	1.46	1.23	1.67
ENSG00000125107	0.427881	-1.22472	1.22528e-29	1.94618e-28	yes	down	130.51	50.0867	CNOT1	CCR4-NOT transcription complex subunit 1 [Source:HGNC Symbol;Acc:HGNC:7877]	126.25	120.89	144.39	45.6	50.58	54.08
ENSG00000241399	357.007	8.47981	1.30507e-29	2.07143e-28	yes	up	0.03	7.08	CD302	CD302 molecule [Source:HGNC Symbol;Acc:HGNC:30843]	0.02	0.07	0	6.9	9	5.34
ENSG00000080845	4.34983	2.12096	1.30686e-29	2.0728e-28	yes	up	20.9233	66.8267	DLGAP4	DLG associated protein 4 [Source:HGNC Symbol;Acc:HGNC:24476]	20.19	21.14	21.44	57.93	51.19	91.36
ENSG00000111834	0.0551444	-4.18064	1.38665e-29	2.19778e-28	yes	down	4.00667	0.183333	RSPH4A	radial spoke head component 4A [Source:HGNC Symbol;Acc:HGNC:21558]	4.14	3.69	4.19	0.14	0.12	0.29
ENSG00000087510	0.00603702	-7.37195	1.44092e-29	2.28217e-28	yes	down	7.74333	0.07	TFAP2C	transcription factor AP-2 gamma [Source:HGNC Symbol;Acc:HGNC:11744]	6.83	7.47	8.93	0	0.21	0
ENSG00000012822	6.38473	2.67463	1.46894e-29	2.3249e-28	yes	up	14.33	64.76	CALCOCO1	calcium binding and coiled-coil domain 1 [Source:HGNC Symbol;Acc:HGNC:29306]	10.06	17.41	15.52	71.44	68.81	54.03
ENSG00000135835	7.34524	2.87681	1.48723e-29	2.35218e-28	yes	up	0.253333	4.37	KIAA1614	KIAA1614 [Source:HGNC Symbol;Acc:HGNC:29327]	0.22	0.26	0.28	4.15	5.57	3.39
ENSG00000182667	12302.8	13.5867	1.51209e-29	2.38979e-28	yes	up	0	52.5333	NTM	neurotrimin [Source:HGNC Symbol;Acc:HGNC:17941]	0	0	0	37.28	43.88	76.44
ENSG00000151917	19.2933	4.27003	1.54669e-29	2.44273e-28	yes	up	0.77	10.9967	BEND6	BEN domain containing 6 [Source:HGNC Symbol;Acc:HGNC:20871]	1.09	0.45	0.77	6.2	12.16	14.63
ENSG00000244198	30.1098	4.91216	1.57629e-29	2.48772e-28	yes	up	0.34	10.3233	ARHGEF35-AS1	ARHGEF35 antisense RNA 1 [Source:HGNC Symbol;Acc:HGNC:41292]	0.22	0.32	0.48	9.82	12.28	8.87
ENSG00000214944	3.86179	1.94927	1.68313e-29	2.65445e-28	yes	up	1.59	6.90333	ARHGEF28	Rho guanine nucleotide exchange factor 28 [Source:HGNC Symbol;Acc:HGNC:30322]	1.68	1.72	1.37	5.49	8.25	6.97
ENSG00000137965	253.158	7.9839	1.74242e-29	2.74602e-28	yes	up	0.163333	14.7167	IFI44	interferon induced protein 44 [Source:HGNC Symbol;Acc:HGNC:16938]	0.22	0.07	0.2	10.02	19.4	14.73
ENSG00000102802	15549.8	13.9246	1.74926e-29	2.75483e-28	yes	up	0	63.9	MEDAG	mesenteric estrogen dependent adipogenesis [Source:HGNC Symbol;Acc:HGNC:25926]	0	0	0	33.99	57.14	100.57
ENSG00000076043	6.05343	2.59775	1.75842e-29	2.76731e-28	yes	up	57.8033	271.417	REXO2	RNA exonuclease 2 [Source:HGNC Symbol;Acc:HGNC:17851]	55.86	55.59	61.96	318	242.84	253.41
ENSG00000144029	0.447279	-1.16075	1.81184e-29	2.84936e-28	yes	down	85.77	36.0667	MRPS5	mitochondrial ribosomal protein S5 [Source:HGNC Symbol;Acc:HGNC:14498]	87.32	83.11	86.88	32.09	33.04	43.07
ENSG00000121310	4.65138	2.21766	1.87297e-29	2.94165e-28	yes	up	2.79333	22.81	ECHDC2	enoyl-CoA hydratase domain containing 2 [Source:HGNC Symbol;Acc:HGNC:23408]	2.76	2.53	3.09	22.34	24.92	21.17
ENSG00000103485	0.0216009	-5.53277	1.87317e-29	2.94165e-28	yes	down	124.203	2.02	QPRT	quinolinate phosphoribosyltransferase [Source:HGNC Symbol;Acc:HGNC:9755]	116.6	125.71	130.3	3.38	2.02	0.66
ENSG00000168453	39.4085	5.30043	1.87881e-29	2.94842e-28	yes	up	0.103333	2.33667	HR	HR lysine demethylase and nuclear receptor corepressor [Source:HGNC Symbol;Acc:HGNC:5172]	0.07	0.12	0.12	2.67	1.87	2.47
ENSG00000144306	3.21756	1.68597	1.88863e-29	2.96174e-28	yes	up	7.47	23.27	SCRN3	secernin 3 [Source:HGNC Symbol;Acc:HGNC:30382]	7.28	6.96	8.17	16.95	20.08	32.78
ENSG00000090013	0.313442	-1.67373	1.93518e-29	3.03259e-28	yes	down	200.11	47.21	BLVRB	biliverdin reductase B [Source:HGNC Symbol;Acc:HGNC:1063]	194.9	206.09	199.34	46.54	46.97	48.12
ENSG00000196576	2.55633	1.35407	2.05865e-29	3.22382e-28	yes	up	57.6233	127.62	PLXNB2	plexin B2 [Source:HGNC Symbol;Acc:HGNC:9104]	57.89	58.73	56.25	120.83	113.16	148.87
ENSG00000082516	0.391837	-1.35167	2.27414e-29	3.55877e-28	yes	down	19.9033	6.52	GEMIN5	gem nuclear organelle associated protein 5 [Source:HGNC Symbol;Acc:HGNC:20043]	20.03	20.1	19.58	5.42	6.26	7.88
ENSG00000166130	3.89133	1.96026	2.37451e-29	3.71321e-28	yes	up	24.2633	90.47	IKBIP	IKBKB interacting protein [Source:HGNC Symbol;Acc:HGNC:26430]	24.99	23.93	23.87	66.46	86.68	118.27
ENSG00000118762	4.13158	2.04669	2.4283e-29	3.79467e-28	yes	up	16.0667	42.8467	PKD2	polycystin 2, transient receptor potential cation channel [Source:HGNC Symbol;Acc:HGNC:9009]	16.92	14.47	16.81	44.61	38.41	45.52
ENSG00000133114	2.98774	1.57906	2.62362e-29	4.09701e-28	yes	up	4.44	9.98667	GPALPP1	GPALPP motifs containing 1 [Source:HGNC Symbol;Acc:HGNC:20298]	4.55	4.51	4.26	7.96	9.73	12.27
ENSG00000133519	0.0140628	-6.15197	2.80143e-29	4.37161e-28	yes	down	7.34	0.0733333	ZDHHC8P1	ZDHHC8 pseudogene 1 [Source:HGNC Symbol;Acc:HGNC:26461]	8.03	6.84	7.15	0.14	0.03	0.05
ENSG00000158773	0.443277	-1.17372	2.8273e-29	4.40888e-28	yes	down	62.45	23.63	USF1	upstream transcription factor 1 [Source:HGNC Symbol;Acc:HGNC:12593]	60.35	59.45	67.55	19.97	23.28	27.64
ENSG00000172716	1106	10.1111	2.85639e-29	4.45112e-28	yes	up	0.103333	12.9633	SLFN11	schlafen family member 11 [Source:HGNC Symbol;Acc:HGNC:26633]	0.31	0	0	9.19	17.07	12.63
ENSG00000110442	2.51167	1.32865	3.05739e-29	4.761e-28	yes	up	24.3333	64.7067	COMMD9	COMM domain containing 9 [Source:HGNC Symbol;Acc:HGNC:25014]	23.87	21.84	27.29	54.49	62.99	76.64
ENSG00000164687	429.451	8.74635	3.2701e-29	5.08867e-28	yes	up	0.176667	54.4	FABP5	fatty acid binding protein 5 [Source:HGNC Symbol;Acc:HGNC:3560]	0	0.13	0.4	36.84	48.32	78.04
ENSG00000164932	20968.2	14.3559	3.29242e-29	5.11983e-28	yes	up	0	164.21	CTHRC1	collagen triple helix repeat containing 1 [Source:HGNC Symbol;Acc:HGNC:18831]	0	0	0	145.22	252.31	95.1
ENSG00000248124	31.7983	4.99088	3.35095e-29	5.20721e-28	yes	up	0.103333	3.24667	RRN3P1	RRN3 pseudogene 1 [Source:HGNC Symbol;Acc:HGNC:30548]	0.07	0.1	0.14	2.57	2.75	4.42
ENSG00000155366	2.94534	1.55844	3.4357e-29	5.33518e-28	yes	up	330.33	780.53	RHOC	ras homolog family member C [Source:HGNC Symbol;Acc:HGNC:669]	320.1	327.01	343.88	775.6	648.06	917.93
ENSG00000235387	0.157532	-2.66628	3.4539e-29	5.35768e-28	yes	down	11.2333	1.39333	SPAAR	small regulatory polypeptide of amino acid response [Source:HGNC Symbol;Acc:HGNC:27244]	11.75	10.31	11.64	1.4	1.45	1.33
ENSG00000165185	0.139681	-2.8398	3.45502e-29	5.35768e-28	yes	down	4.44333	0.376667	KIAA1958	KIAA1958 [Source:HGNC Symbol;Acc:HGNC:23427]	3.93	4.69	4.71	0.28	0.37	0.48
ENSG00000183779	14.6611	3.87392	3.52281e-29	5.45901e-28	yes	up	2.26	26.7533	ZNF703	zinc finger protein 703 [Source:HGNC Symbol;Acc:HGNC:25883]	2.5	2.21	2.07	34.06	27.86	18.34
ENSG00000163364	221.446	7.79081	3.53645e-29	5.47633e-28	yes	up	0.0733333	16.4	LINC01116	long intergenic non-protein coding RNA 1116 [Source:HGNC Symbol;Acc:HGNC:49259]	0.17	0	0.05	13.19	14.84	21.17
ENSG00000152207	9.74179e-05	-13.3255	3.55879e-29	5.50709e-28	yes	down	30.07	0	CYSLTR2	cysteinyl leukotriene receptor 2 [Source:HGNC Symbol;Acc:HGNC:18274]	28.07	28.96	33.18	0	0	0
ENSG00000135454	0.136197	-2.87623	3.65347e-29	5.64966e-28	yes	down	49.3767	4.39333	B4GALNT1	beta-1,4-N-acetyl-galactosaminyltransferase 1 [Source:HGNC Symbol;Acc:HGNC:4117]	48.47	52.81	46.85	3.61	2.92	6.65
ENSG00000081853	108.72	6.76448	3.6864e-29	5.69493e-28	yes	up	0.03	2.52667	PCDHGA2	protocadherin gamma subfamily A, 2 [Source:HGNC Symbol;Acc:HGNC:8700]	0.04	0	0.05	2.42	2.55	2.61
ENSG00000240204	0.0267443	-5.22462	3.68786e-29	5.69493e-28	yes	down	16.39	0.316667	SMKR1	small lysine rich protein 1 [Source:HGNC Symbol;Acc:HGNC:43561]	18.06	15.25	15.86	0.2	0.42	0.33
ENSG00000227036	69.1571	6.1118	3.8379e-29	5.92251e-28	yes	up	0.153333	6.69333	LINC00511	long intergenic non-protein coding RNA 511 [Source:HGNC Symbol;Acc:HGNC:43564]	0.07	0.2	0.19	6.93	4.92	8.23
ENSG00000108883	0.378473	-1.40174	3.86807e-29	5.96493e-28	yes	down	91.0433	44.23	EFTUD2	elongation factor Tu GTP binding domain containing 2 [Source:HGNC Symbol;Acc:HGNC:30858]	95.48	90.78	86.87	40.08	39.97	52.64
ENSG00000135709	3.12454	1.64364	4.02334e-29	6.20006e-28	yes	up	2.46	6.31333	KIAA0513	KIAA0513 [Source:HGNC Symbol;Acc:HGNC:29058]	2.35	2.44	2.59	6.22	5.49	7.23
ENSG00000182534	6.07782	2.60355	4.19349e-29	6.4578e-28	yes	up	81.8033	370.77	MXRA7	matrix remodeling associated 7 [Source:HGNC Symbol;Acc:HGNC:7541]	78.89	84.2	82.32	418.01	377.53	316.77
ENSG00000285920	0.374291	-1.41777	4.31751e-29	6.64419e-28	yes	down	38.42	11.2967		novel protein	35.55	38.95	40.76	6.72	9.46	17.71
ENSG00000117245	0.0276767	-5.17518	4.51659e-29	6.94574e-28	yes	down	3.58	0.0966667	KIF17	kinesin family member 17 [Source:HGNC Symbol;Acc:HGNC:19167]	3.63	3.49	3.62	0.1	0.03	0.16
ENSG00000198482	0.257694	-1.95627	4.63431e-29	7.12185e-28	yes	down	7.69667	1.41	ZNF808	zinc finger protein 808 [Source:HGNC Symbol;Acc:HGNC:33230]	6.98	7.66	8.45	0.96	1.47	1.8
ENSG00000122861	9.7729	3.28879	4.65094e-29	7.14247e-28	yes	up	7.70333	64.0367	PLAU	plasminogen activator, urokinase [Source:HGNC Symbol;Acc:HGNC:9052]	7.9	7.9	7.31	45	44.39	102.72
ENSG00000072840	3.06869	1.61762	4.69016e-29	7.19773e-28	yes	up	6.69	14.7033	EVC	EvC ciliary complex subunit 1 [Source:HGNC Symbol;Acc:HGNC:3497]	6.66	5.91	7.5	14.06	14.42	15.63
ENSG00000133863	9.67708e-05	-13.3351	5.35607e-29	8.214e-28	yes	down	11.21	0	TEX15	testis expressed 15, meiosis and synapsis associated [Source:HGNC Symbol;Acc:HGNC:11738]	10.28	10.12	13.23	0	0	0
ENSG00000060491	0.448965	-1.15532	5.68568e-29	8.71347e-28	yes	down	71.24	24.8367	OGFR	opioid growth factor receptor [Source:HGNC Symbol;Acc:HGNC:15768]	72.8	70.33	70.59	22.79	23.82	27.9
ENSG00000176973	3.15812	1.65906	5.73523e-29	8.78336e-28	yes	up	26.7833	65.81	FAM89B	family with sequence similarity 89 member B [Source:HGNC Symbol;Acc:HGNC:16708]	27.05	27.61	25.69	65.29	61.67	70.47
ENSG00000166073	5138.86	12.3272	5.76772e-29	8.82703e-28	yes	up	0.03	40.5467	GPR176	G protein-coupled receptor 176 [Source:HGNC Symbol;Acc:HGNC:32370]	0.09	0	0	56.92	36.76	27.96
ENSG00000169955	6.44985	2.68927	5.78483e-29	8.84712e-28	yes	up	1.31333	6.14667	ZNF747	zinc finger protein 747 [Source:HGNC Symbol;Acc:HGNC:28350]	1.02	1.34	1.58	5.66	5.34	7.44
ENSG00000139433	4.18224	2.06428	5.83211e-29	8.91331e-28	yes	up	15.7633	55.2233	GLTP	glycolipid transfer protein [Source:HGNC Symbol;Acc:HGNC:24867]	16.91	15.08	15.3	39.86	51.93	73.88
ENSG00000131652	0.279432	-1.83943	6.21068e-29	9.48537e-28	yes	down	50.7667	11.29	THOC6	THO complex 6 [Source:HGNC Symbol;Acc:HGNC:28369]	52.7	49.17	50.43	10.12	9.14	14.61
ENSG00000123096	502.115	8.97187	6.30069e-29	9.61623e-28	yes	up	0.0166667	6.97667	SSPN	sarcospan [Source:HGNC Symbol;Acc:HGNC:11322]	0.01	0.01	0.03	8.79	6.53	5.61
ENSG00000128606	182.078	7.50841	6.41759e-29	9.78792e-28	yes	up	0.24	15.7833	LRRC17	leucine rich repeat containing 17 [Source:HGNC Symbol;Acc:HGNC:16895]	0.18	0.13	0.41	8.38	8.85	30.12
ENSG00000235609	24.1094	4.59153	6.45219e-29	9.83396e-28	yes	up	0.06	1.26333		novel transcript	0.07	0.06	0.05	1.07	1.33	1.39
ENSG00000083937	3.68339	1.88104	6.52185e-29	9.93332e-28	yes	up	12.25	37.7333	CHMP2B	charged multivesicular body protein 2B [Source:HGNC Symbol;Acc:HGNC:24537]	13.01	11.92	11.82	28.93	36.17	48.1
ENSG00000139629	22.5331	4.49398	7.04843e-29	1.0728e-27	yes	up	1.05667	10.5933	GALNT6	polypeptide N-acetylgalactosaminyltransferase 6 [Source:HGNC Symbol;Acc:HGNC:4128]	1.83	1	0.34	5.3	7.36	19.12
ENSG00000178502	0.280701	-1.83289	7.05359e-29	1.07285e-27	yes	down	4.20667	0.98	KLHL11	kelch like family member 11 [Source:HGNC Symbol;Acc:HGNC:19008]	3.9	3.99	4.73	0.94	0.94	1.06
ENSG00000213516	0.318837	-1.64911	7.0761e-29	1.07554e-27	yes	down	14.2133	3.66333	RBMXL1	RBMX like 1 [Source:HGNC Symbol;Acc:HGNC:25073]	13.48	13.61	15.55	3.26	3.93	3.8
ENSG00000140403	42.6109	5.41315	8.03347e-29	1.22022e-27	yes	up	0.126667	3.61667	DNAJA4	DnaJ heat shock protein family (Hsp40) member A4 [Source:HGNC Symbol;Acc:HGNC:14885]	0.12	0.16	0.1	3.99	2.94	3.92
ENSG00000138119	3.45534	1.78883	8.23178e-29	1.24949e-27	yes	up	52.9567	151.357	MYOF	myoferlin [Source:HGNC Symbol;Acc:HGNC:3656]	52.72	50.66	55.49	148.57	118.57	186.93
ENSG00000138459	3.20893	1.68209	9.37918e-29	1.42268e-27	yes	up	9.32333	31.0067	SLC35A5	solute carrier family 35 member A5 [Source:HGNC Symbol;Acc:HGNC:20792]	7.36	9.52	11.09	31.3	29.94	31.78
ENSG00000105767	0.117092	-3.09429	9.38572e-29	1.4227e-27	yes	down	15.3067	1.14	CADM4	cell adhesion molecule 4 [Source:HGNC Symbol;Acc:HGNC:30825]	16.12	14.68	15.12	1.12	1.31	0.99
ENSG00000187608	0.236239	-2.08168	9.497e-29	1.43859e-27	yes	down	196.18	33.3567	ISG15	ISG15 ubiquitin like modifier [Source:HGNC Symbol;Acc:HGNC:4053]	198.27	203.99	186.28	32.88	25.58	41.61
ENSG00000168374	3.28552	1.71612	9.61628e-29	1.45567e-27	yes	up	307.437	647.207	ARF4	ADP ribosylation factor 4 [Source:HGNC Symbol;Acc:HGNC:655]	315.87	295.89	310.55	657.5	610.32	673.8
ENSG00000104164	2.65575	1.40912	9.67085e-29	1.46293e-27	yes	up	25.7267	50.02	BLOC1S6	biogenesis of lysosomal organelles complex 1 subunit 6 [Source:HGNC Symbol;Acc:HGNC:8549]	24.9	23.75	28.53	39.78	45.47	64.81
ENSG00000099974	0.2235	-2.16166	9.80272e-29	1.48187e-27	yes	down	167.457	18.6567	DDTL	D-dopachrome tautomerase like [Source:HGNC Symbol;Acc:HGNC:33446]	149.33	162.36	190.68	14.31	20.76	20.9
ENSG00000105829	3.5421	1.8246	1.07987e-28	1.63132e-27	yes	up	14.36	38.47	BET1	Bet1 golgi vesicular membrane trafficking protein [Source:HGNC Symbol;Acc:HGNC:14562]	13.71	12.32	17.05	31.78	38.36	45.27
ENSG00000183439	40.6658	5.34574	1.103e-28	1.66514e-27	yes	up	0.116667	4.13667	TRIM61	tripartite motif containing 61 [Source:HGNC Symbol;Acc:HGNC:24339]	0.1	0.11	0.14	3.25	3.83	5.33
ENSG00000135677	3.15497	1.65763	1.13737e-28	1.71585e-27	yes	up	34.7567	82.4367	GNS	glucosamine (N-acetyl)-6-sulfatase [Source:HGNC Symbol;Acc:HGNC:4422]	35.54	33.75	34.98	77.32	89.13	80.86
ENSG00000168385	2.05334	1.03797	1.24426e-28	1.87583e-27	yes	up	260.483	415.863	SEPTIN2	septin 2 [Source:HGNC Symbol;Acc:HGNC:7729]	269.88	233.38	278.19	368.69	402.7	476.2
ENSG00000164484	3620.4	11.8219	1.28912e-28	1.94216e-27	yes	up	0.01	34.0067	TMEM200A	transmembrane protein 200A [Source:HGNC Symbol;Acc:HGNC:21075]	0	0	0.03	41.7	30.25	30.07
ENSG00000169715	1545.35	10.5937	1.29469e-28	1.94922e-27	yes	up	0.123333	169.653	MT1E	metallothionein 1E [Source:HGNC Symbol;Acc:HGNC:7397]	0	0	0.37	83.86	126.5	298.6
ENSG00000170638	0.383159	-1.38398	1.31666e-28	1.98096e-27	yes	down	54.3767	16.81	TRABD	TraB domain containing [Source:HGNC Symbol;Acc:HGNC:28805]	52.59	56.37	54.17	15.21	14.7	20.52
ENSG00000132002	0.22514	-2.1511	1.39049e-28	2.09063e-27	yes	down	326.63	60.27	DNAJB1	DnaJ heat shock protein family (Hsp40) member B1 [Source:HGNC Symbol;Acc:HGNC:5270]	323.31	330.62	325.96	64.75	59.88	56.18
ENSG00000130203	0.0812313	-3.62182	1.41138e-28	2.1206e-27	yes	down	25.0967	1.70333	APOE	apolipoprotein E [Source:HGNC Symbol;Acc:HGNC:613]	23.7	29.6	21.99	2.21	1.64	1.26
ENSG00000108984	0.14002	-2.83629	1.47236e-28	2.21073e-27	yes	down	9.50333	1.64	MAP2K6	mitogen-activated protein kinase kinase 6 [Source:HGNC Symbol;Acc:HGNC:6846]	9.14	9.36	10.01	2.08	1.12	1.72
ENSG00000162944	12.7967	3.6777	1.47818e-28	2.21797e-27	yes	up	0.186667	3.97	RFTN2	raftlin family member 2 [Source:HGNC Symbol;Acc:HGNC:26402]	0.15	0.2	0.21	2.9	4.15	4.86
ENSG00000137478	2.52229	1.33473	1.48201e-28	2.22221e-27	yes	up	12.33	23.13	FCHSD2	FCH and double SH3 domains 2 [Source:HGNC Symbol;Acc:HGNC:29114]	11.01	11.29	14.69	21.83	23	24.56
ENSG00000152229	189.171	7.56355	1.50934e-28	2.26167e-27	yes	up	0.0333333	5.29	PSTPIP2	proline-serine-threonine phosphatase interacting protein 2 [Source:HGNC Symbol;Acc:HGNC:9581]	0.04	0.02	0.04	4.77	4.77	6.33
ENSG00000104870	2.50209	1.32314	1.51357e-28	2.26648e-27	yes	up	24.85	47.2	FCGRT	Fc fragment of IgG receptor and transporter [Source:HGNC Symbol;Acc:HGNC:3621]	24.8	25.35	24.4	43.15	45.26	53.19
ENSG00000131015	9.58866	3.26133	1.57205e-28	2.35247e-27	yes	up	2.92	22.0833	ULBP2	UL16 binding protein 2 [Source:HGNC Symbol;Acc:HGNC:14894]	2.93	3.04	2.79	25.45	15.15	25.65
ENSG00000182326	73.6562	6.20273	1.57407e-28	2.35391e-27	yes	up	2.50667	105.213	C1S	complement C1s [Source:HGNC Symbol;Acc:HGNC:1247]	3.37	1.87	2.28	140.41	132.42	42.81
ENSG00000254535	0.145835	-2.77759	1.60798e-28	2.403e-27	yes	down	5.32	0.633333	PABPC4L	poly(A) binding protein cytoplasmic 4 like [Source:HGNC Symbol;Acc:HGNC:31955]	5.01	4.92	6.03	0.73	0.62	0.55
ENSG00000160752	0.326967	-1.61278	1.61982e-28	2.41907e-27	yes	down	331.713	92.2467	FDPS	farnesyl diphosphate synthase [Source:HGNC Symbol;Acc:HGNC:3631]	333.47	329.96	331.71	79.85	76.78	120.11
ENSG00000177666	2.87799	1.52506	1.73897e-28	2.59526e-27	yes	up	23.6133	63.43	PNPLA2	patatin like phospholipase domain containing 2 [Source:HGNC Symbol;Acc:HGNC:30802]	21.76	25.55	23.53	65.72	62.98	61.59
ENSG00000167646	0.0363092	-4.78352	1.74026e-28	2.59545e-27	yes	down	9.58	0.433333	DNAAF3	dynein axonemal assembly factor 3 [Source:HGNC Symbol;Acc:HGNC:30492]	9.6	9.45	9.69	0.55	0.15	0.6
ENSG00000161921	0.0840193	-3.57314	1.75318e-28	2.61297e-27	yes	down	66.0267	5.18667	CXCL16	C-X-C motif chemokine ligand 16 [Source:HGNC Symbol;Acc:HGNC:16642]	64.18	67.98	65.92	2.57	5.28	7.71
ENSG00000113391	3.81421	1.93139	1.90034e-28	2.8304e-27	yes	up	8.11667	14.6467	FAM172A	family with sequence similarity 172 member A [Source:HGNC Symbol;Acc:HGNC:25365]	7.61	8.32	8.42	13.74	15.16	15.04
ENSG00000171227	0.144552	-2.79033	1.97855e-28	2.94491e-27	yes	down	9.3	1.15667	TMEM37	transmembrane protein 37 [Source:HGNC Symbol;Acc:HGNC:18216]	8.38	9.19	10.33	1.15	1.23	1.09
ENSG00000064012	0.367012	-1.4461	2.0138e-28	2.99537e-27	yes	down	35.7233	9.72333	CASP8	caspase 8 [Source:HGNC Symbol;Acc:HGNC:1509]	38.02	33.91	35.24	9.12	8.52	11.53
ENSG00000170946	2.83108	1.50135	2.03125e-28	3.01932e-27	yes	up	8.02667	14.8633	DNAJC24	DnaJ heat shock protein family (Hsp40) member C24 [Source:HGNC Symbol;Acc:HGNC:26979]	7.53	8.23	8.32	13.12	13.77	17.7
ENSG00000272763	0.049081	-4.34869	2.08642e-28	3.09925e-27	yes	down	12.7133	0.73		novel transcript	12.6	13.78	11.76	0.89	0.32	0.98
ENSG00000071073	0.0156974	-5.99333	2.10022e-28	3.11767e-27	yes	down	1.94	0.0266667	MGAT4A	alpha-1,3-mannosyl-glycoprotein 4-beta-N-acetylglucosaminyltransferase A [Source:HGNC Symbol;Acc:HGNC:7047]	1.93	1.64	2.25	0.05	0.01	0.02
ENSG00000143373	0.382326	-1.38712	2.16531e-28	3.21214e-27	yes	down	20.8967	6.41333	ZNF687	zinc finger protein 687 [Source:HGNC Symbol;Acc:HGNC:29277]	19.55	22.1	21.04	5.82	6.17	7.25
ENSG00000168005	0.353596	-1.49983	2.20369e-28	3.26689e-27	yes	down	62.8433	17.3333	SPINDOC	spindlin interactor and repressor of chromatin binding [Source:HGNC Symbol;Acc:HGNC:25115]	62.71	64.24	61.58	14.92	15.62	21.46
ENSG00000126602	0.390954	-1.35493	2.2707e-28	3.364e-27	yes	down	119.537	37.11	TRAP1	TNF receptor associated protein 1 [Source:HGNC Symbol;Acc:HGNC:16264]	117.28	126.28	115.05	32.04	33.96	45.33
ENSG00000102580	2.3515	1.23358	2.35125e-28	3.48101e-27	yes	up	11.6233	22.53	DNAJC3	DnaJ heat shock protein family (Hsp40) member C3 [Source:HGNC Symbol;Acc:HGNC:9439]	11.54	11.05	12.28	21.63	21.35	24.61
ENSG00000157326	4.67497	2.22496	2.39755e-28	3.54719e-27	yes	up	9.10667	33.7133	DHRS4	dehydrogenase/reductase 4 [Source:HGNC Symbol;Acc:HGNC:16985]	10.16	8.06	9.1	33.04	34.79	33.31
ENSG00000285958	0.0192079	-5.70216	2.45789e-28	3.63405e-27	yes	down	3.68333	0.0433333		novel transcript	3.96	2.95	4.14	0.06	0.02	0.05
ENSG00000071575	18.5034	4.20972	2.49753e-28	3.69021e-27	yes	up	1.46333	20.97	TRIB2	tribbles pseudokinase 2 [Source:HGNC Symbol;Acc:HGNC:30809]	1.35	0.85	2.19	11.54	15.81	35.56
ENSG00000156103	628.719	9.29627	2.70413e-28	3.99281e-27	yes	up	0.0133333	8.58667	MMP16	matrix metallopeptidase 16 [Source:HGNC Symbol;Acc:HGNC:7162]	0.01	0.01	0.02	2.69	2.54	20.53
ENSG00000088826	13.6267	3.76837	2.71323e-28	4.00358e-27	yes	up	2.11667	24.5467	SMOX	spermine oxidase [Source:HGNC Symbol;Acc:HGNC:15862]	2.38	1.83	2.14	14.98	16.29	42.37
ENSG00000115325	6.54695	2.71082	2.77948e-28	4.09862e-27	yes	up	9.12333	50.0767	DOK1	docking protein 1 [Source:HGNC Symbol;Acc:HGNC:2990]	9.73	8.22	9.42	30.57	47.56	72.1
ENSG00000185361	0.234216	-2.09409	2.83977e-28	4.18476e-27	yes	down	10.89	2.12	TNFAIP8L1	TNF alpha induced protein 8 like 1 [Source:HGNC Symbol;Acc:HGNC:28279]	10.3	11.87	10.5	1.72	1.84	2.8
ENSG00000158710	3.94454	1.97986	2.98922e-28	4.40208e-27	yes	up	199.17	635.31	TAGLN2	transgelin 2 [Source:HGNC Symbol;Acc:HGNC:11554]	198.38	207.24	191.89	599.01	497.23	809.69
ENSG00000171291	71.351	6.15686	3.03346e-28	4.46427e-27	yes	up	0.0733333	4.23667	ZNF439	zinc finger protein 439 [Source:HGNC Symbol;Acc:HGNC:20873]	0.02	0.1	0.1	4.31	4.46	3.94
ENSG00000063127	0.0836297	-3.57984	3.04222e-28	4.4742e-27	yes	down	8.27333	0.543333	SLC6A16	solute carrier family 6 member 16 [Source:HGNC Symbol;Acc:HGNC:13622]	7.7	8.39	8.73	0.66	0.58	0.39
ENSG00000140945	18878.7	14.2045	3.09629e-28	4.5507e-27	yes	up	0	83.2933	CDH13	cadherin 13 [Source:HGNC Symbol;Acc:HGNC:1753]	0	0	0	139.24	50.34	60.3
ENSG00000130475	0.0234375	-5.41504	3.11878e-28	4.58073e-27	yes	down	7.54333	0.166667	FCHO1	FCH and mu domain containing endocytic adaptor 1 [Source:HGNC Symbol;Acc:HGNC:29002]	7.81	7.89	6.93	0.16	0.04	0.3
ENSG00000187391	8.23484	3.04174	3.2807e-28	4.81537e-27	yes	up	0.353333	2.06	MAGI2	membrane associated guanylate kinase, WW and PDZ domain containing 2 [Source:HGNC Symbol;Acc:HGNC:18957]	0.3	0.33	0.43	1.74	1.86	2.58
ENSG00000123066	2.31907	1.21355	3.28819e-28	4.82318e-27	yes	up	12.3233	24.1	MED13L	mediator complex subunit 13L [Source:HGNC Symbol;Acc:HGNC:22962]	11.58	11.29	14.1	22.69	24.19	25.42
ENSG00000126562	13.633	3.76903	3.33769e-28	4.89256e-27	yes	up	0.946667	7.18	WNK4	WNK lysine deficient protein kinase 4 [Source:HGNC Symbol;Acc:HGNC:14544]	1	0.67	1.17	4.72	4.6	12.22
ENSG00000168917	36.4687	5.18859	3.46651e-28	5.07805e-27	yes	up	0.236667	9.85333	SLC35G2	solute carrier family 35 member G2 [Source:HGNC Symbol;Acc:HGNC:28480]	0.1	0.21	0.4	7.15	6.6	15.81
ENSG00000241489	6.708	2.74588	3.65239e-28	5.34682e-27	yes	up	4.18333	22.3267		novel protein	3.44	3.37	5.74	17.16	23.22	26.6
ENSG00000086062	5.81996	2.54101	3.75527e-28	5.49382e-27	yes	up	35.85	161.85	B4GALT1	beta-1,4-galactosyltransferase 1 [Source:HGNC Symbol;Acc:HGNC:924]	34.49	36.5	36.56	149.8	197.96	137.79
ENSG00000091164	2.56139	1.35693	3.80084e-28	5.55682e-27	yes	up	42.6933	100.687	TXNL1	thioredoxin like 1 [Source:HGNC Symbol;Acc:HGNC:12436]	40.78	45.4	41.9	86.11	103.6	112.35
ENSG00000102098	0.126552	-2.9822	4.21933e-28	6.16461e-27	yes	down	12.5933	1.40333	SCML2	Scm polycomb group protein like 2 [Source:HGNC Symbol;Acc:HGNC:10581]	12.92	11.91	12.95	0.82	1.38	2.01
ENSG00000125354	0.324986	-1.62155	4.25273e-28	6.20932e-27	yes	down	26.8433	7.17667	SEPTIN6	septin 6 [Source:HGNC Symbol;Acc:HGNC:15848]	26.6	24.53	29.4	5.79	7.19	8.55
ENSG00000148400	0.301787	-1.7284	4.74279e-28	6.92031e-27	yes	down	13.99	3.72667	NOTCH1	notch receptor 1 [Source:HGNC Symbol;Acc:HGNC:7881]	13.24	14.1	14.63	2.93	3.1	5.15
ENSG00000183741	0.301794	-1.72836	4.75266e-28	6.93015e-27	yes	down	61.58	15.15	CBX6	chromobox 6 [Source:HGNC Symbol;Acc:HGNC:1556]	61.81	61.16	61.77	12.18	12.99	20.28
ENSG00000204381	10203.6	13.3168	4.97414e-28	7.24836e-27	yes	up	0	49.76	LAYN	layilin [Source:HGNC Symbol;Acc:HGNC:29471]	0	0	0	45.94	33.93	69.41
ENSG00000138758	4.41083	2.14105	5.18946e-28	7.55717e-27	yes	up	57.1767	223.45	SEPTIN11	septin 11 [Source:HGNC Symbol;Acc:HGNC:25589]	57.23	49.54	64.76	226.29	228.12	215.94
ENSG00000139531	0.306618	-1.70549	5.79798e-28	8.4378e-27	yes	down	42.8467	10.2933	SUOX	sulfite oxidase [Source:HGNC Symbol;Acc:HGNC:11460]	42.16	40.12	46.26	8	8.99	13.89
ENSG00000164048	0.178019	-2.48989	6.02454e-28	8.76179e-27	yes	down	14.93	2.09	ZNF589	zinc finger protein 589 [Source:HGNC Symbol;Acc:HGNC:16747]	12.7	14.19	17.9	1.57	1.68	3.02
ENSG00000131037	0.0455287	-4.45708	6.0825e-28	8.84029e-27	yes	down	9.6	0.846667	EPS8L1	EPS8 like 1 [Source:HGNC Symbol;Acc:HGNC:21295]	7.74	11.52	9.54	0.93	0.81	0.8
ENSG00000143179	0.356375	-1.48853	6.24032e-28	9.06374e-27	yes	down	94.36	30.2067	UCK2	uridine-cytidine kinase 2 [Source:HGNC Symbol;Acc:HGNC:12562]	93.21	88.47	101.4	28.62	30.12	31.88
ENSG00000138642	0.192012	-2.38073	6.25499e-28	9.07912e-27	yes	down	7.85333	1.15667	HERC6	HECT and RLD domain containing E3 ubiquitin protein ligase family member 6 [Source:HGNC Symbol;Acc:HGNC:26072]	7.02	8.65	7.89	0.94	1.09	1.44
ENSG00000150593	3.00374	1.58676	6.41209e-28	9.30109e-27	yes	up	21.0267	74.0467	PDCD4	programmed cell death 4 [Source:HGNC Symbol;Acc:HGNC:8763]	21.7	19.39	21.99	61.06	75.27	85.81
ENSG00000182568	303.729	8.24664	6.55254e-28	9.49863e-27	yes	up	0.0633333	4.58333	SATB1	SATB homeobox 1 [Source:HGNC Symbol;Acc:HGNC:10541]	0	0.02	0.17	4.01	4.81	4.93
ENSG00000084710	0.0523056	-4.25689	6.60779e-28	9.57247e-27	yes	down	6.06333	0.27	EFR3B	EFR3 homolog B [Source:HGNC Symbol;Acc:HGNC:29155]	5.93	6.39	5.87	0.16	0.16	0.49
ENSG00000156853	0.360969	-1.47005	6.77801e-28	9.81267e-27	yes	down	13.93	3.75333	ZNF689	zinc finger protein 689 [Source:HGNC Symbol;Acc:HGNC:25173]	13.42	14.14	14.23	3.58	3.48	4.2
ENSG00000249790	0.19357	-2.36908	6.79435e-28	9.82993e-27	yes	down	2.81	1.34667		novel transcript	2.95	2.64	2.84	1.09	1.58	1.37
ENSG00000164088	6.38882	2.67555	7.00872e-28	1.01335e-26	yes	up	3.34667	16.6067	PPM1M	protein phosphatase, Mg2+/Mn2+ dependent 1M [Source:HGNC Symbol;Acc:HGNC:26506]	3.09	3	3.95	17.53	17.42	14.87
ENSG00000119686	0.0639966	-3.96586	7.43957e-28	1.07494e-26	yes	down	3.91333	0.413333	FLVCR2	FLVCR heme transporter 2 [Source:HGNC Symbol;Acc:HGNC:20105]	3.89	4.15	3.7	0.35	0.31	0.58
ENSG00000057019	16.0827	4.00744	8.34607e-28	1.20514e-26	yes	up	6.28333	81.3767	DCBLD2	discoidin, CUB and LCCL domain containing 2 [Source:HGNC Symbol;Acc:HGNC:24627]	5.94	5.63	7.28	40.46	60.1	143.57
ENSG00000109390	0.4023	-1.31366	8.46924e-28	1.22213e-26	yes	down	249.183	79.7167	NDUFC1	NADH:ubiquinone oxidoreductase subunit C1 [Source:HGNC Symbol;Acc:HGNC:7705]	252.2	252.81	242.54	66.52	79.25	93.38
ENSG00000171953	0.293098	-1.77054	8.90006e-28	1.28347e-26	yes	down	58.7333	20.1467	ATPAF2	ATP synthase mitochondrial F1 complex assembly factor 2 [Source:HGNC Symbol;Acc:HGNC:18802]	61	61.78	53.42	20.24	17.71	22.49
ENSG00000248905	99.9078	6.64252	9.01376e-28	1.29902e-26	yes	up	0.0266667	3.38333	FMN1	formin 1 [Source:HGNC Symbol;Acc:HGNC:3768]	0.01	0.02	0.05	2.06	2.27	5.82
ENSG00000179085	0.20246	-2.30429	9.2707e-28	1.33518e-26	yes	down	332.787	39.1733	DPM3	dolichyl-phosphate mannosyltransferase subunit 3, regulatory [Source:HGNC Symbol;Acc:HGNC:3007]	343.29	346.8	308.27	39	42.31	36.21
ENSG00000131435	2681.68	11.3889	9.42647e-28	1.35674e-26	yes	up	0.0166667	98.1967	PDLIM4	PDZ and LIM domain 4 [Source:HGNC Symbol;Acc:HGNC:16501]	0.05	0	0	84.94	77.84	131.81
ENSG00000137962	59.2477	5.88869	9.47875e-28	1.36338e-26	yes	up	0.253333	18.71	ARHGAP29	Rho GTPase activating protein 29 [Source:HGNC Symbol;Acc:HGNC:30207]	0.2	0.18	0.38	4.87	16.97	34.29
ENSG00000197496	7986.45	12.9633	1.0691e-27	1.53675e-26	yes	up	0	17.11	SLC2A10	solute carrier family 2 member 10 [Source:HGNC Symbol;Acc:HGNC:13444]	0	0	0	15.87	16.04	19.42
ENSG00000165819	0.415933	-1.26558	1.1441e-27	1.6435e-26	yes	down	66.13	21.95	METTL3	methyltransferase like 3 [Source:HGNC Symbol;Acc:HGNC:17563]	62.39	65.88	70.12	21.54	19.69	24.62
ENSG00000173801	0.117861	-3.08484	1.15747e-27	1.66163e-26	yes	down	48.6533	4.84333	JUP	junction plakoglobin [Source:HGNC Symbol;Acc:HGNC:6207]	48.54	47.91	49.51	3.42	6.61	4.5
ENSG00000213390	0.16061	-2.63837	1.16882e-27	1.67684e-26	yes	down	18.9133	2.46333	ARHGAP19	Rho GTPase activating protein 19 [Source:HGNC Symbol;Acc:HGNC:23724]	19.58	16.94	20.22	1.69	1.92	3.78
ENSG00000185507	26.1968	4.71132	1.17646e-27	1.68671e-26	yes	up	0.76	5.65333	IRF7	interferon regulatory factor 7 [Source:HGNC Symbol;Acc:HGNC:6122]	1.16	0.47	0.65	4.16	5.2	7.6
ENSG00000129226	53.235	5.7343	1.29824e-27	1.86011e-26	yes	up	2.61	136.243	CD68	CD68 molecule [Source:HGNC Symbol;Acc:HGNC:1693]	2.93	2.5	2.4	39.44	114.39	254.9
ENSG00000162368	2.48071	1.31075	1.38163e-27	1.97831e-26	yes	up	50.8433	103.637	CMPK1	cytidine/uridine monophosphate kinase 1 [Source:HGNC Symbol;Acc:HGNC:18170]	52.73	47.34	52.46	98.71	102.59	109.61
ENSG00000080854	0.00580757	-7.42785	1.38854e-27	1.98693e-26	yes	down	1.57333	0.0433333	IGSF9B	immunoglobulin superfamily member 9B [Source:HGNC Symbol;Acc:HGNC:32326]	1.74	1.54	1.44	0	0.01	0.12
ENSG00000184371	6.06597	2.60074	1.39888e-27	2.00044e-26	yes	up	6.02	31.4333	CSF1	colony stimulating factor 1 [Source:HGNC Symbol;Acc:HGNC:2432]	5.71	6.41	5.94	24.64	23.83	45.83
ENSG00000138316	31.2365	4.96516	1.4154e-27	2.02277e-26	yes	up	0.0666667	1.63333	ADAMTS14	ADAM metallopeptidase with thrombospondin type 1 motif 14 [Source:HGNC Symbol;Acc:HGNC:14899]	0.05	0.06	0.09	1.39	1.26	2.25
ENSG00000285043	0.191166	-2.3871	1.4171e-27	2.02389e-26	yes	down	51.88	7.78667		novel protein	53.31	52.37	49.96	8.74	5.92	8.7
ENSG00000171729	0.149538	-2.74141	1.42031e-27	2.02718e-26	yes	down	9.43333	1.09667	TMEM51	transmembrane protein 51 [Source:HGNC Symbol;Acc:HGNC:25488]	9.53	10	8.77	0.88	1.27	1.14
ENSG00000025039	0.00162296	-9.26716	1.42643e-27	2.03461e-26	yes	down	14.65	0.0233333	RRAGD	Ras related GTP binding D [Source:HGNC Symbol;Acc:HGNC:19903]	16.46	13.15	14.34	0.07	0	0
ENSG00000173482	8722.98	13.0906	1.42938e-27	2.03751e-26	yes	up	0.0233333	45.6867	PTPRM	protein tyrosine phosphatase receptor type M [Source:HGNC Symbol;Acc:HGNC:9675]	0	0.07	0	44.63	48.66	43.77
ENSG00000103489	8579.49	13.0667	1.46462e-27	2.0864e-26	yes	up	0.00333333	14.2433	XYLT1	xylosyltransferase 1 [Source:HGNC Symbol;Acc:HGNC:15516]	0	0	0.01	15.89	13.27	13.57
ENSG00000169105	2.35948	1.23847	1.48642e-27	2.1161e-26	yes	up	16.6267	31.7533	CHST14	carbohydrate sulfotransferase 14 [Source:HGNC Symbol;Acc:HGNC:24464]	16.33	16.1	17.45	28.19	32.19	34.88
ENSG00000116157	943.734	9.88224	1.49908e-27	2.13276e-26	yes	up	0.0533333	40.27	GPX7	glutathione peroxidase 7 [Source:HGNC Symbol;Acc:HGNC:4559]	0.16	0	0	46.25	25.16	49.4
ENSG00000242516	12.2552	3.61533	1.63643e-27	2.32668e-26	yes	up	0.216667	10.3433	LINC00960	long intergenic non-protein coding RNA 960 [Source:HGNC Symbol;Acc:HGNC:48710]	0.21	0.22	0.22	12.25	12.1	6.68
ENSG00000170802	0.364058	-1.45776	1.65508e-27	2.35169e-26	yes	down	11.0967	3.43	FOXN2	forkhead box N2 [Source:HGNC Symbol;Acc:HGNC:5281]	10.66	10.47	12.16	2.84	3.17	4.28
ENSG00000124831	3.00166	1.58576	1.68987e-27	2.39959e-26	yes	up	21.52	67.1133	LRRFIP1	LRR binding FLII interacting protein 1 [Source:HGNC Symbol;Acc:HGNC:6702]	23.08	19.51	21.97	67.35	65.15	68.84
ENSG00000138771	0.132793	-2.91275	1.78781e-27	2.53705e-26	yes	down	28.1667	2.20667	SHROOM3	shroom family member 3 [Source:HGNC Symbol;Acc:HGNC:30422]	25.83	28.1	30.57	2.33	1.94	2.35
ENSG00000262576	9.07947	3.18261	1.80143e-27	2.55475e-26	yes	up	0.35	2.64667	PCDHGA4	protocadherin gamma subfamily A, 4 [Source:HGNC Symbol;Acc:HGNC:8702]	0.43	0.36	0.26	2.2	2.9	2.84
ENSG00000156052	2.17487	1.12093	1.90838e-27	2.70469e-26	yes	up	16.81	25.9033	GNAQ	G protein subunit alpha q [Source:HGNC Symbol;Acc:HGNC:4390]	19.23	14.52	16.68	22.18	26.51	29.02
ENSG00000288622	17.9939	4.16944	2.09412e-27	2.96605e-26	yes	up	0.12	1.9	PDCD6-AHRR	PDCD6-AHRR readthrough (NMD candidate) [Source:HGNC Symbol;Acc:HGNC:54724]	0.09	0.13	0.14	1.72	1.16	2.82
ENSG00000070540	6.99038	2.80537	2.1466e-27	3.03845e-26	yes	up	12.4267	64.13	WIPI1	WD repeat domain, phosphoinositide interacting 1 [Source:HGNC Symbol;Acc:HGNC:25471]	11.61	13.6	12.07	72.67	69.56	50.16
ENSG00000101194	1313.8	10.3595	2.24738e-27	3.17908e-26	yes	up	0.16	27.06	SLC17A9	solute carrier family 17 member 9 [Source:HGNC Symbol;Acc:HGNC:16192]	0.48	0	0	15.51	18.25	47.42
ENSG00000182612	11.3022	3.49853	2.25182e-27	3.18333e-26	yes	up	0.643333	5.7	TSPAN10	tetraspanin 10 [Source:HGNC Symbol;Acc:HGNC:29942]	0.52	0.53	0.88	5.43	4.64	7.03
ENSG00000162129	0.29393	-1.76645	2.30049e-27	3.24971e-26	yes	down	26.57	8.3	CLPB	caseinolytic mitochondrial matrix peptidase chaperone subunit B [Source:HGNC Symbol;Acc:HGNC:30664]	24.7	29.18	25.83	5.48	7.14	12.28
ENSG00000135624	0.423668	-1.239	2.3017e-27	3.24971e-26	yes	down	536.237	179.28	CCT7	chaperonin containing TCP1 subunit 7 [Source:HGNC Symbol;Acc:HGNC:1622]	543.37	535.47	529.87	155.92	159.22	222.7
ENSG00000188906	0.0865976	-3.52953	2.30616e-27	3.25394e-26	yes	down	6.15667	0.6	LRRK2	leucine rich repeat kinase 2 [Source:HGNC Symbol;Acc:HGNC:18618]	6.17	5.73	6.57	0.39	0.42	0.99
ENSG00000113369	4.44176	2.15113	2.39765e-27	3.38088e-26	yes	up	5.85667	20.6767	ARRDC3	arrestin domain containing 3 [Source:HGNC Symbol;Acc:HGNC:29263]	5.24	5.94	6.39	15.33	22.73	23.97
ENSG00000186897	0.0132343	-6.23957	2.4288e-27	3.42264e-26	yes	down	6.87333	0.0733333	C1QL4	complement C1q like 4 [Source:HGNC Symbol;Acc:HGNC:31416]	5.86	7.76	7	0.08	0.09	0.05
ENSG00000135480	15095.8	13.8819	2.50137e-27	3.52267e-26	yes	up	0.0566667	186.093	KRT7	keratin 7 [Source:HGNC Symbol;Acc:HGNC:6445]	0	0	0.17	153.58	70.1	334.6
ENSG00000112812	0.00169343	-9.20583	2.68554e-27	3.77965e-26	yes	down	38.19	0.0533333	PRSS16	serine protease 16 [Source:HGNC Symbol;Acc:HGNC:9480]	39.61	36.61	38.35	0.14	0.02	0
ENSG00000139971	82.8828	6.373	2.82365e-27	3.9715e-26	yes	up	0.253333	6.55333	ARMH4	armadillo like helical domain containing 4 [Source:HGNC Symbol;Acc:HGNC:19846]	0.45	0.22	0.09	5.15	8.77	5.74
ENSG00000168621	2646.3	11.3698	2.91954e-27	4.10378e-26	yes	up	0.01	22.2167	GDNF	glial cell derived neurotrophic factor [Source:HGNC Symbol;Acc:HGNC:4232]	0.03	0	0	22.27	15.8	28.58
ENSG00000146267	0.0769341	-3.70023	3.038e-27	4.2649e-26	yes	down	11.07	0.723333	FAXC	failed axon connections homolog, metaxin like GST domain containing [Source:HGNC Symbol;Acc:HGNC:20742]	10.91	10.91	11.39	0.96	0.8	0.41
ENSG00000105722	0.278228	-1.84566	3.16113e-27	4.43353e-26	yes	down	136.937	36.96	ERF	ETS2 repressor factor [Source:HGNC Symbol;Acc:HGNC:3444]	141.19	133.94	135.68	31.48	30.37	49.03
ENSG00000183160	16764.4	14.0331	3.16211e-27	4.43353e-26	yes	up	0	59.1633	TMEM119	transmembrane protein 119 [Source:HGNC Symbol;Acc:HGNC:27884]	0	0	0	81.6	71.78	24.11
ENSG00000164574	12.2215	3.61135	3.18213e-27	4.45879e-26	yes	up	9.03	90.4033	GALNT10	polypeptide N-acetylgalactosaminyltransferase 10 [Source:HGNC Symbol;Acc:HGNC:19873]	9.65	7.71	9.73	94.9	114.34	61.97
ENSG00000067082	4.79726	2.26221	3.19419e-27	4.47288e-26	yes	up	15.1067	57.7167	KLF6	Kruppel like factor 6 [Source:HGNC Symbol;Acc:HGNC:2235]	15.02	14.59	15.71	39.96	47.56	85.63
ENSG00000175600	8.5716	3.09956	3.20431e-27	4.48422e-26	yes	up	2.34	39.3967	SUGCT	succinyl-CoA:glutarate-CoA transferase [Source:HGNC Symbol;Acc:HGNC:16001]	1.97	2.65	2.4	35.78	41.67	40.74
ENSG00000121578	2.74152	1.45498	3.28548e-27	4.59492e-26	yes	up	17.92	37.4267	B4GALT4	beta-1,4-galactosyltransferase 4 [Source:HGNC Symbol;Acc:HGNC:927]	16.35	17.24	20.17	31.64	32.28	48.36
ENSG00000232445	0.0110748	-6.49658	3.47634e-27	4.8588e-26	yes	down	5.46667	0.09	EMSLR	E2F1 mRNA stabilizing lncRNA [Source:HGNC Symbol;Acc:HGNC:54408]	6.23	3.17	7	0.19	0.05	0.03
ENSG00000263753	7641.28	12.8996	3.83246e-27	5.35317e-26	yes	up	0	23.0533	LINC00667	long intergenic non-protein coding RNA 667 [Source:HGNC Symbol;Acc:HGNC:27906]	0	0	0	21.76	21.25	26.15
ENSG00000106003	28.9493	4.85546	3.92043e-27	5.47261e-26	yes	up	0.446667	8.75667	LFNG	LFNG O-fucosylpeptide 3-beta-N-acetylglucosaminyltransferase [Source:HGNC Symbol;Acc:HGNC:6560]	0.46	0.42	0.46	11.04	9.34	5.89
ENSG00000140350	0.406649	-1.29814	4.11477e-27	5.73668e-26	yes	down	357.387	119.843	ANP32A	acidic nuclear phosphoprotein 32 family member A [Source:HGNC Symbol;Acc:HGNC:13233]	356.99	334.4	380.77	106.25	99.11	154.17
ENSG00000231431	0.00367034	-8.08987	4.2059e-27	5.86007e-26	yes	down	5.28	0.0233333	FAR2P4	fatty acyl-CoA reductase 2 pseudogene 4 [Source:HGNC Symbol;Acc:HGNC:49286]	5.26	4.61	5.97	0.05	0.02	0
ENSG00000114859	0.179377	-2.47893	4.2847e-27	5.96612e-26	yes	down	10.5667	1.59	CLCN2	chloride voltage-gated channel 2 [Source:HGNC Symbol;Acc:HGNC:2020]	9.44	10.85	11.41	1.08	1.36	2.33
ENSG00000101199	2.66306	1.41308	4.37683e-27	6.09059e-26	yes	up	37.26	74.7867	ARFGAP1	ADP ribosylation factor GTPase activating protein 1 [Source:HGNC Symbol;Acc:HGNC:15852]	34.01	38.24	39.53	60.15	65.25	98.96
ENSG00000165806	0.407798	-1.29407	4.95649e-27	6.8929e-26	yes	down	31.1667	10.36	CASP7	caspase 7 [Source:HGNC Symbol;Acc:HGNC:1508]	29.91	28.67	34.92	8.78	11.07	11.23
ENSG00000022267	47.9211	5.58259	4.97576e-27	6.91537e-26	yes	up	16.7433	540.6	FHL1	four and a half LIM domains 1 [Source:HGNC Symbol;Acc:HGNC:3702]	16.5	15.84	17.89	790.95	640.39	190.46
ENSG00000148835	0.308116	-1.69846	5.0524e-27	7.01751e-26	yes	down	9.76	2.47667	TAF5	TATA-box binding protein associated factor 5 [Source:HGNC Symbol;Acc:HGNC:11539]	9.25	10.17	9.86	2.1	2.52	2.81
ENSG00000146530	0.00372292	-8.06935	5.06489e-27	7.03045e-26	yes	down	4.93667	0.00333333	VWDE	von Willebrand factor D and EGF domains [Source:HGNC Symbol;Acc:HGNC:21897]	4.82	5.18	4.81	0	0	0.01
ENSG00000120913	4.49624	2.16872	5.28408e-27	7.33013e-26	yes	up	78.1233	171.897	PDLIM2	PDZ and LIM domain 2 [Source:HGNC Symbol;Acc:HGNC:13992]	75.09	79.54	79.74	190.14	166.85	158.7
ENSG00000106628	0.389105	-1.36177	5.54014e-27	7.68055e-26	yes	down	208.497	70.1933	POLD2	DNA polymerase delta 2, accessory subunit [Source:HGNC Symbol;Acc:HGNC:9176]	212.12	217.32	196.05	64.37	65.47	80.74
ENSG00000147118	30.6028	4.93559	5.79627e-27	8.03063e-26	yes	up	0.09	2.22	ZNF182	zinc finger protein 182 [Source:HGNC Symbol;Acc:HGNC:13001]	0.08	0.12	0.07	1.76	2.46	2.44
ENSG00000122707	9.20258	3.20204	5.84274e-27	8.08998e-26	yes	up	5.33	39.92	RECK	reversion inducing cysteine rich protein with kazal motifs [Source:HGNC Symbol;Acc:HGNC:11345]	5.24	4.46	6.29	45.59	43.19	30.98
ENSG00000126003	0.292547	-1.77326	5.95137e-27	8.23525e-26	yes	down	10.88	2.62	PLAGL2	PLAG1 like zinc finger 2 [Source:HGNC Symbol;Acc:HGNC:9047]	10.58	10.92	11.14	2.72	2.52	2.62
ENSG00000188599	4.55275	2.18674	5.97191e-27	8.25855e-26	yes	up	4.93	17.87	NPIPP1	nuclear pore complex interacting protein pseudogene 1 [Source:HGNC Symbol;Acc:HGNC:35407]	5.49	4.44	4.86	15.15	19.52	18.94
ENSG00000106080	3.11675	1.64004	6.00528e-27	8.29953e-26	yes	up	14.36	43.22	FKBP14	FKBP prolyl isomerase 14 [Source:HGNC Symbol;Acc:HGNC:18625]	13.75	12.92	16.41	32.9	42.92	53.84
ENSG00000074657	7618.15	12.8952	6.19567e-27	8.55734e-26	yes	up	0.00333333	25.3133	ZNF532	zinc finger protein 532 [Source:HGNC Symbol;Acc:HGNC:30940]	0.01	0	0	27.57	23.92	24.45
ENSG00000102359	10927.8	13.4157	6.28323e-27	8.67288e-26	yes	up	0	59.24	SRPX2	sushi repeat containing protein X-linked 2 [Source:HGNC Symbol;Acc:HGNC:30668]	0	0	0	31.95	50.16	95.61
ENSG00000166228	0.141129	-2.82491	6.47885e-27	8.93736e-26	yes	down	371.32	38.16	PCBD1	pterin-4 alpha-carbinolamine dehydratase 1 [Source:HGNC Symbol;Acc:HGNC:8646]	376.19	375.27	362.5	48.84	31.62	34.02
ENSG00000180891	4.25906	2.09054	7.39303e-27	1.01921e-25	yes	up	12.5033	36.2567	CUEDC1	CUE domain containing 1 [Source:HGNC Symbol;Acc:HGNC:31350]	9.68	13.75	14.08	35.92	24.7	48.15
ENSG00000132000	92.0802	6.52482	7.43233e-27	1.02399e-25	yes	up	1.03333	36.2733	PODNL1	podocan like 1 [Source:HGNC Symbol;Acc:HGNC:26275]	0.44	2.01	0.65	49.43	45.19	14.2
ENSG00000187838	2.92997	1.55089	7.56211e-27	1.04123e-25	yes	up	16.4333	36.8733	PLSCR3	phospholipid scramblase 3 [Source:HGNC Symbol;Acc:HGNC:16495]	16.28	16.41	16.61	31.17	34.32	45.13
ENSG00000106609	2.03835	1.0274	7.78526e-27	1.07129e-25	yes	up	32.9433	47.5967	TMEM248	transmembrane protein 248 [Source:HGNC Symbol;Acc:HGNC:25476]	31.04	32.74	35.05	40.85	44.11	57.83
ENSG00000130299	0.263707	-1.92299	7.8312e-27	1.07695e-25	yes	down	32.3667	8.82333	GTPBP3	GTP binding protein 3, mitochondrial [Source:HGNC Symbol;Acc:HGNC:14880]	32.84	30.76	33.5	7.14	5.86	13.47
ENSG00000166532	3.09966	1.63211	8.35947e-27	1.14817e-25	yes	up	7.05333	20.82	RIMKLB	ribosomal modification protein rimK like family member B [Source:HGNC Symbol;Acc:HGNC:29228]	6.75	6.46	7.95	18.75	22.82	20.89
ENSG00000174231	0.39933	-1.32435	8.63548e-27	1.18535e-25	yes	down	179.417	73.2167	PRPF8	pre-mRNA processing factor 8 [Source:HGNC Symbol;Acc:HGNC:17340]	177.78	178.9	181.57	59.27	69.5	90.88
ENSG00000070614	8.83553	3.14332	8.85257e-27	1.2144e-25	yes	up	12.6133	94.4033	NDST1	N-deacetylase and N-sulfotransferase 1 [Source:HGNC Symbol;Acc:HGNC:7680]	12.3	12.91	12.63	114.96	96.74	71.51
ENSG00000131061	0.167091	-2.5813	9.08255e-27	1.24518e-25	yes	down	9.65333	1.32333	ZNF341	zinc finger protein 341 [Source:HGNC Symbol;Acc:HGNC:15992]	9.62	9.99	9.35	1.07	0.98	1.92
ENSG00000133121	10.4362	3.38352	9.26784e-27	1.2698e-25	yes	up	1.04	9.53667	STARD13	StAR related lipid transfer domain containing 13 [Source:HGNC Symbol;Acc:HGNC:19164]	1.02	1.28	0.82	6.2	7.3	15.11
ENSG00000157064	5.91504	2.56439	9.46873e-27	1.29653e-25	yes	up	0.973333	4.63333	NMNAT2	nicotinamide nucleotide adenylyltransferase 2 [Source:HGNC Symbol;Acc:HGNC:16789]	0.57	1.43	0.92	4.56	4.54	4.8
ENSG00000165731	0.00894723	-6.80434	9.81357e-27	1.34292e-25	yes	down	3.46	0.03	RET	ret proto-oncogene [Source:HGNC Symbol;Acc:HGNC:9967]	3.32	3.56	3.5	0.02	0.02	0.05
ENSG00000171130	0.216317	-2.20878	9.8317e-27	1.34457e-25	yes	down	78.0233	14.1733	ATP6V0E2	ATPase H+ transporting V0 subunit e2 [Source:HGNC Symbol;Acc:HGNC:21723]	77.99	81.88	74.2	9.73	14.55	18.24
ENSG00000145779	6.03891	2.59429	9.96361e-27	1.36177e-25	yes	up	5.94667	19.58	TNFAIP8	TNF alpha induced protein 8 [Source:HGNC Symbol;Acc:HGNC:17260]	5.3	6.29	6.25	16.72	23.31	18.71
ENSG00000188002	0.280381	-1.83454	1.00557e-26	1.37352e-25	yes	down	14.8667	2.92333		programmed cell death 6 (PDCD6) pseudogene	13.37	15.59	15.64	3.07	2.68	3.02
ENSG00000179750	0.00830179	-6.91236	1.02324e-26	1.3968e-25	yes	down	105.03	0.606667	APOBEC3B	apolipoprotein B mRNA editing enzyme catalytic subunit 3B [Source:HGNC Symbol;Acc:HGNC:17352]	104.96	104.08	106.05	0.09	1.54	0.19
ENSG00000157933	2.94319	1.55738	1.04035e-26	1.41928e-25	yes	up	15.2067	38.0833	SKI	SKI proto-oncogene [Source:HGNC Symbol;Acc:HGNC:10896]	15.21	15.67	14.74	30.3	34.75	49.2
ENSG00000016082	0.00181913	-9.10253	1.04319e-26	1.42228e-25	yes	down	16.2633	0.0233333	ISL1	ISL LIM homeobox 1 [Source:HGNC Symbol;Acc:HGNC:6132]	15.66	15.58	17.55	0.07	0	0
ENSG00000083520	2.74208	1.45527	1.04445e-26	1.42312e-25	yes	up	9.85333	21.8833	DIS3	DIS3 homolog, exosome endoribonuclease and 3'-5' exoribonuclease [Source:HGNC Symbol;Acc:HGNC:20604]	8.94	9.58	11.04	17.09	21.25	27.31
ENSG00000119431	0.243242	-2.03953	1.0842e-26	1.47572e-25	yes	down	23.84	4.35333	HDHD3	haloacid dehalogenase like hydrolase domain containing 3 [Source:HGNC Symbol;Acc:HGNC:28171]	22.59	24.38	24.55	3.76	5.05	4.25
ENSG00000183671	7334.79	12.8405	1.08438e-26	1.47572e-25	yes	up	0.01	66.2467	GPR1	G protein-coupled receptor 1 [Source:HGNC Symbol;Acc:HGNC:4463]	0.03	0	0	68.49	67.23	63.02
ENSG00000178467	628.647	9.29611	1.12532e-26	1.5305e-25	yes	up	0.0566667	16.79	P4HTM	prolyl 4-hydroxylase, transmembrane [Source:HGNC Symbol;Acc:HGNC:28858]	0.03	0.14	0	12.8	15.13	22.44
ENSG00000111305	0.0353488	-4.82219	1.18889e-26	1.61598e-25	yes	down	6.90667	0.183333	GSG1	germ cell associated 1 [Source:HGNC Symbol;Acc:HGNC:19716]	7.01	6.25	7.46	0.07	0.19	0.29
ENSG00000118922	6725.39	12.7154	1.27388e-26	1.73043e-25	yes	up	0.00333333	10.6533	KLF12	Kruppel like factor 12 [Source:HGNC Symbol;Acc:HGNC:6346]	0	0	0.01	8.35	9.33	14.28
ENSG00000153898	0.00636225	-7.29625	1.29237e-26	1.75448e-25	yes	down	9.45333	0.05	MCOLN2	mucolipin TRP cation channel 2 [Source:HGNC Symbol;Acc:HGNC:13357]	8	8.29	12.07	0.02	0.13	0
ENSG00000188921	46.1176	5.52724	1.32178e-26	1.79331e-25	yes	up	0.1	1.58	HACD4	3-hydroxyacyl-CoA dehydratase 4 [Source:HGNC Symbol;Acc:HGNC:20920]	0.02	0.08	0.2	1	1.84	1.9
ENSG00000111252	8.95637	3.16291	1.33792e-26	1.81411e-25	yes	up	4.48	33.84	SH2B3	SH2B adaptor protein 3 [Source:HGNC Symbol;Acc:HGNC:29605]	4.57	4.16	4.71	22.32	24.42	54.78
ENSG00000153786	2.7858	1.47809	1.37112e-26	1.85799e-25	yes	up	22.4033	58.45	ZDHHC7	zinc finger DHHC-type palmitoyltransferase 7 [Source:HGNC Symbol;Acc:HGNC:18459]	21.71	22.96	22.54	57.8	54.89	62.66
ENSG00000082641	2.47076	1.30496	1.3971e-26	1.89204e-25	yes	up	90.7567	166.95	NFE2L1	nuclear factor, erythroid 2 like 1 [Source:HGNC Symbol;Acc:HGNC:7781]	96.72	93.16	82.39	167.76	147.11	185.98
ENSG00000171861	0.35556	-1.49183	1.49497e-26	2.02335e-25	yes	down	29.82	8.50333	MRM3	mitochondrial rRNA methyltransferase 3 [Source:HGNC Symbol;Acc:HGNC:18485]	30.68	28.44	30.34	7.8	7.33	10.38
ENSG00000084463	0.4712	-1.08559	1.50815e-26	2.03995e-25	yes	down	53.5267	25.0067	WBP11	WW domain binding protein 11 [Source:HGNC Symbol;Acc:HGNC:16461]	56.28	50.95	53.35	23.52	25.48	26.02
ENSG00000119787	0.316181	-1.66118	1.51132e-26	2.043e-25	yes	down	65.6367	14.9933	ATL2	atlastin GTPase 2 [Source:HGNC Symbol;Acc:HGNC:24047]	58.05	65.78	73.08	12.14	17.53	15.31
ENSG00000101439	2.69992	1.43292	1.56344e-26	2.11216e-25	yes	up	183.223	367.703	CST3	cystatin C [Source:HGNC Symbol;Acc:HGNC:2475]	183.42	191.11	175.14	356.45	350.87	395.79
ENSG00000165283	0.375262	-1.41403	1.65567e-26	2.23541e-25	yes	down	242.847	75.56	STOML2	stomatin like 2 [Source:HGNC Symbol;Acc:HGNC:14559]	243.41	245.37	239.76	68.12	77.57	80.99
ENSG00000129951	0.0167956	-5.89578	1.71559e-26	2.3149e-25	yes	down	8.48	0.116667	PLPPR3	phospholipid phosphatase related 3 [Source:HGNC Symbol;Acc:HGNC:23497]	7.67	10.44	7.33	0.22	0.11	0.02
ENSG00000023171	475.954	8.89468	1.78621e-26	2.40873e-25	yes	up	0.0533333	5.48667	GRAMD1B	GRAM domain containing 1B [Source:HGNC Symbol;Acc:HGNC:29214]	0	0.14	0.02	4.19	3.44	8.83
ENSG00000214050	0.319167	-1.64762	1.79363e-26	2.41728e-25	yes	down	39.24	9.59333	FBXO16	F-box protein 16 [Source:HGNC Symbol;Acc:HGNC:13618]	38.35	37.79	41.58	9.87	9.08	9.83
ENSG00000069020	294.448	8.20187	1.86091e-26	2.50643e-25	yes	up	0.0133333	2.87333	MAST4	microtubule associated serine/threonine kinase family member 4 [Source:HGNC Symbol;Acc:HGNC:19037]	0	0.03	0.01	2.05	2.15	4.42
ENSG00000137273	15.0347	3.91023	1.86804e-26	2.5145e-25	yes	up	0.31	3.77667	FOXF2	forkhead box F2 [Source:HGNC Symbol;Acc:HGNC:3810]	0.27	0.33	0.33	3.22	4.5	3.61
ENSG00000280143	19.9831	4.32071	1.90757e-26	2.56617e-25	yes	up	0.146667	2.34333		novel transcript	0.12	0.18	0.14	2.77	1.57	2.69
ENSG00000267368	10.2749	3.36105	1.94509e-26	2.61505e-25	yes	up	1.62	13	UPK3BL1	uroplakin 3B like 1 [Source:HGNC Symbol;Acc:HGNC:37278]	1.23	1.82	1.81	12.73	14.9	11.37
ENSG00000070159	0.290796	-1.78192	2.00109e-26	2.68871e-25	yes	down	8.45333	1.88667	PTPN3	protein tyrosine phosphatase non-receptor type 3 [Source:HGNC Symbol;Acc:HGNC:9655]	7.89	7.59	9.88	1.97	1.81	1.88
ENSG00000101236	4.74666	2.24691	2.0537e-26	2.75773e-25	yes	up	2.75	10.5367	RNF24	ring finger protein 24 [Source:HGNC Symbol;Acc:HGNC:13779]	2.42	3.11	2.72	7.3	11.26	13.05
ENSG00000267041	0.193263	-2.37136	2.2317e-26	2.99495e-25	yes	down	2.59	0.316667	ZNF850	zinc finger protein 850 [Source:HGNC Symbol;Acc:HGNC:27994]	2.4	2.37	3	0.29	0.26	0.4
ENSG00000143630	0.201645	-2.31011	2.30402e-26	3.09013e-25	yes	down	6.93667	1	HCN3	hyperpolarization activated cyclic nucleotide gated potassium channel 3 [Source:HGNC Symbol;Acc:HGNC:19183]	6.46	5.07	9.28	0.83	0.81	1.36
ENSG00000147027	10201.8	13.3165	2.44664e-26	3.27944e-25	yes	up	0.00333333	41.18	TMEM47	transmembrane protein 47 [Source:HGNC Symbol;Acc:HGNC:18515]	0	0.01	0	58.8	37.42	27.32
ENSG00000177311	3.8444	1.94276	2.4502e-26	3.28223e-25	yes	up	14.66	30.2833	ZBTB38	zinc finger and BTB domain containing 38 [Source:HGNC Symbol;Acc:HGNC:26636]	14.87	14.77	14.34	29.12	31.8	29.93
ENSG00000166347	569.22	9.15284	2.56493e-26	3.43386e-25	yes	up	0.0766667	45.23	CYB5A	cytochrome b5 type A [Source:HGNC Symbol;Acc:HGNC:2570]	0.1	0.11	0.02	37.56	51.05	47.08
ENSG00000079462	0.129335	-2.95081	2.62946e-26	3.51813e-25	yes	down	154.25	18.42	PAFAH1B3	platelet activating factor acetylhydrolase 1b catalytic subunit 3 [Source:HGNC Symbol;Acc:HGNC:8576]	155.57	161.87	145.31	11.65	12.69	30.92
ENSG00000214022	0.275928	-1.85764	2.69583e-26	3.60476e-25	yes	down	125.407	28.1133	REPIN1	replication initiator 1 [Source:HGNC Symbol;Acc:HGNC:17922]	123.23	122.05	130.94	30.03	21.84	32.47
ENSG00000149256	1037.48	10.0189	2.75421e-26	3.68061e-25	yes	up	0.00333333	4.55667	TENM4	teneurin transmembrane protein 4 [Source:HGNC Symbol;Acc:HGNC:29945]	0	0	0.01	3.26	8.42	1.99
ENSG00000115828	461.101	8.84894	2.77212e-26	3.70233e-25	yes	up	0.0866667	18.2967	QPCT	glutaminyl-peptide cyclotransferase [Source:HGNC Symbol;Acc:HGNC:9753]	0	0.12	0.14	18.9	23.87	12.12
ENSG00000149084	5.7728	2.52927	2.88411e-26	3.84958e-25	yes	up	16.0033	66.1667	HSD17B12	hydroxysteroid 17-beta dehydrogenase 12 [Source:HGNC Symbol;Acc:HGNC:18646]	16.87	14.74	16.4	76.62	63.97	57.91
ENSG00000119714	47.189	5.56038	2.88733e-26	3.85156e-25	yes	up	0.17	7.34667	GPR68	G protein-coupled receptor 68 [Source:HGNC Symbol;Acc:HGNC:4519]	0.19	0.16	0.16	2.73	7.28	12.03
ENSG00000148516	2.92052	1.54623	2.93877e-26	3.91783e-25	yes	up	8.37	18.6233	ZEB1	zinc finger E-box binding homeobox 1 [Source:HGNC Symbol;Acc:HGNC:11642]	7.09	7.94	10.08	15.72	18.27	21.88
ENSG00000135083	102.652	6.68162	2.94573e-26	3.92476e-25	yes	up	0.0333333	4.14667	CCNJL	cyclin J like [Source:HGNC Symbol;Acc:HGNC:25876]	0.04	0	0.06	3.93	3.24	5.27
ENSG00000164403	0.363281	-1.46084	3.0018e-26	3.99707e-25	yes	down	14.72	6.30667	SHROOM1	shroom family member 1 [Source:HGNC Symbol;Acc:HGNC:24084]	13.25	13.84	17.07	4.18	6.88	7.86
ENSG00000128340	1275.93	10.3173	3.21248e-26	4.27504e-25	yes	up	0.12	49.5767	RAC2	Rac family small GTPase 2 [Source:HGNC Symbol;Acc:HGNC:9802]	0.11	0.25	0	24.48	29.31	94.94
ENSG00000141664	0.260568	-1.94027	3.35481e-26	4.46177e-25	yes	down	9.34333	1.99667	ZCCHC2	zinc finger CCHC-type containing 2 [Source:HGNC Symbol;Acc:HGNC:22916]	9.87	9.68	8.48	1.53	2.12	2.34
ENSG00000179431	4.76778	2.25332	3.39463e-26	4.51203e-25	yes	up	2.43333	7.79333	FJX1	four-jointed box kinase 1 [Source:HGNC Symbol;Acc:HGNC:17166]	2.04	2.81	2.45	7.19	7.88	8.31
ENSG00000204392	0.378367	-1.40214	3.65371e-26	4.85349e-25	yes	down	140.917	40.2967	LSM2	LSM2 homolog, U6 small nuclear RNA and mRNA degradation associated [Source:HGNC Symbol;Acc:HGNC:13940]	149.03	139.06	134.66	33.49	38.62	48.78
ENSG00000125398	988.451	9.94903	4.02772e-26	5.34712e-25	yes	up	0.0166667	12.5533	SOX9	SRY-box transcription factor 9 [Source:HGNC Symbol;Acc:HGNC:11204]	0	0.03	0.02	6.22	9.79	21.65
ENSG00000104290	0.0335461	-4.89771	4.14134e-26	5.49468e-25	yes	down	4.07	0.716667	FZD3	frizzled class receptor 3 [Source:HGNC Symbol;Acc:HGNC:4041]	3.89	3.9	4.42	1.18	0.83	0.14
ENSG00000197312	0.477196	-1.06735	4.51048e-26	5.98089e-25	yes	down	10.8767	4.52333	DDI2	DNA damage inducible 1 homolog 2 [Source:HGNC Symbol;Acc:HGNC:24578]	10.86	10.32	11.45	3.81	4.61	5.15
ENSG00000244486	3.51682	1.81427	4.6067e-26	6.10484e-25	yes	up	11.5633	32.9933	SCARF2	scavenger receptor class F member 2 [Source:HGNC Symbol;Acc:HGNC:19869]	12.63	11.87	10.19	34.06	28.87	36.05
ENSG00000103253	0.165767	-2.59277	4.81379e-26	6.37547e-25	yes	down	34.06	4.49667	HAGHL	hydroxyacylglutathione hydrolase like [Source:HGNC Symbol;Acc:HGNC:14177]	35.69	32.37	34.12	5.38	4.05	4.06
ENSG00000256618	0.0773112	-3.69318	4.85127e-26	6.42129e-25	yes	down	162.783	9.56	MTRNR2L1	MT-RNR2 like 1 [Source:HGNC Symbol;Acc:HGNC:37155]	169.01	164.34	155	13.03	9.3	6.35
ENSG00000141337	5.65866	2.50046	5.25015e-26	6.94513e-25	yes	up	0.813333	2.83333	ARSG	arylsulfatase G [Source:HGNC Symbol;Acc:HGNC:24102]	0.96	0.71	0.77	2.77	2.82	2.91
ENSG00000087274	3.26188	1.7057	5.3839e-26	7.11782e-25	yes	up	51.6967	135.453	ADD1	adducin 1 [Source:HGNC Symbol;Acc:HGNC:243]	51.76	49.97	53.36	105.21	120.91	180.24
ENSG00000161791	2.72953	1.44865	5.45117e-26	7.20248e-25	yes	up	4.46333	11.3667	FMNL3	formin like 3 [Source:HGNC Symbol;Acc:HGNC:23698]	4.46	4.56	4.37	9.62	10.57	13.91
ENSG00000143398	0.447404	-1.16035	5.51706e-26	7.2852e-25	yes	down	117.56	40.0033	PIP5K1A	phosphatidylinositol-4-phosphate 5-kinase type 1 alpha [Source:HGNC Symbol;Acc:HGNC:8994]	117.2	115.75	119.73	36.99	34.22	48.8
ENSG00000169905	0.396356	-1.33513	5.64658e-26	7.45182e-25	yes	down	43.26	15.0267	TOR1AIP2	torsin 1A interacting protein 2 [Source:HGNC Symbol;Acc:HGNC:24055]	43.83	41.33	44.62	12.54	13.19	19.35
ENSG00000134109	2.74535	1.45699	5.6517e-26	7.45414e-25	yes	up	9.56333	20.16	EDEM1	ER degradation enhancing alpha-mannosidase like protein 1 [Source:HGNC Symbol;Acc:HGNC:18967]	9.95	8.77	9.97	20.24	18.16	22.08
ENSG00000017483	121.363	6.92318	5.69219e-26	7.50309e-25	yes	up	0.853333	44.9933	SLC38A5	solute carrier family 38 member 5 [Source:HGNC Symbol;Acc:HGNC:18070]	0.81	1.06	0.69	23.55	13.5	97.93
ENSG00000162591	47.273	5.56295	5.83039e-26	7.68071e-25	yes	up	0.563333	23.3933	MEGF6	multiple EGF like domains 6 [Source:HGNC Symbol;Acc:HGNC:3232]	0.61	0.55	0.53	40.52	14.7	14.96
ENSG00000048342	6.5401	2.70931	6.10399e-26	8.03637e-25	yes	up	2.54	18.84	CC2D2A	coiled-coil and C2 domain containing 2A [Source:HGNC Symbol;Acc:HGNC:29253]	2.96	2.42	2.24	15.7	15.91	24.91
ENSG00000117748	0.479701	-1.05979	6.43308e-26	8.46464e-25	yes	down	72.2133	27.86	RPA2	replication protein A2 [Source:HGNC Symbol;Acc:HGNC:10290]	70.2	70.85	75.59	24.15	26.85	32.58
ENSG00000075043	0.000171596	-12.5087	6.84405e-26	9.00007e-25	yes	down	57.8133	0	KCNQ2	potassium voltage-gated channel subfamily Q member 2 [Source:HGNC Symbol;Acc:HGNC:6296]	57.83	59.26	56.35	0	0	0
ENSG00000165113	0.0942954	-3.40667	6.94889e-26	9.13254e-25	yes	down	17.7167	1.37667	GKAP1	G kinase anchoring protein 1 [Source:HGNC Symbol;Acc:HGNC:17496]	16.28	16.65	20.22	1.19	1.98	0.96
ENSG00000171044	0.136428	-2.87379	7.19359e-26	9.44855e-25	yes	down	1.96333	0.193333	XKR6	XK related 6 [Source:HGNC Symbol;Acc:HGNC:27806]	1.75	2.29	1.85	0.24	0.13	0.21
ENSG00000136152	4.39306	2.13523	7.4654e-26	9.79977e-25	yes	up	5.63667	16.8167	COG3	component of oligomeric golgi complex 3 [Source:HGNC Symbol;Acc:HGNC:18619]	6.15	5.84	4.92	14.34	17.71	18.4
ENSG00000115507	0.0130241	-6.26268	7.88272e-26	1.03415e-24	yes	down	5.02667	0.0466667	OTX1	orthodenticle homeobox 1 [Source:HGNC Symbol;Acc:HGNC:8521]	4.79	4.94	5.35	0.02	0.06	0.06
ENSG00000157152	0.00666565	-7.22904	8.15169e-26	1.0688e-24	yes	down	4.78667	0.03	SYN2	synapsin II [Source:HGNC Symbol;Acc:HGNC:11495]	4.39	4.58	5.39	0.06	0.03	0
ENSG00000213949	78.5906	6.29628	8.27398e-26	1.0842e-24	yes	up	0.233333	13.5267	ITGA1	integrin subunit alpha 1 [Source:HGNC Symbol;Acc:HGNC:6134]	0.26	0.1	0.34	26.74	7.87	5.97
ENSG00000175203	2.09516	1.06706	8.32935e-26	1.09081e-24	yes	up	97.0133	197.707	DCTN2	dynactin subunit 2 [Source:HGNC Symbol;Acc:HGNC:2712]	104.9	95.87	90.27	173.01	177.84	242.27
ENSG00000111450	2.63399	1.39725	8.48079e-26	1.10999e-24	yes	up	15.5233	27.05	STX2	syntaxin 2 [Source:HGNC Symbol;Acc:HGNC:3403]	15.63	15.12	15.82	25.71	25.87	29.57
ENSG00000172164	7165.66	12.8069	8.69852e-26	1.13782e-24	yes	up	0	12.2667	SNTB1	syntrophin beta 1 [Source:HGNC Symbol;Acc:HGNC:11168]	0	0	0	14.05	12.72	10.03
ENSG00000173641	1504.8	10.5554	8.81412e-26	1.15226e-24	yes	up	0.03	36.9667	HSPB7	heat shock protein family B (small) member 7 [Source:HGNC Symbol;Acc:HGNC:5249]	0.03	0	0.06	61.22	15.76	33.92
ENSG00000181027	2.74377	1.45616	8.87758e-26	1.15988e-24	yes	up	12.1233	21.2967	FKRP	fukutin related protein [Source:HGNC Symbol;Acc:HGNC:17997]	11.15	14.32	10.9	18.6	18.76	26.53
ENSG00000168916	0.171404	-2.54453	9.08867e-26	1.18676e-24	yes	down	12.99	2.24	ZNF608	zinc finger protein 608 [Source:HGNC Symbol;Acc:HGNC:29238]	11.95	11.99	15.03	2.59	2.56	1.57
ENSG00000102805	3.50208	1.80821	9.11238e-26	1.18915e-24	yes	up	19.5633	28.1767	CLN5	CLN5 intracellular trafficking protein [Source:HGNC Symbol;Acc:HGNC:2076]	21.39	16.16	21.14	27.23	31.49	25.81
ENSG00000124615	8.23257	3.04134	9.39522e-26	1.22535e-24	yes	up	1.41	6.81333	MOCS1	molybdenum cofactor synthesis 1 [Source:HGNC Symbol;Acc:HGNC:7190]	1	1.5	1.73	7.86	6.12	6.46
ENSG00000065361	0.0329719	-4.92262	9.68425e-26	1.2623e-24	yes	down	13.73	1.04	ERBB3	erb-b2 receptor tyrosine kinase 3 [Source:HGNC Symbol;Acc:HGNC:3431]	13.29	13.16	14.74	1.38	1.04	0.7
ENSG00000106012	0.386817	-1.37028	9.75754e-26	1.27111e-24	yes	down	15.6433	6.40667	IQCE	IQ motif containing E [Source:HGNC Symbol;Acc:HGNC:29171]	16.15	15.58	15.2	5.02	5.55	8.65
ENSG00000080573	2397.48	11.2273	9.83057e-26	1.27987e-24	yes	up	0.00666667	12.02	COL5A3	collagen type V alpha 3 chain [Source:HGNC Symbol;Acc:HGNC:14864]	0.01	0	0.01	12.98	7.52	15.56
ENSG00000124783	2.69545	1.43052	9.97596e-26	1.29804e-24	yes	up	83.0167	165.463	SSR1	signal sequence receptor subunit 1 [Source:HGNC Symbol;Acc:HGNC:11323]	78.31	81.92	88.82	140.15	180.42	175.82
ENSG00000006451	2.46506	1.30162	1.0482e-25	1.36309e-24	yes	up	21.57	41.07	RALA	RAS like proto-oncogene A [Source:HGNC Symbol;Acc:HGNC:9839]	21.06	21.85	21.8	34.83	42.54	45.84
ENSG00000178409	0.23349	-2.09857	1.05202e-25	1.36725e-24	yes	down	4.53333	0.886667	BEND3	BEN domain containing 3 [Source:HGNC Symbol;Acc:HGNC:23040]	4.32	4.84	4.44	0.84	0.69	1.13
ENSG00000135829	0.384263	-1.37984	1.07887e-25	1.40051e-24	yes	down	204.79	60.6333	DHX9	DExH-box helicase 9 [Source:HGNC Symbol;Acc:HGNC:2750]	205.29	191.39	217.69	52.56	55.95	73.39
ENSG00000135749	586.125	9.19506	1.08684e-25	1.41004e-24	yes	up	0.01	6.95667	PCNX2	pecanex 2 [Source:HGNC Symbol;Acc:HGNC:8736]	0.03	0	0	6.78	6.98	7.11
ENSG00000197070	0.424068	-1.23763	1.09814e-25	1.42387e-24	yes	down	40.29	12.96	ARRDC1	arrestin domain containing 1 [Source:HGNC Symbol;Acc:HGNC:28633]	42.64	37.89	40.34	9.92	12.8	16.16
ENSG00000151702	5637.78	12.4609	1.10034e-25	1.42589e-24	yes	up	0	18.57	FLI1	Fli-1 proto-oncogene, ETS transcription factor [Source:HGNC Symbol;Acc:HGNC:3749]	0	0	0	15.22	19.47	21.02
ENSG00000100003	4.50696	2.17215	1.10297e-25	1.42846e-24	yes	up	6.39	22.2967	SEC14L2	SEC14 like lipid binding 2 [Source:HGNC Symbol;Acc:HGNC:10699]	4.87	5.88	8.42	14.63	22.79	29.47
ENSG00000196549	7.44184	2.89566	1.18512e-25	1.53396e-24	yes	up	1.48333	8.12	MME	membrane metalloendopeptidase [Source:HGNC Symbol;Acc:HGNC:7154]	1	1.33	2.12	6.08	9.84	8.44
ENSG00000104447	3.38936	1.76101	1.20375e-25	1.55717e-24	yes	up	2.35333	5.88	TRPS1	transcriptional repressor GATA binding 1 [Source:HGNC Symbol;Acc:HGNC:12340]	2.66	1.77	2.63	3.85	4.26	9.53
ENSG00000248643	0.136096	-2.87731	1.21387e-25	1.56935e-24	yes	down	22.5533	1.04333	RBM14-RBM4	RBM14-RBM4 readthrough [Source:HGNC Symbol;Acc:HGNC:38840]	21.8	24.65	21.21	0.56	1.5	1.07
ENSG00000247735	0.200766	-2.31641	1.23829e-25	1.59999e-24	yes	down	3.08	0.506667		novel transcript, antisense to KCTD13	3.13	2.96	3.15	0.42	0.41	0.69
ENSG00000250742	89.22	6.4793	1.31497e-25	1.69808e-24	yes	up	0.12	9.02	LINC02381	long intergenic non-protein coding RNA 2381 [Source:HGNC Symbol;Acc:HGNC:53304]	0.14	0.2	0.02	9.72	6	11.34
ENSG00000142197	2.88369	1.52792	1.32045e-25	1.70417e-24	yes	up	2.98667	7.24333	DOP1B	DOP1 leucine zipper like protein B [Source:HGNC Symbol;Acc:HGNC:1291]	3.1	2.8	3.06	6.84	7.54	7.35
ENSG00000143473	149.613	7.22509	1.34305e-25	1.73233e-24	yes	up	0.0366667	3.83333	KCNH1	potassium voltage-gated channel subfamily H member 1 [Source:HGNC Symbol;Acc:HGNC:6250]	0.05	0.03	0.03	5.23	3.56	2.71
ENSG00000149571	487.324	8.92874	1.43845e-25	1.85431e-24	yes	up	0.0833333	7.41667	KIRREL3	kirre like nephrin family adhesion molecule 3 [Source:HGNC Symbol;Acc:HGNC:23204]	0.02	0.23	0	6.97	6.83	8.45
ENSG00000256235	6.18636	2.62909	1.46336e-25	1.88532e-24	yes	up	17.68	89.6933	SMIM3	small integral membrane protein 3 [Source:HGNC Symbol;Acc:HGNC:30248]	18.36	16.29	18.39	55.41	83.48	130.19
ENSG00000135111	35.8528	5.16401	1.49154e-25	1.92051e-24	yes	up	0.413333	7.77333	TBX3	T-box transcription factor 3 [Source:HGNC Symbol;Acc:HGNC:11602]	0.65	0.17	0.42	3.04	8.24	12.04
ENSG00000073803	3.0246	1.59674	1.54491e-25	1.98809e-24	yes	up	7.56667	18.8	MAP3K13	mitogen-activated protein kinase kinase kinase 13 [Source:HGNC Symbol;Acc:HGNC:6852]	7.73	6.62	8.35	15.6	16.56	24.24
ENSG00000081014	0.326621	-1.61431	1.55225e-25	1.99638e-24	yes	down	29.7567	7.91667	AP4E1	adaptor related protein complex 4 subunit epsilon 1 [Source:HGNC Symbol;Acc:HGNC:573]	30.17	27.55	31.55	7.79	8.2	7.76
ENSG00000187713	3.49728	1.80623	1.72352e-25	2.21537e-24	yes	up	11.04	30.6533	TMEM203	transmembrane protein 203 [Source:HGNC Symbol;Acc:HGNC:28217]	11.65	10.77	10.7	29.08	32.18	30.7
ENSG00000136783	4.21394	2.07517	1.7979e-25	2.30964e-24	yes	up	10.3933	35.4533	NIPSNAP3A	nipsnap homolog 3A [Source:HGNC Symbol;Acc:HGNC:23619]	10.7	10	10.48	24.97	38.97	42.42
ENSG00000245573	24.8932	4.63768	1.80258e-25	2.31432e-24	yes	up	0.473333	7.43	BDNF-AS	BDNF antisense RNA [Source:HGNC Symbol;Acc:HGNC:20608]	0.35	0.79	0.28	6.56	5.25	10.48
ENSG00000125304	2.56825	1.36079	1.81936e-25	2.33452e-24	yes	up	44.6167	94.3367	TM9SF2	transmembrane 9 superfamily member 2 [Source:HGNC Symbol;Acc:HGNC:11865]	44.05	42.2	47.6	89.41	96.84	96.76
ENSG00000164106	254.322	7.99051	1.88215e-25	2.41369e-24	yes	up	0.0333333	7.32667	SCRG1	stimulator of chondrogenesis 1 [Source:HGNC Symbol;Acc:HGNC:17036]	0.01	0.06	0.03	11.93	4.47	5.58
ENSG00000138646	0.00684606	-7.19051	1.90985e-25	2.4478e-24	yes	down	5.46333	0.0333333	HERC5	HECT and RLD domain containing E3 ubiquitin protein ligase 5 [Source:HGNC Symbol;Acc:HGNC:24368]	5.6	4.63	6.16	0.02	0	0.08
ENSG00000128524	0.432202	-1.21022	1.911e-25	2.44787e-24	yes	down	464.547	146.527	ATP6V1F	ATPase H+ transporting V1 subunit F [Source:HGNC Symbol;Acc:HGNC:16832]	477.32	457.74	458.58	132.98	129.36	177.24
ENSG00000075426	2.98114	1.57586	1.9545e-25	2.50199e-24	yes	up	20.46	51.26	FOSL2	FOS like 2, AP-1 transcription factor subunit [Source:HGNC Symbol;Acc:HGNC:3798]	19.95	21.12	20.31	43.19	55.93	54.66
ENSG00000223802	0.0345791	-4.85396	1.9555e-25	2.50199e-24	yes	down	8.04667	0.146667	CERS1	ceramide synthase 1 [Source:HGNC Symbol;Acc:HGNC:14253]	10.62	6.97	6.55	0.17	0.15	0.12
ENSG00000176438	15.2246	3.92833	1.98024e-25	2.53218e-24	yes	up	0.21	1.89667	SYNE3	spectrin repeat containing nuclear envelope family member 3 [Source:HGNC Symbol;Acc:HGNC:19861]	0.26	0.19	0.18	1.71	2.31	1.67
ENSG00000174547	0.460865	-1.11759	1.99999e-25	2.55597e-24	yes	down	130.23	61.2533	MRPL11	mitochondrial ribosomal protein L11 [Source:HGNC Symbol;Acc:HGNC:14042]	130.96	126.53	133.2	50.93	60.63	72.2
ENSG00000160460	0.0927151	-3.43105	2.05239e-25	2.62142e-24	yes	down	7.05667	0.816667	SPTBN4	spectrin beta, non-erythrocytic 4 [Source:HGNC Symbol;Acc:HGNC:14896]	6.34	7.46	7.37	0.39	1.22	0.84
ENSG00000171408	1149.64	10.167	2.07473e-25	2.64844e-24	yes	up	0.0133333	10.92	PDE7B	phosphodiesterase 7B [Source:HGNC Symbol;Acc:HGNC:8792]	0	0.01	0.03	4.34	8.53	19.89
ENSG00000181929	2.59297	1.37461	2.07873e-25	2.65202e-24	yes	up	31.93	68.8533	PRKAG1	protein kinase AMP-activated non-catalytic subunit gamma 1 [Source:HGNC Symbol;Acc:HGNC:9385]	33.6	28.85	33.34	63.86	71.12	71.58
ENSG00000187210	5601.14	12.4515	2.12819e-25	2.71357e-24	yes	up	0.09	26.62	GCNT1	glucosaminyl (N-acetyl) transferase 1 [Source:HGNC Symbol;Acc:HGNC:4203]	0	0.27	0	19.7	26.7	33.46
ENSG00000104419	22.2844	4.47796	2.14758e-25	2.73672e-24	yes	up	4.55333	66.4633	NDRG1	N-myc downstream regulated 1 [Source:HGNC Symbol;Acc:HGNC:7679]	5.32	3.49	4.85	85.06	83.92	30.41
ENSG00000251493	11.783	3.55863	2.19289e-25	2.79286e-24	yes	up	7.21333	63.1	FOXD1	forkhead box D1 [Source:HGNC Symbol;Acc:HGNC:3802]	7.06	7.14	7.44	75.46	71.85	41.99
ENSG00000164761	118.51	6.88887	2.24671e-25	2.85977e-24	yes	up	0.593333	48.1267	TNFRSF11B	TNF receptor superfamily member 11b [Source:HGNC Symbol;Acc:HGNC:11909]	0.41	0.59	0.78	72.93	58.65	12.8
ENSG00000006016	23.2016	4.53615	2.30719e-25	2.93506e-24	yes	up	6.6	109.413	CRLF1	cytokine receptor like factor 1 [Source:HGNC Symbol;Acc:HGNC:2364]	6.99	6.58	6.23	68.55	52.5	207.19
ENSG00000077238	4.23502	2.08237	2.46386e-25	3.13258e-24	yes	up	7.51667	21.2033	IL4R	interleukin 4 receptor [Source:HGNC Symbol;Acc:HGNC:6015]	7.71	6.78	8.06	23.07	15.4	25.14
ENSG00000130208	0.0186166	-5.74726	2.46972e-25	3.13823e-24	yes	down	44.61	0.843333	APOC1	apolipoprotein C1 [Source:HGNC Symbol;Acc:HGNC:607]	45.23	48.99	39.61	0.47	0.6	1.46
ENSG00000138030	0.0244528	-5.35386	2.52026e-25	3.20063e-24	yes	down	5.79333	0.176667	KHK	ketohexokinase [Source:HGNC Symbol;Acc:HGNC:6315]	5.28	5.85	6.25	0.13	0.36	0.04
ENSG00000065548	0.426501	-1.22938	2.69237e-25	3.41579e-24	yes	down	175.147	61.1267	ZC3H15	zinc finger CCCH-type containing 15 [Source:HGNC Symbol;Acc:HGNC:29528]	172.82	161.97	190.65	49.11	59.61	74.66
ENSG00000079841	43.099	5.42958	2.69276e-25	3.41579e-24	yes	up	0.153333	2.73333	RIMS1	regulating synaptic membrane exocytosis 1 [Source:HGNC Symbol;Acc:HGNC:17282]	0.16	0.16	0.14	3.6	2.32	2.28
ENSG00000136270	0.292186	-1.77504	2.75181e-25	3.48871e-24	yes	down	111.737	26.1533	TBRG4	transforming growth factor beta regulator 4 [Source:HGNC Symbol;Acc:HGNC:17443]	113.5	110.61	111.1	26.84	22.03	29.59
ENSG00000254634	0.202634	-2.30305	2.76983e-25	3.50956e-24	yes	down	1.74	0.343333	SMG1P6	SMG1 pseudogene 6 [Source:HGNC Symbol;Acc:HGNC:49863]	1.76	1.7	1.76	0.3	0.35	0.38
ENSG00000111424	7.04933	2.81749	2.88227e-25	3.64995e-24	yes	up	2.1	11.8267	VDR	vitamin D receptor [Source:HGNC Symbol;Acc:HGNC:12679]	2.01	2.34	1.95	12.16	13.32	10
ENSG00000180921	0.0765754	-3.70698	2.89282e-25	3.66122e-24	yes	down	11.01	0.71	FAM83H	family with sequence similarity 83 member H [Source:HGNC Symbol;Acc:HGNC:24797]	10.41	11.91	10.71	0.96	0.38	0.79
ENSG00000138279	2.43085	1.28146	2.91381e-25	3.68569e-24	yes	up	56.7	130.193	ANXA7	annexin A7 [Source:HGNC Symbol;Acc:HGNC:545]	58.2	55.47	56.43	111.16	124.43	154.99
ENSG00000030304	0.0167542	-5.89934	2.9255e-25	3.69837e-24	yes	down	1.85	0.04	MUSK	muscle associated receptor tyrosine kinase [Source:HGNC Symbol;Acc:HGNC:7525]	2.01	1.61	1.93	0.04	0.02	0.06
ENSG00000119636	8.26374	3.0468	2.95551e-25	3.73419e-24	yes	up	1.92	8.92333	BBOF1	basal body orientation factor 1 [Source:HGNC Symbol;Acc:HGNC:19855]	1.98	1.6	2.18	5.17	9.55	12.05
ENSG00000130762	0.0187	-5.74081	2.97685e-25	3.75901e-24	yes	down	4.07	0.0733333	ARHGEF16	Rho guanine nucleotide exchange factor 16 [Source:HGNC Symbol;Acc:HGNC:15515]	3.74	4.51	3.96	0.12	0.05	0.05
ENSG00000154553	0.241667	-2.04891	3.01456e-25	3.80447e-24	yes	down	45.8967	9.39	PDLIM3	PDZ and LIM domain 3 [Source:HGNC Symbol;Acc:HGNC:20767]	45.11	44.61	47.97	10.34	8.65	9.18
ENSG00000153246	6138.15	12.5836	3.02766e-25	3.81884e-24	yes	up	0	10.1033	PLA2R1	phospholipase A2 receptor 1 [Source:HGNC Symbol;Acc:HGNC:9042]	0	0	0	9.37	6.83	14.11
ENSG00000205413	29.3012	4.87289	3.21254e-25	4.04974e-24	yes	up	0.226667	5.85	SAMD9	sterile alpha motif domain containing 9 [Source:HGNC Symbol;Acc:HGNC:1348]	0.22	0.2	0.26	2.67	4.05	10.83
ENSG00000280789	0.322053	-1.63463	3.26094e-25	4.10842e-24	yes	down	19.4367	5.22333	PAGR1	PAXIP1 associated glutamate rich protein 1 [Source:HGNC Symbol;Acc:HGNC:28707]	19.88	20.3	18.13	4.25	4.85	6.57
ENSG00000137713	0.370738	-1.43153	3.5014e-25	4.40887e-24	yes	down	32.58	11.77	PPP2R1B	protein phosphatase 2 scaffold subunit Abeta [Source:HGNC Symbol;Acc:HGNC:9303]	31.32	31.34	35.08	9.15	9.21	16.95
ENSG00000139826	3.2167	1.68558	3.62899e-25	4.56694e-24	yes	up	2.28333	6.05	ABHD13	abhydrolase domain containing 13 [Source:HGNC Symbol;Acc:HGNC:20293]	2.04	2.28	2.53	5.72	6.08	6.35
ENSG00000102287	5434.58	12.408	3.79879e-25	4.77792e-24	yes	up	0	15.61	GABRE	gamma-aminobutyric acid type A receptor subunit epsilon [Source:HGNC Symbol;Acc:HGNC:4085]	0	0	0	12.6	16.36	17.87
ENSG00000120833	0.116928	-3.09631	3.80701e-25	4.78555e-24	yes	down	47.8767	5.05333	SOCS2	suppressor of cytokine signaling 2 [Source:HGNC Symbol;Acc:HGNC:19382]	45.94	50.26	47.43	7.04	3.33	4.79
ENSG00000159200	14.4807	3.85606	3.95093e-25	4.96366e-24	yes	up	13.7533	158.433	RCAN1	regulator of calcineurin 1 [Source:HGNC Symbol;Acc:HGNC:3040]	15.2	12.47	13.59	226.85	140.14	108.31
ENSG00000176692	10320.9	13.3333	4.02134e-25	5.04926e-24	yes	up	0	33.5733	FOXC2	forkhead box C2 [Source:HGNC Symbol;Acc:HGNC:3801]	0	0	0	18.07	17.72	64.93
ENSG00000172661	2.56851	1.36093	4.24793e-25	5.33077e-24	yes	up	11.8633	25.6467	WASHC2C	WASH complex subunit 2C [Source:HGNC Symbol;Acc:HGNC:23414]	11.01	10.63	13.95	22.57	27.13	27.24
ENSG00000227121	0.000604697	-10.6915	4.26046e-25	5.34348e-24	yes	down	83.4433	0.04	LINC02672	long intergenic non-protein coding RNA 2672 [Source:HGNC Symbol;Acc:HGNC:54159]	83.17	83.45	83.71	0	0	0.12
ENSG00000101444	0.272702	-1.8746	4.75853e-25	5.96143e-24	yes	down	249.883	55.49	AHCY	adenosylhomocysteinase [Source:HGNC Symbol;Acc:HGNC:343]	247.36	255.62	246.67	60.64	47.83	58
ENSG00000146376	1148.94	10.1661	4.85744e-25	6.08192e-24	yes	up	0.01	13.5967	ARHGAP18	Rho GTPase activating protein 18 [Source:HGNC Symbol;Acc:HGNC:21035]	0.01	0.01	0.01	9.1	6.13	25.56
ENSG00000172197	0.132704	-2.91371	4.87058e-25	6.09495e-24	yes	down	2.66333	0.253333	MBOAT1	membrane bound O-acyltransferase domain containing 1 [Source:HGNC Symbol;Acc:HGNC:21579]	2.39	2.5	3.1	0.22	0.23	0.31
ENSG00000236901	0.0333731	-4.90517	5.08889e-25	6.36454e-24	yes	down	1.83333	0.0533333	MIR600HG	MIR600 host gene [Source:HGNC Symbol;Acc:HGNC:23642]	1.79	1.8	1.91	0.01	0.1	0.05
ENSG00000164451	0.000201001	-12.2805	5.10631e-25	6.38274e-24	yes	down	44.4533	0	CALHM4	calcium homeostasis modulator family member 4 [Source:HGNC Symbol;Acc:HGNC:21094]	45.79	42.39	45.18	0	0	0
ENSG00000155846	0.00452723	-7.78715	5.48732e-25	6.85515e-24	yes	down	2.01333	0.0166667	PPARGC1B	PPARG coactivator 1 beta [Source:HGNC Symbol;Acc:HGNC:30022]	1.81	2.22	2.01	0.02	0.03	0
ENSG00000125965	6588.79	12.6858	5.63599e-25	7.03692e-24	yes	up	0	25.62	GDF5	growth differentiation factor 5 [Source:HGNC Symbol;Acc:HGNC:4220]	0	0	0	14.08	29.7	33.08
ENSG00000197223	0.342476	-1.54593	5.80389e-25	7.24248e-24	yes	down	83.6633	24.41	C1D	C1D nuclear receptor corepressor [Source:HGNC Symbol;Acc:HGNC:29911]	89.05	77.71	84.23	20.51	25.1	27.62
ENSG00000229619	5.27717	2.39976	5.83995e-25	7.28339e-24	yes	up	1.66667	9.08667	MBNL1-AS1	MBNL1 antisense RNA 1 [Source:HGNC Symbol;Acc:HGNC:44584]	1.6	1.52	1.88	10.51	7.56	9.19
ENSG00000171097	0.184815	-2.43584	5.93055e-25	7.39224e-24	yes	down	14.0567	2.53667	KYAT1	kynurenine aminotransferase 1 [Source:HGNC Symbol;Acc:HGNC:1564]	15.11	14.17	12.89	1.98	2.19	3.44
ENSG00000181751	5.52762	2.46666	6.03046e-25	7.51256e-24	yes	up	6.39667	29.37	MACIR	macrophage immunometabolism regulator [Source:HGNC Symbol;Acc:HGNC:25052]	6.55	6.03	6.61	18.6	23.85	45.66
ENSG00000171206	3.24647	1.69887	6.04372e-25	7.52488e-24	yes	up	32.0567	89.0167	TRIM8	tripartite motif containing 8 [Source:HGNC Symbol;Acc:HGNC:15579]	31.56	30.25	34.36	94.6	82.52	89.93
ENSG00000109084	0.170514	-2.55204	6.36394e-25	7.91913e-24	yes	down	47.33	6.73333	TMEM97	transmembrane protein 97 [Source:HGNC Symbol;Acc:HGNC:28106]	46.43	47.07	48.49	4.37	5.81	10.02
ENSG00000120549	8267	13.0131	6.3795e-25	7.93406e-24	yes	up	0	14.0433	KIAA1217	KIAA1217 [Source:HGNC Symbol;Acc:HGNC:25428]	0	0	0	9.54	7.31	25.28
ENSG00000089472	6019.17	12.5553	6.60274e-25	8.2071e-24	yes	up	0	12.1633	HEPH	hephaestin [Source:HGNC Symbol;Acc:HGNC:4866]	0	0	0	15.24	9.42	11.83
ENSG00000078900	0.00213039	-8.87467	6.62434e-25	8.22936e-24	yes	down	7.67333	0.01	TP73	tumor protein p73 [Source:HGNC Symbol;Acc:HGNC:12003]	7.68	8.25	7.09	0.02	0.01	0
ENSG00000196639	439.637	8.78017	6.82833e-25	8.47804e-24	yes	up	0.02	6.37333	HRH1	histamine receptor H1 [Source:HGNC Symbol;Acc:HGNC:5182]	0	0.03	0.03	2.87	5.47	10.78
ENSG00000100842	5692.11	12.4747	6.93649e-25	8.60752e-24	yes	up	0	17.81	EFS	embryonal Fyn-associated substrate [Source:HGNC Symbol;Acc:HGNC:16898]	0	0	0	13.84	13.61	25.98
ENSG00000160223	0.0072612	-7.10558	7.13094e-25	8.84388e-24	yes	down	2.41667	0.0366667	ICOSLG	inducible T cell costimulator ligand [Source:HGNC Symbol;Acc:HGNC:17087]	2.46	2.35	2.44	0	0.07	0.04
ENSG00000159840	3.2171	1.68576	7.24463e-25	8.97987e-24	yes	up	127.47	329.487	ZYX	zyxin [Source:HGNC Symbol;Acc:HGNC:13200]	125.18	137.36	119.87	335.6	277.73	375.13
ENSG00000284776	4.26421	2.09228	7.36208e-25	9.12037e-24	yes	up	10.07	31.3		novel protein	10.42	10.39	9.4	27.89	32.85	33.16
ENSG00000100979	65.5566	6.03467	7.43576e-25	9.20651e-24	yes	up	0.24	10.7567	PLTP	phospholipid transfer protein [Source:HGNC Symbol;Acc:HGNC:9093]	0.2	0.26	0.26	9.37	5.07	17.83
ENSG00000145284	0.19252	-2.37692	8.63846e-25	1.06897e-23	yes	down	20.4533	3.18333	SCD5	stearoyl-CoA desaturase 5 [Source:HGNC Symbol;Acc:HGNC:21088]	20.03	20.25	21.08	3.55	3.26	2.74
ENSG00000157483	4.08484	2.03028	8.87444e-25	1.09756e-23	yes	up	13.35	100.957	MYO1E	myosin IE [Source:HGNC Symbol;Acc:HGNC:7599]	15.52	14.05	10.48	108.08	114.34	80.45
ENSG00000166825	24043.7	14.5534	8.93e-25	1.10382e-23	yes	up	0.0133333	239.867	ANPEP	alanyl aminopeptidase, membrane [Source:HGNC Symbol;Acc:HGNC:500]	0	0.02	0.02	56.27	138.82	524.51
ENSG00000136244	7366.62	12.8468	9.04358e-25	1.11723e-23	yes	up	0	72.22	IL6	interleukin 6 [Source:HGNC Symbol;Acc:HGNC:6018]	0	0	0	95.35	69.45	51.86
ENSG00000183458	3.18469	1.67115	9.47894e-25	1.17037e-23	yes	up	4.72	12.53	PKD1P3	polycystin 1, transient receptor potential channel interacting pseudogene 3 [Source:HGNC Symbol;Acc:HGNC:30067]	4.39	4.84	4.93	13.07	11.3	13.22
ENSG00000138131	4827.7	12.2371	9.68106e-25	1.19466e-23	yes	up	0.00666667	22.71	LOXL4	lysyl oxidase like 4 [Source:HGNC Symbol;Acc:HGNC:17171]	0	0.02	0	22.58	20.86	24.69
ENSG00000154719	0.444039	-1.17124	1.02325e-24	1.262e-23	yes	down	73.6033	25.6567	MRPL39	mitochondrial ribosomal protein L39 [Source:HGNC Symbol;Acc:HGNC:14027]	71.25	70.24	79.32	23.67	24.58	28.72
ENSG00000074695	3.15682	1.65847	1.03215e-24	1.27228e-23	yes	up	49.29	129.067	LMAN1	lectin, mannose binding 1 [Source:HGNC Symbol;Acc:HGNC:6631]	48.13	45.65	54.09	106.71	145.98	134.51
ENSG00000156515	2.58137	1.36814	1.04964e-24	1.29312e-23	yes	up	45.52	96.98	HK1	hexokinase 1 [Source:HGNC Symbol;Acc:HGNC:4922]	45.96	44.28	46.32	93.08	80.97	116.89
ENSG00000180198	0.429402	-1.2196	1.07796e-24	1.32728e-23	yes	down	65.6967	23.01	RCC1	regulator of chromosome condensation 1 [Source:HGNC Symbol;Acc:HGNC:1913]	66.09	66.64	64.36	19.03	23.71	26.29
ENSG00000122033	3.23086	1.69192	1.08098e-24	1.33026e-23	yes	up	26.27	61.97	MTIF3	mitochondrial translational initiation factor 3 [Source:HGNC Symbol;Acc:HGNC:29788]	21.74	26.02	31.05	52.87	52.86	80.18
ENSG00000204842	3.72093	1.89566	1.14798e-24	1.41192e-23	yes	up	12.2933	30.0567	ATXN2	ataxin 2 [Source:HGNC Symbol;Acc:HGNC:10555]	11.64	12.42	12.82	23.66	22.39	44.12
ENSG00000173068	4896.3	12.2575	1.24198e-24	1.5267e-23	yes	up	0.01	9.28	BNC2	basonuclin 2 [Source:HGNC Symbol;Acc:HGNC:30988]	0.03	0	0	7.42	9.19	11.23
ENSG00000187866	3.12992	1.64612	1.25661e-24	1.54382e-23	yes	up	2.19667	5.66333	PABIR1	PP2A Aalpha (PPP2R1A) and B55A (PPP2R2A) interacting phosphatase regulator 1 [Source:HGNC Symbol;Acc:HGNC:23490]	2.03	2.07	2.49	5.38	5.66	5.95
ENSG00000104147	0.11182	-3.16074	1.27558e-24	1.56627e-23	yes	down	36.6733	3.05667	OIP5	Opa interacting protein 5 [Source:HGNC Symbol;Acc:HGNC:20300]	34.08	36.47	39.47	1.63	2.59	4.95
ENSG00000076356	278.658	8.12235	1.29886e-24	1.59397e-23	yes	up	0.01	3.10333	PLXNA2	plexin A2 [Source:HGNC Symbol;Acc:HGNC:9100]	0.03	0	0	1.43	1.97	5.91
ENSG00000164442	3.90792	1.9664	1.36861e-24	1.67864e-23	yes	up	77.95	274.1	CITED2	Cbp/p300 interacting transactivator with Glu/Asp rich carboxy-terminal domain 2 [Source:HGNC Symbol;Acc:HGNC:1987]	77.47	80.49	75.89	292.62	276.23	253.45
ENSG00000166949	11.4204	3.51355	1.44671e-24	1.77282e-23	yes	up	4.53667	57.33	SMAD3	SMAD family member 3 [Source:HGNC Symbol;Acc:HGNC:6769]	4.43	3.92	5.26	27.81	34.64	109.54
ENSG00000186104	31.9428	4.99742	1.44699e-24	1.77282e-23	yes	up	0.423333	10.44	CYP2R1	cytochrome P450 family 2 subfamily R member 1 [Source:HGNC Symbol;Acc:HGNC:20580]	0.36	0.23	0.68	13.29	10.59	7.44
ENSG00000101144	0.0104903	-6.5748	1.47654e-24	1.80803e-23	yes	down	4.96	0.0266667	BMP7	bone morphogenetic protein 7 [Source:HGNC Symbol;Acc:HGNC:1074]	4.73	4.93	5.22	0.04	0.01	0.03
ENSG00000248008	0.264174	-1.92044	1.50907e-24	1.84685e-23	yes	down	27.7	5.52667	NRAV	negative regulator of antiviral response [Source:HGNC Symbol;Acc:HGNC:48588]	26.05	28.66	28.39	5.73	4.38	6.47
ENSG00000131737	6023.54	12.5564	1.52594e-24	1.86646e-23	yes	up	0	33.73	KRT34	keratin 34 [Source:HGNC Symbol;Acc:HGNC:6452]	0	0	0	36.58	39.07	25.54
ENSG00000139209	0.0564642	-4.14652	1.72037e-24	2.10312e-23	yes	down	16.3533	1.17333	SLC38A4	solute carrier family 38 member 4 [Source:HGNC Symbol;Acc:HGNC:14679]	16.05	15.95	17.06	0.72	0.78	2.02
ENSG00000130733	3.56519	1.83398	1.75647e-24	2.14608e-23	yes	up	22.43	64.1467	YIPF2	Yip1 domain family member 2 [Source:HGNC Symbol;Acc:HGNC:28476]	23.72	22.56	21.01	51.58	55.61	85.25
ENSG00000218336	78.5246	6.29507	1.83165e-24	2.2367e-23	yes	up	0.266667	15.5233	TENM3	teneurin transmembrane protein 3 [Source:HGNC Symbol;Acc:HGNC:29944]	0.37	0.14	0.29	18.51	23.48	4.58
ENSG00000109572	0.454894	-1.1364	1.8433e-24	2.2497e-23	yes	down	48.61	20.1267	CLCN3	chloride voltage-gated channel 3 [Source:HGNC Symbol;Acc:HGNC:2021]	47.51	47.44	50.88	16.87	19.65	23.86
ENSG00000148481	2.56475	1.35882	1.85312e-24	2.26044e-23	yes	up	11.0733	23.7467	MINDY3	MINDY lysine 48 deubiquitinase 3 [Source:HGNC Symbol;Acc:HGNC:23578]	11.75	10.51	10.96	21.08	22.04	28.12
ENSG00000121005	16.8674	4.07616	1.86986e-24	2.27961e-23	yes	up	0.526667	6.80333	CRISPLD1	cysteine rich secretory protein LCCL domain containing 1 [Source:HGNC Symbol;Acc:HGNC:18206]	0.44	0.78	0.36	9.31	5.76	5.34
ENSG00000268575	2.27215	1.18406	2.07515e-24	2.5285e-23	yes	up	5.36667	10.4267		novel transcript, readthrough between SLC35E2 and CDK11A	5.46	5.19	5.45	9.83	9.57	11.88
ENSG00000104427	4.8974	2.29201	2.17549e-24	2.64931e-23	yes	up	2.43667	15.7033	ZC2HC1A	zinc finger C2HC-type containing 1A [Source:HGNC Symbol;Acc:HGNC:24277]	1.88	2.59	2.84	12.87	14.05	20.19
ENSG00000166411	0.493878	-1.01777	2.38812e-24	2.90665e-23	yes	down	69.8733	44.4	IDH3A	isocitrate dehydrogenase (NAD(+)) 3 catalytic subunit alpha [Source:HGNC Symbol;Acc:HGNC:5384]	78.42	62.2	69	43.3	40.26	49.64
ENSG00000143409	0.420366	-1.25028	2.40123e-24	2.92101e-23	yes	down	16.9033	5.60333	MINDY1	MINDY lysine 48 deubiquitinase 1 [Source:HGNC Symbol;Acc:HGNC:25648]	17.4	16.61	16.7	5.07	4.73	7.01
ENSG00000233757	0.230078	-2.11981	2.44096e-24	2.96772e-23	yes	down	2.86667	0.496667		novel C2H2 type zinc finger protein	2.63	2.62	3.35	0.53	0.61	0.35
ENSG00000155324	6463.11	12.658	2.53495e-24	3.08031e-23	yes	up	0.00666667	39.3533	GRAMD2B	GRAM domain containing 2B [Source:HGNC Symbol;Acc:HGNC:24911]	0	0	0.02	51.43	35.95	30.68
ENSG00000184719	14.5786	3.86578	2.63396e-24	3.19888e-23	yes	up	0.646667	8.94667	RNLS	renalase, FAD dependent amine oxidase [Source:HGNC Symbol;Acc:HGNC:25641]	0.2	0.63	1.11	8.65	8.87	9.32
ENSG00000153814	19.5054	4.2858	2.7045e-24	3.28275e-23	yes	up	2.09	31.2233	JAZF1	JAZF zinc finger 1 [Source:HGNC Symbol;Acc:HGNC:28917]	2.46	1.95	1.86	44.57	31.71	17.39
ENSG00000182511	137.539	7.1037	2.76507e-24	3.35443e-23	yes	up	0.166667	8.76	FES	FES proto-oncogene, tyrosine kinase [Source:HGNC Symbol;Acc:HGNC:3657]	0.08	0.19	0.23	4.97	5.32	15.99
ENSG00000164920	0.0297348	-5.0717	2.91449e-24	3.53378e-23	yes	down	7.72667	0.166667	OSR2	odd-skipped related transciption factor 2 [Source:HGNC Symbol;Acc:HGNC:15830]	9.05	6.55	7.58	0.25	0.17	0.08
ENSG00000178878	19.9265	4.31661	2.91913e-24	3.53748e-23	yes	up	0.66	6.29	APOLD1	apolipoprotein L domain containing 1 [Source:HGNC Symbol;Acc:HGNC:25268]	0.34	0.5	1.14	8.16	7.25	3.46
ENSG00000226539	0.0024501	-8.67294	2.93438e-24	3.55402e-23	yes	down	12.6233	0.0366667	MLXP1	MLX pseudogene 1 [Source:HGNC Symbol;Acc:HGNC:54600]	12.45	12.18	13.24	0.1	0	0.01
ENSG00000196550	0.144904	-2.78684	2.97408e-24	3.60015e-23	yes	down	21.9833	2.66	FAM72A	family with sequence similarity 72 member A [Source:HGNC Symbol;Acc:HGNC:24044]	25.24	18.91	21.8	1.76	2.86	3.36
ENSG00000164332	2.7765	1.47327	3.00368e-24	3.63261e-23	yes	up	16.4467	37.5433	UBLCP1	ubiquitin like domain containing CTD phosphatase 1 [Source:HGNC Symbol;Acc:HGNC:28110]	16.24	15.35	17.75	29.24	39.85	43.54
ENSG00000172315	2.61751	1.38819	3.00417e-24	3.63261e-23	yes	up	5.43333	10.2367	TP53RK	TP53 regulating kinase [Source:HGNC Symbol;Acc:HGNC:16197]	5.28	5.47	5.55	9.13	9.71	11.87
ENSG00000068724	3.36917	1.75239	3.02324e-24	3.65368e-23	yes	up	6.82	16.1967	TTC7A	tetratricopeptide repeat domain 7A [Source:HGNC Symbol;Acc:HGNC:19750]	6.91	7.25	6.3	13.35	13.06	22.18
ENSG00000184900	2.39273	1.25866	3.44616e-24	4.16254e-23	yes	up	62.6233	121.123	SUMO3	small ubiquitin like modifier 3 [Source:HGNC Symbol;Acc:HGNC:11124]	62.22	65.89	59.76	114.09	110.88	138.4
ENSG00000155090	2.88935	1.53075	3.44965e-24	4.16449e-23	yes	up	14.28	33.95	KLF10	Kruppel like factor 10 [Source:HGNC Symbol;Acc:HGNC:11810]	14.78	13.34	14.72	27.09	37.02	37.74
ENSG00000062716	3.88011	1.9561	3.46686e-24	4.183e-23	yes	up	54.0133	168.897	VMP1	vacuole membrane protein 1 [Source:HGNC Symbol;Acc:HGNC:29559]	51.79	50.65	59.6	166.23	161.3	179.16
ENSG00000111801	3.72353	1.89667	3.60474e-24	4.347e-23	yes	up	3.38667	8.85667	BTN3A3	butyrophilin subfamily 3 member A3 [Source:HGNC Symbol;Acc:HGNC:1140]	2.85	3.65	3.66	6.95	8.88	10.74
ENSG00000134759	4.18546	2.06539	3.76705e-24	4.54026e-23	yes	up	14.6367	54.7	ELP2	elongator acetyltransferase complex subunit 2 [Source:HGNC Symbol;Acc:HGNC:18248]	14.45	16.43	13.03	47.84	65.72	50.54
ENSG00000088387	2.55877	1.35545	3.77256e-24	4.54444e-23	yes	up	56.2167	78.4933	DOCK9	dedicator of cytokinesis 9 [Source:HGNC Symbol;Acc:HGNC:14132]	55.93	56.44	56.28	63.3	71.25	100.93
ENSG00000163466	2.20331	1.13968	3.78908e-24	4.56187e-23	yes	up	441.637	708.073	ARPC2	actin related protein 2/3 complex subunit 2 [Source:HGNC Symbol;Acc:HGNC:705]	436.67	429.57	458.67	696.59	679.52	748.11
ENSG00000166780	2.59152	1.3738	3.81814e-24	4.59437e-23	yes	up	16.2433	35.06	BMERB1	bMERB domain containing 1 [Source:HGNC Symbol;Acc:HGNC:19213]	14.75	16.87	17.11	32.5	29.79	42.89
ENSG00000197818	3.71256	1.89241	3.94378e-24	4.74299e-23	yes	up	1.26667	4.07	SLC9A8	solute carrier family 9 member A8 [Source:HGNC Symbol;Acc:HGNC:20728]	1.23	1.24	1.33	3.63	3.27	5.31
ENSG00000163923	0.262834	-1.92778	4.11159e-24	4.94213e-23	yes	down	103.913	20.2933	RPL39L	ribosomal protein L39 like [Source:HGNC Symbol;Acc:HGNC:17094]	106.03	111.11	94.6	17.52	16.72	26.64
ENSG00000061337	12.0818	3.59477	4.38631e-24	5.2695e-23	yes	up	0.41	4.08667	LZTS1	leucine zipper tumor suppressor 1 [Source:HGNC Symbol;Acc:HGNC:13861]	0.44	0.5	0.29	5.01	2.93	4.32
ENSG00000130005	0.325449	-1.6195	4.54241e-24	5.45408e-23	yes	down	91.7533	23.8567	GAMT	guanidinoacetate N-methyltransferase [Source:HGNC Symbol;Acc:HGNC:4136]	92.84	99.18	83.24	21.97	20.55	29.05
ENSG00000197555	3.83185	1.93804	4.55105e-24	5.46151e-23	yes	up	20.3333	66.38	SIPA1L1	signal induced proliferation associated 1 like 1 [Source:HGNC Symbol;Acc:HGNC:20284]	21.1	19.67	20.23	55.54	50.26	93.34
ENSG00000254680	435.028	8.76496	4.59976e-24	5.51698e-23	yes	up	0.213333	63.23		novel transcript	0.64	0	0	62.36	53.33	74
ENSG00000146054	0.087689	-3.51146	4.73741e-24	5.67902e-23	yes	down	22.1633	2.16667	TRIM7	tripartite motif containing 7 [Source:HGNC Symbol;Acc:HGNC:16278]	23.73	19.76	23	1.2	3.17	2.13
ENSG00000110031	23.3653	4.5463	4.87162e-24	5.83638e-23	yes	up	1.41667	27.7067	LPXN	leupaxin [Source:HGNC Symbol;Acc:HGNC:14061]	1.29	1.22	1.74	15.76	15.3	52.06
ENSG00000107165	0.000708051	-10.4639	4.87393e-24	5.83638e-23	yes	down	34.9033	0.00666667	TYRP1	tyrosinase related protein 1 [Source:HGNC Symbol;Acc:HGNC:12450]	30.85	34.97	38.89	0	0	0.02
ENSG00000168803	204.515	7.67606	4.95254e-24	5.92732e-23	yes	up	0.0266667	5.53	ADAL	adenosine deaminase like [Source:HGNC Symbol;Acc:HGNC:31853]	0	0.02	0.06	4.32	5.07	7.2
ENSG00000079332	2.64957	1.40576	4.99391e-24	5.97362e-23	yes	up	32.1433	85.1367	SAR1A	secretion associated Ras related GTPase 1A [Source:HGNC Symbol;Acc:HGNC:10534]	32.37	28.88	35.18	83.53	86.57	85.31
ENSG00000187134	82.1032	6.35937	5.09502e-24	6.09129e-23	yes	up	0.37	16.72	AKR1C1	aldo-keto reductase family 1 member C1 [Source:HGNC Symbol;Acc:HGNC:384]	0.63	0.37	0.11	6.01	18.21	25.94
ENSG00000274512	15.3696	3.94201	5.13701e-24	6.13819e-23	yes	up	0.283333	5.29333	TBC1D3L	TBC1 domain family member 3L [Source:HGNC Symbol;Acc:HGNC:51246]	0.43	0.27	0.15	4.97	6.05	4.86
ENSG00000106785	0.0780486	-3.67948	5.15813e-24	6.16011e-23	yes	down	14.6733	0.886667	TRIM14	tripartite motif containing 14 [Source:HGNC Symbol;Acc:HGNC:16283]	13.81	14.96	15.25	0.73	1.35	0.58
ENSG00000198915	0.00794985	-6.97486	5.38022e-24	6.4219e-23	yes	down	5.81	0.12	RASGEF1A	RasGEF domain family member 1A [Source:HGNC Symbol;Acc:HGNC:24246]	6.87	5.43	5.13	0.12	0.12	0.12
ENSG00000187867	0.00246684	-8.66312	5.44384e-24	6.49435e-23	yes	down	11.96	0.0233333	PALM3	paralemmin 3 [Source:HGNC Symbol;Acc:HGNC:33274]	12.72	11.57	11.59	0	0.05	0.02
ENSG00000133247	0.281017	-1.83127	5.47084e-24	6.52307e-23	yes	down	16.01	3.68	KMT5C	lysine methyltransferase 5C [Source:HGNC Symbol;Acc:HGNC:28405]	13.25	17.49	17.29	2.88	3.48	4.68
ENSG00000256940	8.55909	3.09746	5.48482e-24	6.53622e-23	yes	up	4.94667	31.9367	PPP1R14B-AS1	PPP1R14B antisense RNA 1 [Source:HGNC Symbol;Acc:HGNC:54233]	3.73	4.81	6.3	26.37	33.43	36.01
ENSG00000142303	13.0146	3.70206	5.55163e-24	6.6123e-23	yes	up	2.84333	19.32	ADAMTS10	ADAM metallopeptidase with thrombospondin type 1 motif 10 [Source:HGNC Symbol;Acc:HGNC:13201]	1.24	3.25	4.04	26.17	18.26	13.53
ENSG00000113719	4.83445	2.27335	5.7498e-24	6.84467e-23	yes	up	40.5267	160.317	ERGIC1	endoplasmic reticulum-golgi intermediate compartment 1 [Source:HGNC Symbol;Acc:HGNC:29205]	39.63	42.56	39.39	135.5	113.79	231.66
ENSG00000173894	0.0814117	-3.61862	5.99809e-24	7.13641e-23	yes	down	13.4333	0.9	CBX2	chromobox 2 [Source:HGNC Symbol;Acc:HGNC:1552]	13.65	13.87	12.78	1.03	0.89	0.78
ENSG00000173705	12.7608	3.67365	6.04078e-24	7.18336e-23	yes	up	0.543333	6.01	SUSD5	sushi domain containing 5 [Source:HGNC Symbol;Acc:HGNC:29061]	0.53	0.56	0.54	2.96	6.1	8.97
ENSG00000229953	0.00515964	-7.59851	6.05768e-24	7.1996e-23	yes	down	7.79	0.0433333		novel transcript	8.12	7.82	7.43	0.04	0	0.09
ENSG00000135631	2.5263	1.33703	6.46545e-24	7.68014e-23	yes	up	13.6333	26.8867	RAB11FIP5	RAB11 family interacting protein 5 [Source:HGNC Symbol;Acc:HGNC:24845]	13.54	13.76	13.6	27.82	26.08	26.76
ENSG00000116985	0.0636289	-3.97417	6.79683e-24	8.06946e-23	yes	down	2.47667	0.133333	BMP8B	bone morphogenetic protein 8b [Source:HGNC Symbol;Acc:HGNC:1075]	2.61	2.42	2.4	0.08	0.08	0.24
ENSG00000168461	4.52892	2.17917	7.05227e-24	8.36827e-23	yes	up	13.4767	48.3133	RAB31	RAB31, member RAS oncogene family [Source:HGNC Symbol;Acc:HGNC:9771]	14.91	12.78	12.74	51.44	52.26	41.24
ENSG00000196632	0.163341	-2.61404	7.20019e-24	8.53923e-23	yes	down	1.64667	0.276667	WNK3	WNK lysine deficient protein kinase 3 [Source:HGNC Symbol;Acc:HGNC:14543]	1.59	1.45	1.9	0.2	0.16	0.47
ENSG00000171723	0.395906	-1.33677	7.35378e-24	8.71673e-23	yes	down	17.6133	7.33667	GPHN	gephyrin [Source:HGNC Symbol;Acc:HGNC:15465]	15.45	16.04	21.35	6.82	8.24	6.95
ENSG00000185483	43.6805	5.44892	7.86801e-24	9.3213e-23	yes	up	0.343333	9.58333	ROR1	receptor tyrosine kinase like orphan receptor 1 [Source:HGNC Symbol;Acc:HGNC:10256]	0.53	0.19	0.31	10.44	13.99	4.32
ENSG00000135926	2.4386	1.28606	8.36988e-24	9.9106e-23	yes	up	52.28	102.153	TMBIM1	transmembrane BAX inhibitor motif containing 1 [Source:HGNC Symbol;Acc:HGNC:23410]	56.06	51.68	49.1	93.66	92.77	120.03
ENSG00000188483	3.52659	1.81827	8.82413e-24	1.04429e-22	yes	up	15.1767	43.3767	IER5L	immediate early response 5 like [Source:HGNC Symbol;Acc:HGNC:23679]	14.51	16.17	14.85	41.53	46.94	41.66
ENSG00000103034	33.6654	5.0732	8.89527e-24	1.05215e-22	yes	up	0.396667	9.00667	NDRG4	NDRG family member 4 [Source:HGNC Symbol;Acc:HGNC:14466]	0.32	0.33	0.54	4.04	8.12	14.86
ENSG00000106683	2.20116	1.13827	8.91971e-24	1.05437e-22	yes	up	21.1033	39.0733	LIMK1	LIM domain kinase 1 [Source:HGNC Symbol;Acc:HGNC:6613]	21.71	20.14	21.46	34.26	34.86	48.1
ENSG00000157570	194.722	7.60527	8.92356e-24	1.05437e-22	yes	up	0.27	12.2233	TSPAN18	tetraspanin 18 [Source:HGNC Symbol;Acc:HGNC:20660]	0.1	0.29	0.42	24.37	4.19	8.11
ENSG00000090581	2.16237	1.11261	8.98899e-24	1.06154e-22	yes	up	18.9333	56.2	GNPTG	N-acetylglucosamine-1-phosphate transferase subunit gamma [Source:HGNC Symbol;Acc:HGNC:23026]	18.22	18.7	19.88	51.19	58.95	58.46
ENSG00000110713	0.49388	-1.01777	9.21083e-24	1.08716e-22	yes	down	77.0367	26.2433	NUP98	nucleoporin 98 and 96 precursor [Source:HGNC Symbol;Acc:HGNC:8068]	73.72	78.23	79.16	21.32	23.45	33.96
ENSG00000165609	0.48247	-1.05149	9.34611e-24	1.10254e-22	yes	down	147.523	55.8333	NUDT5	nudix hydrolase 5 [Source:HGNC Symbol;Acc:HGNC:8052]	144.99	135.8	161.78	47.85	49.11	70.54
ENSG00000152804	0.154917	-2.69043	9.86105e-24	1.16267e-22	yes	down	11.66	1.42	HHEX	hematopoietically expressed homeobox [Source:HGNC Symbol;Acc:HGNC:4901]	11.31	12.03	11.64	1.33	1.8	1.13
ENSG00000114270	13.0332	3.70412	1.00398e-23	1.18313e-22	yes	up	2.27667	18.3567	COL7A1	collagen type VII alpha 1 chain [Source:HGNC Symbol;Acc:HGNC:2214]	1.86	2.52	2.45	23.12	10.59	21.36
ENSG00000100599	4602.58	12.1682	1.00797e-23	1.1872e-22	yes	up	0	11.1633	RIN3	Ras and Rab interactor 3 [Source:HGNC Symbol;Acc:HGNC:18751]	0	0	0	13	10.3	10.19
ENSG00000124098	3.90064	1.96371	1.15281e-23	1.35707e-22	yes	up	14.0633	42.54	FAM210B	family with sequence similarity 210 member B [Source:HGNC Symbol;Acc:HGNC:16102]	13.52	13.75	14.92	42.61	45.88	39.13
ENSG00000130985	0.462345	-1.11296	1.15918e-23	1.36385e-22	yes	down	377.34	142.537	UBA1	ubiquitin like modifier activating enzyme 1 [Source:HGNC Symbol;Acc:HGNC:12469]	376.95	385.31	369.76	122	133.01	172.6
ENSG00000171621	3.13591	1.64888	1.16526e-23	1.37027e-22	yes	up	3.94667	10.2733	SPSB1	splA/ryanodine receptor domain and SOCS box containing 1 [Source:HGNC Symbol;Acc:HGNC:30628]	3.35	4.18	4.31	9.66	10.38	10.78
ENSG00000064545	0.367611	-1.44375	1.20744e-23	1.41912e-22	yes	down	40.57	15.2333	TMEM161A	transmembrane protein 161A [Source:HGNC Symbol;Acc:HGNC:26020]	37.14	40.89	43.68	16.24	14.23	15.23
ENSG00000267296	0.0567752	-4.1386	1.2568e-23	1.47636e-22	yes	down	3.95	0.18	CEBPA-DT	CEBPA divergent transcript [Source:HGNC Symbol;Acc:HGNC:25710]	3.54	4.09	4.22	0.2	0.19	0.15
ENSG00000137691	111.392	6.7995	1.25911e-23	1.47752e-22	yes	up	0.223333	11.77	CFAP300	cilia and flagella associated protein 300 [Source:HGNC Symbol;Acc:HGNC:28188]	0	0.57	0.1	9.53	8.81	16.97
ENSG00000143375	0.0394697	-4.66311	1.25912e-23	1.47752e-22	yes	down	1.88667	0.0866667	CGN	cingulin [Source:HGNC Symbol;Acc:HGNC:17429]	2.42	1.5	1.74	0.09	0.08	0.09
ENSG00000052126	3.7901	1.92223	1.27711e-23	1.49784e-22	yes	up	3.31333	10.8333	PLEKHA5	pleckstrin homology domain containing A5 [Source:HGNC Symbol;Acc:HGNC:30036]	3.45	2.94	3.55	8.82	9.29	14.39
ENSG00000154059	3.77017	1.91463	1.30794e-23	1.53319e-22	yes	up	7.61333	32.6367	IMPACT	impact RWD domain protein [Source:HGNC Symbol;Acc:HGNC:20387]	6.56	7.25	9.03	28.55	34.18	35.18
ENSG00000138018	0.416743	-1.26277	1.32402e-23	1.54991e-22	yes	down	14.44	4.76667	SELENOI	selenoprotein I [Source:HGNC Symbol;Acc:HGNC:29361]	13.58	14.17	15.57	3.86	4.71	5.73
ENSG00000175334	0.400083	-1.32163	1.32429e-23	1.54991e-22	yes	down	783.143	233.48	BANF1	BAF nuclear assembly factor 1 [Source:HGNC Symbol;Acc:HGNC:17397]	786.14	797.16	766.13	199.4	203.1	297.94
ENSG00000127561	0.0519951	-4.26548	1.33981e-23	1.56725e-22	yes	down	6.33667	0.313333	SYNGR3	synaptogyrin 3 [Source:HGNC Symbol;Acc:HGNC:11501]	6.66	6.29	6.06	0.51	0.22	0.21
ENSG00000113790	123.873	6.95272	1.35692e-23	1.58643e-22	yes	up	0.02	2.54333	EHHADH	enoyl-CoA hydratase and 3-hydroxyacyl CoA dehydrogenase [Source:HGNC Symbol;Acc:HGNC:3247]	0.02	0.03	0.01	2.52	2.32	2.79
ENSG00000134884	3.4474	1.78551	1.38941e-23	1.62356e-22	yes	up	23.1367	58.25	ARGLU1	arginine and glutamate rich 1 [Source:HGNC Symbol;Acc:HGNC:25482]	21.44	21.19	26.78	52.62	65.48	56.65
ENSG00000134802	716.89	9.48561	1.42397e-23	1.66307e-22	yes	up	0.0733333	15.42	SLC43A3	solute carrier family 43 member 3 [Source:HGNC Symbol;Acc:HGNC:17466]	0.03	0	0.19	10.77	8.29	27.2
ENSG00000164220	261.152	8.02875	1.42715e-23	1.66591e-22	yes	up	0.0533333	6.36	F2RL2	coagulation factor II thrombin receptor like 2 [Source:HGNC Symbol;Acc:HGNC:3539]	0.02	0	0.14	4.42	3.65	11.01
ENSG00000180806	0.385677	-1.37453	1.45838e-23	1.70147e-22	yes	down	32.6333	15.4233	HOXC9	homeobox C9 [Source:HGNC Symbol;Acc:HGNC:5130]	33.04	33.2	31.66	12.92	15.41	17.94
ENSG00000256222	145.059	7.18049	1.47416e-23	1.71898e-22	yes	up	0.233333	24.2533	MTRNR2L3	MT-RNR2 like 3 [Source:HGNC Symbol;Acc:HGNC:37157]	0.07	0.35	0.28	35.02	26.09	11.65
ENSG00000270069	9.90214	3.30774	1.53015e-23	1.78333e-22	yes	up	2.69667	23.9333	MIR222HG	miR222/221 cluster host gene [Source:HGNC Symbol;Acc:HGNC:49555]	2.4	2.21	3.48	17.85	32.74	21.21
ENSG00000005102	0.000260236	-11.9079	1.62312e-23	1.89069e-22	yes	down	21.2667	0	MEOX1	mesenchyme homeobox 1 [Source:HGNC Symbol;Acc:HGNC:7013]	20.96	21.59	21.25	0	0	0
ENSG00000174010	0.28129	-1.82987	1.67886e-23	1.9546e-22	yes	down	8.15333	1.92333	KLHL15	kelch like family member 15 [Source:HGNC Symbol;Acc:HGNC:29347]	7.94	8.11	8.41	1.37	2.1	2.3
ENSG00000143942	0.179209	-2.48028	1.68709e-23	1.96315e-22	yes	down	24.5933	3.58	CHAC2	ChaC glutathione specific gamma-glutamylcyclotransferase 2 [Source:HGNC Symbol;Acc:HGNC:32363]	23.03	23.42	27.33	3.02	2.5	5.22
ENSG00000253368	7.17726	2.84343	1.76893e-23	2.0573e-22	yes	up	2.65333	16.5733	TRNP1	TMF1 regulated nuclear protein 1 [Source:HGNC Symbol;Acc:HGNC:34348]	2.41	2.67	2.88	16.33	19.84	13.55
ENSG00000150316	2.25823	1.17519	1.77147e-23	2.05918e-22	yes	up	35.9533	68.7867	CWC15	CWC15 spliceosome associated protein homolog [Source:HGNC Symbol;Acc:HGNC:26939]	35.13	33.59	39.14	58.02	72.19	76.15
ENSG00000151693	4.26159	2.09139	1.77347e-23	2.06044e-22	yes	up	5.34667	17.62	ASAP2	ArfGAP with SH3 domain, ankyrin repeat and PH domain 2 [Source:HGNC Symbol;Acc:HGNC:2721]	4.68	5.75	5.61	12.34	15.93	24.59
ENSG00000064601	3.23205	1.69245	1.79528e-23	2.08448e-22	yes	up	81.9933	210.993	CTSA	cathepsin A [Source:HGNC Symbol;Acc:HGNC:9251]	82.93	82.65	80.4	204.57	226.82	201.59
ENSG00000255121	0.0990322	-3.33596	1.79604e-23	2.08448e-22	yes	down	15.5767	0.953333	CENATAC-DT	CENATAC divergent transcript [Source:HGNC Symbol;Acc:HGNC:54215]	13.59	17.04	16.1	0.6	0.61	1.65
ENSG00000148688	0.464736	-1.10552	1.87642e-23	2.17663e-22	yes	down	101.917	36.5733	RPP30	ribonuclease P/MRP subunit p30 [Source:HGNC Symbol;Acc:HGNC:17688]	97.35	101.1	107.3	31.48	35.06	43.18
ENSG00000125629	5.25863	2.39469	2.17097e-23	2.51699e-22	yes	up	3.89333	21.5167	INSIG2	insulin induced gene 2 [Source:HGNC Symbol;Acc:HGNC:20452]	3.58	4.71	3.39	24.13	24.88	15.54
ENSG00000184840	2.51393	1.32995	2.18887e-23	2.53642e-22	yes	up	109.18	286.28	TMED9	transmembrane p24 trafficking protein 9 [Source:HGNC Symbol;Acc:HGNC:24878]	110.4	109.92	107.22	266.17	316.28	276.39
ENSG00000129354	0.000771119	-10.3408	2.20737e-23	2.55652e-22	yes	down	87.26	0.02	AP1M2	adaptor related protein complex 1 subunit mu 2 [Source:HGNC Symbol;Acc:HGNC:558]	87.15	90.49	84.14	0.03	0.03	0
ENSG00000101310	0.469281	-1.09148	2.30072e-23	2.66325e-22	yes	down	80.49	30.7267	SEC23B	SEC23 homolog B, COPII coat complex component [Source:HGNC Symbol;Acc:HGNC:10702]	82.76	74.93	83.78	28.76	26.15	37.27
ENSG00000166797	0.441047	-1.181	2.31078e-23	2.67351e-22	yes	down	154.357	44.3767	CIAO2A	cytosolic iron-sulfur assembly component 2A [Source:HGNC Symbol;Acc:HGNC:26235]	160.23	148.69	154.15	36.84	42.96	53.33
ENSG00000240875	26.9063	4.74987	2.32662e-23	2.69044e-22	yes	up	0.103333	2.71667	LINC00886	long intergenic non-protein coding RNA 886 [Source:HGNC Symbol;Acc:HGNC:48572]	0.05	0.17	0.09	2.4	2.09	3.66
ENSG00000182173	0.289858	-1.78658	2.4987e-23	2.88792e-22	yes	down	27.5233	5.96	TSEN54	tRNA splicing endonuclease subunit 54 [Source:HGNC Symbol;Acc:HGNC:27561]	25.82	30.44	26.31	5.67	6.08	6.13
ENSG00000227051	3943.03	11.9451	2.50279e-23	2.89114e-22	yes	up	0.00333333	11.6267	C14orf132	chromosome 14 open reading frame 132 [Source:HGNC Symbol;Acc:HGNC:20346]	0.01	0	0	8.25	13.45	13.18
ENSG00000055609	0.429029	-1.22085	2.52675e-23	2.9173e-22	yes	down	29.29	12.37	KMT2C	lysine methyltransferase 2C [Source:HGNC Symbol;Acc:HGNC:13726]	25.81	29.11	32.95	11.21	10.6	15.3
ENSG00000083290	4295.53	12.0686	2.54714e-23	2.93932e-22	yes	up	0	7.61	ULK2	unc-51 like autophagy activating kinase 2 [Source:HGNC Symbol;Acc:HGNC:13480]	0	0	0	6.1	8.37	8.36
ENSG00000050030	0.000270943	-11.8497	2.59078e-23	2.98813e-22	yes	down	3.78667	0	NEXMIF	neurite extension and migration factor [Source:HGNC Symbol;Acc:HGNC:29433]	3.9	3.39	4.07	0	0	0
ENSG00000151348	3.97943	1.99256	2.6787e-23	3.08793e-22	yes	up	30.8633	112.757	EXT2	exostosin glycosyltransferase 2 [Source:HGNC Symbol;Acc:HGNC:3513]	30.49	30.9	31.2	86.58	142.26	109.43
ENSG00000016864	3.19891	1.67758	2.71177e-23	3.12444e-22	yes	up	50.5167	123.523	GLT8D1	glycosyltransferase 8 domain containing 1 [Source:HGNC Symbol;Acc:HGNC:24870]	51.24	49.34	50.97	101.3	144.11	125.16
ENSG00000102710	2.27529	1.18605	2.81747e-23	3.24455e-22	yes	up	19.3833	34.9367	SUPT20H	SPT20 homolog, SAGA complex component [Source:HGNC Symbol;Acc:HGNC:20596]	19.82	17.81	20.52	29.78	31.75	43.28
ENSG00000188158	4175.29	12.0277	2.83859e-23	3.26717e-22	yes	up	0	4.15333	NHS	NHS actin remodeling regulator [Source:HGNC Symbol;Acc:HGNC:7820]	0	0	0	4.79	3.45	4.22
ENSG00000196368	5.14252	2.36247	2.94214e-23	3.3846e-22	yes	up	2.61	11.17	NUDT11	nudix hydrolase 11 [Source:HGNC Symbol;Acc:HGNC:18011]	2.91	2.68	2.24	7.95	11.13	14.43
ENSG00000120129	7.23597	2.85519	3.02312e-23	3.47596e-22	yes	up	12.9867	75.2733	DUSP1	dual specificity phosphatase 1 [Source:HGNC Symbol;Acc:HGNC:3064]	11.28	13.9	13.78	92.84	49.98	83
ENSG00000154813	2.27172	1.18378	3.03282e-23	3.48532e-22	yes	up	12.1067	26.44	DPH3	diphthamide biosynthesis 3 [Source:HGNC Symbol;Acc:HGNC:27717]	12.47	11.12	12.73	26.47	25.95	26.9
ENSG00000176623	2.4509	1.29331	3.18179e-23	3.65462e-22	yes	up	28.4667	48.3267	RMDN1	regulator of microtubule dynamics 1 [Source:HGNC Symbol;Acc:HGNC:24285]	27.49	27.48	30.43	40.13	52.4	52.45
ENSG00000203645	0.0245637	-5.34733	3.31035e-23	3.79837e-22	yes	down	3.72333	0.0633333	LINC00501	long intergenic non-protein coding RNA 501 [Source:HGNC Symbol;Acc:HGNC:43439]	3.65	3.87	3.65	0.11	0.04	0.04
ENSG00000176058	0.351496	-1.50842	3.37393e-23	3.86932e-22	yes	down	21.8233	5.67	TPRN	taperin [Source:HGNC Symbol;Acc:HGNC:26894]	22.27	22.15	21.05	4.54	5.71	6.76
ENSG00000159184	0.000826835	-10.2401	3.37947e-23	3.87368e-22	yes	down	17.8933	0.0133333	HOXB13	homeobox B13 [Source:HGNC Symbol;Acc:HGNC:5112]	17.71	17.69	18.28	0.02	0.02	0
ENSG00000129636	2.46749	1.30304	3.43723e-23	3.93786e-22	yes	up	27.8267	77.32	ITFG1	integrin alpha FG-GAP repeat containing 1 [Source:HGNC Symbol;Acc:HGNC:30697]	26.92	24.92	31.64	63.54	76.45	91.97
ENSG00000135587	0.209709	-2.25354	3.47612e-23	3.98035e-22	yes	down	27.22	4.68667	SMPD2	sphingomyelin phosphodiesterase 2 [Source:HGNC Symbol;Acc:HGNC:11121]	28.41	25.99	27.26	4.86	5.08	4.12
ENSG00000149591	14.2115	3.82898	3.66787e-23	4.19776e-22	yes	up	450.773	7476.69	TAGLN	transgelin [Source:HGNC Symbol;Acc:HGNC:11553]	462.71	463.48	426.13	10444.8	7077.56	4907.69
ENSG00000136732	4009.8	11.9693	3.70715e-23	4.24053e-22	yes	up	0	39.68	GYPC	glycophorin C (Gerbich blood group) [Source:HGNC Symbol;Acc:HGNC:4704]	0	0	0	39.95	42.63	36.46
ENSG00000231528	4206.29	12.0383	3.86264e-23	4.41612e-22	yes	up	0	6.33667	FAM225A	family with sequence similarity 225 member A [Source:HGNC Symbol;Acc:HGNC:27855]	0	0	0	4.32	5.57	9.12
ENSG00000187772	0.000279162	-11.8066	3.92315e-23	4.483e-22	yes	down	7.85	0	LIN28B	lin-28 homolog B [Source:HGNC Symbol;Acc:HGNC:32207]	8.26	7.54	7.75	0	0	0
ENSG00000246430	4108.63	12.0044	3.93104e-23	4.4897e-22	yes	up	0	23.21	LINC00968	long intergenic non-protein coding RNA 968 [Source:HGNC Symbol;Acc:HGNC:48727]	0	0	0	15.86	17.52	36.25
ENSG00000151553	2.50254	1.32339	3.94892e-23	4.50781e-22	yes	up	8.94667	19.87	FAM160B1	family with sequence similarity 160 member B1 [Source:HGNC Symbol;Acc:HGNC:29320]	8.62	8.93	9.29	18.37	19.59	21.65
ENSG00000243943	4325.49	12.0786	3.97373e-23	4.53381e-22	yes	up	0	12.5833	ZNF512	zinc finger protein 512 [Source:HGNC Symbol;Acc:HGNC:29380]	0	0	0	7	15.48	15.27
ENSG00000170017	5.70604	2.51249	4.02653e-23	4.59169e-22	yes	up	32.7067	162.953	ALCAM	activated leukocyte cell adhesion molecule [Source:HGNC Symbol;Acc:HGNC:400]	31.71	30.07	36.34	98.33	148.77	241.76
ENSG00000285708	1286.89	10.3297	4.11862e-23	4.69429e-22	yes	up	0.0133333	7.18667		novel protein	0	0	0.04	7.63	6.43	7.5
ENSG00000233429	24.0171	4.58599	4.31067e-23	4.91068e-22	yes	up	0.896667	15.4667	HOTAIRM1	HOXA transcript antisense RNA, myeloid-specific 1 [Source:HGNC Symbol;Acc:HGNC:37117]	0.95	1.11	0.63	16.25	17.06	13.09
ENSG00000139998	0.257832	-1.9555	4.38191e-23	4.98928e-22	yes	down	18.6067	3.85667	RAB15	RAB15, member RAS oncogene family [Source:HGNC Symbol;Acc:HGNC:20150]	17.58	18.57	19.67	4.67	3.48	3.42
ENSG00000081059	6.78014	2.76131	4.40589e-23	5.01401e-22	yes	up	2.44	11.71	TCF7	transcription factor 7 [Source:HGNC Symbol;Acc:HGNC:11639]	2.5	2.14	2.68	6.89	11.45	16.79
ENSG00000138735	5.87795	2.55531	4.45456e-23	5.06681e-22	yes	up	2.39	8.57333	PDE5A	phosphodiesterase 5A [Source:HGNC Symbol;Acc:HGNC:8784]	1.82	2.71	2.64	8.7	9.08	7.94
ENSG00000164916	0.384304	-1.37968	4.50463e-23	5.12114e-22	yes	down	13.6233	4.45333	FOXK1	forkhead box K1 [Source:HGNC Symbol;Acc:HGNC:23480]	13.85	12.94	14.08	4.59	3.81	4.96
ENSG00000077420	5086.37	12.3124	4.51289e-23	5.12791e-22	yes	up	0	16.7933	APBB1IP	amyloid beta precursor protein binding family B member 1 interacting protein [Source:HGNC Symbol;Acc:HGNC:17379]	0	0	0	23.23	13.46	13.69
ENSG00000168297	6.0587	2.59901	4.58224e-23	5.20405e-22	yes	up	8.75667	45.26	PXK	PX domain containing serine/threonine kinase like [Source:HGNC Symbol;Acc:HGNC:23326]	8.99	8.43	8.85	35.01	58.91	41.86
ENSG00000181790	0.00276234	-8.49989	4.64266e-23	5.26997e-22	yes	down	7.14	0.01	ADGRB1	adhesion G protein-coupled receptor B1 [Source:HGNC Symbol;Acc:HGNC:943]	5.83	7.96	7.63	0.02	0.01	0
ENSG00000272622	372.975	8.54294	4.67712e-23	5.30638e-22	yes	up	0.01	3.28667		novel transcript	0.01	0.02	0	1.42	2.94	5.5
ENSG00000187601	2.84338	1.50761	4.7405e-23	5.37555e-22	yes	up	10.64	24.1067	MAGEH1	MAGE family member H1 [Source:HGNC Symbol;Acc:HGNC:24092]	10.42	10.61	10.89	19.89	25.45	26.98
ENSG00000171310	2.91076	1.5414	4.75557e-23	5.38989e-22	yes	up	4.57333	10.1	CHST11	carbohydrate sulfotransferase 11 [Source:HGNC Symbol;Acc:HGNC:17422]	5.37	3.82	4.53	8.32	8.2	13.78
ENSG00000183655	0.32532	-1.62007	4.8772e-23	5.52492e-22	yes	down	8.59	2.32667	KLHL25	kelch like family member 25 [Source:HGNC Symbol;Acc:HGNC:25732]	7.91	9.16	8.7	2.09	2.35	2.54
ENSG00000114480	3.35461	1.74614	4.98018e-23	5.63871e-22	yes	up	22.9667	65.7467	GBE1	1,4-alpha-glucan branching enzyme 1 [Source:HGNC Symbol;Acc:HGNC:4180]	23.96	22.15	22.79	65.12	50.5	81.62
ENSG00000073060	0.11445	-3.12721	5.12901e-23	5.80131e-22	yes	down	66.7733	8.14333	SCARB1	scavenger receptor class B member 1 [Source:HGNC Symbol;Acc:HGNC:1664]	65.89	68.61	65.82	8.19	10.9	5.34
ENSG00000131773	22.0581	4.46324	5.13981e-23	5.81057e-22	yes	up	0.676667	4.47	KHDRBS3	KH RNA binding domain containing, signal transduction associated 3 [Source:HGNC Symbol;Acc:HGNC:18117]	0.51	0.7	0.82	5.4	4.08	3.93
ENSG00000058272	2.3372	1.22478	5.17656e-23	5.84914e-22	yes	up	36.7333	56.9367	PPP1R12A	protein phosphatase 1 regulatory subunit 12A [Source:HGNC Symbol;Acc:HGNC:7618]	35.9	33.8	40.5	44.37	46.42	80.02
ENSG00000164619	5679.31	12.4715	5.24319e-23	5.92143e-22	yes	up	0	17.14	BMPER	BMP binding endothelial regulator [Source:HGNC Symbol;Acc:HGNC:24154]	0	0	0	10.9	10.08	30.44
ENSG00000154548	0.00838106	-6.89865	5.34805e-23	6.03678e-22	yes	down	4.28333	0.0366667	SRSF12	serine and arginine rich splicing factor 12 [Source:HGNC Symbol;Acc:HGNC:21220]	4.24	3.67	4.94	0.01	0.02	0.08
ENSG00000253729	0.297483	-1.74912	5.45207e-23	6.15107e-22	yes	down	182.753	57.4967	PRKDC	protein kinase, DNA-activated, catalytic subunit [Source:HGNC Symbol;Acc:HGNC:9413]	182.69	186.61	178.96	45.07	52.24	75.18
ENSG00000283674	0.209402	-2.25565	5.53987e-23	6.24696e-22	yes	down	4.53667	0.736667		novel transcript	4.85	3.68	5.08	0.68	0.77	0.76
ENSG00000168542	10.0161	3.32425	5.65598e-23	6.37466e-22	yes	up	140.94	1134.72	COL3A1	collagen type III alpha 1 chain [Source:HGNC Symbol;Acc:HGNC:2201]	136.49	138.33	148	1381.24	1288.41	734.5
ENSG00000031003	4.30077	2.10459	6.15011e-23	6.92806e-22	yes	up	4.73333	15.8033	FAM13B	family with sequence similarity 13 member B [Source:HGNC Symbol;Acc:HGNC:1335]	4.73	4.37	5.1	16.43	16.44	14.54
ENSG00000250786	3729.87	11.8649	6.23324e-23	7.01815e-22	yes	up	0	43.8067	SNHG18	small nucleolar RNA host gene 18 [Source:HGNC Symbol;Acc:HGNC:49007]	0	0	0	34.31	52.84	44.27
ENSG00000132481	33.549	5.0682	6.39428e-23	7.19583e-22	yes	up	0.296667	4.26667	TRIM47	tripartite motif containing 47 [Source:HGNC Symbol;Acc:HGNC:19020]	0.12	0.35	0.42	2.32	3.8	6.68
ENSG00000107521	2.0484	1.0345	6.50584e-23	7.31767e-22	yes	up	29.2267	39.8567	HPS1	HPS1 biogenesis of lysosomal organelles complex 3 subunit 1 [Source:HGNC Symbol;Acc:HGNC:5163]	31.05	27.35	29.28	36.71	39.61	43.25
ENSG00000167971	0.00568355	-7.45899	6.7641e-23	7.60432e-22	yes	down	2.70333	0.0133333	CASKIN1	CASK interacting protein 1 [Source:HGNC Symbol;Acc:HGNC:20879]	2.81	2.68	2.62	0.02	0	0.02
ENSG00000168575	2.7874	1.47892	6.99032e-23	7.85467e-22	yes	up	17.9867	35.5167	SLC20A2	solute carrier family 20 member 2 [Source:HGNC Symbol;Acc:HGNC:10947]	16.78	18.69	18.49	34.06	34.61	37.88
ENSG00000174327	0.143931	-2.79655	7.15658e-23	8.03742e-22	yes	down	11.46	1.17333	SLC16A13	solute carrier family 16 member 13 [Source:HGNC Symbol;Acc:HGNC:31037]	11.58	12.05	10.75	1.05	0.72	1.75
ENSG00000136059	22.0219	4.46087	7.51336e-23	8.43385e-22	yes	up	0.306667	2.96	VILL	villin like [Source:HGNC Symbol;Acc:HGNC:30906]	0.14	0.31	0.47	2.93	3.13	2.82
ENSG00000170412	0.0166542	-5.90797	7.60192e-23	8.52896e-22	yes	down	8.24667	0.19	GPRC5C	G protein-coupled receptor class C group 5 member C [Source:HGNC Symbol;Acc:HGNC:13309]	8.82	9.31	6.61	0.43	0.14	0
ENSG00000127837	0.448548	-1.15667	7.75186e-23	8.69279e-22	yes	down	171.96	60.6233	AAMP	angio associated migratory cell protein [Source:HGNC Symbol;Acc:HGNC:18]	171.15	169.54	175.19	56.87	58.45	66.55
ENSG00000135862	4.21941	2.07704	7.82467e-23	8.77002e-22	yes	up	119.257	342.813	LAMC1	laminin subunit gamma 1 [Source:HGNC Symbol;Acc:HGNC:6492]	115.11	114.29	128.37	358.13	336.88	333.43
ENSG00000214253	2.91149	1.54176	8.05932e-23	9.02847e-22	yes	up	75.2633	160.627	FIS1	fission, mitochondrial 1 [Source:HGNC Symbol;Acc:HGNC:21689]	75.84	74.71	75.24	147.4	173.71	160.77
ENSG00000132016	0.0808578	-3.62847	8.21425e-23	9.1974e-22	yes	down	5.17667	0.326667	BRME1	break repair meiotic recombinase recruitment factor 1 [Source:HGNC Symbol;Acc:HGNC:28153]	5.3	4.9	5.33	0.18	0.19	0.61
ENSG00000262660	0.083928	-3.5747	8.69523e-23	9.73104e-22	yes	down	3.89667	0.283333		novel protein	4.07	3.45	4.17	0.24	0.22	0.39
ENSG00000101680	148.278	7.21216	8.81119e-23	9.85586e-22	yes	up	0.0166667	2.11667	LAMA1	laminin subunit alpha 1 [Source:HGNC Symbol;Acc:HGNC:6481]	0.01	0.01	0.03	1.59	1.94	2.82
ENSG00000168852	0.156451	-2.67622	8.83245e-23	9.87467e-22	yes	down	2.63333	0.826667	TPTE2P5	transmembrane phosphoinositide 3-phosphatase and tensin homolog 2 pseudogene 5 [Source:HGNC Symbol;Acc:HGNC:42356]	2.31	2.43	3.16	0.37	1.67	0.44
ENSG00000198108	1508.97	10.5594	8.89396e-23	9.93844e-22	yes	up	0.0133333	12.3167	CHSY3	chondroitin sulfate synthase 3 [Source:HGNC Symbol;Acc:HGNC:24293]	0	0.04	0	15.7	10.27	10.98
ENSG00000215256	3.716	1.89375	8.99536e-23	1.00467e-21	yes	up	3.38667	9.63	DHRS4-AS1	DHRS4 antisense RNA 1 [Source:HGNC Symbol;Acc:HGNC:23175]	3.36	3.31	3.49	9.36	9.8	9.73
ENSG00000198816	7.94843	2.99067	9.49902e-23	1.06039e-21	yes	up	3.85667	26.53	ZNF358	zinc finger protein 358 [Source:HGNC Symbol;Acc:HGNC:16838]	2.66	4.77	4.14	29.73	22.22	27.64
ENSG00000197472	0.131899	-2.9225	9.61641e-23	1.07296e-21	yes	down	7.36	0.843333	ZNF695	zinc finger protein 695 [Source:HGNC Symbol;Acc:HGNC:30954]	9.64	6.76	5.68	0.56	1.13	0.84
ENSG00000123562	2.02725	1.01952	9.62815e-23	1.07373e-21	yes	up	323.08	410.03	MORF4L2	mortality factor 4 like 2 [Source:HGNC Symbol;Acc:HGNC:16849]	310.94	313.93	344.37	393.63	405.32	431.14
ENSG00000167930	2.11119	1.07806	9.77601e-23	1.08967e-21	yes	up	43.7967	83.3367	FAM234A	family with sequence similarity 234 member A [Source:HGNC Symbol;Acc:HGNC:14163]	43.19	43.3	44.9	74.64	88.02	87.35
ENSG00000180730	18.3825	4.20026	1.00221e-22	1.11654e-21	yes	up	0.263333	4.18	SHISA2	shisa family member 2 [Source:HGNC Symbol;Acc:HGNC:20366]	0.25	0.31	0.23	2.3	3.39	6.85
ENSG00000156711	6.19427	2.63093	1.05637e-22	1.17629e-21	yes	up	0.403333	2.14333	MAPK13	mitogen-activated protein kinase 13 [Source:HGNC Symbol;Acc:HGNC:6875]	0.69	0.26	0.26	1.49	1.74	3.2
ENSG00000162825	0.324836	-1.62222	1.06017e-22	1.17993e-21	yes	down	119.42	17.52	NBPF20	NBPF member 20 [Source:HGNC Symbol;Acc:HGNC:32000]	107.82	93.36	157.08	14.92	18.33	19.31
ENSG00000167377	5.56818	2.47721	1.07059e-22	1.19093e-21	yes	up	2.13333	7.37667	ZNF23	zinc finger protein 23 [Source:HGNC Symbol;Acc:HGNC:13023]	2.42	1.36	2.62	8.07	7.18	6.88
ENSG00000143028	0.000894985	-10.1258	1.15028e-22	1.2783e-21	yes	down	14.4133	0.00666667	SYPL2	synaptophysin like 2 [Source:HGNC Symbol;Acc:HGNC:27638]	12.86	14.71	15.67	0.02	0	0
ENSG00000169641	2.02582	1.0185	1.1713e-22	1.30101e-21	yes	up	8.99	15.1067	LUZP1	leucine zipper protein 1 [Source:HGNC Symbol;Acc:HGNC:14985]	8.91	9	9.06	14.25	14.4	16.67
ENSG00000137261	0.00583101	-7.42204	1.17239e-22	1.30157e-21	yes	down	2.18333	0.01	KIAA0319	KIAA0319 [Source:HGNC Symbol;Acc:HGNC:21580]	2.16	2.04	2.35	0	0.01	0.02
ENSG00000108950	67.8103	6.08343	1.18104e-22	1.31052e-21	yes	up	0.243333	17.5667	FAM20A	FAM20A golgi associated secretory pathway pseudokinase [Source:HGNC Symbol;Acc:HGNC:23015]	0.26	0.19	0.28	6.7	14.54	31.46
ENSG00000162630	120.943	6.91818	1.20392e-22	1.33524e-21	yes	up	0.0433333	4.16333	B3GALT2	beta-1,3-galactosyltransferase 2 [Source:HGNC Symbol;Acc:HGNC:917]	0.05	0.05	0.03	6.47	3.15	2.87
ENSG00000064655	3253.81	11.6679	1.22834e-22	1.36165e-21	yes	up	0	12.9167	EYA2	EYA transcriptional coactivator and phosphatase 2 [Source:HGNC Symbol;Acc:HGNC:3520]	0	0	0	11.04	12.24	15.47
ENSG00000152520	3.4153	1.77201	1.24699e-22	1.38163e-21	yes	up	3.23667	9.41667	PAN3	poly(A) specific ribonuclease subunit PAN3 [Source:HGNC Symbol;Acc:HGNC:29991]	3.04	2.95	3.72	7.83	10.38	10.04
[truncated: 6,930 more rows]
