# Supplementary material for: Identification and characterization of multipotential stem cells in immortalized normal ovarian surface epithelial cells: The pluripotency of immortalized normal ovarian surface epithelial cells
Source: Acta Biochim Biophys Sin (Shanghai). 2024 Jan 19;56(2):239–54. doi: 10.3724/abbs.2023253 (PMC10984850; doi:10.3724/abbs.2023253)
Supplement: 23354Table_S6 [file 23354Table_S6.xlsx]

## Sheet: IOSE80 vsPSC GO enrichment
Table S6. GO enrichment analysis of IOSE80 cells and PSC
Number	GO ID	Term Type	Description	Ratio_in_study	Ratio_in_pop	Pvalue	Padjust
16	GO:0048670	BP	regulation of collateral sprouting	16/8207	19/31861	1.56936e-07	0.000124795
17	GO:0001892	BP	embryonic placenta development	17/8207	21/31861	1.88309e-07	0.000124795
20	GO:0060536	BP	cartilage morphogenesis	20/8207	27/31861	2.03128e-07	0.000124795
18	GO:1902668	BP	negative regulation of axon guidance	18/8207	23/31861	2.0536e-07	0.000124795
19	GO:0007214	BP	gamma-aminobutyric acid signaling pathway	19/8207	25/31861	2.09371e-07	0.000124795
19	GO:0048841	BP	regulation of axon extension involved in axon guidance	19/8207	25/31861	2.09371e-07	0.000124795
13	GO:0034111	BP	negative regulation of homotypic cell-cell adhesion	13/8207	14/31861	2.32555e-07	0.000124795
26	GO:0014075	BP	response to amine	26/8207	38/31861	2.49981e-07	0.000124795
28	GO:0015800	BP	acidic amino acid transport	28/8207	43/31861	3.41748e-07	0.000124795
30	GO:0043588	BP	skin development	30/8207	43/31861	3.41748e-07	0.000124795
14	GO:0042053	BP	regulation of dopamine metabolic process	14/8207	16/31861	3.89264e-07	0.000124795
14	GO:0042069	BP	regulation of catecholamine metabolic process	14/8207	16/31861	3.89264e-07	0.000124795
23	GO:0021510	BP	spinal cord development	23/8207	32/31861	4.16131e-07	0.000124795
26	GO:0009187	BP	cyclic nucleotide metabolic process	26/8207	41/31861	4.25116e-07	0.000124795
29	GO:0030199	BP	collagen fibril organization	29/8207	41/31861	4.25116e-07	0.000124795
31	GO:0016339	BP	calcium-dependent cell-cell adhesion via plasma membrane cell adhesion molecules	31/8207	46/31861	5.26326e-07	0.000124795
32	GO:0007269	BP	neurotransmitter secretion	32/8207	53/31861	5.97504e-07	0.000124795
19	GO:0034110	BP	regulation of homotypic cell-cell adhesion	19/8207	22/31861	6.28112e-07	0.000124795
24	GO:0030517	BP	negative regulation of axon extension	24/8207	37/31861	6.44692e-07	0.000124795
39	GO:0060333	BP	interferon-gamma-mediated signaling pathway	39/8207	56/31861	6.81851e-07	0.000124795
44	GO:0050771	BP	negative regulation of axonogenesis	44/8207	60/31861	7.40569e-07	0.000124795
23	GO:1902667	BP	regulation of axon guidance	23/8207	35/31861	7.84017e-07	0.000124795
47	GO:0035637	BP	multicellular organismal signaling	47/8207	79/31861	8.28609e-07	0.000124795
43	GO:0048514	BP	blood vessel morphogenesis	43/8207	79/31861	8.28609e-07	0.000124795
26	GO:0090183	BP	regulation of kidney development	26/8207	42/31861	8.4185e-07	0.000124795
34	GO:0035418	BP	protein localization to synapse	34/8207	51/31861	8.4297e-07	0.000124795
36	GO:0006939	BP	smooth muscle contraction	36/8207	61/31861	9.07368e-07	0.000124795
31	GO:0060411	BP	cardiac septum morphogenesis	31/8207	54/31861	9.15683e-07	0.000124795
42	GO:1902414	BP	protein localization to cell junction	42/8207	68/31861	9.28379e-07	0.000124795
42	GO:0061337	BP	cardiac conduction	42/8207	68/31861	9.28379e-07	0.000124795
23	GO:0050919	BP	negative chemotaxis	23/8207	33/31861	9.43452e-07	0.000124795
22	GO:0071526	BP	semaphorin-plexin signaling pathway	22/8207	33/31861	9.43452e-07	0.000124795
57	GO:0007423	BP	sensory organ development	57/8207	106/31861	9.48454e-07	0.000124795
45	GO:0050772	BP	positive regulation of axonogenesis	45/8207	84/31861	9.67581e-07	0.000124795
42	GO:0018958	BP	phenol-containing compound metabolic process	42/8207	76/31861	9.93252e-07	0.000124795
48	GO:0001508	BP	action potential	48/8207	76/31861	9.93252e-07	0.000124795
25	GO:0140115	BP	export across plasma membrane	25/8207	40/31861	1.05758e-06	0.000124795
25	GO:0032330	BP	regulation of chondrocyte differentiation	25/8207	40/31861	1.05758e-06	0.000124795
40	GO:0048013	BP	ephrin receptor signaling pathway	40/8207	72/31861	1.05911e-06	0.000124795
37	GO:0042060	BP	wound healing	37/8207	69/31861	1.10328e-06	0.000124795
56	GO:0006865	BP	amino acid transport	56/8207	112/31861	1.10683e-06	0.000124795
48	GO:0006836	BP	neurotransmitter transport	48/8207	80/31861	1.10912e-06	0.000124795
50	GO:0045921	BP	positive regulation of exocytosis	50/8207	98/31861	1.11865e-06	0.000124795
51	GO:0060560	BP	developmental growth involved in morphogenesis	51/8207	98/31861	1.11865e-06	0.000124795
35	GO:0034332	BP	adherens junction organization	35/8207	58/31861	1.13435e-06	0.000124795
45	GO:0001654	BP	eye development	45/8207	85/31861	1.15154e-06	0.000124795
42	GO:0002028	BP	regulation of sodium ion transport	42/8207	77/31861	1.17513e-06	0.000124795
30	GO:0048863	BP	stem cell differentiation	30/8207	49/31861	1.21709e-06	0.000124795
30	GO:1900449	BP	regulation of glutamate receptor signaling pathway	30/8207	52/31861	1.24216e-06	0.000124795
34	GO:0018212	BP	peptidyl-tyrosine modification	34/8207	62/31861	1.25646e-06	0.000124795
35	GO:0061572	BP	actin filament bundle organization	35/8207	62/31861	1.25646e-06	0.000124795
21	GO:0044331	BP	cell-cell adhesion mediated by cadherin	21/8207	29/31861	1.31119e-06	0.000124795
20	GO:0003180	BP	aortic valve morphogenesis	20/8207	29/31861	1.31119e-06	0.000124795
36	GO:0048565	BP	digestive tract development	36/8207	59/31861	1.31412e-06	0.000124795
34	GO:0051017	BP	actin filament bundle assembly	34/8207	59/31861	1.31412e-06	0.000124795
64	GO:0001822	BP	kidney development	64/8207	113/31861	1.319e-06	0.000124795
54	GO:0051963	BP	regulation of synapse assembly	54/8207	99/31861	1.32469e-06	0.000124795
13	GO:0060428	BP	lung epithelium development	13/8207	15/31861	1.32813e-06	0.000124795
58	GO:0044706	BP	multi-multicellular organism process	58/8207	104/31861	1.34593e-06	0.000124795
36	GO:1903524	BP	positive regulation of blood circulation	36/8207	66/31861	1.40838e-06	0.000124795
43	GO:0007266	BP	Rho protein signal transduction	43/8207	82/31861	1.42232e-06	0.000124795
87	GO:0010977	BP	negative regulation of neuron projection development	87/8207	135/31861	1.43193e-06	0.000124795
59	GO:0007409	BP	axonogenesis	59/8207	109/31861	1.44147e-06	0.000124795
45	GO:0007416	BP	synapse assembly	45/8207	70/31861	1.46263e-06	0.000124795
32	GO:0060337	BP	type I interferon signaling pathway	32/8207	55/31861	1.4805e-06	0.000124795
39	GO:0043507	BP	positive regulation of JUN kinase activity	39/8207	74/31861	1.48382e-06	0.000124795
39	GO:0042552	BP	myelination	39/8207	74/31861	1.48382e-06	0.000124795
48	GO:0048704	BP	embryonic skeletal system morphogenesis	48/8207	74/31861	1.48382e-06	0.000124795
46	GO:0060562	BP	epithelial tube morphogenesis	46/8207	86/31861	1.48795e-06	0.000124795
68	GO:0035150	BP	regulation of tube size	68/8207	141/31861	1.4974e-06	0.000124795
46	GO:0031214	BP	biomineral tissue development	46/8207	91/31861	1.49978e-06	0.000124795
46	GO:0110148	BP	biomineralization	46/8207	91/31861	1.49978e-06	0.000124795
53	GO:0001764	BP	neuron migration	53/8207	110/31861	1.5611e-06	0.000124795
58	GO:0001568	BP	blood vessel development	58/8207	110/31861	1.5611e-06	0.000124795
71	GO:0008217	BP	regulation of blood pressure	71/8207	153/31861	1.57842e-06	0.000124795
69	GO:0070588	BP	calcium ion transmembrane transport	69/8207	153/31861	1.57842e-06	0.000124795
77	GO:0030203	BP	glycosaminoglycan metabolic process	77/8207	153/31861	1.57842e-06	0.000124795
91	GO:0001501	BP	skeletal system development	91/8207	153/31861	1.57842e-06	0.000124795
83	GO:0009612	BP	response to mechanical stimulus	83/8207	171/31861	1.59482e-06	0.000124795
83	GO:0030278	BP	regulation of ossification	83/8207	171/31861	1.59482e-06	0.000124795
71	GO:0002790	BP	peptide secretion	71/8207	159/31861	1.59642e-06	0.000124795
83	GO:0045216	BP	cell-cell junction organization	83/8207	159/31861	1.59642e-06	0.000124795
39	GO:0051216	BP	cartilage development	39/8207	67/31861	1.59709e-06	0.000124795
49	GO:1903825	BP	organic acid transmembrane transport	49/8207	96/31861	1.6098e-06	0.000124795
49	GO:1905039	BP	carboxylic acid transmembrane transport	49/8207	96/31861	1.6098e-06	0.000124795
57	GO:0010771	BP	negative regulation of cell morphogenesis involved in differentiation	57/8207	96/31861	1.6098e-06	0.000124795
44	GO:0035107	BP	appendage morphogenesis	44/8207	83/31861	1.63524e-06	0.000124795
44	GO:0035108	BP	limb morphogenesis	44/8207	83/31861	1.63524e-06	0.000124795
70	GO:0007417	BP	central nervous system development	70/8207	125/31861	1.63745e-06	0.000124795
62	GO:0048705	BP	skeletal system morphogenesis	62/8207	100/31861	1.67675e-06	0.000124795
18	GO:0007422	BP	peripheral nervous system development	18/8207	25/31861	1.68387e-06	0.000124795
29	GO:0007044	BP	cell-substrate junction assembly	29/8207	50/31861	1.70745e-06	0.000124795
29	GO:0150115	BP	cell-substrate junction organization	29/8207	50/31861	1.70745e-06	0.000124795
68	GO:0030534	BP	adult behavior	68/8207	148/31861	1.7365e-06	0.000124795
33	GO:0099601	BP	regulation of neurotransmitter receptor activity	33/8207	60/31861	1.74558e-06	0.000124795
34	GO:0043542	BP	endothelial cell migration	34/8207	60/31861	1.74558e-06	0.000124795
35	GO:0006029	BP	proteoglycan metabolic process	35/8207	60/31861	1.74558e-06	0.000124795
66	GO:0007612	BP	learning	66/8207	131/31861	1.76968e-06	0.000124795
58	GO:0035567	BP	non-canonical Wnt signaling pathway	58/8207	121/31861	1.77526e-06	0.000124795
71	GO:0006665	BP	sphingolipid metabolic process	71/8207	154/31861	1.77914e-06	0.000124795
118	GO:0045665	BP	negative regulation of neuron differentiation	118/8207	192/31861	1.78738e-06	0.000124795
79	GO:0035295	BP	tube development	79/8207	160/31861	1.80564e-06	0.000124795
58	GO:0010811	BP	positive regulation of cell-substrate adhesion	58/8207	111/31861	1.8197e-06	0.000124795
56	GO:0090101	BP	negative regulation of transmembrane receptor protein serine/threonine kinase signaling pathway	56/8207	111/31861	1.8197e-06	0.000124795
50	GO:0048640	BP	negative regulation of developmental growth	50/8207	101/31861	1.82402e-06	0.000124795
53	GO:0002064	BP	epithelial cell development	53/8207	101/31861	1.82402e-06	0.000124795
47	GO:0099643	BP	signal release from synapse	47/8207	87/31861	1.82964e-06	0.000124795
83	GO:1905475	BP	regulation of protein localization to membrane	83/8207	186/31861	1.85127e-06	0.000124795
101	GO:2000027	BP	regulation of animal organ morphogenesis	101/8207	213/31861	1.85363e-06	0.000124795
15	GO:0003414	BP	chondrocyte morphogenesis involved in endochondral bone morphogenesis	15/8207	19/31861	1.86106e-06	0.000124795
15	GO:0003422	BP	growth plate cartilage morphogenesis	15/8207	19/31861	1.86106e-06	0.000124795
15	GO:0003429	BP	growth plate cartilage chondrocyte morphogenesis	15/8207	19/31861	1.86106e-06	0.000124795
15	GO:0090171	BP	chondrocyte morphogenesis	15/8207	19/31861	1.86106e-06	0.000124795
64	GO:0060429	BP	epithelium development	64/8207	126/31861	1.8638e-06	0.000124795
69	GO:0050954	BP	sensory perception of mechanical stimulus	69/8207	137/31861	1.88158e-06	0.000124795
16	GO:0048843	BP	negative regulation of axon extension involved in axon guidance	16/8207	21/31861	1.89791e-06	0.000124795
65	GO:0048568	BP	embryonic organ development	65/8207	127/31861	1.90423e-06	0.000124795
59	GO:0010469	BP	regulation of signaling receptor activity	59/8207	127/31861	1.90423e-06	0.000124795
65	GO:2001236	BP	regulation of extrinsic apoptotic signaling pathway	65/8207	127/31861	1.90423e-06	0.000124795
113	GO:0007156	BP	homophilic cell adhesion via plasma membrane adhesion molecules	113/8207	180/31861	1.91002e-06	0.000124795
50	GO:0099175	BP	regulation of postsynapse organization	50/8207	102/31861	1.92391e-06	0.000124795
59	GO:0032355	BP	response to estradiol	59/8207	122/31861	1.93078e-06	0.000124795
33	GO:0031646	BP	positive regulation of nervous system process	33/8207	57/31861	1.94093e-06	0.000124795
35	GO:0048771	BP	tissue remodeling	35/8207	57/31861	1.94093e-06	0.000124795
99	GO:0051896	BP	regulation of protein kinase B signaling	99/8207	207/31861	1.96295e-06	0.000124795
52	GO:0045667	BP	regulation of osteoblast differentiation	52/8207	106/31861	1.97038e-06	0.000124795
30	GO:0003333	BP	amino acid transmembrane transport	30/8207	53/31861	1.973e-06	0.000124795
76	GO:0098656	BP	anion transmembrane transport	76/8207	168/31861	2.00523e-06	0.000124795
68	GO:0007605	BP	sensory perception of sound	68/8207	133/31861	2.00698e-06	0.000124795
63	GO:0044703	BP	multi-organism reproductive process	63/8207	117/31861	2.04123e-06	0.000124795
98	GO:0032872	BP	regulation of stress-activated MAPK cascade	98/8207	229/31861	2.04173e-06	0.000124795
77	GO:0050806	BP	positive regulation of synaptic transmission	77/8207	144/31861	2.04547e-06	0.000124795
71	GO:0050773	BP	regulation of dendrite development	71/8207	150/31861	2.0604e-06	0.000124795
135	GO:0034329	BP	cell junction assembly	135/8207	244/31861	2.06112e-06	0.000124795
116	GO:0006816	BP	calcium ion transport	116/8207	244/31861	2.06112e-06	0.000124795
88	GO:0097305	BP	response to alcohol	88/8207	201/31861	2.07475e-06	0.000124795
69	GO:0048754	BP	branching morphogenesis of an epithelial tube	69/8207	128/31861	2.07835e-06	0.000124795
66	GO:0071805	BP	potassium ion transmembrane transport	66/8207	128/31861	2.07835e-06	0.000124795
60	GO:0046887	BP	positive regulation of hormone secretion	60/8207	128/31861	2.07835e-06	0.000124795
87	GO:1901888	BP	regulation of cell junction assembly	87/8207	181/31861	2.07901e-06	0.000124795
67	GO:0097746	BP	regulation of blood vessel diameter	67/8207	139/31861	2.08428e-06	0.000124795
67	GO:0035296	BP	regulation of tube diameter	67/8207	139/31861	2.08428e-06	0.000124795
90	GO:0006643	BP	membrane lipid metabolic process	90/8207	208/31861	2.0936e-06	0.000124795
96	GO:0071241	BP	cellular response to inorganic substance	96/8207	208/31861	2.0936e-06	0.000124795
57	GO:0007613	BP	memory	57/8207	107/31861	2.09687e-06	0.000124795
63	GO:0001503	BP	ossification	63/8207	107/31861	2.09687e-06	0.000124795
59	GO:0061387	BP	regulation of extent of cell growth	59/8207	107/31861	2.09687e-06	0.000124795
45	GO:0051952	BP	regulation of amine transport	45/8207	89/31861	2.12489e-06	0.000124795
53	GO:0071277	BP	cellular response to calcium ion	53/8207	89/31861	2.12489e-06	0.000124795
121	GO:0007204	BP	positive regulation of cytosolic calcium ion concentration	121/8207	260/31861	2.12583e-06	0.000124795
107	GO:0007265	BP	Ras protein signal transduction	107/8207	260/31861	2.12583e-06	0.000124795
39	GO:0033273	BP	response to vitamin	39/8207	76/31861	2.12676e-06	0.000124795
40	GO:0007272	BP	ensheathment of neurons	40/8207	76/31861	2.12676e-06	0.000124795
40	GO:0008366	BP	axon ensheathment	40/8207	76/31861	2.12676e-06	0.000124795
77	GO:0051897	BP	positive regulation of protein kinase B signaling	77/8207	145/31861	2.13768e-06	0.000124795
75	GO:0000904	BP	cell morphogenesis involved in differentiation	75/8207	145/31861	2.13768e-06	0.000124795
74	GO:0008360	BP	regulation of cell shape	74/8207	145/31861	2.13768e-06	0.000124795
66	GO:0035023	BP	regulation of Rho protein signal transduction	66/8207	145/31861	2.13768e-06	0.000124795
82	GO:1903305	BP	regulation of regulated secretory pathway	82/8207	169/31861	2.15548e-06	0.000124795
76	GO:0050796	BP	regulation of insulin secretion	76/8207	169/31861	2.15548e-06	0.000124795
73	GO:1905330	BP	regulation of morphogenesis of an epithelium	73/8207	157/31861	2.1811e-06	0.000124795
70	GO:0048639	BP	positive regulation of developmental growth	70/8207	157/31861	2.1811e-06	0.000124795
95	GO:0030178	BP	negative regulation of Wnt signaling pathway	95/8207	202/31861	2.19771e-06	0.000124795
109	GO:0048858	BP	cell projection morphogenesis	109/8207	202/31861	2.19771e-06	0.000124795
104	GO:0010810	BP	regulation of cell-substrate adhesion	104/8207	202/31861	2.19771e-06	0.000124795
60	GO:0006024	BP	glycosaminoglycan biosynthetic process	60/8207	103/31861	2.2007e-06	0.000124795
53	GO:0001676	BP	long-chain fatty acid metabolic process	53/8207	108/31861	2.21584e-06	0.000124795
58	GO:0045598	BP	regulation of fat cell differentiation	58/8207	108/31861	2.21584e-06	0.000124795
52	GO:0033559	BP	unsaturated fatty acid metabolic process	52/8207	108/31861	2.21584e-06	0.000124795
65	GO:0048562	BP	embryonic organ morphogenesis	65/8207	108/31861	2.21584e-06	0.000124795
62	GO:0006023	BP	aminoglycan biosynthetic process	62/8207	108/31861	2.21584e-06	0.000124795
64	GO:0007160	BP	cell-matrix adhesion	64/8207	108/31861	2.21584e-06	0.000124795
106	GO:0031175	BP	neuron projection development	106/8207	238/31861	2.22893e-06	0.000124795
70	GO:0031644	BP	regulation of nervous system process	70/8207	123/31861	2.23811e-06	0.000124795
64	GO:0048871	BP	multicellular organismal homeostasis	64/8207	140/31861	2.29372e-06	0.000124795
64	GO:0046330	BP	positive regulation of JNK cascade	64/8207	140/31861	2.29372e-06	0.000124795
84	GO:0019935	BP	cyclic-nucleotide-mediated signaling	84/8207	189/31861	2.30199e-06	0.000124795
84	GO:0042445	BP	hormone metabolic process	84/8207	189/31861	2.30199e-06	0.000124795
105	GO:0003013	BP	circulatory system process	105/8207	217/31861	2.32544e-06	0.000124795
47	GO:0030516	BP	regulation of axon extension	47/8207	94/31861	2.33572e-06	0.000124795
49	GO:0090100	BP	positive regulation of transmembrane receptor protein serine/threonine kinase signaling pathway	49/8207	94/31861	2.33572e-06	0.000124795
113	GO:0032990	BP	cell part morphogenesis	113/8207	224/31861	2.34681e-06	0.000124795
113	GO:0032989	BP	cellular component morphogenesis	113/8207	224/31861	2.34681e-06	0.000124795
35	GO:0006940	BP	regulation of smooth muscle contraction	35/8207	65/31861	2.34835e-06	0.000124795
35	GO:0051965	BP	positive regulation of synapse assembly	35/8207	65/31861	2.34835e-06	0.000124795
80	GO:0120032	BP	regulation of plasma membrane bounded cell projection assembly	80/8207	190/31861	2.40283e-06	0.000124795
100	GO:0031589	BP	cell-substrate adhesion	100/8207	190/31861	2.40283e-06	0.000124795
84	GO:0048545	BP	response to steroid hormone	84/8207	190/31861	2.40283e-06	0.000124795
91	GO:0007626	BP	locomotory behavior	91/8207	183/31861	2.4148e-06	0.000124795
90	GO:0071248	BP	cellular response to metal ion	90/8207	183/31861	2.4148e-06	0.000124795
94	GO:0007507	BP	heart development	94/8207	203/31861	2.4188e-06	0.000124795
86	GO:0009611	BP	response to wounding	86/8207	170/31861	2.42353e-06	0.000124795
85	GO:0001763	BP	morphogenesis of a branching structure	85/8207	158/31861	2.432e-06	0.000124795
81	GO:0009952	BP	anterior/posterior pattern specification	81/8207	158/31861	2.432e-06	0.000124795
75	GO:0007178	BP	transmembrane receptor protein serine/threonine kinase signaling pathway	75/8207	164/31861	2.43633e-06	0.000124795
82	GO:0006022	BP	aminoglycan metabolic process	82/8207	164/31861	2.43633e-06	0.000124795
94	GO:0031345	BP	negative regulation of cell projection organization	94/8207	164/31861	2.43633e-06	0.000124795
38	GO:0060415	BP	muscle tissue morphogenesis	38/8207	73/31861	2.4519e-06	0.000124795
32	GO:0018108	BP	peptidyl-tyrosine phosphorylation	32/8207	58/31861	2.45885e-06	0.000124795
57	GO:0007043	BP	cell-cell junction assembly	57/8207	114/31861	2.47709e-06	0.000124795
54	GO:0051928	BP	positive regulation of calcium ion transport	54/8207	114/31861	2.47709e-06	0.000124795
84	GO:0046328	BP	regulation of JNK cascade	84/8207	184/31861	2.50095e-06	0.000124795
114	GO:0008016	BP	regulation of heart contraction	114/8207	248/31861	2.50534e-06	0.000124795
52	GO:1903510	BP	mucopolysaccharide metabolic process	52/8207	109/31861	2.52452e-06	0.000124795
51	GO:1904375	BP	regulation of protein localization to cell periphery	51/8207	109/31861	2.52452e-06	0.000124795
95	GO:0050770	BP	regulation of axonogenesis	95/8207	177/31861	2.52478e-06	0.000124795
89	GO:0001667	BP	ameboidal-type cell migration	89/8207	177/31861	2.52478e-06	0.000124795
33	GO:0050433	BP	regulation of catecholamine secretion	33/8207	61/31861	2.53408e-06	0.000124795
135	GO:0007411	BP	axon guidance	135/8207	240/31861	2.54247e-06	0.000124795
62	GO:0014074	BP	response to purine-containing compound	62/8207	135/31861	2.54752e-06	0.000124795
113	GO:0032412	BP	regulation of ion transmembrane transporter activity	113/8207	264/31861	2.55101e-06	0.000124795
124	GO:0043270	BP	positive regulation of ion transport	124/8207	264/31861	2.55101e-06	0.000124795
112	GO:0070085	BP	glycosylation	112/8207	280/31861	2.55444e-06	0.000124795
138	GO:0006935	BP	chemotaxis	138/8207	314/31861	2.57414e-06	0.000124795
78	GO:0006937	BP	regulation of muscle contraction	78/8207	178/31861	2.59368e-06	0.000124795
107	GO:0050808	BP	synapse organization	107/8207	178/31861	2.59368e-06	0.000124795
45	GO:0030148	BP	sphingolipid biosynthetic process	45/8207	90/31861	2.61198e-06	0.000124795
45	GO:1901890	BP	positive regulation of cell junction assembly	45/8207	90/31861	2.61198e-06	0.000124795
96	GO:0023061	BP	signal release	96/8207	191/31861	2.61525e-06	0.000124795
81	GO:0060491	BP	regulation of cell projection assembly	81/8207	191/31861	2.61525e-06	0.000124795
150	GO:0040013	BP	negative regulation of locomotion	150/8207	369/31861	2.6261e-06	0.000124795
90	GO:0043393	BP	regulation of protein binding	90/8207	212/31861	2.63252e-06	0.000124795
105	GO:0043547	BP	positive regulation of GTPase activity	105/8207	249/31861	2.64496e-06	0.000124795
82	GO:0003018	BP	vascular process in circulatory system	82/8207	172/31861	2.67876e-06	0.000124795
123	GO:0003002	BP	regionalization	123/8207	241/31861	2.68072e-06	0.000124795
122	GO:0000902	BP	cell morphogenesis	122/8207	241/31861	2.68072e-06	0.000124795
139	GO:0042330	BP	taxis	139/8207	315/31861	2.68199e-06	0.000124795
106	GO:0007188	BP	adenylate cyclase-modulating G protein-coupled receptor signaling pathway	106/8207	227/31861	2.69807e-06	0.000124795
115	GO:0046883	BP	regulation of hormone secretion	115/8207	257/31861	2.70175e-06	0.000124795
57	GO:0072329	BP	monocarboxylic acid catabolic process	57/8207	120/31861	2.70248e-06	0.000124795
78	GO:0033500	BP	carbohydrate homeostasis	78/8207	185/31861	2.70563e-06	0.000124795
78	GO:0042593	BP	glucose homeostasis	78/8207	185/31861	2.70563e-06	0.000124795
80	GO:0002685	BP	regulation of leukocyte migration	80/8207	185/31861	2.70563e-06	0.000124795
121	GO:0030182	BP	neuron differentiation	121/8207	234/31861	2.71443e-06	0.000124795
112	GO:0046578	BP	regulation of Ras protein signal transduction	112/8207	242/31861	2.7195e-06	0.000124795
145	GO:0051260	BP	protein homooligomerization	145/8207	333/31861	2.72064e-06	0.000124795
27	GO:0051899	BP	membrane depolarization	27/8207	45/31861	2.75162e-06	0.000124795
73	GO:0070304	BP	positive regulation of stress-activated protein kinase signaling cascade	73/8207	166/31861	2.75359e-06	0.000124795
73	GO:0032874	BP	positive regulation of stress-activated MAPK cascade	73/8207	166/31861	2.75359e-06	0.000124795
79	GO:0007163	BP	establishment or maintenance of cell polarity	79/8207	166/31861	2.75359e-06	0.000124795
132	GO:0072511	BP	divalent inorganic cation transport	132/8207	290/31861	2.75866e-06	0.000124795
105	GO:0048511	BP	rhythmic process	105/8207	258/31861	2.77804e-06	0.000124795
117	GO:0007187	BP	G protein-coupled receptor signaling pathway, coupled to cyclic nucleotide second messenger	117/8207	258/31861	2.77804e-06	0.000124795
77	GO:0050679	BP	positive regulation of epithelial cell proliferation	77/8207	179/31861	2.78814e-06	0.000124795
78	GO:2001257	BP	regulation of cation channel activity	78/8207	179/31861	2.78814e-06	0.000124795
109	GO:0120039	BP	plasma membrane bounded cell projection morphogenesis	109/8207	199/31861	2.79769e-06	0.000124795
91	GO:0090276	BP	regulation of peptide hormone secretion	91/8207	199/31861	2.79769e-06	0.000124795
138	GO:0050678	BP	regulation of epithelial cell proliferation	138/8207	343/31861	2.79851e-06	0.000124795
164	GO:0010038	BP	response to metal ion	164/8207	343/31861	2.79851e-06	0.000124795
133	GO:2000146	BP	negative regulation of cell motility	133/8207	343/31861	2.79851e-06	0.000124795
91	GO:1902905	BP	positive regulation of supramolecular fiber organization	91/8207	220/31861	2.81159e-06	0.000124795
110	GO:0090092	BP	regulation of transmembrane receptor protein serine/threonine kinase signaling pathway	110/8207	220/31861	2.81159e-06	0.000124795
70	GO:2001056	BP	positive regulation of cysteine-type endopeptidase activity	70/8207	160/31861	2.81514e-06	0.000124795
116	GO:0071496	BP	cellular response to external stimulus	116/8207	282/31861	2.83412e-06	0.000124795
225	GO:0050804	BP	modulation of chemical synaptic transmission	225/8207	431/31861	2.84331e-06	0.000124795
138	GO:0097485	BP	neuron projection guidance	138/8207	243/31861	2.85249e-06	0.000124795
165	GO:0099537	BP	trans-synaptic signaling	165/8207	308/31861	2.85304e-06	0.000124795
165	GO:0099536	BP	synaptic signaling	165/8207	308/31861	2.85304e-06	0.000124795
69	GO:0048534	BP	hematopoietic or lymphoid organ development	69/8207	154/31861	2.86e-06	0.000124795
77	GO:0090090	BP	negative regulation of canonical Wnt signaling pathway	77/8207	173/31861	2.86044e-06	0.000124795
42	GO:0006821	BP	chloride transport	42/8207	82/31861	2.86552e-06	0.000124795
41	GO:0007565	BP	female pregnancy	41/8207	82/31861	2.86552e-06	0.000124795
58	GO:0046683	BP	response to organophosphorus	58/8207	126/31861	2.88959e-06	0.000124795
104	GO:0007420	BP	brain development	104/8207	221/31861	2.89225e-06	0.000124795
108	GO:0050807	BP	regulation of synapse organization	108/8207	221/31861	2.89225e-06	0.000124795
63	GO:0007584	BP	response to nutrient	63/8207	137/31861	2.91137e-06	0.000124795
71	GO:0000187	BP	activation of MAPK activity	71/8207	167/31861	2.91986e-06	0.000124795
145	GO:0015672	BP	monovalent inorganic cation transport	145/8207	382/31861	2.92273e-06	0.000124795
138	GO:0052547	BP	regulation of peptidase activity	138/8207	363/31861	2.92595e-06	0.000124795
31	GO:0061035	BP	regulation of cartilage development	31/8207	55/31861	2.92623e-06	0.000124795
129	GO:0090287	BP	regulation of cellular response to growth factor stimulus	129/8207	266/31861	2.93235e-06	0.000124795
158	GO:0001525	BP	angiogenesis	158/8207	317/31861	2.93701e-06	0.000124795
154	GO:0043405	BP	regulation of MAP kinase activity	154/8207	335/31861	2.94218e-06	0.000124795
109	GO:0043434	BP	response to peptide hormone	109/8207	267/31861	2.94304e-06	0.000124795
133	GO:0050890	BP	cognition	133/8207	267/31861	2.94304e-06	0.000124795
156	GO:0098742	BP	cell-cell adhesion via plasma-membrane adhesion molecules	156/8207	267/31861	2.94304e-06	0.000124795
140	GO:0040007	BP	growth	140/8207	309/31861	2.95557e-06	0.000124795
141	GO:0050768	BP	negative regulation of neurogenesis	141/8207	251/31861	2.96297e-06	0.000124795
92	GO:0048167	BP	regulation of synaptic plasticity	92/8207	161/31861	2.96344e-06	0.000124795
108	GO:0048812	BP	neuron projection morphogenesis	108/8207	193/31861	2.96483e-06	0.000124795
86	GO:0050920	BP	regulation of chemotaxis	86/8207	193/31861	2.96483e-06	0.000124795
152	GO:0051271	BP	negative regulation of cellular component movement	152/8207	373/31861	2.97628e-06	0.000124795
20	GO:1902475	BP	L-alpha-amino acid transmembrane transport	20/8207	30/31861	2.97719e-06	0.000124795
138	GO:1901652	BP	response to peptide	138/8207	354/31861	2.97839e-06	0.000124795
38	GO:0045778	BP	positive regulation of ossification	38/8207	74/31861	2.98657e-06	0.000124795
67	GO:0009743	BP	response to carbohydrate	67/8207	155/31861	2.98794e-06	0.000124795
69	GO:0090288	BP	negative regulation of cellular response to growth factor stimulus	69/8207	149/31861	2.98986e-06	0.000124795
79	GO:0061138	BP	morphogenesis of a branching epithelium	79/8207	149/31861	2.98986e-06	0.000124795
74	GO:0006813	BP	potassium ion transport	74/8207	149/31861	2.98986e-06	0.000124795
83	GO:0051592	BP	response to calcium ion	83/8207	149/31861	2.98986e-06	0.000124795
71	GO:0010770	BP	positive regulation of cell morphogenesis involved in differentiation	71/8207	149/31861	2.98986e-06	0.000124795
155	GO:0007268	BP	chemical synaptic transmission	155/8207	292/31861	3.0058e-06	0.000124795
155	GO:0098916	BP	anterograde trans-synaptic signaling	155/8207	292/31861	3.0058e-06	0.000124795
137	GO:1903522	BP	regulation of blood circulation	137/8207	284/31861	3.01709e-06	0.000124795
146	GO:0071902	BP	positive regulation of protein serine/threonine kinase activity	146/8207	327/31861	3.03527e-06	0.000124795
132	GO:1904062	BP	regulation of cation transmembrane transport	132/8207	327/31861	3.03527e-06	0.000124795
135	GO:0043087	BP	regulation of GTPase activity	135/8207	327/31861	3.03527e-06	0.000124795
43	GO:0043506	BP	regulation of JUN kinase activity	43/8207	87/31861	3.03754e-06	0.000124795
114	GO:0022898	BP	regulation of transmembrane transporter activity	114/8207	268/31861	3.04409e-06	0.000124795
126	GO:0043406	BP	positive regulation of MAP kinase activity	126/8207	268/31861	3.04409e-06	0.000124795
136	GO:0035239	BP	tube morphogenesis	136/8207	268/31861	3.04409e-06	0.000124795
150	GO:0016055	BP	Wnt signaling pathway	150/8207	345/31861	3.05703e-06	0.000124795
197	GO:0030198	BP	extracellular matrix organization	197/8207	345/31861	3.05703e-06	0.000124795
50	GO:0062013	BP	positive regulation of small molecule metabolic process	50/8207	105/31861	3.0669e-06	0.000124795
114	GO:0017157	BP	regulation of exocytosis	114/8207	237/31861	3.07503e-06	0.000124795
123	GO:0007015	BP	actin filament organization	123/8207	293/31861	3.07707e-06	0.000124795
123	GO:0070482	BP	response to oxygen levels	123/8207	293/31861	3.07707e-06	0.000124795
88	GO:0044242	BP	cellular lipid catabolic process	88/8207	194/31861	3.08362e-06	0.000124795
100	GO:0001505	BP	regulation of neurotransmitter levels	100/8207	194/31861	3.08362e-06	0.000124795
116	GO:0006936	BP	muscle contraction	116/8207	222/31861	3.08413e-06	0.000124795
143	GO:0023014	BP	signal transduction by protein phosphorylation	143/8207	337/31861	3.12214e-06	0.000124795
129	GO:0016042	BP	lipid catabolic process	129/8207	337/31861	3.12214e-06	0.000124795
140	GO:0071407	BP	cellular response to organic cyclic compound	140/8207	337/31861	3.12214e-06	0.000124795
165	GO:0002683	BP	negative regulation of immune system process	165/8207	445/31861	3.12872e-06	0.000124795
123	GO:0032535	BP	regulation of cellular component size	123/8207	310/31861	3.13937e-06	0.000124795
139	GO:0032870	BP	cellular response to hormone stimulus	139/8207	301/31861	3.15556e-06	0.000124795
227	GO:0099177	BP	regulation of trans-synaptic signaling	227/8207	435/31861	3.16089e-06	0.000124795
197	GO:0043062	BP	extracellular structure organization	197/8207	346/31861	3.16619e-06	0.000124795
46	GO:0002027	BP	regulation of heart rate	46/8207	96/31861	3.16712e-06	0.000124795
123	GO:0060828	BP	regulation of canonical Wnt signaling pathway	123/8207	277/31861	3.17363e-06	0.000124795
40	GO:0010631	BP	epithelial cell migration	40/8207	78/31861	3.17626e-06	0.000124795
98	GO:0070302	BP	regulation of stress-activated protein kinase signaling cascade	98/8207	230/31861	3.20257e-06	0.000124795
116	GO:0007611	BP	learning or memory	116/8207	230/31861	3.20257e-06	0.000124795
63	GO:0007189	BP	adenylate cyclase-activating G protein-coupled receptor signaling pathway	63/8207	144/31861	3.22523e-06	0.000124795
80	GO:0021700	BP	developmental maturation	80/8207	188/31861	3.23506e-06	0.000124795
139	GO:0051480	BP	regulation of cytosolic calcium ion concentration	139/8207	294/31861	3.23613e-06	0.000124795
133	GO:0007399	BP	nervous system development	133/8207	294/31861	3.23613e-06	0.000124795
73	GO:0019933	BP	cAMP-mediated signaling	73/8207	168/31861	3.24109e-06	0.000124795
107	GO:0043413	BP	macromolecule glycosylation	107/8207	269/31861	3.24145e-06	0.000124795
107	GO:0006486	BP	protein glycosylation	107/8207	269/31861	3.24145e-06	0.000124795
123	GO:0010976	BP	positive regulation of neuron projection development	123/8207	269/31861	3.24145e-06	0.000124795
132	GO:0032147	BP	activation of protein kinase activity	132/8207	329/31861	3.24697e-06	0.000124795
136	GO:0048589	BP	developmental growth	136/8207	303/31861	3.25934e-06	0.000124795
162	GO:0030111	BP	regulation of Wnt signaling pathway	162/8207	357/31861	3.2633e-06	0.000124795
23	GO:0048706	BP	embryonic skeletal system development	23/8207	37/31861	3.27588e-06	0.000124795
88	GO:1904018	BP	positive regulation of vasculature development	88/8207	216/31861	3.28139e-06	0.000124795
149	GO:0030031	BP	cell projection assembly	149/8207	386/31861	3.29232e-06	0.000124795
131	GO:0016053	BP	organic acid biosynthetic process	131/8207	348/31861	3.3052e-06	0.000124795
133	GO:0045862	BP	positive regulation of proteolysis	133/8207	348/31861	3.3052e-06	0.000124795
153	GO:1905114	BP	cell surface receptor signaling pathway involved in cell-cell signaling	153/8207	348/31861	3.3052e-06	0.000124795
127	GO:0006631	BP	fatty acid metabolic process	127/8207	312/31861	3.311e-06	0.000124795
177	GO:0015711	BP	organic anion transport	177/8207	458/31861	3.3188e-06	0.000124795
105	GO:0062197	BP	cellular response to chemical stress	105/8207	262/31861	3.32443e-06	0.000124795
137	GO:0003012	BP	muscle system process	137/8207	262/31861	3.32443e-06	0.000124795
114	GO:0001666	BP	response to hypoxia	114/8207	262/31861	3.32443e-06	0.000124795
117	GO:0016054	BP	organic acid catabolic process	117/8207	286/31861	3.33438e-06	0.000124795
130	GO:0070838	BP	divalent metal ion transport	130/8207	286/31861	3.33438e-06	0.000124795
116	GO:0032409	BP	regulation of transporter activity	116/8207	286/31861	3.33438e-06	0.000124795
117	GO:0046395	BP	carboxylic acid catabolic process	117/8207	286/31861	3.33438e-06	0.000124795
146	GO:0002009	BP	morphogenesis of an epithelium	146/8207	286/31861	3.33438e-06	0.000124795
196	GO:0098662	BP	inorganic cation transmembrane transport	196/8207	491/31861	3.34186e-06	0.000124795
171	GO:0031346	BP	positive regulation of cell projection organization	171/8207	377/31861	3.36418e-06	0.000124795
177	GO:1903532	BP	positive regulation of secretion by cell	177/8207	448/31861	3.37933e-06	0.000124795
120	GO:0030855	BP	epithelial cell differentiation	120/8207	287/31861	3.39197e-06	0.000124795
91	GO:0048732	BP	gland development	91/8207	223/31861	3.39813e-06	0.000124795
202	GO:0048729	BP	tissue morphogenesis	202/8207	387/31861	3.40077e-06	0.000124795
45	GO:0009062	BP	fatty acid catabolic process	45/8207	92/31861	3.41568e-06	0.000124795
133	GO:0110053	BP	regulation of actin filament organization	133/8207	313/31861	3.42914e-06	0.000124795
239	GO:0010975	BP	regulation of neuron projection development	239/8207	481/31861	3.43125e-06	0.000124795
214	GO:0006820	BP	anion transport	214/8207	538/31861	3.44833e-06	0.000124795
210	GO:0044089	BP	positive regulation of cellular component biogenesis	210/8207	538/31861	3.44833e-06	0.000124795
202	GO:1902532	BP	negative regulation of intracellular signal transduction	202/8207	538/31861	3.44833e-06	0.000124795
101	GO:1990778	BP	protein localization to cell periphery	101/8207	247/31861	3.45104e-06	0.000124795
165	GO:0006954	BP	inflammatory response	165/8207	417/31861	3.46129e-06	0.000124795
191	GO:0090066	BP	regulation of anatomical structure size	191/8207	449/31861	3.46459e-06	0.000124795
143	GO:0006979	BP	response to oxidative stress	143/8207	368/31861	3.46464e-06	0.000124795
116	GO:0036293	BP	response to decreased oxygen levels	116/8207	271/31861	3.49549e-06	0.000124795
109	GO:0002521	BP	leukocyte differentiation	109/8207	271/31861	3.49549e-06	0.000124795
74	GO:1903531	BP	negative regulation of secretion by cell	74/8207	176/31861	3.52793e-06	0.000124795
219	GO:0010720	BP	positive regulation of cell development	219/8207	528/31861	3.56834e-06	0.000124795
173	GO:0032956	BP	regulation of actin cytoskeleton organization	173/8207	388/31861	3.58256e-06	0.000124795
96	GO:0051091	BP	positive regulation of DNA-binding transcription factor activity	96/8207	240/31861	3.58959e-06	0.000124795
99	GO:0071363	BP	cellular response to growth factor stimulus	99/8207	240/31861	3.58959e-06	0.000124795
98	GO:0022409	BP	positive regulation of cell-cell adhesion	98/8207	240/31861	3.58959e-06	0.000124795
62	GO:0061061	BP	muscle structure development	62/8207	139/31861	3.5939e-06	0.000124795
164	GO:0071396	BP	cellular response to lipid	164/8207	408/31861	3.59653e-06	0.000124795
89	GO:0034599	BP	cellular response to oxidative stress	89/8207	217/31861	3.59739e-06	0.000124795
37	GO:2000243	BP	positive regulation of reproductive process	37/8207	71/31861	3.61044e-06	0.000124795
114	GO:0070848	BP	response to growth factor	114/8207	272/31861	3.61306e-06	0.000124795
148	GO:0051961	BP	negative regulation of nervous system development	148/8207	272/31861	3.61306e-06	0.000124795
216	GO:0071900	BP	regulation of protein serine/threonine kinase activity	216/8207	494/31861	3.61685e-06	0.000124795
265	GO:0009887	BP	animal organ morphogenesis	265/8207	494/31861	3.61685e-06	0.000124795
216	GO:0007169	BP	transmembrane receptor protein tyrosine kinase signaling pathway	216/8207	494/31861	3.61685e-06	0.000124795
265	GO:0007267	BP	cell-cell signaling	265/8207	552/31861	3.61718e-06	0.000124795
77	GO:0030177	BP	positive regulation of Wnt signaling pathway	77/8207	183/31861	3.61785e-06	0.000124795
185	GO:0048598	BP	embryonic morphogenesis	185/8207	398/31861	3.62691e-06	0.000124795
110	GO:0048608	BP	reproductive structure development	110/8207	256/31861	3.63151e-06	0.000124795
163	GO:1902903	BP	regulation of supramolecular fiber organization	163/8207	399/31861	3.63528e-06	0.000124795
163	GO:0050878	BP	regulation of body fluid levels	163/8207	389/31861	3.6535e-06	0.000124795
217	GO:0034330	BP	cell junction organization	217/8207	389/31861	3.6535e-06	0.000124795
223	GO:0010035	BP	response to inorganic substance	223/8207	529/31861	3.66302e-06	0.000124795
129	GO:0052548	BP	regulation of endopeptidase activity	129/8207	342/31861	3.6712e-06	0.000124795
186	GO:0002791	BP	regulation of peptide secretion	186/8207	506/31861	3.67528e-06	0.000124795
149	GO:0010769	BP	regulation of cell morphogenesis involved in differentiation	149/8207	306/31861	3.67827e-06	0.000124795
158	GO:0010721	BP	negative regulation of cell development	158/8207	306/31861	3.67827e-06	0.000124795
140	GO:0048638	BP	regulation of developmental growth	140/8207	306/31861	3.67827e-06	0.000124795
130	GO:0000165	BP	MAPK cascade	130/8207	306/31861	3.67827e-06	0.000124795
226	GO:0051962	BP	positive regulation of nervous system development	226/8207	518/31861	3.6924e-06	0.000124795
97	GO:2000116	BP	regulation of cysteine-type endopeptidase activity	97/8207	241/31861	3.73412e-06	0.000124795
213	GO:0072507	BP	divalent inorganic cation homeostasis	213/8207	484/31861	3.73685e-06	0.000124795
120	GO:0007162	BP	negative regulation of cell adhesion	120/8207	281/31861	3.7416e-06	0.000124795
109	GO:0070372	BP	regulation of ERK1 and ERK2 cascade	109/8207	281/31861	3.7416e-06	0.000124795
153	GO:0010959	BP	regulation of metal ion transport	153/8207	371/31861	3.75353e-06	0.000124795
145	GO:0032102	BP	negative regulation of response to external stimulus	145/8207	381/31861	3.79287e-06	0.000124795
154	GO:0022407	BP	regulation of cell-cell adhesion	154/8207	381/31861	3.79287e-06	0.000124795
176	GO:1901699	BP	cellular response to nitrogen compound	176/8207	441/31861	3.79453e-06	0.000124795
148	GO:0001933	BP	negative regulation of protein phosphorylation	148/8207	391/31861	3.82252e-06	0.000124795
205	GO:0002263	BP	cell activation involved in immune response	205/8207	579/31861	3.82802e-06	0.000124795
223	GO:0045860	BP	positive regulation of protein kinase activity	223/8207	531/31861	3.83479e-06	0.000124795
160	GO:0071417	BP	cellular response to organonitrogen compound	160/8207	401/31861	3.84309e-06	0.000124795
138	GO:0045765	BP	regulation of angiogenesis	138/8207	362/31861	3.8481e-06	0.000124795
237	GO:0022604	BP	regulation of cell morphogenesis	237/8207	486/31861	3.85271e-06	0.000124795
165	GO:0051090	BP	regulation of DNA-binding transcription factor activity	165/8207	421/31861	3.85936e-06	0.000124795
179	GO:0071345	BP	cellular response to cytokine stimulus	179/8207	474/31861	3.85995e-06	0.000124795
203	GO:0008283	BP	cell population proliferation	203/8207	543/31861	3.86436e-06	0.000124795
184	GO:0001558	BP	regulation of cell growth	184/8207	475/31861	3.8683e-06	0.000124795
203	GO:0034765	BP	regulation of ion transmembrane transport	203/8207	475/31861	3.8683e-06	0.000124795
232	GO:0034097	BP	response to cytokine	232/8207	592/31861	3.88087e-06	0.000124795
35	GO:0050673	BP	epithelial cell proliferation	35/8207	67/31861	3.8884e-06	0.000124795
35	GO:0060402	BP	calcium ion transport into cytosol	35/8207	67/31861	3.8884e-06	0.000124795
53	GO:1903844	BP	regulation of cellular response to transforming growth factor beta stimulus	53/8207	113/31861	3.90741e-06	0.000124795
99	GO:0051495	BP	positive regulation of cytoskeleton organization	99/8207	249/31861	3.91493e-06	0.000124795
141	GO:0120031	BP	plasma membrane bounded cell projection assembly	141/8207	372/31861	3.91865e-06	0.000124795
178	GO:0030036	BP	actin cytoskeleton organization	178/8207	433/31861	3.93562e-06	0.000124795
127	GO:0030336	BP	negative regulation of cell migration	127/8207	326/31861	3.96196e-06	0.000124795
299	GO:0007167	BP	enzyme linked receptor protein signaling pathway	299/8207	670/31861	3.97096e-06	0.000124795
204	GO:0042391	BP	regulation of membrane potential	204/8207	423/31861	3.98271e-06	0.000124795
165	GO:0009991	BP	response to extracellular stimulus	165/8207	423/31861	3.98271e-06	0.000124795
285	GO:0008285	BP	negative regulation of cell population proliferation	285/8207	738/31861	3.98355e-06	0.000124795
193	GO:0002274	BP	myeloid leukocyte activation	193/8207	533/31861	3.98672e-06	0.000124795
198	GO:0072503	BP	cellular divalent inorganic cation homeostasis	198/8207	454/31861	3.99535e-06	0.000124795
252	GO:0098609	BP	cell-cell adhesion	252/8207	499/31861	4.00375e-06	0.000124795
80	GO:0045766	BP	positive regulation of angiogenesis	80/8207	191/31861	4.021e-06	0.000124795
56	GO:0098693	BP	regulation of synaptic vesicle cycle	56/8207	124/31861	4.03464e-06	0.000124795
239	GO:0043410	BP	positive regulation of MAPK cascade	239/8207	557/31861	4.06272e-06	0.000124795
259	GO:0007610	BP	behavior	259/8207	546/31861	4.06662e-06	0.000124795
181	GO:0044282	BP	small molecule catabolic process	181/8207	455/31861	4.08106e-06	0.000124795
187	GO:0051047	BP	positive regulation of secretion	187/8207	477/31861	4.08177e-06	0.000124795
173	GO:0043299	BP	leukocyte degranulation	173/8207	477/31861	4.08177e-06	0.000124795
174	GO:0043254	BP	regulation of protein-containing complex assembly	174/8207	477/31861	4.08177e-06	0.000124795
117	GO:0045926	BP	negative regulation of growth	117/8207	300/31861	4.08998e-06	0.000124795
292	GO:0009888	BP	tissue development	292/8207	633/31861	4.11159e-06	0.000124795
224	GO:2000147	BP	positive regulation of cell motility	224/8207	523/31861	4.11233e-06	0.000124795
204	GO:0030029	BP	actin filament-based process	204/8207	489/31861	4.12217e-06	0.000124795
186	GO:0006874	BP	cellular calcium ion homeostasis	186/8207	414/31861	4.12225e-06	0.000124795
42	GO:0007193	BP	adenylate cyclase-inhibiting G protein-coupled receptor signaling pathway	42/8207	84/31861	4.12475e-06	0.000124795
62	GO:0031099	BP	regeneration	62/8207	141/31861	4.12621e-06	0.000124795
64	GO:0009306	BP	protein secretion	64/8207	147/31861	4.1322e-06	0.000124795
79	GO:0010952	BP	positive regulation of peptidase activity	79/8207	192/31861	4.13732e-06	0.000124795
154	GO:0019932	BP	second-messenger-mediated signaling	154/8207	355/31861	4.1382e-06	0.000124795
165	GO:0051056	BP	regulation of small GTPase mediated signal transduction	165/8207	355/31861	4.1382e-06	0.000124795
154	GO:0006790	BP	sulfur compound metabolic process	154/8207	404/31861	4.1386e-06	0.000124795
149	GO:1901342	BP	regulation of vasculature development	149/8207	394/31861	4.14747e-06	0.000124795
148	GO:0031667	BP	response to nutrient levels	148/8207	394/31861	4.14747e-06	0.000124795
169	GO:0045785	BP	positive regulation of cell adhesion	169/8207	384/31861	4.14808e-06	0.000124795
18	GO:0062237	BP	protein localization to postsynapse	18/8207	26/31861	4.14811e-06	0.000124795
18	GO:0071772	BP	response to BMP	18/8207	26/31861	4.14811e-06	0.000124795
18	GO:0071773	BP	cellular response to BMP stimulus	18/8207	26/31861	4.14811e-06	0.000124795
190	GO:1901615	BP	organic hydroxy compound metabolic process	190/8207	511/31861	4.15305e-06	0.000124795
215	GO:0051259	BP	protein complex oligomerization	215/8207	534/31861	4.15322e-06	0.000124795
197	GO:0045936	BP	negative regulation of phosphate metabolic process	197/8207	535/31861	4.1628e-06	0.000124795
230	GO:0010638	BP	positive regulation of organelle organization	230/8207	660/31861	4.18666e-06	0.000124795
131	GO:0046394	BP	carboxylic acid biosynthetic process	131/8207	346/31861	4.18669e-06	0.000124795
263	GO:0007275	BP	multicellular organism development	263/8207	673/31861	4.19046e-06	0.000124795
140	GO:0051098	BP	regulation of binding	140/8207	365/31861	4.19219e-06	0.000124795
160	GO:0045666	BP	positive regulation of neuron differentiation	160/8207	365/31861	4.19219e-06	0.000124795
187	GO:0007389	BP	pattern specification process	187/8207	365/31861	4.19219e-06	0.000124795
59	GO:0009100	BP	glycoprotein metabolic process	59/8207	130/31861	4.2129e-06	0.000124795
58	GO:0048666	BP	neuron development	58/8207	130/31861	4.2129e-06	0.000124795
197	GO:0010563	BP	negative regulation of phosphorus metabolic process	197/8207	536/31861	4.2168e-06	0.000124795
82	GO:0051048	BP	negative regulation of secretion	82/8207	199/31861	4.22059e-06	0.000124795
195	GO:0050769	BP	positive regulation of neurogenesis	195/8207	457/31861	4.22618e-06	0.000124795
32	GO:0060076	CC	excitatory synapse	32/8207	50/31861	6.6054e-07	0.000124795
29	GO:0098878	CC	neurotransmitter receptor complex	29/8207	44/31861	6.66994e-07	0.000124795
50	GO:0099060	CC	integral component of postsynaptic specialization membrane	50/8207	71/31861	7.73484e-07	0.000124795
46	GO:0030175	CC	filopodium	46/8207	71/31861	7.73484e-07	0.000124795
28	GO:0008328	CC	ionotropic glutamate receptor complex	28/8207	42/31861	8.4185e-07	0.000124795
31	GO:0034707	CC	chloride channel complex	31/8207	51/31861	8.4297e-07	0.000124795
48	GO:0098982	CC	GABA-ergic synapse	48/8207	84/31861	9.67581e-07	0.000124795
33	GO:0099061	CC	integral component of postsynaptic density membrane	33/8207	48/31861	1.02429e-06	0.000124795
48	GO:0030665	CC	clathrin-coated vesicle membrane	48/8207	93/31861	1.06774e-06	0.000124795
50	GO:0098685	CC	Schaffer collateral - CA1 synapse	50/8207	80/31861	1.10912e-06	0.000124795
47	GO:0005901	CC	caveola	47/8207	80/31861	1.10912e-06	0.000124795
55	GO:0042383	CC	sarcolemma	55/8207	98/31861	1.11865e-06	0.000124795
35	GO:0099146	CC	intrinsic component of postsynaptic density membrane	35/8207	58/31861	1.13435e-06	0.000124795
37	GO:0032589	CC	neuron projection membrane	37/8207	59/31861	1.31412e-06	0.000124795
65	GO:0044853	CC	plasma membrane raft	65/8207	104/31861	1.34593e-06	0.000124795
74	GO:0043197	CC	dendritic spine	74/8207	129/31861	1.34877e-06	0.000124795
43	GO:0034704	CC	calcium channel complex	43/8207	74/31861	1.48382e-06	0.000124795
49	GO:0043679	CC	axon terminus	49/8207	91/31861	1.49978e-06	0.000124795
46	GO:0099056	CC	integral component of presynaptic membrane	46/8207	78/31861	1.52924e-06	0.000124795
69	GO:0005604	CC	basement membrane	69/8207	110/31861	1.5611e-06	0.000124795
75	GO:0030658	CC	transport vesicle membrane	75/8207	153/31861	1.57842e-06	0.000124795
74	GO:0044309	CC	neuron spine	74/8207	131/31861	1.76968e-06	0.000124795
32	GO:0005905	CC	clathrin-coated pit	32/8207	56/31861	1.77409e-06	0.000124795
80	GO:0099055	CC	integral component of postsynaptic membrane	80/8207	121/31861	1.77526e-06	0.000124795
109	GO:0045211	CC	postsynaptic membrane	109/8207	186/31861	1.85127e-06	0.000124795
50	GO:0098889	CC	intrinsic component of presynaptic membrane	50/8207	88/31861	1.87911e-06	0.000124795
84	GO:0098936	CC	intrinsic component of postsynaptic membrane	84/8207	133/31861	2.00698e-06	0.000124795
37	GO:0030672	CC	synaptic vesicle membrane	37/8207	68/31861	2.04081e-06	0.000124795
37	GO:0099501	CC	exocytic vesicle membrane	37/8207	68/31861	2.04081e-06	0.000124795
72	GO:0030427	CC	site of polarized growth	72/8207	156/31861	2.0569e-06	0.000124795
104	GO:0030141	CC	secretory granule	104/8207	244/31861	2.06112e-06	0.000124795
56	GO:0044306	CC	neuron projection terminus	56/8207	107/31861	2.09687e-06	0.000124795
107	GO:0099240	CC	intrinsic component of synaptic membrane	107/8207	175/31861	2.12254e-06	0.000124795
90	GO:0005912	CC	adherens junction	90/8207	175/31861	2.12254e-06	0.000124795
106	GO:0098794	CC	postsynapse	106/8207	195/31861	2.18815e-06	0.000124795
64	GO:0005923	CC	bicellular tight junction	64/8207	134/31861	2.19925e-06	0.000124795
129	GO:0030667	CC	secretory granule membrane	129/8207	285/31861	2.22166e-06	0.000124795
58	GO:0043204	CC	perikaryon	58/8207	123/31861	2.23811e-06	0.000124795
67	GO:0070160	CC	tight junction	67/8207	140/31861	2.29372e-06	0.000124795
85	GO:0031225	CC	anchored component of membrane	85/8207	189/31861	2.30199e-06	0.000124795
58	GO:0005581	CC	collagen trimer	58/8207	94/31861	2.33572e-06	0.000124795
52	GO:0098948	CC	intrinsic component of postsynaptic specialization membrane	52/8207	81/31861	2.34641e-06	0.000124795
74	GO:0030666	CC	endocytic vesicle membrane	74/8207	146/31861	2.36282e-06	0.000124795
65	GO:0008021	CC	synaptic vesicle	65/8207	146/31861	2.36282e-06	0.000124795
80	GO:0098858	CC	actin-based cell projection	80/8207	146/31861	2.36282e-06	0.000124795
152	GO:0045121	CC	membrane raft	152/8207	295/31861	2.38361e-06	0.000124795
94	GO:0031256	CC	leading edge membrane	94/8207	176/31861	2.39586e-06	0.000124795
90	GO:0030027	CC	lamellipodium	90/8207	176/31861	2.39586e-06	0.000124795
72	GO:0030426	CC	growth cone	72/8207	152/31861	2.40824e-06	0.000124795
172	GO:1902495	CC	transmembrane transporter complex	172/8207	330/31861	2.42789e-06	0.000124795
119	GO:0030133	CC	transport vesicle	119/8207	279/31861	2.43874e-06	0.000124795
52	GO:0019897	CC	extrinsic component of plasma membrane	52/8207	109/31861	2.52452e-06	0.000124795
46	GO:0032587	CC	ruffle membrane	46/8207	95/31861	2.61683e-06	0.000124795
89	GO:0005938	CC	cell cortex	89/8207	185/31861	2.70563e-06	0.000124795
155	GO:0005788	CC	endoplasmic reticulum lumen	155/8207	298/31861	2.71179e-06	0.000124795
213	GO:0030425	CC	dendrite	213/8207	431/31861	2.84331e-06	0.000124795
83	GO:0070382	CC	exocytic vesicle	83/8207	173/31861	2.86044e-06	0.000124795
42	GO:0042734	CC	presynaptic membrane	42/8207	82/31861	2.86552e-06	0.000124795
154	GO:0016324	CC	apical plasma membrane	154/8207	335/31861	2.94218e-06	0.000124795
111	GO:0015629	CC	actin cytoskeleton	111/8207	251/31861	2.96297e-06	0.000124795
101	GO:0099699	CC	integral component of synaptic membrane	101/8207	155/31861	2.98794e-06	0.000124795
172	GO:0099503	CC	secretory vesicle	172/8207	393/31861	3.05216e-06	0.000124795
170	GO:0043025	CC	neuronal cell body	170/8207	345/31861	3.05703e-06	0.000124795
164	GO:0030424	CC	axon	164/8207	319/31861	3.10695e-06	0.000124795
156	GO:0098589	CC	membrane region	156/8207	310/31861	3.13937e-06	0.000124795
117	GO:0014069	CC	postsynaptic density	117/8207	276/31861	3.14033e-06	0.000124795
110	GO:0098793	CC	presynapse	110/8207	230/31861	3.20257e-06	0.000124795
168	GO:0097060	CC	synaptic membrane	168/8207	303/31861	3.25934e-06	0.000124795
163	GO:0034702	CC	ion channel complex	163/8207	303/31861	3.25934e-06	0.000124795
117	GO:0099572	CC	postsynaptic specialization	117/8207	278/31861	3.30102e-06	0.000124795
158	GO:0030055	CC	cell-substrate junction	158/8207	416/31861	3.30421e-06	0.000124795
110	GO:0016323	CC	basolateral plasma membrane	110/8207	209/31861	3.31341e-06	0.000124795
174	GO:1990351	CC	transporter complex	174/8207	339/31861	3.37535e-06	0.000124795
163	GO:0031253	CC	cell projection membrane	163/8207	339/31861	3.37535e-06	0.000124795
223	GO:0062023	CC	collagen-containing extracellular matrix	223/8207	407/31861	3.44882e-06	0.000124795
235	GO:0005911	CC	cell-cell junction	235/8207	504/31861	3.5001e-06	0.000124795
120	GO:0034703	CC	cation channel complex	120/8207	225/31861	3.56801e-06	0.000124795
160	GO:0005774	CC	vacuolar membrane	160/8207	408/31861	3.59653e-06	0.000124795
154	GO:0098857	CC	membrane microdomain	154/8207	297/31861	3.5969e-06	0.000124795
144	GO:0005765	CC	lysosomal membrane	144/8207	360/31861	3.64313e-06	0.000124795
144	GO:0005929	CC	cilium	144/8207	379/31861	3.66472e-06	0.000124795
156	GO:0005925	CC	focal adhesion	156/8207	410/31861	3.69606e-06	0.000124795
144	GO:0098852	CC	lytic vacuole membrane	144/8207	361/31861	3.70386e-06	0.000124795
203	GO:0098978	CC	glutamatergic synapse	203/8207	391/31861	3.82252e-06	0.000124795
191	GO:0010008	CC	endosome membrane	191/8207	486/31861	3.85271e-06	0.000124795
68	GO:0030018	CC	Z disc	68/8207	158/31861	3.89689e-06	0.000124795
228	GO:0005768	CC	endosome	228/8207	619/31861	4.02834e-06	0.000124795
296	GO:0031012	CC	extracellular matrix	296/8207	546/31861	4.06662e-06	0.000124795
208	GO:0044297	CC	cell body	208/8207	434/31861	4.06988e-06	0.000124795
217	GO:0043235	CC	receptor complex	217/8207	523/31861	4.11233e-06	0.000124795
23	GO:0030020	MF	extracellular matrix structural constituent conferring tensile strength	23/8207	27/31861	2.03128e-07	0.000124795
24	GO:0017147	MF	Wnt-protein binding	24/8207	36/31861	3.00042e-07	0.000124795
30	GO:0005245	MF	voltage-gated calcium channel activity	30/8207	46/31861	5.26326e-07	0.000124795
19	GO:0099604	MF	ligand-gated calcium channel activity	19/8207	26/31861	5.88648e-07	0.000124795
19	GO:0045499	MF	chemorepellent activity	19/8207	26/31861	5.88648e-07	0.000124795
16	GO:0070696	MF	transmembrane receptor protein serine/threonine kinase binding	16/8207	20/31861	5.95357e-07	0.000124795
18	GO:0016917	MF	GABA receptor activity	18/8207	24/31861	6.2223e-07	0.000124795
19	GO:0033612	MF	receptor serine/threonine kinase binding	19/8207	24/31861	6.2223e-07	0.000124795
46	GO:0019199	MF	transmembrane receptor protein kinase activity	46/8207	80/31861	1.10912e-06	0.000124795
44	GO:0042562	MF	hormone binding	44/8207	85/31861	1.15154e-06	0.000124795
49	GO:0005230	MF	extracellular ligand-gated ion channel activity	49/8207	85/31861	1.15154e-06	0.000124795
51	GO:0030165	MF	PDZ domain binding	51/8207	90/31861	1.28573e-06	0.000124795
63	GO:0017124	MF	SH3 domain binding	63/8207	129/31861	1.34877e-06	0.000124795
43	GO:0005254	MF	chloride channel activity	43/8207	82/31861	1.42232e-06	0.000124795
65	GO:0005267	MF	potassium channel activity	65/8207	135/31861	1.43193e-06	0.000124795
80	GO:0005262	MF	calcium channel activity	80/8207	135/31861	1.43193e-06	0.000124795
42	GO:0005518	MF	collagen binding	42/8207	70/31861	1.46263e-06	0.000124795
32	GO:0099529	MF	neurotransmitter receptor activity involved in regulation of postsynaptic membrane potential	32/8207	55/31861	1.4805e-06	0.000124795
46	GO:0001540	MF	amyloid-beta binding	46/8207	78/31861	1.52924e-06	0.000124795
37	GO:0022835	MF	transmitter-gated channel activity	37/8207	67/31861	1.59709e-06	0.000124795
37	GO:0022824	MF	transmitter-gated ion channel activity	37/8207	67/31861	1.59709e-06	0.000124795
51	GO:0072341	MF	modified amino acid binding	51/8207	96/31861	1.6098e-06	0.000124795
83	GO:0005201	MF	extracellular matrix structural constituent	83/8207	125/31861	1.63745e-06	0.000124795
23	GO:0043394	MF	proteoglycan binding	23/8207	36/31861	1.64028e-06	0.000124795
18	GO:0030215	MF	semaphorin receptor binding	18/8207	25/31861	1.68387e-06	0.000124795
29	GO:0015026	MF	coreceptor activity	29/8207	50/31861	1.70745e-06	0.000124795
33	GO:0001786	MF	phosphatidylserine binding	33/8207	60/31861	1.74558e-06	0.000124795
33	GO:0098632	MF	cell-cell adhesion mediator activity	33/8207	60/31861	1.74558e-06	0.000124795
80	GO:0022834	MF	ligand-gated channel activity	80/8207	154/31861	1.77914e-06	0.000124795
80	GO:0015276	MF	ligand-gated ion channel activity	80/8207	154/31861	1.77914e-06	0.000124795
59	GO:0099106	MF	ion channel regulator activity	59/8207	127/31861	1.90423e-06	0.000124795
110	GO:0005539	MF	glycosaminoglycan binding	110/8207	235/31861	1.91013e-06	0.000124795
56	GO:0030594	MF	neurotransmitter receptor activity	56/8207	122/31861	1.93078e-06	0.000124795
56	GO:0099094	MF	ligand-gated cation channel activity	56/8207	117/31861	2.04123e-06	0.000124795
81	GO:0022843	MF	voltage-gated cation channel activity	81/8207	150/31861	2.0604e-06	0.000124795
45	GO:0016782	MF	transferase activity, transferring sulfur-containing groups	45/8207	89/31861	2.12489e-06	0.000124795
73	GO:0019955	MF	cytokine binding	73/8207	169/31861	2.15548e-06	0.000124795
107	GO:0005244	MF	voltage-gated ion channel activity	107/8207	223/31861	2.18022e-06	0.000124795
91	GO:0015085	MF	calcium ion transmembrane transporter activity	91/8207	157/31861	2.1811e-06	0.000124795
106	GO:0051015	MF	actin filament binding	106/8207	239/31861	2.34232e-06	0.000124795
107	GO:0022832	MF	voltage-gated channel activity	107/8207	224/31861	2.34681e-06	0.000124795
37	GO:0004714	MF	transmembrane receptor protein tyrosine kinase activity	37/8207	65/31861	2.34835e-06	0.000124795
35	GO:0008146	MF	sulfotransferase activity	35/8207	65/31861	2.34835e-06	0.000124795
75	GO:0005178	MF	integrin binding	75/8207	146/31861	2.36282e-06	0.000124795
74	GO:0008528	MF	G protein-coupled peptide receptor activity	74/8207	146/31861	2.36282e-06	0.000124795
90	GO:0017048	MF	Rho GTPase binding	90/8207	176/31861	2.39586e-06	0.000124795
77	GO:0001653	MF	peptide receptor activity	77/8207	152/31861	2.40824e-06	0.000124795
40	GO:0005089	MF	Rho guanyl-nucleotide exchange factor activity	40/8207	73/31861	2.4519e-06	0.000124795
21	GO:0008066	MF	glutamate receptor activity	21/8207	32/31861	2.46647e-06	0.000124795
141	GO:0005096	MF	GTPase activator activity	141/8207	359/31861	2.57254e-06	0.000124795
29	GO:1904315	MF	transmitter-gated ion channel activity involved in regulation of postsynaptic membrane potential	29/8207	51/31861	2.64597e-06	0.000124795
79	GO:0008201	MF	heparin binding	79/8207	166/31861	2.75359e-06	0.000124795
89	GO:0008083	MF	growth factor activity	89/8207	179/31861	2.78814e-06	0.000124795
84	GO:0019838	MF	growth factor binding	84/8207	173/31861	2.86044e-06	0.000124795
82	GO:0015079	MF	potassium ion transmembrane transporter activity	82/8207	173/31861	2.86044e-06	0.000124795
101	GO:0005516	MF	calmodulin binding	101/8207	228/31861	2.89503e-06	0.000124795
141	GO:0042277	MF	peptide binding	141/8207	318/31861	2.98308e-06	0.000124795
71	GO:0016247	MF	channel regulator activity	71/8207	149/31861	2.98986e-06	0.000124795
121	GO:1901681	MF	sulfur compound binding	121/8207	252/31861	3.02562e-06	0.000124795
158	GO:0030695	MF	GTPase regulator activity	158/8207	393/31861	3.05216e-06	0.000124795
114	GO:0001227	MF	DNA-binding transcription repressor activity, RNA polymerase II-specific	114/8207	237/31861	3.07503e-06	0.000124795
114	GO:0001217	MF	DNA-binding transcription repressor activity	114/8207	237/31861	3.07503e-06	0.000124795
163	GO:0033218	MF	amide binding	163/8207	385/31861	3.25359e-06	0.000124795
186	GO:0005261	MF	cation channel activity	186/8207	397/31861	3.42881e-06	0.000124795
60	GO:0004713	MF	protein tyrosine kinase activity	60/8207	133/31861	3.46094e-06	0.000124795
173	GO:0042578	MF	phosphoric ester hydrolase activity	173/8207	461/31861	3.61237e-06	0.000124795
179	GO:0060589	MF	nucleoside-triphosphatase regulator activity	179/8207	450/31861	3.61358e-06	0.000124795
43	GO:0005546	MF	phosphatidylinositol-4,5-bisphosphate binding	43/8207	88/31861	3.63431e-06	0.000124795
162	GO:0022804	MF	active transmembrane transporter activity	162/8207	440/31861	3.64222e-06	0.000124795
191	GO:0022836	MF	gated channel activity	191/8207	389/31861	3.6535e-06	0.000124795
75	GO:0015081	MF	sodium ion transmembrane transporter activity	75/8207	177/31861	3.74597e-06	0.000124795
234	GO:0046873	MF	metal ion transmembrane transporter activity	234/8207	509/31861	3.88768e-06	0.000124795
109	GO:0005085	MF	guanyl-nucleotide exchange factor activity	109/8207	282/31861	3.88914e-06	0.000124795
191	GO:0017016	MF	Ras GTPase binding	191/8207	487/31861	4.00654e-06	0.000124795
152	GO:0008509	MF	anion transmembrane transporter activity	152/8207	413/31861	4.02509e-06	0.000124795
56	GO:0015108	MF	chloride transmembrane transporter activity	56/8207	124/31861	4.03464e-06	0.000124795
34	GO:0005544	MF	calcium-dependent phospholipid binding	34/8207	64/31861	4.12175e-06	0.000124795
250	GO:0000978	MF	RNA polymerase II cis-regulatory region sequence-specific DNA binding	250/8207	583/31861	4.13223e-06	0.000124795
202	GO:0001228	MF	DNA-binding transcription activator activity, RNA polymerase II-specific	202/8207	446/31861	4.20416e-06	0.000124795
202	GO:0001216	MF	DNA-binding transcription activator activity	202/8207	446/31861	4.20416e-06	0.000124795
199	GO:0005543	MF	phospholipid binding	199/8207	490/31861	4.22236e-06	0.000124795
207	GO:0098655	BP	cation transmembrane transport	207/8207	513/31861	4.24119e-06	0.000124935
236	GO:0034762	BP	regulation of transmembrane transport	236/8207	560/31861	4.24786e-06	0.000124935
302	GO:0014070	BP	response to organic cyclic compound	302/8207	701/31861	4.24848e-06	0.000124935
144	GO:0007264	BP	small GTPase mediated signal transduction	144/8207	385/31861	4.26558e-06	0.000125265
251	GO:0051345	BP	positive regulation of hydrolase activity	251/8207	622/31861	4.29641e-06	0.000125663
308	GO:0045596	BP	negative regulation of cell differentiation	308/8207	729/31861	4.29681e-06	0.000125663
266	GO:0000987	MF	cis-regulatory region sequence-specific DNA binding	266/8207	622/31861	4.29641e-06	0.000125663
268	GO:0055065	BP	metal ion homeostasis	268/8207	648/31861	4.30314e-06	0.000125675
172	GO:0050708	BP	regulation of protein secretion	172/8207	480/31861	4.32605e-06	0.000125839
104	GO:0090257	BP	regulation of muscle system process	104/8207	260/31861	4.33334e-06	0.000125839
326	GO:0031344	BP	regulation of cell projection organization	326/8207	675/31861	4.33827e-06	0.000125839
197	GO:0048018	MF	receptor ligand activity	197/8207	537/31861	4.3338e-06	0.000125839
197	GO:0055074	BP	calcium ion homeostasis	197/8207	437/31861	4.35958e-06	0.000125995
77	GO:0050817	BP	coagulation	77/8207	186/31861	4.36138e-06	0.000125995
220	GO:0010817	BP	regulation of hormone levels	220/8207	503/31861	4.37326e-06	0.000126168
42	GO:1903076	BP	regulation of protein localization to plasma membrane	42/8207	85/31861	4.38143e-06	0.000126232
312	GO:0098771	BP	inorganic ion homeostasis	312/8207	759/31861	4.41109e-06	0.000126376
160	GO:0042326	BP	negative regulation of phosphorylation	160/8207	427/31861	4.42082e-06	0.000126376
189	GO:0032970	BP	regulation of actin filament-based process	189/8207	427/31861	4.42082e-06	0.000126376
80	GO:0034764	BP	positive regulation of transmembrane transport	80/8207	193/31861	4.43167e-06	0.000126376
64	GO:0071692	BP	protein localization to extracellular region	64/8207	148/31861	4.44997e-06	0.000126376
64	GO:0035592	BP	establishment of protein localization to extracellular region	64/8207	148/31861	4.44997e-06	0.000126376
218	GO:0032787	BP	monocarboxylic acid metabolic process	218/8207	599/31861	4.45265e-06	0.000126376
281	GO:0006873	BP	cellular ion homeostasis	281/8207	677/31861	4.4669e-06	0.000126376
274	GO:0030003	BP	cellular cation homeostasis	274/8207	664/31861	4.47128e-06	0.000126376
217	GO:0098660	BP	inorganic ion transmembrane transport	217/8207	527/31861	4.47532e-06	0.000126376
316	GO:0009986	CC	cell surface	316/8207	650/31861	4.41672e-06	0.000126376
240	GO:0003779	MF	actin binding	240/8207	574/31861	4.42479e-06	0.000126376
242	GO:0005216	MF	ion channel activity	242/8207	527/31861	4.47532e-06	0.000126376
12	GO:0015813	BP	L-glutamate transmembrane transport	12/8207	14/31861	4.49011e-06	0.00012662
243	GO:0051493	BP	regulation of cytoskeleton organization	243/8207	600/31861	4.49646e-06	0.00012662
206	GO:0097435	BP	supramolecular fiber organization	206/8207	493/31861	4.50845e-06	0.00012662
233	GO:0051272	BP	positive regulation of cellular component movement	233/8207	539/31861	4.51365e-06	0.00012662
232	GO:0040017	BP	positive regulation of locomotion	232/8207	539/31861	4.51365e-06	0.00012662
307	GO:0030155	BP	regulation of cell adhesion	307/8207	705/31861	4.51988e-06	0.000126628
308	GO:0023052	BP	signaling	308/8207	625/31861	4.53921e-06	0.000126931
285	GO:0098797	CC	plasma membrane protein complex	285/8207	719/31861	4.54261e-06	0.000126931
317	GO:0120035	BP	regulation of plasma membrane bounded cell projection organization	317/8207	665/31861	4.55967e-06	0.000127002
343	GO:0012506	CC	vesicle membrane	343/8207	733/31861	4.56302e-06	0.000127002
345	GO:0000977	MF	RNA polymerase II transcription regulatory region sequence-specific DNA binding	345/8207	790/31861	4.55583e-06	0.000127002
309	GO:0043269	BP	regulation of ion transport	309/8207	692/31861	4.57016e-06	0.000127035
306	GO:0055080	BP	cation homeostasis	306/8207	747/31861	4.58121e-06	0.0001271
252	GO:0015267	MF	channel activity	252/8207	576/31861	4.58443e-06	0.0001271
316	GO:0045859	BP	regulation of protein kinase activity	316/8207	776/31861	4.59743e-06	0.000127295
218	GO:0008610	BP	lipid biosynthetic process	218/8207	614/31861	4.61175e-06	0.000127361
233	GO:0008047	MF	enzyme activator activity	233/8207	614/31861	4.61175e-06	0.000127361
204	GO:0002366	BP	leukocyte activation involved in immune response	204/8207	577/31861	4.64929e-06	0.000128066
252	GO:0022803	MF	passive transmembrane transporter activity	252/8207	577/31861	4.64929e-06	0.000128066
130	GO:0046649	BP	lymphocyte activation	130/8207	340/31861	4.65908e-06	0.00012813
302	GO:0000122	BP	negative regulation of transcription by RNA polymerase II	302/8207	763/31861	4.66804e-06	0.00012813
306	GO:0045321	BP	leukocyte activation	306/8207	836/31861	4.67323e-06	0.00012813
266	GO:0120036	BP	plasma membrane bounded cell projection organization	266/8207	653/31861	4.69972e-06	0.00012813
261	GO:0051347	BP	positive regulation of transferase activity	261/8207	666/31861	4.70309e-06	0.00012813
313	GO:0034220	BP	ion transmembrane transport	313/8207	735/31861	4.71398e-06	0.00012813
339	GO:0050801	BP	ion homeostasis	339/8207	822/31861	4.71772e-06	0.00012813
298	GO:0000139	CC	Golgi membrane	298/8207	735/31861	4.71398e-06	0.00012813
133	GO:0045296	MF	cadherin binding	133/8207	359/31861	4.68695e-06	0.00012813
254	GO:0051020	MF	GTPase binding	254/8207	666/31861	4.70309e-06	0.00012813
215	GO:0030545	MF	receptor regulator activity	215/8207	590/31861	4.71156e-06	0.00012813
478	GO:0007155	BP	cell adhesion	478/8207	946/31861	4.73331e-06	0.000128389
337	GO:0030659	CC	cytoplasmic vesicle membrane	337/8207	708/31861	4.75518e-06	0.000128492
17	GO:0042813	MF	Wnt-activated receptor activity	17/8207	24/31861	4.74913e-06	0.000128492
279	GO:0019904	MF	protein domain specific binding	279/8207	736/31861	4.75292e-06	0.000128492
325	GO:1903530	BP	regulation of secretion by cell	325/8207	808/31861	4.76299e-06	0.00012854
201	GO:0031267	MF	small GTPase binding	201/8207	507/31861	4.77048e-06	0.00012858
31	GO:0010001	BP	glial cell differentiation	31/8207	57/31861	4.78353e-06	0.000128766
250	GO:0009725	BP	response to hormone	250/8207	591/31861	4.80111e-06	0.000128766
405	GO:0045202	CC	synapse	405/8207	838/31861	4.80155e-06	0.000128766
76	GO:0030100	BP	regulation of endocytosis	76/8207	181/31861	4.84528e-06	0.000129613
257	GO:0019221	BP	cytokine-mediated signaling pathway	257/8207	669/31861	4.86949e-06	0.000129772
230	GO:0050865	BP	regulation of cell activation	230/8207	669/31861	4.86949e-06	0.000129772
283	GO:0051129	BP	negative regulation of cellular component organization	283/8207	766/31861	4.90341e-06	0.000130513
249	GO:0048471	CC	perinuclear region of cytoplasm	249/8207	710/31861	4.90966e-06	0.000130516
214	GO:0030335	BP	positive regulation of cell migration	214/8207	497/31861	4.9241e-06	0.000130737
49	GO:0002576	BP	platelet degranulation	49/8207	105/31861	4.94329e-06	0.000131083
236	GO:0060627	BP	regulation of vesicle-mediated transport	236/8207	544/31861	4.95991e-06	0.000131198
200	GO:0030546	MF	signaling receptor activator activity	200/8207	544/31861	4.95991e-06	0.000131198
26	GO:0021549	BP	cerebellum development	26/8207	44/31861	4.97739e-06	0.000131413
166	GO:0042119	BP	neutrophil activation	166/8207	464/31861	4.98388e-06	0.000131413
39	GO:0030048	BP	actin filament-based movement	39/8207	77/31861	4.98785e-06	0.000131413
393	GO:0009719	BP	response to endogenous stimulus	393/8207	967/31861	4.99529e-06	0.000131413
273	GO:0044057	BP	regulation of system process	273/8207	581/31861	5.01277e-06	0.000131413
283	GO:0071495	BP	cellular response to endogenous stimulus	283/8207	671/31861	5.04095e-06	0.000131413
353	GO:0048646	BP	anatomical structure formation involved in morphogenesis	353/8207	797/31861	5.04477e-06	0.000131413
257	GO:0045055	BP	regulated exocytosis	257/8207	645/31861	5.04478e-06	0.000131413
283	GO:0040008	BP	regulation of growth	283/8207	712/31861	5.04877e-06	0.000131413
275	GO:0048468	BP	cell development	275/8207	632/31861	5.06147e-06	0.000131413
312	GO:0045664	BP	regulation of neuron differentiation	312/8207	632/31861	5.06147e-06	0.000131413
176	GO:0002275	BP	myeloid cell activation involved in immune response	176/8207	487/31861	5.08165e-06	0.000131413
340	GO:0048731	BP	system development	340/8207	672/31861	5.08904e-06	0.000131413
164	GO:0043312	BP	neutrophil degranulation	164/8207	454/31861	5.1057e-06	0.000131413
368	GO:0007154	BP	cell communication	368/8207	813/31861	5.11956e-06	0.000131413
293	GO:0006887	BP	exocytosis	293/8207	727/31861	5.1228e-06	0.000131413
233	GO:0030162	BP	regulation of proteolysis	233/8207	659/31861	5.12293e-06	0.000131413
312	GO:0010243	BP	response to organonitrogen compound	312/8207	784/31861	5.12635e-06	0.000131413
272	GO:0090087	BP	regulation of peptide transport	272/8207	784/31861	5.12635e-06	0.000131413
21	GO:1903053	BP	regulation of extracellular matrix organization	21/8207	33/31861	5.13176e-06	0.000131413
21	GO:0003382	BP	epithelial cell morphogenesis	21/8207	33/31861	5.13176e-06	0.000131413
302	GO:0033993	BP	response to lipid	302/8207	741/31861	5.137e-06	0.000131413
407	GO:0005509	MF	calcium ion binding	407/8207	919/31861	5.00791e-06	0.000131413
268	GO:0019901	MF	protein kinase binding	268/8207	726/31861	5.04426e-06	0.000131413
304	GO:0022890	MF	inorganic cation transmembrane transporter activity	304/8207	874/31861	5.12022e-06	0.000131413
417	GO:2000145	BP	regulation of cell motility	417/8207	1003/31861	5.17538e-06	0.000131914
363	GO:0030030	BP	cell projection organization	363/8207	844/31861	5.1828e-06	0.000131914
333	GO:1901698	BP	response to nitrogen compound	333/8207	859/31861	5.19116e-06	0.000131914
360	GO:0005789	CC	endoplasmic reticulum membrane	360/8207	1003/31861	5.17538e-06	0.000131914
249	GO:0050839	MF	cell adhesion molecule binding	249/8207	608/31861	5.19097e-06	0.000131914
257	GO:0051223	BP	regulation of protein transport	257/8207	756/31861	5.23387e-06	0.000132466
236	GO:0033674	BP	positive regulation of kinase activity	236/8207	571/31861	5.23534e-06	0.000132466
238	GO:0006875	BP	cellular metal ion homeostasis	238/8207	571/31861	5.23534e-06	0.000132466
330	GO:0008289	MF	lipid binding	330/8207	830/31861	5.23774e-06	0.000132466
404	GO:0051336	BP	regulation of hydrolase activity	404/8207	1038/31861	5.25042e-06	0.000132472
324	GO:0008324	MF	cation transmembrane transporter activity	324/8207	923/31861	5.24603e-06	0.000132472
16	GO:0086065	BP	cell communication involved in cardiac conduction	16/8207	22/31861	5.28404e-06	0.000133163
326	GO:1901701	BP	cellular response to oxygen-containing compound	326/8207	845/31861	5.30539e-06	0.000133506
271	GO:0030001	BP	metal ion transport	271/8207	635/31861	5.31062e-06	0.000133506
223	GO:0043086	BP	negative regulation of catalytic activity	223/8207	647/31861	5.31646e-06	0.000133506
36	GO:0008306	BP	associative learning	36/8207	69/31861	5.38455e-06	0.000133945
346	GO:0051046	BP	regulation of secretion	346/8207	862/31861	5.39517e-06	0.000133945
13	GO:0090330	BP	regulation of platelet aggregation	13/8207	16/31861	5.39653e-06	0.000133945
13	GO:0003148	BP	outflow tract septum morphogenesis	13/8207	16/31861	5.39653e-06	0.000133945
435	GO:0040012	BP	regulation of locomotion	435/8207	1041/31861	5.39764e-06	0.000133945
376	GO:0050767	BP	regulation of neurogenesis	376/8207	788/31861	5.40935e-06	0.000133945
428	GO:0140352	BP	export from cell	428/8207	974/31861	5.41377e-06	0.000133945
366	GO:0008284	BP	positive regulation of cell population proliferation	366/8207	974/31861	5.41377e-06	0.000133945
366	GO:0050877	BP	nervous system process	366/8207	958/31861	5.4156e-06	0.000133945
377	GO:0019725	BP	cellular homeostasis	377/8207	958/31861	5.4156e-06	0.000133945
489	GO:0043005	CC	neuron projection	489/8207	974/31861	5.41377e-06	0.000133945
70	GO:0005319	MF	lipid transporter activity	70/8207	163/31861	5.39149e-06	0.000133945
438	GO:0003690	MF	double-stranded DNA binding	438/8207	1146/31861	5.3987e-06	0.000133945
51	GO:0017015	BP	regulation of transforming growth factor beta receptor signaling pathway	51/8207	111/31861	5.44718e-06	0.000134179
332	GO:0006812	BP	cation transport	332/8207	863/31861	5.4475e-06	0.000134179
362	GO:0019752	BP	carboxylic acid metabolic process	362/8207	1059/31861	5.45022e-06	0.000134179
302	GO:0016773	MF	phosphotransferase activity, alcohol group as acceptor	302/8207	910/31861	5.44163e-06	0.000134179
466	GO:0051130	BP	positive regulation of cellular component organization	466/8207	1202/31861	5.46474e-06	0.000134204
379	GO:0016310	BP	phosphorylation	379/8207	1094/31861	5.46611e-06	0.000134204
166	GO:0036230	BP	granulocyte activation	166/8207	468/31861	5.47013e-06	0.000134204
326	GO:0043408	BP	regulation of MAPK cascade	326/8207	789/31861	5.47664e-06	0.000134209
321	GO:0055082	BP	cellular chemical homeostasis	321/8207	775/31861	5.51531e-06	0.000134759
321	GO:0006468	BP	protein phosphorylation	321/8207	819/31861	5.51569e-06	0.000134759
391	GO:0044087	BP	regulation of cellular component biogenesis	391/8207	1009/31861	5.51803e-06	0.000134759
396	GO:0016477	BP	cell migration	396/8207	976/31861	5.52945e-06	0.000134883
79	GO:1901654	BP	response to ketone	79/8207	190/31861	5.55726e-06	0.000135407
164	GO:0002283	BP	neutrophil activation involved in immune response	164/8207	457/31861	5.5762e-06	0.000135713
114	GO:0046942	BP	carboxylic acid transport	114/8207	300/31861	5.6128e-06	0.000136293
114	GO:0015849	BP	organic acid transport	114/8207	300/31861	5.6128e-06	0.000136293
381	GO:0060341	BP	regulation of cellular localization	381/8207	1011/31861	5.63464e-06	0.000136462
55	GO:0051588	BP	regulation of neurotransmitter transport	55/8207	122/31861	5.65626e-06	0.000136462
15	GO:0060343	BP	trabecula formation	15/8207	20/31861	5.65818e-06	0.000136462
15	GO:1902710	CC	GABA receptor complex	15/8207	20/31861	5.65818e-06	0.000136462
290	GO:0019900	MF	kinase binding	290/8207	806/31861	5.6406e-06	0.000136462
15	GO:0099095	MF	ligand-gated anion channel activity	15/8207	20/31861	5.65818e-06	0.000136462
394	GO:0045597	BP	positive regulation of cell differentiation	394/8207	930/31861	5.68141e-06	0.0001367
438	GO:1902533	BP	positive regulation of intracellular signal transduction	438/8207	1046/31861	5.6992e-06	0.0001367
421	GO:0051960	BP	regulation of nervous system development	421/8207	898/31861	5.70595e-06	0.0001367
39	GO:0033238	BP	regulation of cellular amine metabolic process	39/8207	78/31861	5.71232e-06	0.0001367
367	GO:0051338	BP	regulation of transferase activity	367/8207	996/31861	5.71889e-06	0.0001367
449	GO:0051270	BP	regulation of cellular component movement	449/8207	1081/31861	5.72576e-06	0.0001367
404	GO:0000976	MF	transcription regulatory region sequence-specific DNA binding	404/8207	979/31861	5.68976e-06	0.0001367
90	GO:0008064	BP	regulation of actin polymerization or depolymerization	90/8207	227/31861	5.76094e-06	0.000137125
408	GO:0043436	BP	oxoacid metabolic process	408/8207	1153/31861	5.76283e-06	0.000137125
414	GO:0015318	MF	inorganic molecular entity transmembrane transporter activity	414/8207	1153/31861	5.76283e-06	0.000137125
405	GO:0001067	MF	regulatory region nucleic acid binding	405/8207	980/31861	5.77651e-06	0.000137297
406	GO:0051093	BP	negative regulation of developmental process	406/8207	1014/31861	5.79024e-06	0.000137319
421	GO:0001934	BP	positive regulation of protein phosphorylation	421/8207	1048/31861	5.8064e-06	0.000137319
420	GO:1902679	BP	negative regulation of RNA biosynthetic process	420/8207	1154/31861	5.80699e-06	0.000137319
438	GO:0042327	BP	positive regulation of phosphorylation	438/8207	1100/31861	5.8161e-06	0.000137319
390	GO:0042803	MF	protein homodimerization activity	390/8207	900/31861	5.80826e-06	0.000137319
358	GO:0007186	BP	G protein-coupled receptor signaling pathway	358/8207	1101/31861	5.83915e-06	0.000137559
497	GO:0022603	BP	regulation of anatomical structure morphogenesis	497/8207	1119/31861	5.85429e-06	0.000137763
76	GO:0007596	BP	blood coagulation	76/8207	184/31861	5.88663e-06	0.000138043
79	GO:0072330	BP	monocarboxylic acid biosynthetic process	79/8207	191/31861	5.88944e-06	0.000138043
357	GO:0001775	BP	cell activation	357/8207	949/31861	5.89208e-06	0.000138043
335	GO:0043549	BP	regulation of kinase activity	335/8207	855/31861	5.91743e-06	0.000138301
412	GO:0006082	BP	organic acid metabolic process	412/8207	1174/31861	5.92257e-06	0.000138301
363	GO:0070161	CC	anchoring junction	363/8207	855/31861	5.91743e-06	0.000138301
403	GO:0032940	BP	secretion by cell	403/8207	934/31861	5.94187e-06	0.0001386
474	GO:0048878	BP	chemical homeostasis	474/8207	1175/31861	5.95224e-06	0.00013869
33	GO:1903307	BP	positive regulation of regulated secretory pathway	33/8207	62/31861	5.98057e-06	0.000138786
144	GO:0019216	BP	regulation of lipid metabolic process	144/8207	397/31861	5.98253e-06	0.000138786
363	GO:0044092	BP	negative regulation of molecular function	363/8207	1017/31861	5.98629e-06	0.000138786
543	GO:0006811	BP	ion transport	543/8207	1387/31861	5.98908e-06	0.000138786
446	GO:0051253	BP	negative regulation of RNA metabolic process	446/8207	1250/31861	6.0001e-06	0.000138786
412	GO:0009628	BP	response to abiotic stimulus	412/8207	1103/31861	6.00987e-06	0.000138786
468	GO:0045937	BP	positive regulation of phosphate metabolic process	468/8207	1176/31861	6.02142e-06	0.000138786
468	GO:0010562	BP	positive regulation of phosphorus metabolic process	468/8207	1176/31861	6.02142e-06	0.000138786
400	GO:0005794	CC	Golgi apparatus	400/8207	1034/31861	6.01031e-06	0.000138786
419	GO:1990837	MF	sequence-specific double-stranded DNA binding	419/8207	1033/31861	5.9714e-06	0.000138786
432	GO:0048870	BP	cell motility	432/8207	1086/31861	6.04522e-06	0.000139083
372	GO:0032880	BP	regulation of protein localization	372/8207	1087/31861	6.05102e-06	0.000139083
91	GO:0030832	BP	regulation of actin filament length	91/8207	228/31861	6.05935e-06	0.000139083
481	GO:0022610	BP	biological adhesion	481/8207	952/31861	6.0604e-06	0.000139083
276	GO:0010942	BP	positive regulation of cell death	276/8207	826/31861	6.08571e-06	0.000139373
417	GO:0005783	CC	endoplasmic reticulum	417/8207	1196/31861	6.09266e-06	0.000139373
262	GO:0004672	MF	protein kinase activity	262/8207	782/31861	6.08781e-06	0.000139373
407	GO:0051050	BP	positive regulation of transport	407/8207	1036/31861	6.1067e-06	0.000139511
564	GO:0031410	CC	cytoplasmic vesicle	564/8207	1451/31861	6.1118e-06	0.000139511
420	GO:0060284	BP	regulation of cell development	420/8207	921/31861	6.15053e-06	0.000140236
165	GO:1903706	BP	regulation of hemopoiesis	165/8207	462/31861	6.1601e-06	0.000140236
547	GO:1901700	BP	response to oxygen-containing compound	547/8207	1391/31861	6.16985e-06	0.000140236
595	GO:0098590	CC	plasma membrane region	595/8207	1179/31861	6.16536e-06	0.000140236
76	GO:0046777	BP	protein autophosphorylation	76/8207	185/31861	6.19509e-06	0.000140297
76	GO:0010950	BP	positive regulation of endopeptidase activity	76/8207	185/31861	6.19509e-06	0.000140297
55	GO:0045165	BP	cell fate commitment	55/8207	123/31861	6.20261e-06	0.000140297
392	GO:0030334	BP	regulation of cell migration	392/8207	938/31861	6.21234e-06	0.000140297
368	GO:0032101	BP	regulation of response to external stimulus	368/8207	1021/31861	6.2328e-06	0.000140297
23	GO:0009712	BP	catechol-containing compound metabolic process	23/8207	38/31861	6.27285e-06	0.000140297
23	GO:0060078	BP	regulation of postsynaptic membrane potential	23/8207	38/31861	6.27285e-06	0.000140297
23	GO:0006584	BP	catecholamine metabolic process	23/8207	38/31861	6.27285e-06	0.000140297
334	GO:0003006	BP	developmental process involved in reproduction	334/8207	955/31861	6.27371e-06	0.000140297
454	GO:0046903	BP	secretion	454/8207	1073/31861	6.27534e-06	0.000140297
508	GO:0043085	BP	positive regulation of catalytic activity	508/8207	1275/31861	6.28615e-06	0.000140297
359	GO:0007010	BP	cytoskeleton organization	359/8207	1022/31861	6.28661e-06	0.000140297
470	GO:2000113	BP	negative regulation of cellular macromolecule biosynthetic process	470/8207	1455/31861	6.28698e-06	0.000140297
402	GO:0055085	BP	transmembrane transport	402/8207	1005/31861	6.29218e-06	0.000140297
378	GO:0005856	CC	cytoskeleton	378/8207	938/31861	6.21234e-06	0.000140297
567	GO:0097708	CC	intracellular vesicle	567/8207	1455/31861	6.28698e-06	0.000140297
472	GO:0008092	MF	cytoskeletal protein binding	472/8207	1198/31861	6.24198e-06	0.000140297
565	GO:0046983	MF	protein dimerization activity	565/8207	1497/31861	6.29759e-06	0.000140297
523	GO:0009968	BP	negative regulation of signal transduction	523/8207	1295/31861	6.31188e-06	0.000140441
51	GO:0001952	BP	regulation of cell-matrix adhesion	51/8207	112/31861	6.32491e-06	0.000140441
591	GO:0001932	BP	regulation of protein phosphorylation	591/8207	1519/31861	6.3304e-06	0.000140441
51	GO:0008081	MF	phosphoric diester hydrolase activity	51/8207	112/31861	6.32491e-06	0.000140441
436	GO:0045944	BP	positive regulation of transcription by RNA polymerase II	436/8207	1092/31861	6.3379e-06	0.000140462
42	GO:0055001	BP	muscle cell development	42/8207	87/31861	6.37509e-06	0.000141139
93	GO:0051924	BP	regulation of calcium ion transport	93/8207	237/31861	6.4074e-06	0.000141584
471	GO:0040011	BP	locomotion	471/8207	1165/31861	6.40848e-06	0.000141584
502	GO:0051241	BP	negative regulation of multicellular organismal process	502/8207	1278/31861	6.42535e-06	0.00014181
419	GO:0045892	BP	negative regulation of transcription, DNA-templated	419/8207	1147/31861	6.43548e-06	0.000141887
562	GO:0045893	BP	positive regulation of transcription, DNA-templated	562/8207	1459/31861	6.46653e-06	0.000142424
263	GO:0070201	BP	regulation of establishment of protein localization	263/8207	787/31861	6.48756e-06	0.000142593
436	GO:0015075	MF	ion transmembrane transporter activity	436/8207	1222/31861	6.48399e-06	0.000142593
449	GO:0044877	MF	protein-containing complex binding	449/8207	1299/31861	6.51291e-06	0.000142855
365	GO:0044255	BP	cellular lipid metabolic process	365/8207	1026/31861	6.54803e-06	0.000142975
335	GO:0060548	BP	negative regulation of cell death	335/8207	1026/31861	6.54803e-06	0.000142975
473	GO:0045934	BP	negative regulation of nucleobase-containing compound metabolic process	473/8207	1358/31861	6.55189e-06	0.000142975
88	GO:0019898	CC	extrinsic component of membrane	88/8207	222/31861	6.53064e-06	0.000142975
83	GO:0030833	BP	regulation of actin filament polymerization	83/8207	207/31861	6.55996e-06	0.000143003
579	GO:0010648	BP	negative regulation of cell communication	579/8207	1420/31861	6.56947e-06	0.000143003
238	GO:0044283	BP	small molecule biosynthetic process	238/8207	702/31861	6.57331e-06	0.000143003
176	GO:0051051	BP	negative regulation of transport	176/8207	499/31861	6.59181e-06	0.000143259
562	GO:1903508	BP	positive regulation of nucleic acid-templated transcription	562/8207	1462/31861	6.60534e-06	0.000143407
482	GO:0010558	BP	negative regulation of macromolecule biosynthetic process	482/8207	1484/31861	6.64973e-06	0.000143657
726	GO:0009653	BP	anatomical structure morphogenesis	726/8207	1463/31861	6.65055e-06	0.000143657
562	GO:1902680	BP	positive regulation of RNA biosynthetic process	562/8207	1463/31861	6.65055e-06	0.000143657
682	GO:0000981	MF	DNA-binding transcription factor activity, RNA polymerase II-specific	682/8207	1591/31861	6.63909e-06	0.000143657
586	GO:0051094	BP	positive regulation of developmental process	586/8207	1361/31861	6.68865e-06	0.000144334
584	GO:0048513	BP	animal organ development	584/8207	1283/31861	6.7099e-06	0.000144517
419	GO:1903507	BP	negative regulation of nucleic acid-templated transcription	419/8207	1152/31861	6.71069e-06	0.000144517
580	GO:0023057	BP	negative regulation of signaling	580/8207	1424/31861	6.76099e-06	0.000145223
656	GO:0006928	BP	movement of cell or subcellular component	656/8207	1616/31861	6.7639e-06	0.000145223
571	GO:0071310	BP	cellular response to organic substance	571/8207	1445/31861	6.77705e-06	0.000145359
26	GO:1900274	BP	regulation of phospholipase C activity	26/8207	45/31861	6.79321e-06	0.000145559
199	GO:0031400	BP	negative regulation of protein modification process	199/8207	573/31861	6.84554e-06	0.000146093
259	GO:0043065	BP	positive regulation of apoptotic process	259/8207	776/31861	6.85494e-06	0.000146098
559	GO:0098805	CC	whole membrane	559/8207	1405/31861	6.85948e-06	0.000146098
519	GO:0043565	MF	sequence-specific DNA binding	519/8207	1346/31861	6.90479e-06	0.000146916
518	GO:0022857	MF	transmembrane transporter activity	518/8207	1468/31861	6.9253e-06	0.000147206
435	GO:0030234	MF	enzyme regulator activity	435/8207	1230/31861	6.93524e-06	0.00014727
509	GO:0031327	BP	negative regulation of cellular biosynthetic process	509/8207	1555/31861	6.9762e-06	0.000147887
750	GO:0031226	CC	intrinsic component of plasma membrane	750/8207	1577/31861	6.97817e-06	0.000147887
31	GO:0017156	BP	calcium-ion regulated exocytosis	31/8207	58/31861	6.99539e-06	0.000148105
470	GO:0006629	BP	lipid metabolic process	470/8207	1388/31861	7.00993e-06	0.000148107
712	GO:0009967	BP	positive regulation of signal transduction	712/8207	1735/31861	7.01634e-06	0.000148107
654	GO:0010557	BP	positive regulation of macromolecule biosynthetic process	654/8207	1735/31861	7.01634e-06	0.000148107
690	GO:0035556	BP	intracellular signal transduction	690/8207	1806/31861	7.04551e-06	0.000148576
484	GO:0033043	BP	regulation of organelle organization	484/8207	1409/31861	7.05528e-06	0.000148635
601	GO:0003008	BP	system process	601/8207	1493/31861	7.10045e-06	0.000148998
495	GO:0080134	BP	regulation of response to stress	495/8207	1493/31861	7.10045e-06	0.000148998
39	GO:0098960	MF	postsynaptic neurotransmitter receptor activity	39/8207	79/31861	7.12444e-06	0.000149354
576	GO:0043067	BP	regulation of programmed cell death	576/8207	1785/31861	7.14668e-06	0.000149613
50	GO:0032414	BP	positive regulation of ion transmembrane transporter activity	50/8207	108/31861	7.15523e-06	0.000149613
521	GO:0009890	BP	negative regulation of biosynthetic process	521/8207	1581/31861	7.15786e-06	0.000149613
259	GO:0043068	BP	positive regulation of programmed cell death	259/8207	780/31861	7.22474e-06	0.000150863
718	GO:0070887	BP	cellular response to chemical stimulus	718/8207	1836/31861	7.29274e-06	0.000151488
493	GO:0031401	BP	positive regulation of protein modification process	493/8207	1294/31861	7.29728e-06	0.000151488
486	GO:0031974	CC	membrane-enclosed lumen	486/8207	1294/31861	7.29728e-06	0.000151488
486	GO:0070013	CC	intracellular organelle lumen	486/8207	1294/31861	7.29728e-06	0.000151488
486	GO:0043233	CC	organelle lumen	486/8207	1294/31861	7.29728e-06	0.000151488
590	GO:0051254	BP	positive regulation of RNA metabolic process	590/8207	1563/31861	7.34033e-06	0.000152114
706	GO:0005887	CC	integral component of plasma membrane	706/8207	1477/31861	7.3417e-06	0.000152114
520	GO:0022414	BP	reproductive process	520/8207	1499/31861	7.36422e-06	0.000152432
579	GO:0005215	MF	transporter activity	579/8207	1651/31861	7.373e-06	0.000152466
758	GO:0120025	CC	plasma membrane bounded cell projection	758/8207	1609/31861	7.45568e-06	0.000154026
25	GO:0051489	BP	regulation of filopodium assembly	25/8207	42/31861	7.47246e-06	0.000154046
25	GO:0014059	BP	regulation of dopamine secretion	25/8207	42/31861	7.47246e-06	0.000154046
624	GO:0042325	BP	regulation of phosphorylation	624/8207	1677/31861	7.48554e-06	0.000154046
633	GO:0042592	BP	homeostatic process	633/8207	1677/31861	7.48554e-06	0.000154046
667	GO:0048585	BP	negative regulation of response to stimulus	667/8207	1678/31861	7.50848e-06	0.000154369
735	GO:0051240	BP	positive regulation of multicellular organismal process	735/8207	1818/31861	7.52343e-06	0.000154527
33	GO:0006835	BP	dicarboxylic acid transport	33/8207	63/31861	7.53995e-06	0.000154579
729	GO:0003700	MF	DNA-binding transcription factor activity	729/8207	1794/31861	7.54044e-06	0.000154579
559	GO:0002682	BP	regulation of immune system process	559/8207	1679/31861	7.56603e-06	0.000154806
690	GO:0019220	BP	regulation of phosphate metabolic process	690/8207	1868/31861	7.60448e-06	0.000155443
27	GO:0002686	BP	negative regulation of leukocyte migration	27/8207	48/31861	7.63528e-06	0.000155774
27	GO:0090596	BP	sensory organ morphogenesis	27/8207	48/31861	7.63528e-06	0.000155774
705	GO:0009891	BP	positive regulation of biosynthetic process	705/8207	1869/31861	7.64709e-06	0.000155866
647	GO:0044093	BP	positive regulation of molecular function	647/8207	1636/31861	7.65656e-06	0.00015591
511	GO:0098796	CC	membrane protein complex	511/8207	1614/31861	7.66532e-06	0.00015594
688	GO:0044281	BP	small molecule metabolic process	688/8207	2070/31861	7.67405e-06	0.000155968
43	GO:0090277	BP	positive regulation of peptide hormone secretion	43/8207	89/31861	7.6922e-06	0.000156022
43	GO:0099003	BP	vesicle-mediated transport in synapse	43/8207	89/31861	7.6922e-06	0.000156022
653	GO:0045935	BP	positive regulation of nucleobase-containing compound metabolic process	653/8207	1751/31861	7.69863e-06	0.000156022
690	GO:0051174	BP	regulation of phosphorus metabolic process	690/8207	1870/31861	7.72157e-06	0.000156338
634	GO:0032270	BP	positive regulation of cellular protein metabolic process	634/8207	1707/31861	7.78514e-06	0.00015679
612	GO:0016192	BP	vesicle-mediated transport	612/8207	1848/31861	7.78571e-06	0.00015679
19	GO:0097120	BP	receptor localization to synapse	19/8207	29/31861	7.78802e-06	0.00015679
801	GO:0042995	CC	cell projection	801/8207	1706/31861	7.76701e-06	0.00015679
19	GO:0032590	CC	dendrite membrane	19/8207	29/31861	7.78802e-06	0.00015679
787	GO:0098772	MF	molecular function regulator	787/8207	2125/31861	7.77859e-06	0.00015679
600	GO:0009605	BP	response to external stimulus	600/8207	1873/31861	7.81197e-06	0.000157124
632	GO:0010941	BP	regulation of cell death	632/8207	1924/31861	7.90722e-06	0.00015889
778	GO:0045595	BP	regulation of cell differentiation	778/8207	1876/31861	7.92908e-06	0.000159029
614	GO:0005615	CC	extracellular space	614/8207	1876/31861	7.92908e-06	0.000159029
689	GO:0005102	MF	signaling receptor binding	689/8207	1804/31861	7.93902e-06	0.000159079
781	GO:0051049	BP	regulation of transport	781/8207	2000/31861	7.95526e-06	0.000159105
825	GO:0010647	BP	positive regulation of cell communication	825/8207	2000/31861	7.95526e-06	0.000159105
819	GO:0030054	CC	cell junction	819/8207	1805/31861	7.98687e-06	0.000159588
671	GO:0042127	BP	regulation of cell population proliferation	671/8207	1808/31861	8.11283e-06	0.000161801
52	GO:0032411	BP	positive regulation of transporter activity	52/8207	115/31861	8.16209e-06	0.000161941
52	GO:0015698	BP	inorganic anion transport	52/8207	115/31861	8.16209e-06	0.000161941
691	GO:0031328	BP	positive regulation of cellular biosynthetic process	691/8207	1833/31861	8.16252e-06	0.000161941
774	GO:1902531	BP	regulation of intracellular signal transduction	774/8207	1931/31861	8.17297e-06	0.000161941
704	GO:0031399	BP	regulation of protein modification process	704/8207	1931/31861	8.17297e-06	0.000161941
573	GO:0042981	BP	regulation of apoptotic process	573/8207	1762/31861	8.17303e-06	0.000161941
740	GO:0042802	MF	identical protein binding	740/8207	2005/31861	8.14567e-06	0.000161941
828	GO:0023056	BP	positive regulation of signaling	828/8207	2007/31861	8.20461e-06	0.000162416
710	GO:0006357	BP	regulation of transcription by RNA polymerase II	710/8207	1908/31861	8.26846e-06	0.000163528
60	GO:0031960	BP	response to corticosteroid	60/8207	138/31861	8.3507e-06	0.000165002
178	GO:0032103	BP	positive regulation of response to external stimulus	178/8207	510/31861	8.36464e-06	0.000165124
673	GO:0051247	BP	positive regulation of protein metabolic process	673/8207	1816/31861	8.47075e-06	0.000166468
822	GO:0010628	BP	positive regulation of gene expression	822/8207	2279/31861	8.4853e-06	0.000166468
885	GO:0010033	BP	response to organic substance	885/8207	2307/31861	8.48983e-06	0.000166468
754	GO:0005576	CC	extracellular region	754/8207	2065/31861	8.46631e-06	0.000166468
866	GO:1903561	CC	extracellular vesicle	866/8207	2391/31861	8.48186e-06	0.000166468
896	GO:0019899	MF	enzyme binding	896/8207	2536/31861	8.4952e-06	0.000166468
712	GO:0006796	BP	phosphate-containing compound metabolic process	712/8207	2145/31861	8.52711e-06	0.00016694
867	GO:0043230	CC	extracellular organelle	867/8207	2392/31861	8.53497e-06	0.000166941
767	GO:0051172	BP	negative regulation of nitrogen compound metabolic process	767/8207	2282/31861	8.58358e-06	0.000167659
780	GO:0050790	BP	regulation of catalytic activity	780/8207	2068/31861	8.58739e-06	0.000167659
43	GO:0051591	BP	response to cAMP	43/8207	90/31861	8.62188e-06	0.000168178
767	GO:0002376	BP	immune system process	767/8207	2483/31861	8.68602e-06	0.00016912
724	GO:0006793	BP	phosphorus metabolic process	724/8207	2176/31861	8.7079e-06	0.000169391
982	GO:0051128	BP	regulation of cellular component organization	982/8207	2603/31861	8.7344e-06	0.000169751
797	GO:0030154	BP	cell differentiation	797/8207	1946/31861	8.81043e-06	0.000170841
344	GO:1901135	BP	carbohydrate derivative metabolic process	344/8207	1074/31861	8.81452e-06	0.000170841
35	GO:0030326	BP	embryonic limb morphogenesis	35/8207	68/31861	8.84013e-06	0.000170927
35	GO:0035113	BP	embryonic appendage morphogenesis	35/8207	68/31861	8.84013e-06	0.000170927
193	GO:1903827	BP	regulation of cellular protein localization	193/8207	562/31861	8.84472e-06	0.000170927
921	GO:2000026	BP	regulation of multicellular organismal development	921/8207	2180/31861	8.85902e-06	0.000170927
97	GO:0016758	MF	transferase activity, transferring hexosyl groups	97/8207	252/31861	8.85278e-06	0.000170927
1059	GO:0065009	BP	regulation of molecular function	1059/8207	2793/31861	8.90104e-06	0.000171427
737	GO:0033036	BP	macromolecule localization	737/8207	2433/31861	8.97073e-06	0.000172383
937	GO:0032268	BP	regulation of cellular protein metabolic process	937/8207	2764/31861	8.97353e-06	0.000172383
145	GO:0062012	BP	regulation of small molecule metabolic process	145/8207	402/31861	8.97493e-06	0.000172383
734	GO:0008104	BP	protein localization	734/8207	2406/31861	9.00442e-06	0.000172794
785	GO:0071702	BP	organic substance transport	785/8207	2552/31861	9.0141e-06	0.000172824
114	GO:0050863	BP	regulation of T cell activation	114/8207	304/31861	9.0356e-06	0.000173073
58	GO:0044325	MF	ion channel binding	58/8207	133/31861	9.0433e-06	0.000173073
1148	GO:0050793	BP	regulation of developmental process	1148/8207	2768/31861	9.09694e-06	0.000173816
948	GO:0048584	BP	positive regulation of response to stimulus	948/8207	2554/31861	9.13079e-06	0.000173816
62	GO:0090263	BP	positive regulation of canonical Wnt signaling pathway	62/8207	145/31861	9.13102e-06	0.000173816
825	GO:0098588	CC	bounding membrane of organelle	825/8207	2055/31861	9.11928e-06	0.000173816
838	GO:0140110	MF	transcription regulator activity	838/8207	2214/31861	9.11432e-06	0.000173816
928	GO:0007166	BP	cell surface receptor signaling pathway	928/8207	2382/31861	9.17577e-06	0.000174359
87	GO:0031668	BP	cellular response to extracellular stimulus	87/8207	221/31861	9.17592e-06	0.000174359
1162	GO:0048869	BP	cellular developmental process	1162/8207	2837/31861	9.27426e-06	0.000176034
291	GO:1901565	BP	organonitrogen compound catabolic process	291/8207	893/31861	9.28061e-06	0.000176034
1207	GO:0032879	BP	regulation of localization	1207/8207	3069/31861	9.35607e-06	0.000177308
854	GO:0070062	CC	extracellular exosome	854/8207	2305/31861	9.44889e-06	0.000178908
1324	GO:0009966	BP	regulation of signal transduction	1324/8207	3315/31861	9.46421e-06	0.000179039
865	GO:0006996	BP	organelle organization	865/8207	2813/31861	9.52091e-06	0.000179952
30	GO:0050922	BP	negative regulation of chemotaxis	30/8207	56/31861	9.53253e-06	0.000180012
844	GO:0031324	BP	negative regulation of cellular metabolic process	844/8207	2539/31861	9.59274e-06	0.000180297
25	GO:0021782	BP	glial cell development	25/8207	43/31861	9.59835e-06	0.000180297
25	GO:0003179	BP	heart valve morphogenesis	25/8207	43/31861	9.59835e-06	0.000180297
25	GO:0007632	BP	visual behavior	25/8207	43/31861	9.59835e-06	0.000180297
25	GO:0043113	BP	receptor clustering	25/8207	43/31861	9.59835e-06	0.000180297
927	GO:0022607	BP	cellular component assembly	927/8207	2850/31861	9.68395e-06	0.000181745
584	GO:0033554	BP	cellular response to stress	584/8207	1916/31861	9.74768e-06	0.00018278
798	GO:0051649	BP	establishment of localization in cell	798/8207	2666/31861	9.81362e-06	0.000183854
85	GO:0060326	BP	cell chemotaxis	85/8207	215/31861	9.8611e-06	0.000184582
997	GO:0006464	BP	cellular protein modification process	997/8207	3122/31861	9.91174e-06	0.000184946
997	GO:0036211	BP	protein modification process	997/8207	3122/31861	9.91174e-06	0.000184946
38	GO:0008344	BP	adult locomotory behavior	38/8207	77/31861	9.92152e-06	0.000184946
888	GO:0010605	BP	negative regulation of macromolecule metabolic process	888/8207	2988/31861	9.92391e-06	0.000184946
45	GO:0034705	CC	potassium channel complex	45/8207	96/31861	9.91623e-06	0.000184946
1518	GO:0048856	BP	anatomical structure development	1518/8207	3515/31861	9.93947e-06	0.000185074
1394	GO:0051239	BP	regulation of multicellular organismal process	1394/8207	3445/31861	1.00352e-05	0.000186531
195	GO:1901137	BP	carbohydrate derivative biosynthetic process	195/8207	569/31861	1.00525e-05	0.000186689
1117	GO:2001141	BP	regulation of RNA biosynthetic process	1117/8207	3485/31861	1.01317e-05	0.000187369
987	GO:0009892	BP	negative regulation of metabolic process	987/8207	3269/31861	1.01355e-05	0.000187369
1137	GO:0051716	BP	cellular response to stimulus	1137/8207	3305/31861	1.01521e-05	0.000187369
21	GO:0086091	BP	regulation of heart rate by cardiac conduction	21/8207	34/31861	1.01574e-05	0.000187369
21	GO:0048675	BP	axon extension	21/8207	34/31861	1.01574e-05	0.000187369
21	GO:0098815	BP	modulation of excitatory postsynaptic potential	21/8207	34/31861	1.01574e-05	0.000187369
36	GO:0030670	CC	phagocytic vesicle membrane	36/8207	72/31861	1.01594e-05	0.000187369
1007	GO:0051246	BP	regulation of protein metabolic process	1007/8207	2963/31861	1.01682e-05	0.00018737
40	GO:0051668	BP	localization within membrane	40/8207	82/31861	1.02596e-05	0.000188889
1118	GO:0042221	BP	response to chemical	1118/8207	2934/31861	1.02893e-05	0.000189273
33	GO:0031532	BP	actin cytoskeleton reorganization	33/8207	64/31861	1.0305e-05	0.000189399
58	GO:0046467	BP	membrane lipid biosynthetic process	58/8207	134/31861	1.03334e-05	0.000189595
58	GO:0098657	BP	import into cell	58/8207	134/31861	1.03334e-05	0.000189595
1043	GO:0043412	BP	macromolecule modification	1043/8207	3348/31861	1.03898e-05	0.000190301
1328	GO:0031982	CC	vesicle	1328/8207	3571/31861	1.04206e-05	0.000190701
977	GO:0097367	MF	carbohydrate derivative binding	977/8207	3244/31861	1.04303e-05	0.000190714
1013	GO:0003677	MF	DNA binding	1013/8207	3429/31861	1.0606e-05	0.000193762
121	GO:0007568	BP	aging	121/8207	328/31861	1.06447e-05	0.000194302
1094	GO:0006950	BP	response to stress	1094/8207	3467/31861	1.06541e-05	0.000194307
35	GO:0060021	BP	roof of mouth development	35/8207	69/31861	1.06737e-05	0.00019436
32	GO:0045685	BP	regulation of glial cell differentiation	32/8207	61/31861	1.06752e-05	0.00019436
1114	GO:0006355	BP	regulation of transcription, DNA-templated	1114/8207	3471/31861	1.07601e-05	0.000195739
10	GO:0090331	BP	negative regulation of platelet aggregation	10/8207	11/31861	1.07926e-05	0.000195995
10	GO:0005583	CC	fibrillar collagen trimer	10/8207	11/31861	1.07926e-05	0.000195995
1261	GO:0031325	BP	positive regulation of cellular metabolic process	1261/8207	3402/31861	1.0859e-05	0.000197003
1333	GO:0010604	BP	positive regulation of macromolecule metabolic process	1333/8207	3664/31861	1.08666e-05	0.000197003
1192	GO:0051173	BP	positive regulation of nitrogen compound metabolic process	1192/8207	3226/31861	1.09344e-05	0.000197895
1299	GO:0031090	CC	organelle membrane	1299/8207	3784/31861	1.09558e-05	0.000198115
1114	GO:1903506	BP	regulation of nucleic acid-templated transcription	1114/8207	3480/31861	1.09852e-05	0.000198478
17	GO:0036075	BP	replacement ossification	17/8207	25/31861	1.12628e-05	0.000202184
17	GO:0001975	BP	response to amphetamine	17/8207	25/31861	1.12628e-05	0.000202184
17	GO:0090184	BP	positive regulation of kidney development	17/8207	25/31861	1.12628e-05	0.000202184
17	GO:0001958	BP	endochondral ossification	17/8207	25/31861	1.12628e-05	0.000202184
1373	GO:0009889	BP	regulation of biosynthetic process	1373/8207	4381/31861	1.12663e-05	0.000202184
1568	GO:0065008	BP	regulation of biological quality	1568/8207	3998/31861	1.12756e-05	0.000202184
1289	GO:0019219	BP	regulation of nucleobase-containing compound metabolic process	1289/8207	4126/31861	1.13613e-05	0.000203548
1345	GO:0031326	BP	regulation of cellular biosynthetic process	1345/8207	4299/31861	1.13953e-05	0.000203986
1444	GO:0032501	BP	multicellular organismal process	1444/8207	3688/31861	1.15037e-05	0.000205409
1248	GO:2000112	BP	regulation of cellular macromolecule biosynthetic process	1248/8207	4051/31861	1.15569e-05	0.00020601
1579	GO:0023051	BP	regulation of signaling	1579/8207	3888/31861	1.15725e-05	0.00020601
1562	GO:0010646	BP	regulation of cell communication	1562/8207	3848/31861	1.15822e-05	0.00020601
1443	GO:0009893	BP	positive regulation of metabolic process	1443/8207	3970/31861	1.15953e-05	0.00020601
1238	GO:0043168	MF	anion binding	1238/8207	3970/31861	1.15953e-05	0.00020601
1278	GO:0010556	BP	regulation of macromolecule biosynthetic process	1278/8207	4137/31861	1.16129e-05	0.00020615
45	GO:0005249	MF	voltage-gated potassium channel activity	45/8207	97/31861	1.18347e-05	0.000209912
1056	GO:0005654	CC	nucleoplasm	1056/8207	3625/31861	1.19073e-05	0.000211025
1198	GO:0051252	BP	regulation of RNA metabolic process	1198/8207	3822/31861	1.19461e-05	0.000211445
1700	GO:0048583	BP	regulation of response to stimulus	1700/8207	4592/31861	1.19508e-05	0.000211445
213	GO:0002694	BP	regulation of leukocyte activation	213/8207	632/31861	1.20143e-05	0.000212392
1867	GO:0007165	BP	signal transduction	1867/8207	5129/31861	1.20797e-05	0.000213194
1852	GO:0005737	CC	cytoplasm	1852/8207	5443/31861	1.2129e-05	0.000213812
63	GO:0005088	MF	Ras guanyl-nucleotide exchange factor activity	63/8207	149/31861	1.21838e-05	0.000214499
84	GO:0019882	BP	antigen processing and presentation	84/8207	212/31861	1.22231e-05	0.000214836
7537	GO:0005575	CC	cellular_component	7537/8207	27656/31861	1.22345e-05	0.00021486
1613	GO:0006810	BP	transport	1613/8207	4845/31861	1.2319e-05	0.000216165
1851	GO:0051179	BP	localization	1851/8207	5620/31861	1.23845e-05	0.000217136
1665	GO:0051234	BP	establishment of localization	1665/8207	5001/31861	1.25411e-05	0.000219702
1837	GO:0005829	CC	cytosol	1837/8207	5688/31861	1.26049e-05	0.000220637
1897	GO:0046872	MF	metal ion binding	1897/8207	5639/31861	1.27198e-05	0.000222283
2290	GO:0032502	BP	developmental process	2290/8207	5695/31861	1.27327e-05	0.000222327
20	GO:0007223	BP	Wnt signaling pathway, calcium modulating pathway	20/8207	32/31861	1.28284e-05	0.000223632
20	GO:0043198	CC	dendritic shaft	20/8207	32/31861	1.28284e-05	0.000223632
1868	GO:0048523	BP	negative regulation of cellular process	1868/8207	5224/31861	1.29367e-05	0.000225336
108	GO:1901214	BP	regulation of neuron death	108/8207	288/31861	1.29566e-05	0.000225498
34	GO:0048017	BP	inositol lipid-mediated signaling	34/8207	66/31861	1.29968e-05	0.000226013
77	GO:0007599	BP	hemostasis	77/8207	191/31861	1.302e-05	0.000226231
2046	GO:0016043	BP	cellular component organization	2046/8207	6178/31861	1.30446e-05	0.000226475
29	GO:0098563	CC	intrinsic component of synaptic vesicle membrane	29/8207	54/31861	1.31003e-05	0.000227256
1997	GO:0050896	BP	response to stimulus	1997/8207	6005/31861	1.31372e-05	0.00022749
79	GO:0032944	BP	regulation of mononuclear cell proliferation	79/8207	198/31861	1.31375e-05	0.00022749
1889	GO:0005886	CC	plasma membrane	1889/8207	5183/31861	1.31458e-05	0.00022749
1995	GO:0051171	BP	regulation of nitrogen compound metabolic process	1995/8207	6186/31861	1.31762e-05	0.000227672
16	GO:0099560	BP	synaptic membrane adhesion	16/8207	23/31861	1.31883e-05	0.000227672
16	GO:0042611	CC	MHC protein complex	16/8207	23/31861	1.31883e-05	0.000227672
7421	GO:0110165	CC	cellular anatomical entity	7421/8207	26413/31861	1.32215e-05	0.000228061
2041	GO:0048519	BP	negative regulation of biological process	2041/8207	5900/31861	1.33332e-05	0.0002298
1551	GO:0010468	BP	regulation of gene expression	1551/8207	5352/31861	1.34085e-05	0.000230727
1930	GO:0043169	MF	cation binding	1930/8207	5732/31861	1.34006e-05	0.000230727
294	GO:0043066	BP	negative regulation of apoptotic process	294/8207	911/31861	1.34995e-05	0.000232104
2141	GO:0031323	BP	regulation of cellular metabolic process	2141/8207	6650/31861	1.35403e-05	0.000232618
100	GO:0032271	BP	regulation of protein polymerization	100/8207	263/31861	1.35817e-05	0.000233142
126	GO:0051346	BP	negative regulation of hydrolase activity	126/8207	346/31861	1.36113e-05	0.000233462
2071	GO:0080090	BP	regulation of primary metabolic process	2071/8207	6399/31861	1.36416e-05	0.000233605
28	GO:0017046	MF	peptide hormone binding	28/8207	51/31861	1.36367e-05	0.000233605
55	GO:0051384	BP	response to glucocorticoid	55/8207	126/31861	1.37026e-05	0.000234274
55	GO:1902936	MF	phosphatidylinositol bisphosphate binding	55/8207	126/31861	1.37026e-05	0.000234274
2448	GO:0048518	BP	positive regulation of biological process	2448/8207	6804/31861	1.38546e-05	0.000236682
77	GO:0044272	BP	sulfur compound biosynthetic process	77/8207	192/31861	1.39763e-05	0.000238571
2250	GO:0048522	BP	positive regulation of cellular process	2250/8207	6175/31861	1.39924e-05	0.000238655
59	GO:1904064	BP	positive regulation of cation transmembrane transport	59/8207	138/31861	1.40197e-05	0.000238928
25	GO:0010863	BP	positive regulation of phospholipase C activity	25/8207	44/31861	1.4058e-05	0.000239198
25	GO:0005160	MF	transforming growth factor beta receptor binding	25/8207	44/31861	1.4058e-05	0.000239198
2078	GO:0005634	CC	nucleus	2078/8207	7102/31861	1.41997e-05	0.000241224
6800	GO:0003674	MF	molecular_function	6800/8207	25422/31861	1.42622e-05	0.000242094
2056	GO:0071840	BP	cellular component organization or biogenesis	2056/8207	6319/31861	1.43513e-05	0.000243412
2380	GO:0019222	BP	regulation of metabolic process	2380/8207	7648/31861	1.45824e-05	0.000246939
2170	GO:0060255	BP	regulation of macromolecule metabolic process	2170/8207	7060/31861	1.45955e-05	0.000246966
39	GO:0038024	MF	cargo receptor activity	39/8207	80/31861	1.47377e-05	0.000249174
6748	GO:0008150	BP	biological_process	6748/8207	23952/31861	1.48926e-05	0.000251592
22	GO:0060688	BP	regulation of morphogenesis of a branching structure	22/8207	37/31861	1.49284e-05	0.000251997
11	GO:0086064	BP	cell communication by electrical coupling involved in cardiac conduction	11/8207	13/31861	1.50213e-05	0.000252567
11	GO:0048266	BP	behavioral response to pain	11/8207	13/31861	1.50213e-05	0.000252567
2320	GO:0016021	CC	integral component of membrane	2320/8207	8083/31861	1.49989e-05	0.000252567
11	GO:0022851	MF	GABA-gated chloride ion channel activity	11/8207	13/31861	1.50213e-05	0.000252567
11	GO:0004115	MF	3',5'-cyclic-AMP phosphodiesterase activity	11/8207	13/31861	1.50213e-05	0.000252567
15	GO:0045956	BP	positive regulation of calcium ion-dependent exocytosis	15/8207	21/31861	1.50588e-05	0.000252799
15	GO:0004890	MF	GABA-A receptor activity	15/8207	21/31861	1.50588e-05	0.000252799
3207	GO:0005515	MF	protein binding	3207/8207	9098/31861	1.51791e-05	0.000254617
2404	GO:0031224	CC	intrinsic component of membrane	2404/8207	8273/31861	1.52423e-05	0.000255476
31	GO:0019369	BP	arachidonic acid metabolic process	31/8207	59/31861	1.53067e-05	0.000256354
2791	GO:0043167	MF	ion binding	2791/8207	8640/31861	1.53909e-05	0.000257562
46	GO:0001726	CC	ruffle	46/8207	100/31861	1.5417e-05	0.000257796
40	GO:0007218	BP	neuropeptide signaling pathway	40/8207	84/31861	1.54871e-05	0.000258766
85	GO:0043281	BP	regulation of cysteine-type endopeptidase activity involved in apoptotic process	85/8207	217/31861	1.55791e-05	0.0002601
3205	GO:0016020	CC	membrane	3205/8207	9484/31861	1.59226e-05	0.000265627
83	GO:0070663	BP	regulation of leukocyte proliferation	83/8207	210/31861	1.61202e-05	0.000268712
3192	GO:0043231	CC	intracellular membrane-bounded organelle	3192/8207	10448/31861	1.61647e-05	0.000269244
26	GO:0050982	BP	detection of mechanical stimulus	26/8207	47/31861	1.6376e-05	0.000271702
26	GO:0017158	BP	regulation of calcium ion-dependent exocytosis	26/8207	47/31861	1.6376e-05	0.000271702
26	GO:1902041	BP	regulation of extrinsic apoptotic signaling pathway via death domain receptors	26/8207	47/31861	1.6376e-05	0.000271702
26	GO:0097553	BP	calcium ion transmembrane import into cytosol	26/8207	47/31861	1.6376e-05	0.000271702
4155	GO:0050794	BP	regulation of cellular process	4155/8207	12652/31861	1.65167e-05	0.000273822
5865	GO:0009987	BP	cellular process	5865/8207	20339/31861	1.65818e-05	0.000274688
14	GO:1902711	CC	GABA-A receptor complex	14/8207	19/31861	1.66185e-05	0.000275083
4612	GO:0065007	BP	biological regulation	4612/8207	14191/31861	1.66924e-05	0.000275875
1076	GO:0036094	MF	small molecule binding	1076/8207	3730/31861	1.6688e-05	0.000275875
334	GO:0016301	MF	kinase activity	334/8207	1054/31861	1.67052e-05	0.000275875
4402	GO:0043226	CC	organelle	4402/8207	14802/31861	1.68542e-05	0.000277905
110	GO:0034774	CC	secretory granule lumen	110/8207	296/31861	1.70422e-05	0.000280788
12	GO:0010544	BP	negative regulation of platelet activation	12/8207	15/31861	1.7138e-05	0.000282149
5617	GO:0005488	MF	binding	5617/8207	19028/31861	1.72893e-05	0.00028442
3870	GO:0043229	CC	intracellular organelle	3870/8207	13376/31861	1.73609e-05	0.000285237
3947	GO:0043227	CC	membrane-bounded organelle	3947/8207	12403/31861	1.73657e-05	0.000285237
13	GO:0098688	CC	parallel fiber to Purkinje cell synapse	13/8207	17/31861	1.74828e-05	0.000286277
13	GO:0034483	MF	heparan sulfate sulfotransferase activity	13/8207	17/31861	1.74828e-05	0.000286277
13	GO:0038191	MF	neuropilin binding	13/8207	17/31861	1.74828e-05	0.000286277
4335	GO:0050789	BP	regulation of biological process	4335/8207	13419/31861	1.75051e-05	0.000286423
37	GO:0060998	BP	regulation of dendritic spine development	37/8207	76/31861	1.76537e-05	0.000288633
28	GO:0048844	BP	artery morphogenesis	28/8207	52/31861	1.81888e-05	0.000297153
52	GO:1905477	BP	positive regulation of protein localization to membrane	52/8207	118/31861	1.82098e-05	0.000297268
74	GO:0009266	BP	response to temperature stimulus	74/8207	183/31861	1.85544e-05	0.000302432
60	GO:0043280	BP	positive regulation of cysteine-type endopeptidase activity involved in apoptotic process	60/8207	142/31861	1.87016e-05	0.000304597
129	GO:0043687	BP	post-translational protein modification	129/8207	358/31861	1.90319e-05	0.00030974
34	GO:0071229	BP	cellular response to acid chemical	34/8207	68/31861	1.92767e-05	0.000313485
97	GO:0031334	BP	positive regulation of protein-containing complex assembly	97/8207	255/31861	1.93436e-05	0.000313714
297	GO:0043069	BP	negative regulation of programmed cell death	297/8207	929/31861	1.93496e-05	0.000313714
8	GO:0097648	CC	G protein-coupled receptor complex	8/8207	8/31861	1.9333e-05	0.000313714
8	GO:0097493	MF	structural molecule activity conferring elasticity	8/8207	8/31861	1.9333e-05	0.000313714
24	GO:0045599	BP	negative regulation of fat cell differentiation	24/8207	42/31861	1.94057e-05	0.000314384
36	GO:0001755	BP	neural crest cell migration	36/8207	73/31861	1.97233e-05	0.000318803
31	GO:0055008	BP	cardiac muscle tissue morphogenesis	31/8207	60/31861	1.97233e-05	0.000318803
31	GO:0006687	BP	glycosphingolipid metabolic process	31/8207	60/31861	1.97233e-05	0.000318803
27	GO:0030282	BP	bone mineralization	27/8207	49/31861	1.99792e-05	0.000322694
18	GO:0042634	BP	regulation of hair cycle	18/8207	28/31861	2.004e-05	0.000323187
18	GO:0085029	BP	extracellular matrix assembly	18/8207	28/31861	2.004e-05	0.000323187
50	GO:0031098	BP	stress-activated protein kinase signaling cascade	50/8207	113/31861	2.03274e-05	0.000327326
23	GO:0008542	BP	visual learning	23/8207	39/31861	2.05067e-05	0.000329964
74	GO:0048002	BP	antigen processing and presentation of peptide antigen	74/8207	185/31861	2.1431e-05	0.000344577
33	GO:0071230	BP	cellular response to amino acid stimulus	33/8207	65/31861	2.17411e-05	0.000348774
33	GO:0009855	BP	determination of bilateral symmetry	33/8207	65/31861	2.17411e-05	0.000348774
33	GO:0009799	BP	specification of symmetry	33/8207	65/31861	2.17411e-05	0.000348774
84	GO:0007601	BP	visual perception	84/8207	216/31861	2.18471e-05	0.000350211
25	GO:0005891	CC	voltage-gated calcium channel complex	25/8207	45/31861	2.19704e-05	0.000351658
281	GO:0031329	BP	regulation of cellular catabolic process	281/8207	874/31861	2.2019e-05	0.000352172
30	GO:0009798	BP	axis specification	30/8207	57/31861	2.22458e-05	0.000355532
98	GO:0097190	BP	apoptotic signaling pathway	98/8207	259/31861	2.24961e-05	0.000359264
47	GO:0043200	BP	response to amino acid	47/8207	104/31861	2.31355e-05	0.000369178
245	GO:0080135	BP	regulation of cellular response to stress	245/8207	751/31861	2.31515e-05	0.000369178
55	GO:0007219	BP	Notch signaling pathway	55/8207	127/31861	2.33576e-05	0.000372185
165	GO:0005874	CC	microtubule	165/8207	479/31861	2.36953e-05	0.000377285
41	GO:0060401	BP	cytosolic calcium ion transport	41/8207	88/31861	2.44611e-05	0.000389188
20	GO:0032459	BP	regulation of protein oligomerization	20/8207	33/31861	2.46695e-05	0.000391917
20	GO:0060674	BP	placenta blood vessel development	20/8207	33/31861	2.46695e-05	0.000391917
17	GO:0051491	BP	positive regulation of filopodium assembly	17/8207	26/31861	2.47017e-05	0.000392138
59	GO:0042579	CC	microbody	59/8207	140/31861	2.50662e-05	0.000397627
234	GO:0008134	MF	transcription factor binding	234/8207	713/31861	2.54797e-05	0.000403887
27	GO:0070206	BP	protein trimerization	27/8207	50/31861	2.55618e-05	0.000404286
27	GO:0060395	BP	SMAD protein signal transduction	27/8207	50/31861	2.55618e-05	0.000404286
27	GO:0005246	MF	calcium channel regulator activity	27/8207	50/31861	2.55618e-05	0.000404286
122	GO:0007018	BP	microtubule-based movement	122/8207	338/31861	2.55865e-05	0.000404376
347	GO:0002684	BP	positive regulation of immune system process	347/8207	1104/31861	2.56058e-05	0.000404382
78	GO:0050670	BP	regulation of lymphocyte proliferation	78/8207	197/31861	2.5982e-05	0.000410019
85	GO:0050953	BP	sensory perception of light stimulus	85/8207	220/31861	2.60724e-05	0.000411142
75	GO:0070374	BP	positive regulation of ERK1 and ERK2 cascade	75/8207	189/31861	2.63457e-05	0.000415145
33	GO:0071260	BP	cellular response to mechanical stimulus	33/8207	66/31861	2.68613e-05	0.000422956
31	GO:0001708	BP	cell fate specification	31/8207	61/31861	2.7164e-05	0.000427407
23	GO:0045332	BP	phospholipid translocation	23/8207	40/31861	2.72095e-05	0.000427492
23	GO:0048839	BP	inner ear development	23/8207	40/31861	2.72095e-05	0.000427492
43	GO:0051492	BP	regulation of stress fiber assembly	43/8207	94/31861	2.7293e-05	0.000428488
64	GO:0007050	BP	cell cycle arrest	64/8207	155/31861	2.77455e-05	0.000434952
111	GO:0031983	CC	vesicle lumen	111/8207	302/31861	2.79614e-05	0.000438014
38	GO:0030510	BP	regulation of BMP signaling pathway	38/8207	80/31861	2.92192e-05	0.000457045
24	GO:0030166	BP	proteoglycan biosynthetic process	24/8207	43/31861	2.96597e-05	0.000463256
24	GO:2001238	BP	positive regulation of extrinsic apoptotic signaling pathway	24/8207	43/31861	2.96597e-05	0.000463256
16	GO:1903539	BP	protein localization to postsynaptic membrane	16/8207	24/31861	3.00667e-05	0.0004679
16	GO:0010543	BP	regulation of platelet activation	16/8207	24/31861	3.00667e-05	0.0004679
16	GO:1902742	BP	apoptotic process involved in development	16/8207	24/31861	3.00667e-05	0.0004679
16	GO:0001974	BP	blood vessel remodeling	16/8207	24/31861	3.00667e-05	0.0004679
100	GO:0008237	MF	metallopeptidase activity	100/8207	267/31861	3.00076e-05	0.0004679
42	GO:0048814	BP	regulation of dendrite morphogenesis	42/8207	91/31861	3.13382e-05	0.00048733
79	GO:0030258	BP	lipid modification	79/8207	201/31861	3.14485e-05	0.00048828
67	GO:0046943	MF	carboxylic acid transmembrane transporter activity	67/8207	164/31861	3.14679e-05	0.00048828
67	GO:0005342	MF	organic acid transmembrane transporter activity	67/8207	164/31861	3.14679e-05	0.00048828
32	GO:0048747	BP	muscle fiber development	32/8207	63/31861	3.15383e-05	0.00048866
32	GO:0048015	BP	phosphatidylinositol-mediated signaling	32/8207	63/31861	3.15383e-05	0.00048866
62	GO:0071375	BP	cellular response to peptide hormone stimulus	62/8207	150/31861	3.17878e-05	0.000492169
109	GO:1903037	BP	regulation of leukocyte cell-cell adhesion	109/8207	297/31861	3.2315e-05	0.000499968
681	GO:0030554	MF	adenyl nucleotide binding	681/8207	2307/31861	3.2546e-05	0.000503177
327	GO:0009894	BP	regulation of catabolic process	327/8207	1040/31861	3.29325e-05	0.000508783
79	GO:0030098	BP	lymphocyte differentiation	79/8207	202/31861	3.31814e-05	0.000512258
35	GO:1903035	BP	negative regulation of response to wounding	35/8207	72/31861	3.39297e-05	0.000523431
44	GO:0014066	BP	regulation of phosphatidylinositol 3-kinase signaling	44/8207	97/31861	3.40671e-05	0.00052517
87	GO:0043122	BP	regulation of I-kappaB kinase/NF-kappaB signaling	87/8207	227/31861	3.41083e-05	0.000525425
56	GO:0042626	MF	ATPase-coupled transmembrane transporter activity	56/8207	132/31861	3.43046e-05	0.000528067
54	GO:0045834	BP	positive regulation of lipid metabolic process	54/8207	126/31861	3.46837e-05	0.000533518
110	GO:0060205	CC	cytoplasmic vesicle lumen	110/8207	300/31861	3.53691e-05	0.000543555
15	GO:2000758	BP	positive regulation of peptidyl-lysine acetylation	15/8207	22/31861	3.60048e-05	0.000552247
15	GO:0042551	BP	neuron maturation	15/8207	22/31861	3.60048e-05	0.000552247
26	GO:0033555	BP	multicellular organismal response to stress	26/8207	48/31861	3.64292e-05	0.000558354
142	GO:0015631	MF	tubulin binding	142/8207	406/31861	3.65382e-05	0.000559623
113	GO:0002793	BP	positive regulation of peptide secretion	113/8207	311/31861	3.69575e-05	0.000565233
63	GO:0034767	BP	positive regulation of ion transmembrane transport	63/8207	153/31861	3.7164e-05	0.000567984
30	GO:1990138	BP	neuron projection extension	30/8207	59/31861	3.72407e-05	0.000568748
32	GO:0007368	BP	determination of left/right symmetry	32/8207	64/31861	3.77591e-05	0.000575839
107	GO:0035091	MF	phosphatidylinositol binding	107/8207	292/31861	3.78007e-05	0.000576062
9	GO:0007567	BP	parturition	9/8207	10/31861	3.82362e-05	0.000580211
9	GO:0042135	BP	neurotransmitter catabolic process	9/8207	10/31861	3.82362e-05	0.000580211
9	GO:0060231	BP	mesenchymal to epithelial transition	9/8207	10/31861	3.82362e-05	0.000580211
9	GO:0007161	BP	calcium-independent cell-matrix adhesion	9/8207	10/31861	3.82362e-05	0.000580211
9	GO:0070700	MF	BMP receptor binding	9/8207	10/31861	3.82362e-05	0.000580211
9	GO:0048407	MF	platelet-derived growth factor binding	9/8207	10/31861	3.82362e-05	0.000580211
50	GO:0045444	BP	fat cell differentiation	50/8207	115/31861	3.862e-05	0.000585617
39	GO:0021953	BP	central nervous system neuron differentiation	39/8207	83/31861	3.94256e-05	0.000597409
18	GO:0016342	CC	catenin complex	18/8207	29/31861	4.00888e-05	0.000607027
37	GO:0034440	BP	lipid oxidation	37/8207	78/31861	4.04882e-05	0.000612204
37	GO:0007631	BP	feeding behavior	37/8207	78/31861	4.04882e-05	0.000612204
34	GO:2001259	BP	positive regulation of cation channel activity	34/8207	69/31861	4.06103e-05	0.000612585
59	GO:1903034	BP	regulation of response to wounding	59/8207	141/31861	4.06109e-05	0.000612585
91	GO:0030308	BP	negative regulation of cell growth	91/8207	240/31861	4.06283e-05	0.000612585
59	GO:0030662	CC	coated vesicle membrane	59/8207	141/31861	4.06109e-05	0.000612585
673	GO:0032559	MF	adenyl ribonucleotide binding	673/8207	2283/31861	4.11899e-05	0.000620614
114	GO:0006869	BP	lipid transport	114/8207	315/31861	4.15064e-05	0.000624499
14	GO:0042417	BP	dopamine metabolic process	14/8207	20/31861	4.21926e-05	0.000633037
14	GO:0002063	BP	chondrocyte development	14/8207	20/31861	4.21926e-05	0.000633037
14	GO:0050927	BP	positive regulation of positive chemotaxis	14/8207	20/31861	4.21926e-05	0.000633037
14	GO:0004970	MF	ionotropic glutamate receptor activity	14/8207	20/31861	4.21926e-05	0.000633037
162	GO:0051222	BP	positive regulation of protein transport	162/8207	473/31861	4.26079e-05	0.000638819
78	GO:0006575	BP	cellular modified amino acid metabolic process	78/8207	200/31861	4.32332e-05	0.000647283
41	GO:0044070	BP	regulation of anion transport	41/8207	89/31861	4.38089e-05	0.000654983
41	GO:0050840	MF	extracellular matrix binding	41/8207	89/31861	4.38089e-05	0.000654983
71	GO:0001701	BP	in utero embryonic development	71/8207	178/31861	4.53477e-05	0.000676415
20	GO:0022602	BP	ovulation cycle process	20/8207	34/31861	4.5401e-05	0.000676415
20	GO:0030032	BP	lamellipodium assembly	20/8207	34/31861	4.5401e-05	0.000676415
20	GO:0048041	BP	focal adhesion assembly	20/8207	34/31861	4.5401e-05	0.000676415
20	GO:1901985	BP	positive regulation of protein acetylation	20/8207	34/31861	4.5401e-05	0.000676415
68	GO:0022408	BP	negative regulation of cell-cell adhesion	68/8207	170/31861	4.58745e-05	0.000682991
47	GO:0032231	BP	regulation of actin filament bundle assembly	47/8207	106/31861	4.68024e-05	0.00069632
43	GO:0008013	MF	beta-catenin binding	43/8207	95/31861	4.72673e-05	0.000702746
135	GO:0005773	CC	vacuole	135/8207	384/31861	4.73863e-05	0.000704024
34	GO:0035725	BP	sodium ion transmembrane transport	34/8207	70/31861	4.75553e-05	0.000705553
34	GO:0005884	CC	actin filament	34/8207	70/31861	4.75553e-05	0.000705553
51	GO:0050921	BP	positive regulation of chemotaxis	51/8207	118/31861	4.76267e-05	0.000706121
13	GO:0050931	BP	pigment cell differentiation	13/8207	18/31861	4.80021e-05	0.00070922
13	GO:0043090	BP	amino acid import	13/8207	18/31861	4.80021e-05	0.00070922
13	GO:0032461	BP	positive regulation of protein oligomerization	13/8207	18/31861	4.80021e-05	0.00070922
13	GO:0030318	BP	melanocyte differentiation	13/8207	18/31861	4.80021e-05	0.00070922
13	GO:0060384	BP	innervation	13/8207	18/31861	4.80021e-05	0.00070922
32	GO:0016459	CC	myosin complex	32/8207	65/31861	4.87034e-05	0.000719084
36	GO:0060070	BP	canonical Wnt signaling pathway	36/8207	75/31861	4.88415e-05	0.000720623
69	GO:0016485	BP	protein processing	69/8207	172/31861	4.89083e-05	0.00072111
26	GO:0072073	BP	kidney epithelium development	26/8207	49/31861	4.94272e-05	0.000728258
10	GO:0034116	BP	positive regulation of heterotypic cell-cell adhesion	10/8207	12/31861	4.96436e-05	0.00072943
10	GO:0002483	BP	antigen processing and presentation of endogenous peptide antigen	10/8207	12/31861	4.96436e-05	0.00072943
10	GO:0019885	BP	antigen processing and presentation of endogenous peptide antigen via MHC class I	10/8207	12/31861	4.96436e-05	0.00072943
10	GO:0005035	MF	death receptor activity	10/8207	12/31861	4.96436e-05	0.00072943
179	GO:0004674	MF	protein serine/threonine kinase activity	179/8207	533/31861	5.00227e-05	0.000734493
17	GO:0086010	BP	membrane depolarization during action potential	17/8207	27/31861	5.06538e-05	0.000742226
17	GO:0019228	BP	neuronal action potential	17/8207	27/31861	5.06538e-05	0.000742226
17	GO:0035987	BP	endodermal cell differentiation	17/8207	27/31861	5.06538e-05	0.000742226
37	GO:2001237	BP	negative regulation of extrinsic apoptotic signaling pathway	37/8207	79/31861	5.08325e-05	0.000744333
41	GO:0030168	BP	platelet activation	41/8207	90/31861	5.10648e-05	0.000747222
29	GO:0110110	BP	positive regulation of animal organ morphogenesis	29/8207	57/31861	5.14382e-05	0.000751654
29	GO:0046579	BP	positive regulation of Ras protein signal transduction	29/8207	57/31861	5.14382e-05	0.000751654
47	GO:0032526	BP	response to retinoic acid	47/8207	107/31861	5.15339e-05	0.000752537
79	GO:0009790	BP	embryo development	79/8207	204/31861	5.16516e-05	0.000753093
79	GO:0009792	BP	embryo development ending in birth or egg hatching	79/8207	204/31861	5.16516e-05	0.000753093
244	GO:0061024	BP	membrane organization	244/8207	756/31861	5.1678e-05	0.000753093
168	GO:1904951	BP	positive regulation of establishment of protein localization	168/8207	496/31861	5.18387e-05	0.000754918
12	GO:0035909	BP	aorta morphogenesis	12/8207	16/31861	5.23626e-05	0.00076047
12	GO:0010644	BP	cell communication by electrical coupling	12/8207	16/31861	5.23626e-05	0.00076047
12	GO:0008191	MF	metalloendopeptidase inhibitor activity	12/8207	16/31861	5.23626e-05	0.00076047
12	GO:0005237	MF	inhibitory extracellular ligand-gated ion channel activity	12/8207	16/31861	5.23626e-05	0.00076047
25	GO:0070509	BP	calcium ion import	25/8207	46/31861	5.27339e-05	0.000765342
31	GO:1900046	BP	regulation of hemostasis	31/8207	62/31861	5.35784e-05	0.00077654
31	GO:0016328	CC	lateral plasma membrane	31/8207	62/31861	5.35784e-05	0.00077654
11	GO:0051932	BP	synaptic transmission, GABAergic	11/8207	14/31861	5.36359e-05	0.000776846
22	GO:0007190	BP	activation of adenylate cyclase activity	22/8207	39/31861	5.55368e-05	0.000803831
38	GO:0045682	BP	regulation of epidermis development	38/8207	81/31861	5.58743e-05	0.00080762
38	GO:0030097	BP	hemopoiesis	38/8207	81/31861	5.58743e-05	0.00080762
28	GO:0045669	BP	positive regulation of osteoblast differentiation	28/8207	54/31861	5.64153e-05	0.000813784
28	GO:0031623	BP	receptor internalization	28/8207	54/31861	5.64153e-05	0.000813784
28	GO:0045600	BP	positive regulation of fat cell differentiation	28/8207	54/31861	5.64153e-05	0.000813784
21	GO:2000249	BP	regulation of actin cytoskeleton reorganization	21/8207	36/31861	5.6826e-05	0.000816945
21	GO:0021915	BP	neural tube development	21/8207	36/31861	5.6826e-05	0.000816945
21	GO:0072163	BP	mesonephric epithelium development	21/8207	36/31861	5.6826e-05	0.000816945
21	GO:0030285	CC	integral component of synaptic vesicle membrane	21/8207	36/31861	5.6826e-05	0.000816945
21	GO:0031941	CC	filamentous actin	21/8207	36/31861	5.6826e-05	0.000816945
45	GO:0006919	BP	activation of cysteine-type endopeptidase activity involved in apoptotic process	45/8207	102/31861	5.77057e-05	0.000829033
19	GO:0086001	BP	cardiac muscle cell action potential	19/8207	32/31861	5.88578e-05	0.000844447
47	GO:0045185	BP	maintenance of protein location	47/8207	108/31861	5.96133e-05	0.000854137
88	GO:0045637	BP	regulation of myeloid cell differentiation	88/8207	233/31861	6.00267e-05	0.000858906
190	GO:0046982	MF	protein heterodimerization activity	190/8207	572/31861	5.99964e-05	0.000858906
67	GO:0005775	CC	vacuolar lumen	67/8207	168/31861	6.00877e-05	0.000859202
23	GO:0043268	BP	positive regulation of potassium ion transport	23/8207	42/31861	6.29392e-05	0.000897568
23	GO:0034204	BP	lipid translocation	23/8207	42/31861	6.29392e-05	0.000897568
23	GO:0005272	MF	sodium channel activity	23/8207	42/31861	6.29392e-05	0.000897568
16	GO:0042133	BP	neurotransmitter metabolic process	16/8207	25/31861	6.34959e-05	0.00090309
16	GO:0003206	BP	cardiac chamber morphogenesis	16/8207	25/31861	6.34959e-05	0.00090309
16	GO:0098743	BP	cell aggregation	16/8207	25/31861	6.34959e-05	0.00090309
38	GO:0055002	BP	striated muscle cell development	38/8207	82/31861	6.40997e-05	0.000910463
72	GO:1901981	MF	phosphatidylinositol phosphate binding	72/8207	184/31861	6.40961e-05	0.000910463
103	GO:0009416	BP	response to light stimulus	103/8207	281/31861	6.42843e-05	0.000912478
42	GO:0008593	BP	regulation of Notch signaling pathway	42/8207	93/31861	6.58647e-05	0.000933047
42	GO:0005796	CC	Golgi lumen	42/8207	93/31861	6.58647e-05	0.000933047
333	GO:0051248	BP	negative regulation of protein metabolic process	333/8207	1070/31861	6.66451e-05	0.00094285
78	GO:0050866	BP	negative regulation of cell activation	78/8207	202/31861	6.70725e-05	0.000948266
25	GO:0015807	BP	L-amino acid transport	25/8207	47/31861	6.90077e-05	0.000973689
25	GO:0046513	BP	ceramide biosynthetic process	25/8207	47/31861	6.90077e-05	0.000973689
25	GO:0019233	BP	sensory perception of pain	25/8207	47/31861	6.90077e-05	0.000973689
36	GO:0097306	BP	cellular response to alcohol	36/8207	77/31861	6.94975e-05	0.000979303
36	GO:0019395	BP	fatty acid oxidation	36/8207	77/31861	6.94975e-05	0.000979303
46	GO:1904029	BP	regulation of cyclin-dependent protein kinase activity	46/8207	105/31861	7.07239e-05	0.000995928
73	GO:0000302	BP	response to reactive oxygen species	73/8207	187/31861	7.08149e-05	0.00099655
26	GO:0042805	MF	actinin binding	26/8207	50/31861	7.11347e-05	0.00100039
630	GO:0071705	BP	nitrogen compound transport	630/8207	2139/31861	7.18683e-05	0.00101004
7	GO:0048819	BP	regulation of hair follicle maturation	7/8207	7/31861	7.51017e-05	0.00105409
7	GO:0038037	CC	G protein-coupled receptor dimeric complex	7/8207	7/31861	7.51017e-05	0.00105409
110	GO:0000323	CC	lytic vacuole	110/8207	306/31861	7.57615e-05	0.00106196
110	GO:0005764	CC	lysosome	110/8207	306/31861	7.57615e-05	0.00106196
18	GO:0086002	BP	cardiac muscle cell action potential involved in contraction	18/8207	30/31861	7.60756e-05	0.00106496
24	GO:0048678	BP	response to axon injury	24/8207	44/31861	7.76338e-05	0.00108535
24	GO:0009953	BP	dorsal/ventral pattern formation	24/8207	44/31861	7.76338e-05	0.00108535
38	GO:0007009	BP	plasma membrane organization	38/8207	83/31861	7.78792e-05	0.00108735
44	GO:0008406	BP	gonad development	44/8207	100/31861	7.84531e-05	0.00109465
15	GO:0006688	BP	glycosphingolipid biosynthetic process	15/8207	23/31861	7.87858e-05	0.00109713
15	GO:0034706	CC	sodium channel complex	15/8207	23/31861	7.87858e-05	0.00109713
15	GO:0017049	MF	GTP-Rho binding	15/8207	23/31861	7.87858e-05	0.00109713
48	GO:0006690	BP	icosanoid metabolic process	48/8207	112/31861	8.15425e-05	0.00113478
27	GO:0070252	BP	actin-mediated cell contraction	27/8207	52/31861	8.20555e-05	0.00114043
27	GO:1904377	BP	positive regulation of protein localization to cell periphery	27/8207	52/31861	8.20555e-05	0.00114043
55	GO:0120161	BP	regulation of cold-induced thermogenesis	55/8207	132/31861	8.23494e-05	0.00114377
93	GO:0016829	MF	lyase activity	93/8207	251/31861	8.2731e-05	0.00114832
22	GO:0048806	BP	genitalia development	22/8207	40/31861	8.50316e-05	0.00117796
22	GO:0043300	BP	regulation of leukocyte degranulation	22/8207	40/31861	8.50316e-05	0.00117796
22	GO:0098686	CC	hippocampal mossy fiber to CA3 synapse	22/8207	40/31861	8.50316e-05	0.00117796
39	GO:0005622	CC	intracellular	39/8207	85/31861	8.69039e-05	0.00120311
93	GO:0042493	BP	response to drug	93/8207	252/31861	8.76693e-05	0.00121292
142	GO:0031300	CC	intrinsic component of organelle membrane	142/8207	413/31861	8.89859e-05	0.00123034
37	GO:0032092	BP	positive regulation of protein binding	37/8207	80/31861	8.93159e-05	0.0012341
62	GO:0019722	BP	calcium-mediated signaling	62/8207	154/31861	8.94607e-05	0.0012353
74	GO:0043523	BP	regulation of neuron apoptotic process	74/8207	192/31861	9.1959e-05	0.00126897
41	GO:1901655	BP	cellular response to ketone	41/8207	91/31861	9.21533e-05	0.00127083
64	GO:0055067	BP	monovalent inorganic cation homeostasis	64/8207	161/31861	9.28582e-05	0.00127944
53	GO:0006805	BP	xenobiotic metabolic process	53/8207	127/31861	9.29572e-05	0.00127944
53	GO:0001101	BP	response to acid chemical	53/8207	127/31861	9.29572e-05	0.00127944
30	GO:0030193	BP	regulation of blood coagulation	30/8207	61/31861	9.38912e-05	0.00129146
94	GO:0005769	CC	early endosome	94/8207	255/31861	9.43455e-05	0.00129687
51	GO:0007517	BP	muscle organ development	51/8207	121/31861	9.53531e-05	0.00130903
51	GO:0002020	MF	protease binding	51/8207	121/31861	9.53531e-05	0.00130903
32	GO:0043627	BP	response to estrogen	32/8207	66/31861	9.56424e-05	0.00131216
14	GO:0090075	BP	relaxation of muscle	14/8207	21/31861	9.64601e-05	0.00131998
14	GO:0050926	BP	regulation of positive chemotaxis	14/8207	21/31861	9.64601e-05	0.00131998
14	GO:0061333	BP	renal tubule morphogenesis	14/8207	21/31861	9.64601e-05	0.00131998
14	GO:0015278	MF	calcium-release channel activity	14/8207	21/31861	9.64601e-05	0.00131998
25	GO:0048168	BP	regulation of neuronal synaptic plasticity	25/8207	48/31861	9.71838e-05	0.00132903
24	GO:1903078	BP	positive regulation of protein localization to plasma membrane	24/8207	45/31861	9.75237e-05	0.00133282
17	GO:0048713	BP	regulation of oligodendrocyte differentiation	17/8207	28/31861	9.79659e-05	0.0013363
17	GO:0030316	BP	osteoclast differentiation	17/8207	28/31861	9.79659e-05	0.0013363
17	GO:0032281	CC	AMPA glutamate receptor complex	17/8207	28/31861	9.79659e-05	0.0013363
58	GO:0015399	MF	primary active transmembrane transporter activity	58/8207	142/31861	0.000100516	0.0013702
144	GO:0009314	BP	response to radiation	144/8207	420/31861	0.000100753	0.00137221
27	GO:0008307	MF	structural constituent of muscle	27/8207	53/31861	0.000100792	0.00137221
107	GO:0002237	BP	response to molecule of bacterial origin	107/8207	297/31861	0.00010185	0.00138574
41	GO:0060191	BP	regulation of lipase activity	41/8207	92/31861	0.000103109	0.00140197
836	GO:0017076	MF	purine nucleotide binding	836/8207	2902/31861	0.000106466	0.00144668
20	GO:0032881	BP	regulation of polysaccharide metabolic process	20/8207	35/31861	0.000109801	0.00148847
20	GO:0009948	BP	anterior/posterior axis specification	20/8207	35/31861	0.000109801	0.00148847
20	GO:0072164	BP	mesonephric tubule development	20/8207	35/31861	0.000109801	0.00148847
47	GO:0070555	BP	response to interleukin-1	47/8207	110/31861	0.00010982	0.00148847
29	GO:0030017	CC	sarcomere	29/8207	58/31861	0.000111111	0.0015031
34	GO:2000177	BP	regulation of neural precursor cell proliferation	34/8207	72/31861	0.000111924	0.00151314
39	GO:0008076	CC	voltage-gated potassium channel complex	39/8207	87/31861	0.000115061	0.00155456
21	GO:1901021	BP	positive regulation of calcium ion transmembrane transporter activity	21/8207	38/31861	0.000115704	0.00156131
13	GO:0046847	BP	filopodium assembly	13/8207	19/31861	0.000116	0.00156131
13	GO:0072078	BP	nephron tubule morphogenesis	13/8207	19/31861	0.000116	0.00156131
13	GO:0072088	BP	nephron epithelium morphogenesis	13/8207	19/31861	0.000116	0.00156131
13	GO:0070050	BP	neuron cellular homeostasis	13/8207	19/31861	0.000116	0.00156131
13	GO:0051953	BP	negative regulation of amine transport	13/8207	19/31861	0.000116	0.00156131
68	GO:1901568	BP	fatty acid derivative metabolic process	68/8207	174/31861	0.000116402	0.00156475
54	GO:0009582	BP	detection of abiotic stimulus	54/8207	131/31861	0.000120158	0.00161422
41	GO:0043202	CC	lysosomal lumen	41/8207	93/31861	0.000121351	0.0016282
30	GO:0021766	BP	hippocampus development	30/8207	62/31861	0.000122142	0.00163675
30	GO:0044291	CC	cell-cell contact zone	30/8207	62/31861	0.000122142	0.00163675
105	GO:0008017	MF	microtubule binding	105/8207	293/31861	0.000123678	0.00165629
36	GO:0043279	BP	response to alkaloid	36/8207	78/31861	0.000125119	0.00167454
79	GO:0099111	BP	microtubule-based transport	79/8207	209/31861	0.000126795	0.0016959
71	GO:0043009	BP	chordate embryonic development	71/8207	184/31861	0.000128642	0.00171737
29	GO:0032233	BP	positive regulation of actin filament bundle assembly	29/8207	59/31861	0.000131923	0.00175915
48	GO:0000149	MF	SNARE binding	48/8207	113/31861	0.000131936	0.00175915
100	GO:0032496	BP	response to lipopolysaccharide	100/8207	276/31861	0.000132183	0.00176134
27	GO:0061178	BP	regulation of insulin secretion involved in cellular response to glucose stimulus	27/8207	54/31861	0.000133368	0.00177491
27	GO:0060393	BP	regulation of pathway-restricted SMAD protein phosphorylation	27/8207	54/31861	0.000133368	0.00177491
8	GO:1905244	BP	regulation of modification of synaptic structure	8/8207	9/31861	0.000134186	0.00177693
8	GO:0030656	BP	regulation of vitamin metabolic process	8/8207	9/31861	0.000134186	0.00177693
8	GO:0086014	BP	atrial cardiac muscle cell action potential	8/8207	9/31861	0.000134186	0.00177693
8	GO:0021602	BP	cranial nerve morphogenesis	8/8207	9/31861	0.000134186	0.00177693
8	GO:0048672	BP	positive regulation of collateral sprouting	8/8207	9/31861	0.000134186	0.00177693
8	GO:0032836	BP	glomerular basement membrane development	8/8207	9/31861	0.000134186	0.00177693
8	GO:0005031	MF	tumor necrosis factor-activated receptor activity	8/8207	9/31861	0.000134186	0.00177693
8	GO:0035374	MF	chondroitin sulfate binding	8/8207	9/31861	0.000134186	0.00177693
31	GO:0046879	BP	hormone secretion	31/8207	64/31861	0.000137255	0.00181306
31	GO:0019229	BP	regulation of vasoconstriction	31/8207	64/31861	0.000137255	0.00181306
31	GO:1903779	BP	regulation of cardiac conduction	31/8207	64/31861	0.000137255	0.00181306
31	GO:0022617	BP	extracellular matrix disassembly	31/8207	64/31861	0.000137255	0.00181306
52	GO:0030004	BP	cellular monovalent inorganic cation homeostasis	52/8207	126/31861	0.000139453	0.00184095
23	GO:0099072	BP	regulation of postsynaptic membrane neurotransmitter receptor levels	23/8207	43/31861	0.000139733	0.00184237
23	GO:0014704	CC	intercalated disc	23/8207	43/31861	0.000139733	0.00184237
26	GO:0050805	BP	negative regulation of synaptic transmission	26/8207	51/31861	0.000143267	0.0018878
827	GO:0032555	MF	purine ribonucleotide binding	827/8207	2876/31861	0.000143707	0.00189242
32	GO:0001578	BP	microtubule bundle formation	32/8207	68/31861	0.000144762	0.00190162
32	GO:0051057	BP	positive regulation of small GTPase mediated signal transduction	32/8207	68/31861	0.000144762	0.00190162
32	GO:0051966	BP	regulation of synaptic transmission, glutamatergic	32/8207	68/31861	0.000144762	0.00190162
32	GO:0010812	BP	negative regulation of cell-substrate adhesion	32/8207	68/31861	0.000144762	0.00190162
57	GO:0051092	BP	positive regulation of NF-kappaB transcription factor activity	57/8207	141/31861	0.000145013	0.00190374
62	GO:1902904	BP	negative regulation of supramolecular fiber organization	62/8207	156/31861	0.000145833	0.00191333
36	GO:0060170	CC	ciliary membrane	36/8207	79/31861	0.00014618	0.00191671
42	GO:0050848	BP	regulation of calcium-mediated signaling	42/8207	96/31861	0.00014641	0.00191854
101	GO:0016050	BP	vesicle organization	101/8207	280/31861	0.000147899	0.00193686
46	GO:1990830	BP	cellular response to leukemia inhibitory factor	46/8207	108/31861	0.000148241	0.00193895
46	GO:1990823	BP	response to leukemia inhibitory factor	46/8207	108/31861	0.000148241	0.00193895
927	GO:0000166	MF	nucleotide binding	927/8207	3247/31861	0.000149778	0.00195666
67	GO:0010565	BP	regulation of cellular ketone metabolic process	67/8207	172/31861	0.000151496	0.00197789
75	GO:0006469	BP	negative regulation of protein kinase activity	75/8207	197/31861	0.000153154	0.00199832
98	GO:1902105	BP	regulation of leukocyte differentiation	98/8207	271/31861	0.000153516	0.00200181
11	GO:0060996	BP	dendritic spine development	11/8207	15/31861	0.000154005	0.00200451
11	GO:0042613	CC	MHC class II protein complex	11/8207	15/31861	0.000154005	0.00200451
11	GO:0042577	MF	lipid phosphatase activity	11/8207	15/31861	0.000154005	0.00200451
19	GO:0043114	BP	regulation of vascular permeability	19/8207	33/31861	0.00015881	0.00206326
20	GO:0002062	BP	chondrocyte differentiation	20/8207	36/31861	0.000158906	0.00206326
31	GO:0050818	BP	regulation of coagulation	31/8207	65/31861	0.00015987	0.00207096
15	GO:0046058	BP	cAMP metabolic process	15/8207	24/31861	0.000159984	0.00207096
15	GO:0010575	BP	positive regulation of vascular endothelial growth factor production	15/8207	24/31861	0.000159984	0.00207096
15	GO:0001502	BP	cartilage condensation	15/8207	24/31861	0.000159984	0.00207096
31	GO:0030276	MF	clathrin binding	31/8207	65/31861	0.00015987	0.00207096
9	GO:0048671	BP	negative regulation of collateral sprouting	9/8207	11/31861	0.000161733	0.00208725
9	GO:0051386	BP	regulation of neurotrophin TRK receptor signaling pathway	9/8207	11/31861	0.000161733	0.00208725
9	GO:0002089	BP	lens morphogenesis in camera-type eye	9/8207	11/31861	0.000161733	0.00208725
9	GO:0072173	BP	metanephric tubule morphogenesis	9/8207	11/31861	0.000161733	0.00208725
9	GO:0030676	MF	Rac guanyl-nucleotide exchange factor activity	9/8207	11/31861	0.000161733	0.00208725
927	GO:1901265	MF	nucleoside phosphate binding	927/8207	3248/31861	0.000163437	0.00210662
105	GO:0015291	MF	secondary active transmembrane transporter activity	105/8207	294/31861	0.00016353	0.00210662
105	GO:0001664	MF	G protein-coupled receptor binding	105/8207	294/31861	0.00016353	0.00210662
75	GO:1901617	BP	organic hydroxy compound biosynthetic process	75/8207	198/31861	0.000164062	0.00211219
40	GO:0030509	BP	BMP signaling pathway	40/8207	91/31861	0.000164546	0.00211588
40	GO:0051289	BP	protein homotetramerization	40/8207	91/31861	0.000164546	0.00211588
10	GO:0089718	BP	amino acid import across plasma membrane	10/8207	13/31861	0.000165051	0.00211847
10	GO:1904889	BP	regulation of excitatory synapse assembly	10/8207	13/31861	0.000165051	0.00211847
67	GO:0051100	BP	negative regulation of binding	67/8207	173/31861	0.000165146	0.00211847
10	GO:0008195	MF	phosphatidate phosphatase activity	10/8207	13/31861	0.000165051	0.00211847
51	GO:0006814	BP	sodium ion transport	51/8207	123/31861	0.000167818	0.00215017
230	GO:0031347	BP	regulation of defense response	230/8207	719/31861	0.000170209	0.00217949
68	GO:0043123	BP	positive regulation of I-kappaB kinase/NF-kappaB signaling	68/8207	175/31861	0.000171257	0.0021916
49	GO:0005777	CC	peroxisome	49/8207	117/31861	0.000174302	0.00222923
63	GO:0051235	BP	maintenance of location	63/8207	160/31861	0.000177757	0.00227205
17	GO:0032885	BP	regulation of polysaccharide biosynthetic process	17/8207	29/31861	0.000179958	0.00229881
33	GO:0009914	BP	hormone transport	33/8207	71/31861	0.000183277	0.0023398
26	GO:0071559	BP	response to transforming growth factor beta	26/8207	52/31861	0.000184653	0.00234763
26	GO:0071398	BP	cellular response to fatty acid	26/8207	52/31861	0.000184653	0.00234763
26	GO:0001570	BP	vasculogenesis	26/8207	52/31861	0.000184653	0.00234763
26	GO:0009101	BP	glycoprotein biosynthetic process	26/8207	52/31861	0.000184653	0.00234763
26	GO:0008376	MF	acetylgalactosaminyltransferase activity	26/8207	52/31861	0.000184653	0.00234763
26	GO:0008188	MF	neuropeptide receptor activity	26/8207	52/31861	0.000184653	0.00234763
51	GO:0034614	BP	cellular response to reactive oxygen species	51/8207	124/31861	0.00018529	0.00235423
23	GO:0030900	BP	forebrain development	23/8207	44/31861	0.000185834	0.00235973
28	GO:0098900	BP	regulation of action potential	28/8207	57/31861	0.000186956	0.00237257
120	GO:0016791	MF	phosphatase activity	120/8207	344/31861	0.000188283	0.00238799
61	GO:0031901	CC	early endosome membrane	61/8207	154/31861	0.000192198	0.00243619
646	GO:0005524	MF	ATP binding	646/8207	2217/31861	0.000193382	0.00244974
39	GO:0032432	CC	actin filament bundle	39/8207	88/31861	0.000196628	0.00248938
47	GO:0046928	BP	regulation of neurotransmitter secretion	47/8207	112/31861	0.000196943	0.00249189
31	GO:0051058	BP	negative regulation of small GTPase mediated signal transduction	31/8207	66/31861	0.000198342	0.0025081
117	GO:1903829	BP	positive regulation of cellular protein localization	117/8207	335/31861	0.000199166	0.00251702
79	GO:0072659	BP	protein localization to plasma membrane	79/8207	212/31861	0.000201506	0.00254252
14	GO:0035265	BP	organ growth	14/8207	22/31861	0.000202257	0.00254252
14	GO:0001656	BP	metanephros development	14/8207	22/31861	0.000202257	0.00254252
14	GO:2000463	BP	positive regulation of excitatory postsynaptic potential	14/8207	22/31861	0.000202257	0.00254252
14	GO:0009190	BP	cyclic nucleotide biosynthetic process	14/8207	22/31861	0.000202257	0.00254252
14	GO:0052652	BP	cyclic purine nucleotide metabolic process	14/8207	22/31861	0.000202257	0.00254252
97	GO:0031984	CC	organelle subcompartment	97/8207	270/31861	0.000201853	0.00254252
14	GO:0098839	CC	postsynaptic density membrane	14/8207	22/31861	0.000202257	0.00254252
97	GO:0003714	MF	transcription corepressor activity	97/8207	270/31861	0.000201853	0.00254252
22	GO:0030049	BP	muscle filament sliding	22/8207	41/31861	0.000203255	0.00255206
22	GO:0033275	BP	actin-myosin filament sliding	22/8207	41/31861	0.000203255	0.00255206
54	GO:0048469	BP	cell maturation	54/8207	133/31861	0.000203491	0.00255351
25	GO:0042472	BP	inner ear morphogenesis	25/8207	49/31861	0.000205939	0.00257968
25	GO:0051496	BP	positive regulation of stress fiber assembly	25/8207	49/31861	0.000205939	0.00257968
61	GO:0071695	BP	anatomical structure maturation	61/8207	155/31861	0.000206616	0.00258664
37	GO:0032963	BP	collagen metabolic process	37/8207	83/31861	0.000215036	0.00269047
19	GO:0007528	BP	neuromuscular junction development	19/8207	34/31861	0.000220818	0.00276119
77	GO:1901136	BP	carbohydrate derivative catabolic process	77/8207	206/31861	0.00022166	0.00276847
59	GO:0002819	BP	regulation of adaptive immune response	59/8207	149/31861	0.000221896	0.00276981
33	GO:1903845	BP	negative regulation of cellular response to transforming growth factor beta stimulus	33/8207	72/31861	0.000223531	0.00278465
33	GO:0003341	BP	cilium movement	33/8207	72/31861	0.000223531	0.00278465
57	GO:0030856	BP	regulation of epithelial cell differentiation	57/8207	142/31861	0.000223608	0.00278465
517	GO:0065003	BP	protein-containing complex assembly	517/8207	1749/31861	0.00022757	0.00283233
43	GO:0110020	BP	regulation of actomyosin structure organization	43/8207	101/31861	0.000229833	0.00285884
72	GO:0002703	BP	regulation of leukocyte mediated immunity	72/8207	190/31861	0.000230314	0.00286315
28	GO:0035019	BP	somatic stem cell population maintenance	28/8207	58/31861	0.000232215	0.00288341
28	GO:0042130	BP	negative regulation of T cell proliferation	28/8207	58/31861	0.000232215	0.00288341
16	GO:0043278	BP	response to morphine	16/8207	27/31861	0.000234531	0.0029054
16	GO:0014047	BP	glutamate secretion	16/8207	27/31861	0.000234531	0.0029054
16	GO:0014072	BP	response to isoquinoline alkaloid	16/8207	27/31861	0.000234531	0.0029054
16	GO:0099637	BP	neurotransmitter receptor transport	16/8207	27/31861	0.000234531	0.0029054
18	GO:0001709	BP	cell fate determination	18/8207	31/31861	0.000234987	0.00290768
18	GO:0030669	CC	clathrin-coated endocytic vesicle membrane	18/8207	31/31861	0.000234987	0.00290768
831	GO:0032553	MF	ribonucleotide binding	831/8207	2901/31861	0.00023745	0.00293644
70	GO:0051704	BP	multi-organism process	70/8207	183/31861	0.000239969	0.00296588
20	GO:0000186	BP	activation of MAPKK activity	20/8207	37/31861	0.00024246	0.00298973
20	GO:0060291	BP	long-term synaptic potentiation	20/8207	37/31861	0.00024246	0.00298973
20	GO:0009154	BP	purine ribonucleotide catabolic process	20/8207	37/31861	0.00024246	0.00298973
20	GO:1901381	BP	positive regulation of potassium ion transmembrane transport	20/8207	37/31861	0.00024246	0.00298973
35	GO:0043255	BP	regulation of carbohydrate biosynthetic process	35/8207	78/31861	0.000243042	0.00299517
13	GO:0090280	BP	positive regulation of calcium ion import	13/8207	20/31861	0.00025307	0.00311157
13	GO:0003208	BP	cardiac ventricle morphogenesis	13/8207	20/31861	0.00025307	0.00311157
13	GO:0051797	BP	regulation of hair follicle development	13/8207	20/31861	0.00025307	0.00311157
13	GO:0035066	BP	positive regulation of histone acetylation	13/8207	20/31861	0.00025307	0.00311157
300	GO:0008219	BP	cell death	300/8207	970/31861	0.000253716	0.00311771
55	GO:0030595	BP	leukocyte chemotaxis	55/8207	137/31861	0.000254202	0.00312188
32	GO:0033293	MF	monocarboxylic acid binding	32/8207	69/31861	0.000256042	0.00314267
37	GO:0008584	BP	male gonad development	37/8207	84/31861	0.000257016	0.00315281
25	GO:0006195	BP	purine nucleotide catabolic process	25/8207	50/31861	0.000257777	0.00316032
127	GO:0031301	CC	integral component of organelle membrane	127/8207	371/31861	0.000260569	0.00319272
22	GO:0042310	BP	vasoconstriction	22/8207	42/31861	0.000260874	0.00319278
22	GO:0048592	BP	eye morphogenesis	22/8207	42/31861	0.000260874	0.00319278
23	GO:0042246	BP	tissue regeneration	23/8207	45/31861	0.000261915	0.00320185
23	GO:0007215	BP	glutamate receptor signaling pathway	23/8207	45/31861	0.000261915	0.00320185
135	GO:2001233	BP	regulation of apoptotic signaling pathway	135/8207	397/31861	0.000262092	0.00320218
36	GO:0045639	BP	positive regulation of myeloid cell differentiation	36/8207	80/31861	0.000264155	0.00322554
46	GO:0006664	BP	glycolipid metabolic process	46/8207	110/31861	0.000265157	0.00323592
319	GO:0050776	BP	regulation of immune response	319/8207	1039/31861	0.000266943	0.00325584
27	GO:0043010	BP	camera-type eye development	27/8207	55/31861	0.000267298	0.00325832
60	GO:0032273	BP	positive regulation of protein polymerization	60/8207	153/31861	0.000269913	0.00328831
53	GO:0043524	BP	negative regulation of neuron apoptotic process	53/8207	131/31861	0.000270934	0.00329886
44	GO:0042476	BP	odontogenesis	44/8207	104/31861	0.000271814	0.0033058
44	GO:0120034	BP	positive regulation of plasma membrane bounded cell projection assembly	44/8207	104/31861	0.000271814	0.0033058
65	GO:0051494	BP	negative regulation of cytoskeleton organization	65/8207	169/31861	0.000275322	0.00334465
117	GO:0030246	MF	carbohydrate binding	117/8207	338/31861	0.000276178	0.00335314
88	GO:0031406	MF	carboxylic acid binding	88/8207	242/31861	0.000278518	0.00337962
591	GO:0043933	BP	protein-containing complex subunit organization	591/8207	2023/31861	0.000287026	0.00348089
48	GO:0030838	BP	positive regulation of actin filament polymerization	48/8207	117/31861	0.000289165	0.00350483
6	GO:0018103	BP	protein C-linked glycosylation	6/8207	6/31861	0.000291716	0.00351577
6	GO:0018211	BP	peptidyl-tryptophan modification	6/8207	6/31861	0.000291716	0.00351577
6	GO:0007501	BP	mesodermal cell fate specification	6/8207	6/31861	0.000291716	0.00351577
6	GO:0045137	BP	development of primary sexual characteristics	6/8207	6/31861	0.000291716	0.00351577
6	GO:0018406	BP	protein C-linked glycosylation via 2'-alpha-mannosyl-L-tryptophan	6/8207	6/31861	0.000291716	0.00351577
6	GO:0018317	BP	protein C-linked glycosylation via tryptophan	6/8207	6/31861	0.000291716	0.00351577
6	GO:0048788	CC	cytoskeleton of presynaptic active zone	6/8207	6/31861	0.000291716	0.00351577
6	GO:0030023	MF	extracellular matrix constituent conferring elasticity	6/8207	6/31861	0.000291716	0.00351577
6	GO:0099626	MF	voltage-gated calcium channel activity involved in regulation of presynaptic cytosolic calcium levels	6/8207	6/31861	0.000291716	0.00351577
6	GO:0099511	MF	voltage-gated calcium channel activity involved in regulation of cytosolic calcium levels	6/8207	6/31861	0.000291716	0.00351577
46	GO:1903509	BP	liposaccharide metabolic process	46/8207	111/31861	0.000298334	0.00359147
46	GO:0005253	MF	anion channel activity	46/8207	111/31861	0.000298334	0.00359147
24	GO:0007157	BP	heterophilic cell-cell adhesion via plasma membrane cell adhesion molecules	24/8207	47/31861	0.000299481	0.0036012
24	GO:0097756	BP	negative regulation of blood vessel diameter	24/8207	47/31861	0.000299481	0.0036012
165	GO:0051249	BP	regulation of lymphocyte activation	165/8207	501/31861	0.000304571	0.00365386
15	GO:0048701	BP	embryonic cranial skeleton morphogenesis	15/8207	25/31861	0.000304717	0.00365386
15	GO:0017075	MF	syntaxin-1 binding	15/8207	25/31861	0.000304717	0.00365386
15	GO:0030507	MF	spectrin binding	15/8207	25/31861	0.000304717	0.00365386
44	GO:0010906	BP	regulation of glucose metabolic process	44/8207	105/31861	0.000305286	0.0036561
44	GO:1990782	MF	protein tyrosine kinase binding	44/8207	105/31861	0.000305286	0.0036561
38	GO:0051117	MF	ATPase binding	38/8207	87/31861	0.000305418	0.0036561
141	GO:0009896	BP	positive regulation of catabolic process	141/8207	419/31861	0.000307636	0.00368058
42	GO:0051648	BP	vesicle localization	42/8207	99/31861	0.000309329	0.00369669
42	GO:0032580	CC	Golgi cisterna membrane	42/8207	99/31861	0.000309329	0.00369669
18	GO:0035082	BP	axoneme assembly	18/8207	32/31861	0.00031136	0.00371871
12	GO:0045446	BP	endothelial cell differentiation	12/8207	18/31861	0.000312218	0.00371871
12	GO:0031045	CC	dense core granule	12/8207	18/31861	0.000312218	0.00371871
12	GO:0005003	MF	ephrin receptor activity	12/8207	18/31861	0.000312218	0.00371871
12	GO:0005001	MF	transmembrane receptor protein tyrosine phosphatase activity	12/8207	18/31861	0.000312218	0.00371871
12	GO:0019198	MF	transmembrane receptor protein phosphatase activity	12/8207	18/31861	0.000312218	0.00371871
80	GO:1901653	BP	cellular response to peptide	80/8207	217/31861	0.000314644	0.00374552
29	GO:0072523	BP	purine-containing compound catabolic process	29/8207	61/31861	0.000319133	0.00379683
27	GO:0034109	BP	homotypic cell-cell adhesion	27/8207	56/31861	0.000323451	0.00384606
142	GO:0004857	MF	enzyme inhibitor activity	142/8207	423/31861	0.000328793	0.00390522
19	GO:0097009	BP	energy homeostasis	19/8207	35/31861	0.000330231	0.00391575
19	GO:0030041	BP	actin filament polymerization	19/8207	35/31861	0.000330231	0.00391575
19	GO:0032228	BP	regulation of synaptic transmission, GABAergic	19/8207	35/31861	0.000330231	0.00391575
25	GO:0045933	BP	positive regulation of muscle contraction	25/8207	51/31861	0.000342706	0.00405016
25	GO:0002886	BP	regulation of myeloid leukocyte mediated immunity	25/8207	51/31861	0.000342706	0.00405016
25	GO:1902476	BP	chloride transmembrane transport	25/8207	51/31861	0.000342706	0.00405016
25	GO:2000649	BP	regulation of sodium ion transmembrane transporter activity	25/8207	51/31861	0.000342706	0.00405016
59	GO:0031333	BP	negative regulation of protein-containing complex assembly	59/8207	151/31861	0.000352629	0.00416051
45	GO:0006493	BP	protein O-linked glycosylation	45/8207	108/31861	0.000357526	0.00420911
38	GO:1901019	BP	regulation of calcium ion transmembrane transporter activity	38/8207	88/31861	0.000357537	0.00420911
45	GO:0005930	CC	axoneme	45/8207	108/31861	0.000357526	0.00420911
22	GO:0001947	BP	heart looping	22/8207	43/31861	0.000359599	0.00422278
22	GO:0097581	BP	lamellipodium organization	22/8207	43/31861	0.000359599	0.00422278
31	GO:0032024	BP	positive regulation of insulin secretion	31/8207	67/31861	0.000359689	0.00422278
31	GO:0051258	BP	protein polymerization	31/8207	67/31861	0.000359689	0.00422278
22	GO:0048786	CC	presynaptic active zone	22/8207	43/31861	0.000359599	0.00422278
52	GO:0009581	BP	detection of external stimulus	52/8207	129/31861	0.000360893	0.00423458
24	GO:0030514	BP	negative regulation of BMP signaling pathway	24/8207	48/31861	0.000363148	0.0042587
43	GO:0002761	BP	regulation of myeloid leukocyte differentiation	43/8207	102/31861	0.00036907	0.00432577
21	GO:0043954	BP	cellular component maintenance	21/8207	40/31861	0.00037064	0.0043394
21	GO:0051393	MF	alpha-actinin binding	21/8207	40/31861	0.00037064	0.0043394
41	GO:0098739	BP	import across plasma membrane	41/8207	96/31861	0.000377406	0.00441141
11	GO:0035455	BP	response to interferon-alpha	11/8207	16/31861	0.000377618	0.00441141
11	GO:0014009	BP	glial cell proliferation	11/8207	16/31861	0.000377618	0.00441141
11	GO:0034505	BP	tooth mineralization	11/8207	16/31861	0.000377618	0.00441141
29	GO:0006906	BP	vesicle fusion	29/8207	62/31861	0.000378521	0.00441954
26	GO:0097035	BP	regulation of membrane lipid distribution	26/8207	53/31861	0.000385553	0.00449917
137	GO:0006897	BP	endocytosis	137/8207	407/31861	0.000389132	0.00453845
14	GO:0071377	BP	cellular response to glucagon stimulus	14/8207	23/31861	0.000394323	0.00458645
14	GO:0044305	CC	calyx of Held	14/8207	23/31861	0.000394323	0.00458645
14	GO:0140326	MF	ATPase-coupled intramembrane lipid transporter activity	14/8207	23/31861	0.000394323	0.00458645
14	GO:0030742	MF	GTP-dependent protein binding	14/8207	23/31861	0.000394323	0.00458645
14	GO:0031681	MF	G-protein beta-subunit binding	14/8207	23/31861	0.000394323	0.00458645
88	GO:0051604	BP	protein maturation	88/8207	245/31861	0.000410947	0.0047772
27	GO:0040014	BP	regulation of multicellular organism growth	27/8207	57/31861	0.000414265	0.00480791
27	GO:0060041	BP	retina development in camera-type eye	27/8207	57/31861	0.000414265	0.00480791
27	GO:1902305	BP	regulation of sodium ion transmembrane transport	27/8207	57/31861	0.000414265	0.00480791
37	GO:0015914	BP	phospholipid transport	37/8207	85/31861	0.000418003	0.00484602
39	GO:0031594	CC	neuromuscular junction	39/8207	91/31861	0.000420599	0.00487346
31	GO:1900006	BP	positive regulation of dendrite development	31/8207	68/31861	0.000421393	0.00487536
92	GO:0050730	BP	regulation of peptidyl-tyrosine phosphorylation	92/8207	257/31861	0.000421449	0.00487536
31	GO:0098984	CC	neuron to neuron synapse	31/8207	68/31861	0.000421393	0.00487536
245	GO:0006915	BP	apoptotic process	245/8207	783/31861	0.000431439	0.00498552
190	GO:0048609	BP	multicellular organismal reproductive process	190/8207	591/31861	0.000436473	0.00503823
71	GO:0018209	BP	peptidyl-serine modification	71/8207	190/31861	0.000438263	0.00505615
102	GO:0050714	BP	positive regulation of protein secretion	102/8207	291/31861	0.000439441	0.005067
10	GO:0086012	BP	membrane depolarization during cardiac muscle cell action potential	10/8207	14/31861	0.00044359	0.0050928
10	GO:0008090	BP	retrograde axonal transport	10/8207	14/31861	0.00044359	0.0050928
10	GO:0070571	BP	negative regulation of neuron projection regeneration	10/8207	14/31861	0.00044359	0.0050928
10	GO:0032291	BP	axon ensheathment in central nervous system	10/8207	14/31861	0.00044359	0.0050928
10	GO:0022010	BP	central nervous system myelination	10/8207	14/31861	0.00044359	0.0050928
10	GO:0031680	CC	G-protein beta/gamma-subunit complex	10/8207	14/31861	0.00044359	0.0050928
10	GO:0015271	MF	outward rectifier potassium channel activity	10/8207	14/31861	0.00044359	0.0050928
10	GO:0045125	MF	bioactive lipid receptor activity	10/8207	14/31861	0.00044359	0.0050928
55	GO:0019827	BP	stem cell population maintenance	55/8207	140/31861	0.000445432	0.00511054
53	GO:0034284	BP	response to monosaccharide	53/8207	133/31861	0.000446291	0.00511054
17	GO:0010765	BP	positive regulation of sodium ion transport	17/8207	30/31861	0.000446813	0.00511054
17	GO:0070570	BP	regulation of neuron projection regeneration	17/8207	30/31861	0.000446813	0.00511054
17	GO:0070873	BP	regulation of glycogen metabolic process	17/8207	30/31861	0.000446813	0.00511054
17	GO:0002691	BP	regulation of cellular extravasation	17/8207	30/31861	0.000446813	0.00511054
17	GO:0016849	MF	phosphorus-oxygen lyase activity	17/8207	30/31861	0.000446813	0.00511054
33	GO:0017022	MF	myosin binding	33/8207	74/31861	0.000452169	0.00516903
18	GO:0030201	BP	heparan sulfate proteoglycan metabolic process	18/8207	33/31861	0.000453485	0.00517852
18	GO:0140303	MF	intramembrane lipid transporter activity	18/8207	33/31861	0.000453485	0.00517852
26	GO:0045851	BP	pH reduction	26/8207	54/31861	0.000453875	0.0051802
131	GO:0046486	BP	glycerolipid metabolic process	131/8207	389/31861	0.000454424	0.0051837
102	GO:0005126	MF	cytokine receptor binding	102/8207	292/31861	0.000458806	0.00523087
66	GO:0140375	MF	immune receptor activity	66/8207	174/31861	0.000462028	0.00526199
66	GO:0008194	MF	UDP-glycosyltransferase activity	66/8207	174/31861	0.000462028	0.00526199
7	GO:0071676	BP	negative regulation of mononuclear cell migration	7/8207	8/31861	0.000465483	0.00527316
7	GO:0072237	BP	metanephric proximal tubule development	7/8207	8/31861	0.000465483	0.00527316
7	GO:0099612	BP	protein localization to axon	7/8207	8/31861	0.000465483	0.00527316
7	GO:0072287	BP	metanephric distal tubule morphogenesis	7/8207	8/31861	0.000465483	0.00527316
7	GO:0036303	BP	lymph vessel morphogenesis	7/8207	8/31861	0.000465483	0.00527316
7	GO:0198738	BP	cell-cell signaling by wnt	7/8207	8/31861	0.000465483	0.00527316
7	GO:0002133	CC	polycystin complex	7/8207	8/31861	0.000465483	0.00527316
7	GO:0016528	CC	sarcoplasm	7/8207	8/31861	0.000465483	0.00527316
7	GO:0051379	MF	epinephrine binding	7/8207	8/31861	0.000465483	0.00527316
7	GO:0031994	MF	insulin-like growth factor I binding	7/8207	8/31861	0.000465483	0.00527316
71	GO:0015103	MF	inorganic anion transmembrane transporter activity	71/8207	191/31861	0.000467833	0.00529697
306	GO:0032269	BP	negative regulation of cellular protein metabolic process	306/8207	1000/31861	0.000476782	0.00539543
37	GO:0006672	BP	ceramide metabolic process	37/8207	86/31861	0.000481972	0.00545126
121	GO:0031331	BP	positive regulation of cellular catabolic process	121/8207	355/31861	0.000483468	0.00545972
48	GO:0002687	BP	positive regulation of leukocyte migration	48/8207	119/31861	0.000483488	0.00545972
48	GO:0014013	BP	regulation of gliogenesis	48/8207	119/31861	0.000483488	0.00545972
66	GO:0002478	BP	antigen processing and presentation of exogenous peptide antigen	66/8207	175/31861	0.000489699	0.00552693
21	GO:0045746	BP	negative regulation of Notch signaling pathway	21/8207	41/31861	0.000497603	0.00558514
9	GO:0003170	BP	heart valve development	9/8207	12/31861	0.000497999	0.00558514
9	GO:2001269	BP	positive regulation of cysteine-type endopeptidase activity involved in apoptotic signaling pathway	9/8207	12/31861	0.000497999	0.00558514
9	GO:0150052	BP	regulation of postsynapse assembly	9/8207	12/31861	0.000497999	0.00558514
9	GO:0099150	BP	regulation of postsynaptic specialization assembly	9/8207	12/31861	0.000497999	0.00558514
9	GO:0045725	BP	positive regulation of glycogen biosynthetic process	9/8207	12/31861	0.000497999	0.00558514
9	GO:0030950	BP	establishment or maintenance of actin cytoskeleton polarity	9/8207	12/31861	0.000497999	0.00558514
9	GO:0032332	BP	positive regulation of chondrocyte differentiation	9/8207	12/31861	0.000497999	0.00558514
9	GO:0098868	BP	bone growth	9/8207	12/31861	0.000497999	0.00558514
21	GO:0098531	MF	ligand-activated transcription factor activity	21/8207	41/31861	0.000497603	0.00558514
21	GO:0004879	MF	nuclear receptor activity	21/8207	41/31861	0.000497603	0.00558514
9	GO:0086080	MF	protein binding involved in heterotypic cell-cell adhesion	9/8207	12/31861	0.000497999	0.00558514
42	GO:0000079	BP	regulation of cyclin-dependent protein serine/threonine kinase activity	42/8207	100/31861	0.000501855	0.00562542
13	GO:0010842	BP	retina layer formation	13/8207	21/31861	0.000507562	0.00568232
13	GO:0008045	BP	motor neuron axon guidance	13/8207	21/31861	0.000507562	0.00568232
30	GO:0007589	BP	body fluid secretion	30/8207	65/31861	0.000507997	0.00568232
30	GO:0048365	MF	Rac GTPase binding	30/8207	65/31861	0.000507997	0.00568232
51	GO:0043244	BP	regulation of protein-containing complex disassembly	51/8207	128/31861	0.000512989	0.00573514
69	GO:0046890	BP	regulation of lipid biosynthetic process	69/8207	185/31861	0.000515743	0.00575782
8	GO:0072014	BP	proximal tubule development	8/8207	10/31861	0.000517987	0.00575782
8	GO:0010737	BP	protein kinase A signaling	8/8207	10/31861	0.000517987	0.00575782
8	GO:2001225	BP	regulation of chloride transport	8/8207	10/31861	0.000517987	0.00575782
8	GO:0048485	BP	sympathetic nervous system development	8/8207	10/31861	0.000517987	0.00575782
8	GO:0072282	BP	metanephric nephron tubule morphogenesis	8/8207	10/31861	0.000517987	0.00575782
8	GO:0072156	BP	distal tubule morphogenesis	8/8207	10/31861	0.000517987	0.00575782
8	GO:0048715	BP	negative regulation of oligodendrocyte differentiation	8/8207	10/31861	0.000517987	0.00575782
8	GO:0014701	CC	junctional sarcoplasmic reticulum membrane	8/8207	10/31861	0.000517987	0.00575782
8	GO:0099569	CC	presynaptic cytoskeleton	8/8207	10/31861	0.000517987	0.00575782
8	GO:0033270	CC	paranode region of axon	8/8207	10/31861	0.000517987	0.00575782
316	GO:0002252	BP	immune effector process	316/8207	1037/31861	0.000523362	0.00581453
28	GO:0045913	BP	positive regulation of carbohydrate metabolic process	28/8207	60/31861	0.000527522	0.0058577
44	GO:0090175	BP	regulation of establishment of planar polarity	44/8207	107/31861	0.000529785	0.00587976
20	GO:0007202	BP	activation of phospholipase C activity	20/8207	38/31861	0.000533652	0.00590424
20	GO:0051931	BP	regulation of sensory perception	20/8207	38/31861	0.000533652	0.00590424
20	GO:0008015	BP	blood circulation	20/8207	38/31861	0.000533652	0.00590424
20	GO:0009261	BP	ribonucleotide catabolic process	20/8207	38/31861	0.000533652	0.00590424
20	GO:0070830	BP	bicellular tight junction assembly	20/8207	38/31861	0.000533652	0.00590424
20	GO:0010862	BP	positive regulation of pathway-restricted SMAD protein phosphorylation	20/8207	38/31861	0.000533652	0.00590424
126	GO:0140297	MF	DNA-binding transcription factor binding	126/8207	373/31861	0.00053401	0.00590513
32	GO:0034446	BP	substrate adhesion-dependent cell spreading	32/8207	71/31861	0.000543768	0.00600992
15	GO:2000310	BP	regulation of NMDA receptor activity	15/8207	26/31861	0.000549012	0.00605533
15	GO:0046320	BP	regulation of fatty acid oxidation	15/8207	26/31861	0.000549012	0.00605533
15	GO:0033280	BP	response to vitamin D	15/8207	26/31861	0.000549012	0.00605533
15	GO:0099634	CC	postsynaptic specialization membrane	15/8207	26/31861	0.000549012	0.00605533
187	GO:0007600	BP	sensory perception	187/8207	582/31861	0.000558846	0.00615424
34	GO:0045807	BP	positive regulation of endocytosis	34/8207	77/31861	0.000564873	0.00621418
26	GO:0008038	BP	neuron recognition	26/8207	55/31861	0.000569199	0.00625855
88	GO:0045927	BP	positive regulation of growth	88/8207	247/31861	0.000570314	0.00626757
38	GO:0060071	BP	Wnt signaling pathway, planar cell polarity pathway	38/8207	89/31861	0.00057258	0.00628923
36	GO:0014706	BP	striated muscle tissue development	36/8207	83/31861	0.00057369	0.00629818
73	GO:0042110	BP	T cell activation	73/8207	198/31861	0.000576545	0.00632626
47	GO:0090630	BP	activation of GTPase activity	47/8207	116/31861	0.000583581	0.00640018
49	GO:0051291	BP	protein heterooligomerization	49/8207	123/31861	0.000601425	0.00659248
383	GO:0051726	BP	regulation of cell cycle	383/8207	1280/31861	0.000609875	0.00668168
32	GO:0070821	CC	tertiary granule membrane	32/8207	72/31861	0.000620298	0.00679238
42	GO:0030217	BP	T cell differentiation	42/8207	102/31861	0.000623026	0.00681874
17	GO:0046676	BP	negative regulation of insulin secretion	17/8207	31/31861	0.000629236	0.00686557
17	GO:0010460	BP	positive regulation of heart rate	17/8207	31/31861	0.000629236	0.00686557
17	GO:0030947	BP	regulation of vascular endothelial growth factor receptor signaling pathway	17/8207	31/31861	0.000629236	0.00686557
17	GO:0045907	BP	positive regulation of vasoconstriction	17/8207	31/31861	0.000629236	0.00686557
77	GO:0016311	BP	dephosphorylation	77/8207	211/31861	0.000637376	0.00695082
71	GO:0050731	BP	positive regulation of peptidyl-tyrosine phosphorylation	71/8207	192/31861	0.000641193	0.0069811
114	GO:0006066	BP	alcohol metabolic process	114/8207	333/31861	0.000641712	0.0069811
25	GO:0030072	BP	peptide hormone secretion	25/8207	52/31861	0.00064179	0.0069811
25	GO:0032154	CC	cleavage furrow	25/8207	52/31861	0.00064179	0.0069811
12	GO:0031018	BP	endocrine pancreas development	12/8207	19/31861	0.000648593	0.00703357
12	GO:0072080	BP	nephron tubule development	12/8207	19/31861	0.000648593	0.00703357
12	GO:0071379	BP	cellular response to prostaglandin stimulus	12/8207	19/31861	0.000648593	0.00703357
12	GO:0019883	BP	antigen processing and presentation of endogenous antigen	12/8207	19/31861	0.000648593	0.00703357
12	GO:0051446	BP	positive regulation of meiotic cell cycle	12/8207	19/31861	0.000648593	0.00703357
12	GO:0030296	MF	protein tyrosine kinase activator activity	12/8207	19/31861	0.000648593	0.00703357
38	GO:0035579	CC	specific granule membrane	38/8207	90/31861	0.000649666	0.00704163
16	GO:0042220	BP	response to cocaine	16/8207	28/31861	0.000654452	0.00707465
16	GO:0035774	BP	positive regulation of insulin secretion involved in cellular response to glucose stimulus	16/8207	28/31861	0.000654452	0.00707465
16	GO:0001885	BP	endothelial cell development	16/8207	28/31861	0.000654452	0.00707465
16	GO:0007616	BP	long-term memory	16/8207	28/31861	0.000654452	0.00707465
16	GO:0018146	BP	keratan sulfate biosynthetic process	16/8207	28/31861	0.000654452	0.00707465
23	GO:0031638	BP	zymogen activation	23/8207	47/31861	0.000654703	0.00707465
68	GO:0019884	BP	antigen processing and presentation of exogenous antigen	68/8207	183/31861	0.000656142	0.00708301
55	GO:0098727	BP	maintenance of cell number	55/8207	141/31861	0.000657605	0.00709521
90	GO:0043177	MF	organic acid binding	90/8207	254/31861	0.000672066	0.00724757
45	GO:0071901	BP	negative regulation of protein serine/threonine kinase activity	45/8207	111/31861	0.000673557	0.00725998
50	GO:0009749	BP	response to glucose	50/8207	126/31861	0.000676792	0.00729116
18	GO:0106027	BP	neuron projection organization	18/8207	34/31861	0.000685891	0.00738545
20	GO:0060999	BP	positive regulation of dendritic spine development	20/8207	39/31861	0.000694899	0.00747113
20	GO:0008378	MF	galactosyltransferase activity	20/8207	39/31861	0.000694899	0.00747113
20	GO:0004114	MF	3',5'-cyclic-nucleotide phosphodiesterase activity	20/8207	39/31861	0.000694899	0.00747113
75	GO:1903039	BP	positive regulation of leukocyte cell-cell adhesion	75/8207	205/31861	0.000713821	0.0076707
78	GO:0033673	BP	negative regulation of kinase activity	78/8207	215/31861	0.000717754	0.00770908
14	GO:0044458	BP	motile cilium assembly	14/8207	24/31861	0.000722397	0.00773945
14	GO:2000171	BP	negative regulation of dendrite development	14/8207	24/31861	0.000722397	0.00773945
14	GO:0005979	BP	regulation of glycogen biosynthetic process	14/8207	24/31861	0.000722397	0.00773945
14	GO:0010962	BP	regulation of glucan biosynthetic process	14/8207	24/31861	0.000722397	0.00773945
14	GO:1903859	BP	regulation of dendrite extension	14/8207	24/31861	0.000722397	0.00773945
72	GO:0031669	BP	cellular response to nutrient levels	72/8207	196/31861	0.000730794	0.00782547
41	GO:0048588	BP	developmental cell growth	41/8207	99/31861	0.0007376	0.0078944
27	GO:0030500	BP	regulation of bone mineralization	27/8207	58/31861	0.000739595	0.00790385
27	GO:0031093	CC	platelet alpha granule lumen	27/8207	58/31861	0.000739595	0.00790385
27	GO:0008028	MF	monocarboxylic acid transmembrane transporter activity	27/8207	58/31861	0.000739595	0.00790385
22	GO:0006775	BP	fat-soluble vitamin metabolic process	22/8207	44/31861	0.000742523	0.00792719
22	GO:0045823	BP	positive regulation of heart contraction	22/8207	44/31861	0.000742523	0.00792719
88	GO:0098791	CC	Golgi apparatus subcompartment	88/8207	248/31861	0.00075572	0.00806404
58	GO:2000241	BP	regulation of reproductive process	58/8207	152/31861	0.00076218	0.0081289
31	GO:0090174	BP	organelle membrane fusion	31/8207	69/31861	0.000763117	0.00813483
64	GO:0004222	MF	metalloendopeptidase activity	64/8207	170/31861	0.000767472	0.00817716
19	GO:0035136	BP	forelimb morphogenesis	19/8207	36/31861	0.000779428	0.00829626
19	GO:2001239	BP	regulation of extrinsic apoptotic signaling pathway in absence of ligand	19/8207	36/31861	0.000779428	0.00829626
128	GO:0031349	BP	positive regulation of defense response	128/8207	383/31861	0.000784921	0.00835056
25	GO:0003707	MF	steroid hormone receptor activity	25/8207	53/31861	0.000786686	0.00836516
536	GO:0045184	BP	establishment of protein localization	536/8207	1840/31861	0.000802334	0.0085271
64	GO:0015293	MF	symporter activity	64/8207	171/31861	0.000802715	0.0085271
29	GO:0031234	CC	extrinsic component of cytoplasmic side of plasma membrane	29/8207	64/31861	0.000809543	0.00859535
11	GO:0099563	BP	modification of synaptic structure	11/8207	17/31861	0.000820449	0.00868519
11	GO:2001267	BP	regulation of cysteine-type endopeptidase activity involved in apoptotic signaling pathway	11/8207	17/31861	0.000820449	0.00868519
11	GO:0032959	BP	inositol trisphosphate biosynthetic process	11/8207	17/31861	0.000820449	0.00868519
11	GO:0021533	BP	cell differentiation in hindbrain	11/8207	17/31861	0.000820449	0.00868519
11	GO:1900078	BP	positive regulation of cellular response to insulin stimulus	11/8207	17/31861	0.000820449	0.00868519
11	GO:0015740	BP	C4-dicarboxylate transport	11/8207	17/31861	0.000820449	0.00868519
51	GO:0070851	MF	growth factor receptor binding	51/8207	130/31861	0.000824716	0.00872603
41	GO:0043266	BP	regulation of potassium ion transport	41/8207	100/31861	0.000827079	0.00874669
53	GO:0099568	CC	cytoplasmic region	53/8207	137/31861	0.000828043	0.00875255
44	GO:0045471	BP	response to ethanol	44/8207	108/31861	0.000830627	0.0087755
76	GO:2001234	BP	negative regulation of apoptotic signaling pathway	76/8207	210/31861	0.00083674	0.0088357
46	GO:0051101	BP	regulation of DNA binding	46/8207	115/31861	0.000842202	0.00888898
31	GO:0030512	BP	negative regulation of transforming growth factor beta receptor signaling pathway	31/8207	70/31861	0.00085414	0.00899272
31	GO:0070167	BP	regulation of biomineral tissue development	31/8207	70/31861	0.00085414	0.00899272
31	GO:0110149	BP	regulation of biomineralization	31/8207	70/31861	0.00085414	0.00899272
54	GO:0006766	BP	vitamin metabolic process	54/8207	139/31861	0.000862159	0.00907267
122	GO:0050900	BP	leukocyte migration	122/8207	363/31861	0.000870436	0.00915073
37	GO:0007179	BP	transforming growth factor beta receptor signaling pathway	37/8207	88/31861	0.000873702	0.00918054
33	GO:0046332	MF	SMAD binding	33/8207	76/31861	0.0008771	0.00921171
796	GO:0035639	MF	purine ribonucleoside triphosphate binding	796/8207	2802/31861	0.000882184	0.00926055
16	GO:0048736	BP	appendage development	16/8207	29/31861	0.000884406	0.00926107
16	GO:0060173	BP	limb development	16/8207	29/31861	0.000884406	0.00926107
16	GO:0035115	BP	embryonic forelimb morphogenesis	16/8207	29/31861	0.000884406	0.00926107
854	GO:0140096	MF	catalytic activity, acting on a protein	854/8207	3018/31861	0.00088287	0.00926107
16	GO:0009975	MF	cyclase activity	16/8207	29/31861	0.000884406	0.00926107
27	GO:0006635	BP	fatty acid beta-oxidation	27/8207	59/31861	0.000888193	0.0092916
27	GO:0010518	BP	positive regulation of phospholipase activity	27/8207	59/31861	0.000888193	0.0092916
22	GO:0071675	BP	regulation of mononuclear cell migration	22/8207	45/31861	0.000915235	0.00956511
22	GO:0016529	CC	sarcoplasmic reticulum	22/8207	45/31861	0.000915235	0.00956511
90	GO:0008514	MF	organic anion transmembrane transporter activity	90/8207	256/31861	0.000917158	0.0095805
17	GO:0033762	BP	response to glucagon	17/8207	32/31861	0.000936015	0.00974882
17	GO:0048791	BP	calcium ion-regulated exocytosis of neurotransmitter	17/8207	32/31861	0.000936015	0.00974882
17	GO:0042339	BP	keratan sulfate metabolic process	17/8207	32/31861	0.000936015	0.00974882
17	GO:0030291	MF	protein serine/threonine kinase inhibitor activity	17/8207	32/31861	0.000936015	0.00974882
13	GO:0003156	BP	regulation of animal organ formation	13/8207	22/31861	0.000948558	0.00985539
13	GO:0019934	BP	cGMP-mediated signaling	13/8207	22/31861	0.000948558	0.00985539
13	GO:0030901	BP	midbrain development	13/8207	22/31861	0.000948558	0.00985539
13	GO:0032515	BP	negative regulation of phosphoprotein phosphatase activity	13/8207	22/31861	0.000948558	0.00985539
13	GO:0071556	CC	integral component of lumenal side of endoplasmic reticulum membrane	13/8207	22/31861	0.000948558	0.00985539
20	GO:0120192	BP	tight junction assembly	20/8207	40/31861	0.000956623	0.0099295
20	GO:0004112	MF	cyclic-nucleotide phosphodiesterase activity	20/8207	40/31861	0.000956623	0.0099295
29	GO:0014910	BP	regulation of smooth muscle cell migration	29/8207	65/31861	0.000959435	0.00995385
71	GO:1902115	BP	regulation of organelle assembly	71/8207	195/31861	0.000973336	0.0100932
19	GO:0051930	BP	regulation of sensory perception of pain	19/8207	37/31861	0.000980629	0.0101603
60	GO:0031514	CC	motile cilium	60/8207	159/31861	0.000983231	0.0101809
66	GO:1903708	BP	positive regulation of hemopoiesis	66/8207	178/31861	0.00101539	0.0105037
10	GO:0009214	BP	cyclic nucleotide catabolic process	10/8207	15/31861	0.00102276	0.0105136
10	GO:0046697	BP	decidualization	10/8207	15/31861	0.00102276	0.0105136
10	GO:0060292	BP	long-term synaptic depression	10/8207	15/31861	0.00102276	0.0105136
10	GO:0010738	BP	regulation of protein kinase A signaling	10/8207	15/31861	0.00102276	0.0105136
10	GO:0002011	BP	morphogenesis of an epithelial sheet	10/8207	15/31861	0.00102276	0.0105136
10	GO:0010715	BP	regulation of extracellular matrix disassembly	10/8207	15/31861	0.00102276	0.0105136
10	GO:0046068	BP	cGMP metabolic process	10/8207	15/31861	0.00102276	0.0105136
10	GO:0061217	BP	regulation of mesonephros development	10/8207	15/31861	0.00102276	0.0105136
10	GO:0033162	CC	melanosome membrane	10/8207	15/31861	0.00102276	0.0105136
10	GO:0090741	CC	pigment granule membrane	10/8207	15/31861	0.00102276	0.0105136
10	GO:0005005	MF	transmembrane-ephrin receptor activity	10/8207	15/31861	0.00102276	0.0105136
10	GO:0050431	MF	transforming growth factor beta binding	10/8207	15/31861	0.00102276	0.0105136
33	GO:0070542	BP	response to fatty acid	33/8207	77/31861	0.00102418	0.0105181
33	GO:0070664	BP	negative regulation of leukocyte proliferation	33/8207	77/31861	0.00102418	0.0105181
38	GO:0060537	BP	muscle tissue development	38/8207	91/31861	0.00103401	0.0106139
26	GO:0048857	BP	neural nucleus development	26/8207	56/31861	0.00104306	0.0107016
75	GO:0030705	BP	cytoskeleton-dependent intracellular transport	75/8207	208/31861	0.00105006	0.0107683
21	GO:1900047	BP	negative regulation of hemostasis	21/8207	42/31861	0.00107833	0.0110422
21	GO:0007173	BP	epidermal growth factor receptor signaling pathway	21/8207	42/31861	0.00107833	0.0110422
21	GO:0120193	BP	tight junction organization	21/8207	42/31861	0.00107833	0.0110422
69	GO:1901215	BP	negative regulation of neuron death	69/8207	189/31861	0.00108321	0.0110869
32	GO:0006941	BP	striated muscle contraction	32/8207	73/31861	0.00109264	0.011162
32	GO:0050672	BP	negative regulation of lymphocyte proliferation	32/8207	73/31861	0.00109264	0.011162
32	GO:0032945	BP	negative regulation of mononuclear cell proliferation	32/8207	73/31861	0.00109264	0.011162
24	GO:0071320	BP	cellular response to cAMP	24/8207	51/31861	0.00109411	0.0111716
45	GO:0061041	BP	regulation of wound healing	45/8207	113/31861	0.00111228	0.0113517
66	GO:0043433	BP	negative regulation of DNA-binding transcription factor activity	66/8207	180/31861	0.00112889	0.0114319
66	GO:0051262	BP	protein tetramerization	66/8207	180/31861	0.00112889	0.0114319
28	GO:0009791	BP	post-embryonic development	28/8207	62/31861	0.00112985	0.0114319
28	GO:0014068	BP	positive regulation of phosphatidylinositol 3-kinase signaling	28/8207	62/31861	0.00112985	0.0114319
5	GO:0046545	BP	development of primary female sexual characteristics	5/8207	5/31861	0.00113301	0.0114319
5	GO:0003139	BP	secondary heart field specification	5/8207	5/31861	0.00113301	0.0114319
5	GO:0031620	BP	regulation of fever generation	5/8207	5/31861	0.00113301	0.0114319
5	GO:0071798	BP	response to prostaglandin D	5/8207	5/31861	0.00113301	0.0114319
5	GO:0071799	BP	cellular response to prostaglandin D stimulus	5/8207	5/31861	0.00113301	0.0114319
5	GO:2001186	BP	negative regulation of CD8-positive, alpha-beta T cell activation	5/8207	5/31861	0.00113301	0.0114319
5	GO:0048752	BP	semicircular canal morphogenesis	5/8207	5/31861	0.00113301	0.0114319
5	GO:1902023	BP	L-arginine transport	5/8207	5/31861	0.00113301	0.0114319
5	GO:0070782	BP	phosphatidylserine exposure on apoptotic cell surface	5/8207	5/31861	0.00113301	0.0114319
5	GO:1901213	BP	regulation of transcription from RNA polymerase II promoter involved in heart development	5/8207	5/31861	0.00113301	0.0114319
5	GO:0003128	BP	heart field specification	5/8207	5/31861	0.00113301	0.0114319
5	GO:0060075	BP	regulation of resting membrane potential	5/8207	5/31861	0.00113301	0.0114319
5	GO:1990822	BP	basic amino acid transmembrane transport	5/8207	5/31861	0.00113301	0.0114319
28	GO:0031903	CC	microbody membrane	28/8207	62/31861	0.00112985	0.0114319
28	GO:0005778	CC	peroxisomal membrane	28/8207	62/31861	0.00112985	0.0114319
5	GO:0005308	MF	creatine transmembrane transporter activity	5/8207	5/31861	0.00113301	0.0114319
5	GO:0015440	MF	ATPase-coupled peptide transmembrane transporter activity	5/8207	5/31861	0.00113301	0.0114319
5	GO:0035727	MF	lysophosphatidic acid binding	5/8207	5/31861	0.00113301	0.0114319
50	GO:0009746	BP	response to hexose	50/8207	129/31861	0.0011638	0.0117315
50	GO:0031032	BP	actomyosin structure organization	50/8207	129/31861	0.0011638	0.0117315
36	GO:0030010	BP	establishment of cell polarity	36/8207	86/31861	0.00117709	0.0118599
43	GO:0015748	BP	organophosphate ester transport	43/8207	107/31861	0.00118812	0.0119654
22	GO:0061245	BP	establishment or maintenance of bipolar cell polarity	22/8207	46/31861	0.00119231	0.0119962
22	GO:0035088	BP	establishment or maintenance of apical/basal cell polarity	22/8207	46/31861	0.00119231	0.0119962
32	GO:0015171	MF	amino acid transmembrane transporter activity	32/8207	74/31861	0.00120097	0.0120777
12	GO:0045655	BP	regulation of monocyte differentiation	12/8207	20/31861	0.00124188	0.0124538
12	GO:0110111	BP	negative regulation of animal organ morphogenesis	12/8207	20/31861	0.00124188	0.0124538
12	GO:0061326	BP	renal tubule development	12/8207	20/31861	0.00124188	0.0124538
12	GO:0048048	BP	embryonic eye morphogenesis	12/8207	20/31861	0.00124188	0.0124538
9	GO:0098962	BP	regulation of postsynaptic neurotransmitter receptor activity	9/8207	13/31861	0.00124713	0.0124538
9	GO:0030902	BP	hindbrain development	9/8207	13/31861	0.00124713	0.0124538
9	GO:0070875	BP	positive regulation of glycogen metabolic process	9/8207	13/31861	0.00124713	0.0124538
9	GO:0009111	BP	vitamin catabolic process	9/8207	13/31861	0.00124713	0.0124538
9	GO:0010832	BP	negative regulation of myotube differentiation	9/8207	13/31861	0.00124713	0.0124538
9	GO:0043116	BP	negative regulation of vascular permeability	9/8207	13/31861	0.00124713	0.0124538
9	GO:0035850	BP	epithelial cell differentiation involved in kidney development	9/8207	13/31861	0.00124713	0.0124538
9	GO:0003401	BP	axis elongation	9/8207	13/31861	0.00124713	0.0124538
9	GO:0009650	BP	UV protection	9/8207	13/31861	0.00124713	0.0124538
9	GO:0031092	CC	platelet alpha granule membrane	9/8207	13/31861	0.00124713	0.0124538
9	GO:0032153	CC	cell division site	9/8207	13/31861	0.00124713	0.0124538
15	GO:0032438	BP	melanosome organization	15/8207	27/31861	0.00126256	0.0125667
15	GO:0098901	BP	regulation of cardiac muscle cell action potential	15/8207	27/31861	0.00126256	0.0125667
15	GO:0048753	BP	pigment granule organization	15/8207	27/31861	0.00126256	0.0125667
15	GO:0014065	BP	phosphatidylinositol 3-kinase signaling	15/8207	27/31861	0.00126256	0.0125667
15	GO:0099174	BP	regulation of presynapse organization	15/8207	27/31861	0.00126256	0.0125667
15	GO:0050974	BP	detection of mechanical stimulus involved in sensory perception	15/8207	27/31861	0.00126256	0.0125667
15	GO:0043304	BP	regulation of mast cell degranulation	15/8207	27/31861	0.00126256	0.0125667
41	GO:0016049	BP	cell growth	41/8207	101/31861	0.00126339	0.0125691
56	GO:0004896	MF	cytokine receptor activity	56/8207	148/31861	0.00126633	0.0125924
53	GO:0007623	BP	circadian rhythm	53/8207	139/31861	0.0012723	0.0126458
16	GO:0010907	BP	positive regulation of glucose metabolic process	16/8207	30/31861	0.00128699	0.0127681
16	GO:0030206	BP	chondroitin sulfate biosynthetic process	16/8207	30/31861	0.00128699	0.0127681
16	GO:0034113	BP	heterotypic cell-cell adhesion	16/8207	30/31861	0.00128699	0.0127681
16	GO:0017080	MF	sodium channel regulator activity	16/8207	30/31861	0.00128699	0.0127681
21	GO:0060048	BP	cardiac muscle contraction	21/8207	43/31861	0.00129028	0.0127889
21	GO:0045773	BP	positive regulation of axon extension	21/8207	43/31861	0.00129028	0.0127889
28	GO:0098661	BP	inorganic anion transmembrane transport	28/8207	63/31861	0.00131399	0.0130178
19	GO:0008206	BP	bile acid metabolic process	19/8207	38/31861	0.00131989	0.013052
19	GO:0055010	BP	ventricular cardiac muscle tissue morphogenesis	19/8207	38/31861	0.00131989	0.013052
19	GO:0097755	BP	positive regulation of blood vessel diameter	19/8207	38/31861	0.00131989	0.013052
56	GO:0050777	BP	negative regulation of immune response	56/8207	149/31861	0.00136288	0.0134709
32	GO:0002573	BP	myeloid leukocyte differentiation	32/8207	75/31861	0.00138109	0.0136192
32	GO:0019905	MF	syntaxin binding	32/8207	75/31861	0.00138109	0.0136192
41	GO:0032091	BP	negative regulation of protein binding	41/8207	102/31861	0.00138705	0.0136717
18	GO:0001784	MF	phosphotyrosine residue binding	18/8207	35/31861	0.00140008	0.0137937
8	GO:0099645	BP	neurotransmitter receptor localization to postsynaptic specialization membrane	8/8207	11/31861	0.001468	0.0143502
8	GO:0001967	BP	suckling behavior	8/8207	11/31861	0.001468	0.0143502
8	GO:0001941	BP	postsynaptic membrane organization	8/8207	11/31861	0.001468	0.0143502
8	GO:0001778	BP	plasma membrane repair	8/8207	11/31861	0.001468	0.0143502
8	GO:0043652	BP	engulfment of apoptotic cell	8/8207	11/31861	0.001468	0.0143502
8	GO:0042363	BP	fat-soluble vitamin catabolic process	8/8207	11/31861	0.001468	0.0143502
8	GO:0001574	BP	ganglioside biosynthetic process	8/8207	11/31861	0.001468	0.0143502
8	GO:0045836	BP	positive regulation of meiotic nuclear division	8/8207	11/31861	0.001468	0.0143502
8	GO:0099151	BP	regulation of postsynaptic density assembly	8/8207	11/31861	0.001468	0.0143502
8	GO:0010763	BP	positive regulation of fibroblast migration	8/8207	11/31861	0.001468	0.0143502
8	GO:0003184	BP	pulmonary valve morphogenesis	8/8207	11/31861	0.001468	0.0143502
8	GO:0002347	BP	response to tumor cell	8/8207	11/31861	0.001468	0.0143502
8	GO:0099633	BP	protein localization to postsynaptic specialization membrane	8/8207	11/31861	0.001468	0.0143502
8	GO:0038065	BP	collagen-activated signaling pathway	8/8207	11/31861	0.001468	0.0143502
8	GO:0043568	BP	positive regulation of insulin-like growth factor receptor signaling pathway	8/8207	11/31861	0.001468	0.0143502
8	GO:0043295	MF	glutathione binding	8/8207	11/31861	0.001468	0.0143502
25	GO:0032890	BP	regulation of organic acid transport	25/8207	54/31861	0.00147931	0.0144541
46	GO:0006885	BP	regulation of pH	46/8207	118/31861	0.00149479	0.0145912
49	GO:0031902	CC	late endosome membrane	49/8207	127/31861	0.00151349	0.0147543
78	GO:0045017	BP	glycerolipid biosynthetic process	78/8207	221/31861	0.00152518	0.0148615
37	GO:2000300	BP	regulation of synaptic vesicle exocytosis	37/8207	90/31861	0.00153067	0.0149013
60	GO:0050852	BP	T cell receptor signaling pathway	60/8207	162/31861	0.00153612	0.0149476
47	GO:0002700	BP	regulation of production of molecular mediator of immune response	47/8207	120/31861	0.00155273	0.0151023
194	GO:0003712	MF	transcription coregulator activity	194/8207	618/31861	0.00156331	0.0151983
27	GO:0016266	BP	O-glycan processing	27/8207	60/31861	0.0015836	0.0152832
6	GO:0015809	BP	arginine transport	6/8207	7/31861	0.0015914	0.0152832
6	GO:0099545	BP	trans-synaptic signaling by trans-synaptic complex	6/8207	7/31861	0.0015914	0.0152832
6	GO:0043931	BP	ossification involved in bone maturation	6/8207	7/31861	0.0015914	0.0152832
6	GO:0051938	BP	L-glutamate import	6/8207	7/31861	0.0015914	0.0152832
6	GO:0036302	BP	atrioventricular canal development	6/8207	7/31861	0.0015914	0.0152832
6	GO:0002315	BP	marginal zone B cell differentiation	6/8207	7/31861	0.0015914	0.0152832
6	GO:1990504	BP	dense core granule exocytosis	6/8207	7/31861	0.0015914	0.0152832
[truncated: 1,991 more rows]
